# Supplementary material for: ATP-driven conformational dynamics reveal hidden intermediates in a heterodimeric ABC transporter
Source: eLife. 2026 Jul 31;15:RP110967. doi: 10.7554/eLife.110967 (PMC13427343; doi:10.7554/eLife.110967)
Supplement: Figure 1—source data 1. [file elife-110967-fig1-data1.xlsx]

## Sheet: Figure 1–source data 1
Figure 1–source data 1	Table
	HEADER TRANSPORT PROTEIN 06-APR-19 6RAF	D dye; molecule 6raf (D:\TmrAB dynamics by smFRET\3. Simulations\Data for TmrAB analysis\Structures\All conformational states (NBD)\6raf.pdb); atom 8320 (CB (C)); linker length = 20.8 width = 4.5 dye radii = 8.1 / 4.2 / 2.1	A dye; molecule 6raf (D:\TmrAB dynamics by smFRET\3. Simulations\Data for TmrAB analysis\Structures\All conformational states (NBD)\6raf.pdb); atom 3252 (SG (S)); linker length = 21 width = 4.5 dye radii = 11 / 4.7 / 1.5			HEADER TRANSPORT PROTEIN 06-APR-19 6RAG	D dye; molecule 6rag (D:\TmrAB dynamics by smFRET\3. Simulations\Data for TmrAB analysis\Structures\All conformational states (NBD)\6rag.pdb); atom 8311 (CB (C)); linker length = 20.8 width = 4.5 dye radii = 8.1 / 4.2 / 2.1	A dye; molecule 6rag (D:\TmrAB dynamics by smFRET\3. Simulations\Data for TmrAB analysis\Structures\All conformational states (NBD)\6rag.pdb); atom 3252 (SG (S)); linker length = 21 width = 4.5 dye radii = 11 / 4.7 / 1.5			HEADER TRANSPORT PROTEIN 06-APR-19 6RAH	D dye; molecule 6rah (D:\TmrAB dynamics by smFRET\3. Simulations\Data for TmrAB analysis\Structures\All conformational states (NBD)\6rah.pdb); atom 8307 (CB (C)); linker length = 20.8 width = 4.5 dye radii = 8.1 / 4.2 / 2.1	A dye; molecule 6rah (D:\TmrAB dynamics by smFRET\3. Simulations\Data for TmrAB analysis\Structures\All conformational states (NBD)\6rah.pdb); atom 3252 (SG (S)); linker length = 21 width = 4.5 dye radii = 11 / 4.7 / 1.5			HEADER TRANSPORT PROTEIN 06-APR-19 6RAI	D dye; molecule 6rai (D:\TmrAB dynamics by smFRET\3. Simulations\Data for TmrAB analysis\Structures\All conformational states (NBD)\6rai.pdb); atom 8326 (CB (C)); linker length = 20.8 width = 4.5 dye radii = 8.1 / 4.2 / 2.1	A dye; molecule 6rai (D:\TmrAB dynamics by smFRET\3. Simulations\Data for TmrAB analysis\Structures\All conformational states (NBD)\6rai.pdb); atom 3252 (SG (S)); linker length = 21 width = 4.5 dye radii = 11 / 4.7 / 1.5			HEADER TRANSPORT PROTEIN 06-APR-19 6RAJ	D dye; molecule 6raj (D:\TmrAB dynamics by smFRET\3. Simulations\Data for TmrAB analysis\Structures\All conformational states (NBD)\6raj.pdb); atom 8331 (CB (C)); linker length = 20.8 width = 4.5 dye radii = 8.1 / 4.2 / 2.1	A dye; molecule 6raj (D:\TmrAB dynamics by smFRET\3. Simulations\Data for TmrAB analysis\Structures\All conformational states (NBD)\6raj.pdb); atom 3252 (SG (S)); linker length = 21 width = 4.5 dye radii = 11 / 4.7 / 1.5			HEADER TRANSPORT PROTEIN 06-APR-19 6RAK	D dye; molecule 6rak (D:\TmrAB dynamics by smFRET\3. Simulations\Data for TmrAB analysis\Structures\All conformational states (NBD)\6rak.pdb); atom 8320 (CB (C)); linker length = 20.8 width = 4.5 dye radii = 8.1 / 4.2 / 2.1	A dye; molecule 6rak (D:\TmrAB dynamics by smFRET\3. Simulations\Data for TmrAB analysis\Structures\All conformational states (NBD)\6rak.pdb); atom 3252 (SG (S)); linker length = 21 width = 4.5 dye radii = 11 / 4.7 / 1.5			HEADER TRANSPORT PROTEIN 06-APR-19 6RAL	D dye; molecule 6ral (D:\TmrAB dynamics by smFRET\3. Simulations\Data for TmrAB analysis\Structures\All conformational states (NBD)\6ral.pdb); atom 8272 (CB (C)); linker length = 20.8 width = 4.5 dye radii = 8.1 / 4.2 / 2.1	A dye; molecule 6ral (D:\TmrAB dynamics by smFRET\3. Simulations\Data for TmrAB analysis\Structures\All conformational states (NBD)\6ral.pdb); atom 3252 (SG (S)); linker length = 21 width = 4.5 dye radii = 11 / 4.7 / 1.5			HEADER TRANSPORT PROTEIN 06-APR-19 6RAM	D dye; molecule 6ram (D:\TmrAB dynamics by smFRET\3. Simulations\Data for TmrAB analysis\Structures\All conformational states (NBD)\6ram.pdb); atom 8331 (CB (C)); linker length = 20.8 width = 4.5 dye radii = 8.1 / 4.2 / 2.1	A dye; molecule 6ram (D:\TmrAB dynamics by smFRET\3. Simulations\Data for TmrAB analysis\Structures\All conformational states (NBD)\6ram.pdb); atom 3252 (SG (S)); linker length = 21 width = 4.5 dye radii = 11 / 4.7 / 1.5			HEADER TRANSPORT PROTEIN 06-APR-19 6RAN	D dye; molecule 6ran (D:\TmrAB dynamics by smFRET\3. Simulations\Data for TmrAB analysis\Structures\All conformational states (NBD)\6ran.pdb); atom 8362 (CB (C)); linker length = 20.8 width = 4.5 dye radii = 8.1 / 4.2 / 2.1	A dye; molecule 6ran (D:\TmrAB dynamics by smFRET\3. Simulations\Data for TmrAB analysis\Structures\All conformational states (NBD)\6ran.pdb); atom 3252 (SG (S)); linker length = 21 width = 4.5 dye radii = 11 / 4.7 / 1.5						HEADER TRANSPORT PROTEIN 06-APR-19 6RAF
6RAN	TITLE HETERODIMERIC ABC EXPORTER TMRAB IN INWARD-FACING NARROW CONFORMATION	D 116.000 162.653 90.754	A 91.203 120.332 96.594			TITLE HETERODIMERIC ABC EXPORTER TMRAB IN INWARD-FACING WIDE CONFORMATION	D 116.273 158.925 91.352	A 88.375 117.920 96.980			TITLE HETERODIMERIC ABC EXPORTER TMRAB IN ATP-BOUND OUTWARD-FACING OPEN	D 104.188 147.367 91.777	A 85.662 122.719 102.492			TITLE HETERODIMERIC ABC EXPORTER TMRAB IN ATP-BOUND OUTWARD-FACING OCCLUDED	D 104.751 148.603 91.914	A 86.697 121.945 103.900			TITLE HETERODIMERIC ABC EXPORTER TMRAB IN VANADATE TRAPPED OUTWARD-FACING	D 102.719 150.386 94.090	A 83.829 123.665 103.653			TITLE HETERODIMERIC ABC EXPORTER TMRAB IN VANADATE TRAPPED OUTWARD-FACING	D 106.789 150.369 92.255	A 85.534 125.522 102.997			TITLE HETERODIMERIC ABC EXPORTER TMRAB UNDER TURNOVER CONDITIONS IN	D 105.462 148.746 91.153	A 86.670 120.743 99.627			TITLE HETERODIMERIC ABC EXPORTER TMRAB UNDER TURNOVER CONDITIONS IN	D 106.290 147.452 90.824	A 86.144 120.808 103.186			TITLE HETERODIMERIC ABC EXPORTER TMRAB IN INWARD-FACING WIDE CONFORMATION	D 111.865 158.252 99.531	A 84.191 117.532 101.527					6RAN	TITLE HETERODIMERIC ABC EXPORTER TMRAB IN INWARD-FACING NARROW CONFORMATION
	TITLE 2 UNDER TURNOVER CONDITIONS	D 116.000 162.653 90.754	A 91.203 120.332 96.594			TITLE 2 UNDER TURNOVER CONDITIONS	D 116.273 158.925 91.352	A 88.375 117.920 96.980			TITLE 2 CONFORMATION	D 104.188 147.367 91.777	A 85.662 122.719 102.492			TITLE 2 CONFORMATION	D 104.751 148.603 91.914	A 86.697 121.945 103.900			TITLE 2 OPEN CONFORMATION	D 102.719 150.386 94.090	A 83.829 123.665 103.653			TITLE 2 OCCLUDED CONFORMATION	D 106.789 150.369 92.255	A 85.534 125.522 102.997			TITLE 2 ASYMMETRIC UNLOCKED RETURN CONFORMATION	D 105.462 148.746 91.153	A 86.670 120.743 99.627			TITLE 2 ASYMMETRIC UNLOCKED RETURN CONFORMATION WITH WIDER OPENED	D 106.290 147.452 90.824	A 86.144 120.808 103.186			COMPND MOL_ID: 1;	D 111.865 158.252 99.531	A 84.191 117.532 101.527						TITLE 2 UNDER TURNOVER CONDITIONS
	COMPND MOL_ID: 1;	D 116.000 162.653 90.754	A 91.203 120.332 96.594			COMPND MOL_ID: 1;	D 116.273 158.925 91.352	A 88.375 117.920 96.980			COMPND MOL_ID: 1;	D 104.188 148.207 90.937	A 85.662 122.719 102.492			COMPND MOL_ID: 1;	D 104.751 149.443 91.074	A 86.697 121.945 103.900			COMPND MOL_ID: 1;	D 102.719 151.226 93.250	A 83.829 123.665 103.653			COMPND MOL_ID: 1;	D 106.789 151.209 91.415	A 85.534 125.522 102.997			COMPND MOL_ID: 1;	D 105.462 149.586 90.313	A 86.670 120.743 99.627			TITLE 3 INTRACELLULAR GATE	D 106.290 148.292 89.984	A 86.144 120.808 103.186			COMPND 2 MOLECULE: MULTIDRUG RESISTANCE ABC TRANSPORTER ATP-BINDING AND	D 111.865 158.252 99.531	A 84.191 117.532 101.527						COMPND MOL_ID: 1;
	COMPND 2 MOLECULE: MULTIDRUG RESISTANCE ABC TRANSPORTER ATP-BINDING AND	D 116.000 163.493 89.914	A 91.803 116.732 96.594			COMPND 2 MOLECULE: MULTIDRUG RESISTANCE ABC TRANSPORTER ATP-BINDING AND	D 116.273 158.925 93.032	A 88.975 114.320 96.980			COMPND 2 MOLECULE: MULTIDRUG RESISTANCE ABC TRANSPORTER ATP-BINDING AND	D 104.188 148.207 90.937	A 86.262 119.119 102.492			COMPND 2 MOLECULE: MULTIDRUG RESISTANCE ABC TRANSPORTER ATP-BINDING AND	D 104.751 149.443 91.074	A 87.297 118.345 103.900			COMPND 2 MOLECULE: MULTIDRUG RESISTANCE ABC TRANSPORTER ATP-BINDING AND	D 102.719 151.226 93.250	A 84.429 120.065 103.653			COMPND 2 MOLECULE: MULTIDRUG RESISTANCE ABC TRANSPORTER ATP-BINDING AND	D 106.789 151.209 91.415	A 86.134 121.922 102.997			COMPND 2 MOLECULE: MULTIDRUG RESISTANCE ABC TRANSPORTER ATP-BINDING AND	D 105.462 149.586 90.313	A 86.670 120.743 100.827			COMPND MOL_ID: 1;	D 106.290 148.292 89.984	A 86.744 117.208 103.186			COMPND 3 PERMEASE PROTEIN;	D 111.865 159.092 98.691	A 84.191 118.132 100.927						COMPND 2 MOLECULE: MULTIDRUG RESISTANCE ABC TRANSPORTER ATP-BINDING AND
	COMPND 3 PERMEASE PROTEIN;	D 116.000 163.493 89.914	A 91.803 116.732 96.594			COMPND 3 PERMEASE PROTEIN;	D 116.273 158.925 93.032	A 88.975 114.320 96.980			COMPND 3 PERMEASE PROTEIN;	D 104.188 148.207 90.937	A 86.262 119.119 102.492			COMPND 3 PERMEASE PROTEIN;	D 104.751 149.443 91.914	A 87.297 118.345 103.900			COMPND 3 PERMEASE PROTEIN;	D 102.719 151.226 94.090	A 84.429 120.065 103.653			COMPND 3 PERMEASE PROTEIN;	D 106.789 151.209 91.415	A 86.134 121.922 102.997			COMPND 3 PERMEASE PROTEIN;	D 105.462 149.586 90.313	A 86.670 120.743 100.827			COMPND 2 MOLECULE: MULTIDRUG RESISTANCE ABC TRANSPORTER ATP-BINDING AND	D 106.290 148.292 90.824	A 86.744 117.208 103.186			COMPND 4 CHAIN: A;	D 111.865 159.092 98.691	A 84.191 118.132 100.927						COMPND 3 PERMEASE PROTEIN;
	COMPND 4 CHAIN: A;	D 116.000 163.493 89.914	A 91.803 116.732 96.594			COMPND 4 CHAIN: A;	D 116.273 158.925 93.032	A 88.975 114.320 96.980			COMPND 4 CHAIN: A;	D 104.188 148.207 91.777	A 86.262 119.119 102.492			COMPND 4 CHAIN: A;	D 104.751 149.443 91.914	A 87.297 118.345 103.900			COMPND 4 CHAIN: A;	D 102.719 151.226 94.090	A 84.429 120.065 103.653			COMPND 4 CHAIN: A;	D 106.789 151.209 92.255	A 86.134 121.922 102.997			COMPND 4 CHAIN: A;	D 105.462 149.586 91.153	A 86.670 120.743 100.827			COMPND 3 PERMEASE PROTEIN;	D 106.290 148.292 90.824	A 86.744 117.208 103.186			COMPND 5 ENGINEERED: YES;	D 111.865 159.092 98.691	A 84.191 118.132 100.927						COMPND 4 CHAIN: A;
	COMPND 5 ENGINEERED: YES;	D 116.000 163.493 90.754	A 91.803 117.332 95.994			COMPND 5 ENGINEERED: YES;	D 116.273 159.765 90.512	A 88.975 114.920 96.380			COMPND 5 ENGINEERED: YES;	D 104.188 148.207 91.777	A 86.262 119.719 101.892			COMPND 5 ENGINEERED: YES;	D 104.751 149.443 92.754	A 87.297 118.945 103.300			COMPND 5 ENGINEERED: YES;	D 102.719 151.226 94.930	A 84.429 120.665 103.053			COMPND 5 ENGINEERED: YES;	D 106.789 151.209 92.255	A 86.134 122.522 102.397			COMPND 5 ENGINEERED: YES;	D 105.462 149.586 91.153	A 86.670 121.343 99.027			COMPND 4 CHAIN: A;	D 106.290 148.292 91.664	A 86.744 117.808 102.586			COMPND 6 MUTATION: YES;	D 111.865 159.092 99.531	A 84.191 118.132 101.527						COMPND 5 ENGINEERED: YES;
	COMPND 6 MOL_ID: 2;	D 116.000 163.493 90.754	A 91.803 117.332 95.994			COMPND 6 MOL_ID: 2;	D 116.273 159.765 90.512	A 88.975 114.920 96.380			COMPND 6 MUTATION: YES;	D 104.188 148.207 91.777	A 86.262 119.719 101.892			COMPND 6 MUTATION: YES;	D 104.751 149.443 92.754	A 87.297 118.945 103.300			COMPND 6 MOL_ID: 2;	D 102.719 151.226 94.930	A 84.429 120.665 103.053			COMPND 6 MOL_ID: 2;	D 106.789 151.209 92.255	A 86.134 122.522 102.397			COMPND 6 MOL_ID: 2;	D 105.462 149.586 91.153	A 86.670 121.343 99.027			COMPND 5 ENGINEERED: YES;	D 106.290 148.292 91.664	A 86.744 117.808 102.586			COMPND 7 MOL_ID: 2;	D 111.865 159.092 99.531	A 84.191 118.132 101.527						COMPND 6 MOL_ID: 2;
	COMPND 7 MOLECULE: MULTIDRUG RESISTANCE ABC TRANSPORTER ATP-BINDING AND	D 116.000 163.493 90.754	A 91.803 117.332 95.994			COMPND 7 MOLECULE: MULTIDRUG RESISTANCE ABC TRANSPORTER ATP-BINDING AND	D 116.273 159.765 90.512	A 88.975 114.920 96.380			COMPND 7 MOL_ID: 2;	D 104.188 148.207 92.617	A 86.262 119.719 101.892			COMPND 7 MOL_ID: 2;	D 104.751 150.283 91.914	A 87.297 118.945 103.300			COMPND 7 MOLECULE: MULTIDRUG RESISTANCE ABC TRANSPORTER ATP-BINDING AND	D 102.719 152.066 94.090	A 84.429 120.665 103.053			COMPND 7 MOLECULE: MULTIDRUG RESISTANCE ABC TRANSPORTER ATP-BINDING AND	D 106.789 151.209 93.095	A 86.134 122.522 102.397			COMPND 7 MOLECULE: MULTIDRUG RESISTANCE ABC TRANSPORTER ATP-BINDING AND	D 105.462 149.586 91.993	A 86.670 121.343 99.027			COMPND 6 MOL_ID: 2;	D 106.290 149.132 89.144	A 86.744 117.808 102.586			COMPND 8 MOLECULE: MULTIDRUG RESISTANCE ABC TRANSPORTER ATP-BINDING AND	D 111.865 159.092 99.531	A 84.191 118.132 101.527						COMPND 7 MOLECULE: MULTIDRUG RESISTANCE ABC TRANSPORTER ATP-BINDING AND
	COMPND 8 PERMEASE PROTEIN;	D 116.000 163.493 91.594	A 91.803 117.332 96.594			COMPND 8 PERMEASE PROTEIN;	D 116.273 159.765 91.352	A 88.975 114.920 96.980			COMPND 8 MOLECULE: MULTIDRUG RESISTANCE ABC TRANSPORTER ATP-BINDING AND	D 104.188 148.207 92.617	A 86.262 119.719 102.492			COMPND 8 MOLECULE: MULTIDRUG RESISTANCE ABC TRANSPORTER ATP-BINDING AND	D 104.751 150.283 91.914	A 87.297 118.945 103.900			COMPND 8 PERMEASE PROTEIN;	D 102.719 152.066 94.090	A 84.429 120.665 103.653			COMPND 8 PERMEASE PROTEIN;	D 106.789 151.209 93.095	A 86.134 122.522 102.997			COMPND 8 PERMEASE PROTEIN;	D 105.462 149.586 91.993	A 86.670 121.343 99.627			COMPND 7 MOLECULE: MULTIDRUG RESISTANCE ABC TRANSPORTER ATP-BINDING AND	D 106.290 149.132 89.144	A 86.744 117.808 103.186			COMPND 9 PERMEASE PROTEIN;	D 111.865 159.092 100.371	A 84.191 118.132 102.127						COMPND 8 PERMEASE PROTEIN;
	COMPND 9 CHAIN: B;	D 116.000 163.493 91.594	A 91.803 117.332 96.594			COMPND 9 CHAIN: B;	D 116.273 159.765 91.352	A 88.975 114.920 96.980			COMPND 9 PERMEASE PROTEIN;	D 104.188 149.047 90.097	A 86.262 119.719 102.492			COMPND 9 PERMEASE PROTEIN;	D 104.751 150.283 92.754	A 87.297 118.945 103.900			COMPND 9 CHAIN: B;	D 102.719 152.066 94.930	A 84.429 120.665 103.653			COMPND 9 CHAIN: B;	D 106.789 152.049 92.255	A 86.134 122.522 102.997			COMPND 9 CHAIN: B;	D 105.462 150.426 89.473	A 86.670 121.343 99.627			COMPND 8 PERMEASE PROTEIN;	D 106.290 149.132 89.144	A 86.744 117.808 103.186			COMPND 10 CHAIN: B;	D 111.865 159.092 100.371	A 84.191 118.132 102.127						COMPND 9 CHAIN: B;
	COMPND 10 ENGINEERED: YES;	D 116.000 163.493 91.594	A 91.803 117.332 96.594			COMPND 10 ENGINEERED: YES;	D 116.273 159.765 91.352	A 88.975 114.920 96.980			COMPND 10 CHAIN: B;	D 104.188 149.047 90.097	A 86.262 119.719 102.492			COMPND 10 CHAIN: B;	D 104.751 150.283 92.754	A 87.297 118.945 103.900			COMPND 10 ENGINEERED: YES;	D 102.719 152.066 94.930	A 84.429 120.665 103.653			COMPND 10 ENGINEERED: YES;	D 106.789 152.049 92.255	A 86.134 122.522 102.997			COMPND 10 ENGINEERED: YES;	D 105.462 150.426 89.473	A 86.670 121.343 99.627			COMPND 9 CHAIN: B;	D 106.290 149.132 89.984	A 86.744 117.808 103.186			COMPND 11 ENGINEERED: YES;	D 111.865 159.092 100.371	A 84.191 118.132 102.127						COMPND 10 ENGINEERED: YES;
	COMPND 11 MOL_ID: 3;	D 116.000 164.333 89.914	A 91.803 117.332 97.194			COMPND 11 MOL_ID: 3;	D 116.273 159.765 92.192	A 88.975 114.920 97.580			COMPND 11 ENGINEERED: YES;	D 104.188 149.047 90.097	A 86.262 119.719 103.092			COMPND 11 ENGINEERED: YES;	D 104.751 150.283 93.594	A 87.297 118.945 104.500			COMPND 11 MOL_ID: 3;	D 102.719 152.066 95.770	A 84.429 120.665 104.253			COMPND 11 MOL_ID: 3;	D 106.789 152.049 92.255	A 86.134 122.522 103.597			COMPND 11 MOL_ID: 3;	D 105.462 150.426 89.473	A 86.670 121.343 100.227			COMPND 10 ENGINEERED: YES;	D 106.290 149.132 89.984	A 86.744 117.808 103.786			COMPND 12 MOL_ID: 3;	D 111.865 159.932 97.851	A 84.191 118.732 100.327						COMPND 11 MOL_ID: 3;
	COMPND 12 MOLECULE: ANTI-VESICULAR STOMATITIS VIRUS N VHH;	D 116.000 164.333 89.914	A 91.803 117.332 97.194			COMPND 12 MOLECULE: NANOBODY NB9F10;	D 116.273 159.765 92.192	A 88.975 114.920 97.580			COMPND 12 MOL_ID: 3;	D 104.188 149.047 90.937	A 86.262 119.719 103.092			COMPND 12 MOL_ID: 3;	D 104.751 150.283 93.594	A 87.297 118.945 104.500			COMPND 12 MOLECULE: NANOBODY NB9F10;	D 102.719 152.066 95.770	A 84.429 120.665 104.253			COMPND 12 MOLECULE: NANOBODY NB9F10;	D 106.789 152.049 93.095	A 86.134 122.522 103.597			COMPND 12 MOLECULE: NANOBODY NB9F10;	D 105.462 150.426 90.313	A 86.670 121.343 100.227			COMPND 11 MOL_ID: 3;	D 106.290 149.132 89.984	A 86.744 117.808 103.786			COMPND 13 MOLECULE: NANOBODY NB9F10;	D 111.865 159.932 97.851	A 84.191 118.732 100.327						COMPND 12 MOLECULE: ANTI-VESICULAR STOMATITIS VIRUS N VHH;
	COMPND 13 CHAIN: C;	D 116.000 164.333 89.914	A 91.803 117.332 97.194			COMPND 13 CHAIN: C;	D 116.273 159.765 92.192	A 88.975 114.920 97.580			COMPND 13 MOLECULE: NANOBODY NB9F10;	D 104.188 149.047 90.937	A 86.262 119.719 103.092			COMPND 13 MOLECULE: NANOBODY NB9F10;	D 104.751 151.123 92.754	A 87.297 118.945 104.500			COMPND 13 CHAIN: C;	D 102.719 152.906 94.930	A 84.429 120.665 104.253			COMPND 13 CHAIN: C;	D 106.789 152.049 93.095	A 86.134 122.522 103.597			COMPND 13 CHAIN: C;	D 105.462 150.426 90.313	A 86.670 121.343 100.227			COMPND 12 MOLECULE: NANOBODY NB9F10;	D 106.290 149.132 90.824	A 86.744 117.808 103.786			COMPND 14 CHAIN: C;	D 111.865 159.932 97.851	A 84.191 118.732 100.327						COMPND 13 CHAIN: C;
	COMPND 14 ENGINEERED: YES	D 116.000 164.333 90.754	A 91.803 117.932 95.394			COMPND 14 ENGINEERED: YES	D 116.273 159.765 93.032	A 88.975 115.520 95.780			COMPND 14 CHAIN: C;	D 104.188 149.047 90.937	A 86.262 120.319 101.292			COMPND 14 CHAIN: C;	D 104.751 151.123 92.754	A 87.297 119.545 102.700			COMPND 14 ENGINEERED: YES	D 102.719 152.906 94.930	A 84.429 121.265 102.453			COMPND 14 ENGINEERED: YES	D 106.789 152.049 93.095	A 86.134 123.122 101.797			COMPND 14 ENGINEERED: YES	D 105.462 150.426 90.313	A 86.670 121.343 100.827			COMPND 13 CHAIN: C;	D 106.290 149.132 90.824	A 86.744 118.408 101.986			COMPND 15 ENGINEERED: YES;	D 111.865 159.932 98.691	A 84.191 118.732 100.927						COMPND 14 ENGINEERED: YES
	SOURCE MOL_ID: 1;	D 116.000 164.333 90.754	A 91.803 117.932 95.394			SOURCE MOL_ID: 1;	D 116.273 159.765 93.032	A 88.975 115.520 95.780			COMPND 15 ENGINEERED: YES	D 104.188 149.047 91.777	A 86.262 120.319 101.292			COMPND 15 ENGINEERED: YES	D 105.591 144.403 91.074	A 87.297 119.545 102.700			SOURCE MOL_ID: 1;	D 103.559 146.186 93.250	A 84.429 121.265 102.453			SOURCE MOL_ID: 1;	D 106.789 152.049 93.935	A 86.134 123.122 101.797			SOURCE MOL_ID: 1;	D 105.462 150.426 91.153	A 86.670 121.343 100.827			COMPND 14 ENGINEERED: YES	D 106.290 149.132 90.824	A 86.744 118.408 101.986			COMPND 16 OTHER_DETAILS: NANOBODY	D 111.865 159.932 98.691	A 84.191 118.732 100.927						SOURCE MOL_ID: 1;
	SOURCE 2 ORGANISM_SCIENTIFIC: THERMUS THERMOPHILUS HB27;	D 116.000 164.333 90.754	A 91.803 117.932 95.394			SOURCE 2 ORGANISM_SCIENTIFIC: THERMUS THERMOPHILUS;	D 116.273 159.765 93.032	A 88.975 115.520 95.780			SOURCE MOL_ID: 1;	D 104.188 149.047 91.777	A 86.262 120.319 101.292			SOURCE MOL_ID: 1;	D 105.591 144.403 91.074	A 87.297 119.545 102.700			SOURCE 2 ORGANISM_SCIENTIFIC: THERMUS THERMOPHILUS HB27;	D 103.559 146.186 93.250	A 84.429 121.265 102.453			SOURCE 2 ORGANISM_SCIENTIFIC: THERMUS THERMOPHILUS;	D 106.789 152.049 93.935	A 86.134 123.122 101.797			SOURCE 2 ORGANISM_SCIENTIFIC: THERMUS THERMOPHILUS;	D 105.462 150.426 91.153	A 86.670 121.343 100.827			SOURCE MOL_ID: 1;	D 106.290 149.132 91.664	A 86.744 118.408 101.986			SOURCE MOL_ID: 1;	D 111.865 159.932 98.691	A 84.191 118.732 100.927						SOURCE 2 ORGANISM_SCIENTIFIC: THERMUS THERMOPHILUS HB27;
	SOURCE 3 ORGANISM_TAXID: 262724;	D 116.000 164.333 91.594	A 91.803 117.932 95.994			SOURCE 3 ORGANISM_TAXID: 274;	D 116.273 159.765 93.872	A 88.975 115.520 96.380			SOURCE 2 ORGANISM_SCIENTIFIC: THERMUS THERMOPHILUS;	D 104.188 149.047 91.777	A 86.262 120.319 101.892			SOURCE 2 ORGANISM_SCIENTIFIC: THERMUS THERMOPHILUS;	D 105.591 144.403 91.914	A 87.297 119.545 103.300			SOURCE 3 ORGANISM_TAXID: 262724;	D 103.559 146.186 94.090	A 84.429 121.265 103.053			SOURCE 3 ORGANISM_TAXID: 274;	D 106.789 152.889 93.095	A 86.134 123.122 102.397			SOURCE 3 ORGANISM_TAXID: 274;	D 105.462 150.426 91.153	A 86.670 121.343 101.427			SOURCE 2 ORGANISM_SCIENTIFIC: THERMUS THERMOPHILUS;	D 106.290 149.132 91.664	A 86.744 118.408 102.586			SOURCE 2 ORGANISM_SCIENTIFIC: THERMUS THERMOPHILUS;	D 111.865 159.932 99.531	A 84.191 118.732 101.527						SOURCE 3 ORGANISM_TAXID: 262724;
	SOURCE 4 VARIANT: HB27 / ATCC BAA-163 / DSM 7039;	D 116.000 164.333 91.594	A 91.803 117.932 95.994			SOURCE 4 GENE: TT_C0976;	D 116.273 159.765 93.872	A 88.975 115.520 96.380			SOURCE 3 ORGANISM_TAXID: 274;	D 104.188 149.047 92.617	A 86.262 120.319 101.892			SOURCE 3 ORGANISM_TAXID: 274;	D 105.591 144.403 91.914	A 87.297 119.545 103.300			SOURCE 4 VARIANT: HB27 / ATCC BAA-163 / DSM 7039;	D 103.559 146.186 94.930	A 84.429 121.265 103.053			SOURCE 4 GENE: TT_C0976;	D 106.789 152.889 93.095	A 86.134 123.122 102.397			SOURCE 4 GENE: TT_C0976;	D 105.462 150.426 91.993	A 86.670 121.343 101.427			SOURCE 3 ORGANISM_TAXID: 274;	D 106.290 149.132 92.504	A 86.744 118.408 102.586			SOURCE 3 ORGANISM_TAXID: 274;	D 111.865 159.932 99.531	A 84.191 118.732 101.527						SOURCE 4 VARIANT: HB27 / ATCC BAA-163 / DSM 7039;
	SOURCE 5 GENE: TT_C0976;	D 116.000 164.333 91.594	A 91.803 117.932 95.994			SOURCE 5 EXPRESSION_SYSTEM: ESCHERICHIA COLI;	D 116.273 159.765 93.872	A 88.975 115.520 96.380			SOURCE 4 GENE: TT_C0976;	D 104.188 149.047 92.617	A 86.262 120.319 101.892			SOURCE 4 GENE: TT_C0976;	D 105.591 145.243 90.234	A 87.297 119.545 103.300			SOURCE 5 GENE: TT_C0976;	D 103.559 147.026 92.410	A 84.429 121.265 103.053			SOURCE 5 EXPRESSION_SYSTEM: ESCHERICHIA COLI;	D 106.789 152.889 93.095	A 86.134 123.122 102.397			SOURCE 5 EXPRESSION_SYSTEM: ESCHERICHIA COLI;	D 105.462 150.426 91.993	A 86.670 121.343 101.427			SOURCE 4 GENE: TT_C0976;	D 106.290 149.132 92.504	A 86.744 118.408 102.586			SOURCE 4 GENE: TT_C0976;	D 111.865 159.932 99.531	A 84.191 118.732 101.527						SOURCE 5 GENE: TT_C0976;
6RAH	SOURCE 6 EXPRESSION_SYSTEM: ESCHERICHIA COLI;	D 116.000 164.333 92.434	A 91.803 117.932 96.594			SOURCE 6 EXPRESSION_SYSTEM_TAXID: 562;	D 116.273 160.605 91.352	A 88.975 115.520 96.980			SOURCE 5 EXPRESSION_SYSTEM: ESCHERICHIA COLI;	D 104.188 149.047 92.617	A 86.262 120.319 102.492			SOURCE 5 EXPRESSION_SYSTEM: ESCHERICHIA COLI;	D 105.591 145.243 90.234	A 87.297 119.545 103.900			SOURCE 6 EXPRESSION_SYSTEM: ESCHERICHIA COLI;	D 103.559 147.026 92.410	A 84.429 121.265 103.653			SOURCE 6 EXPRESSION_SYSTEM_TAXID: 562;	D 107.629 146.169 91.415	A 86.134 123.122 102.997			SOURCE 6 EXPRESSION_SYSTEM_TAXID: 562;	D 105.462 150.426 91.993	A 86.670 121.943 98.427			SOURCE 5 EXPRESSION_SYSTEM: ESCHERICHIA COLI;	D 106.290 149.972 89.984	A 86.744 118.408 103.186			SOURCE 5 EXPRESSION_SYSTEM: ESCHERICHIA COLI;	D 111.865 159.932 100.371	A 84.191 118.732 102.127					6RAH	SOURCE 6 EXPRESSION_SYSTEM: ESCHERICHIA COLI;
	SOURCE 7 EXPRESSION_SYSTEM_TAXID: 562;	D 116.000 164.333 92.434	A 91.803 117.932 96.594			SOURCE 7 MOL_ID: 2;	D 116.273 160.605 91.352	A 88.975 115.520 96.980			SOURCE 6 EXPRESSION_SYSTEM_TAXID: 562;	D 104.188 149.047 93.457	A 86.262 120.319 102.492			SOURCE 6 EXPRESSION_SYSTEM_TAXID: 562;	D 105.591 145.243 91.074	A 87.297 119.545 103.900			SOURCE 7 EXPRESSION_SYSTEM_TAXID: 562;	D 103.559 147.026 93.250	A 84.429 121.265 103.653			SOURCE 7 MOL_ID: 2;	D 107.629 146.169 91.415	A 86.134 123.122 102.997			SOURCE 7 MOL_ID: 2;	D 105.462 150.426 92.833	A 86.670 121.943 98.427			SOURCE 6 EXPRESSION_SYSTEM_TAXID: 562;	D 106.290 149.972 89.984	A 86.744 118.408 103.186			SOURCE 6 EXPRESSION_SYSTEM_TAXID: 562;	D 111.865 159.932 100.371	A 84.191 118.732 102.127						SOURCE 7 EXPRESSION_SYSTEM_TAXID: 562;
	SOURCE 8 MOL_ID: 2;	D 116.000 164.333 92.434	A 91.803 117.932 96.594			SOURCE 8 ORGANISM_SCIENTIFIC: THERMUS THERMOPHILUS;	D 116.273 160.605 91.352	A 88.975 115.520 96.980			SOURCE 7 MOL_ID: 2;	D 104.188 149.047 93.457	A 86.262 120.319 102.492			SOURCE 7 MOL_ID: 2;	D 105.591 145.243 91.074	A 87.297 119.545 103.900			SOURCE 8 MOL_ID: 2;	D 103.559 147.026 93.250	A 84.429 121.265 103.653			SOURCE 8 ORGANISM_SCIENTIFIC: THERMUS THERMOPHILUS;	D 107.629 147.009 90.575	A 86.134 123.122 102.997			SOURCE 8 ORGANISM_SCIENTIFIC: THERMUS THERMOPHILUS;	D 105.462 150.426 92.833	A 86.670 121.943 98.427			SOURCE 7 MOL_ID: 2;	D 106.290 149.972 89.984	A 86.744 118.408 103.186			SOURCE 7 MOL_ID: 2;	D 111.865 159.932 100.371	A 84.191 118.732 102.127						SOURCE 8 MOL_ID: 2;
	SOURCE 9 ORGANISM_SCIENTIFIC: THERMUS THERMOPHILUS;	D 116.000 165.173 89.914	A 91.803 117.932 97.194			SOURCE 9 ORGANISM_TAXID: 274;	D 116.273 160.605 92.192	A 88.975 115.520 97.580			SOURCE 8 ORGANISM_SCIENTIFIC: THERMUS THERMOPHILUS;	D 104.188 149.047 93.457	A 86.262 120.319 103.092			SOURCE 8 ORGANISM_SCIENTIFIC: THERMUS THERMOPHILUS;	D 105.591 145.243 91.914	A 87.297 119.545 104.500			SOURCE 9 ORGANISM_SCIENTIFIC: THERMUS THERMOPHILUS;	D 103.559 147.026 94.090	A 84.429 121.265 104.253			SOURCE 9 ORGANISM_TAXID: 274;	D 107.629 147.009 90.575	A 86.134 123.122 103.597			SOURCE 9 ORGANISM_TAXID: 274;	D 105.462 150.426 92.833	A 86.670 121.943 99.027			SOURCE 8 ORGANISM_SCIENTIFIC: THERMUS THERMOPHILUS;	D 106.290 149.972 90.824	A 86.744 118.408 103.786			SOURCE 8 ORGANISM_SCIENTIFIC: THERMUS THERMOPHILUS;	D 111.865 159.932 101.211	A 84.191 118.732 102.727						SOURCE 9 ORGANISM_SCIENTIFIC: THERMUS THERMOPHILUS;
	SOURCE 10 ORGANISM_TAXID: 274;	D 116.000 165.173 89.914	A 91.803 117.932 97.194			SOURCE 10 GENE: TT_C0977;	D 116.273 160.605 92.192	A 88.975 115.520 97.580			SOURCE 9 ORGANISM_TAXID: 274;	D 104.188 149.887 90.937	A 86.262 120.319 103.092			SOURCE 9 ORGANISM_TAXID: 274;	D 105.591 145.243 91.914	A 87.297 119.545 104.500			SOURCE 10 ORGANISM_TAXID: 274;	D 103.559 147.026 94.090	A 84.429 121.265 104.253			SOURCE 10 GENE: TT_C0977;	D 107.629 147.009 91.415	A 86.134 123.122 103.597			SOURCE 10 GENE: TT_C0977;	D 105.462 151.266 90.313	A 86.670 121.943 99.027			SOURCE 9 ORGANISM_TAXID: 274;	D 106.290 149.972 90.824	A 86.744 118.408 103.786			SOURCE 9 ORGANISM_TAXID: 274;	D 111.865 159.932 101.211	A 84.191 118.732 102.727						SOURCE 10 ORGANISM_TAXID: 274;
	SOURCE 11 GENE: TT_C0977;	D 116.000 165.173 89.914	A 91.803 117.932 97.194			SOURCE 11 EXPRESSION_SYSTEM: ESCHERICHIA COLI;	D 116.273 160.605 92.192	A 88.975 115.520 97.580			SOURCE 10 GENE: TT_C0977;	D 104.188 149.887 90.937	A 86.262 120.319 103.092			SOURCE 10 GENE: TT_C0977;	D 105.591 145.243 92.754	A 87.297 119.545 104.500			SOURCE 11 GENE: TT_C0977;	D 103.559 147.026 94.930	A 84.429 121.265 104.253			SOURCE 11 EXPRESSION_SYSTEM: ESCHERICHIA COLI;	D 107.629 147.009 91.415	A 86.134 123.122 103.597			SOURCE 11 EXPRESSION_SYSTEM: ESCHERICHIA COLI;	D 105.462 151.266 90.313	A 86.670 121.943 99.027			SOURCE 10 GENE: TT_C0977;	D 106.290 149.972 90.824	A 86.744 118.408 103.786			SOURCE 10 GENE: TT_C0977;	D 111.865 159.932 101.211	A 84.191 118.732 102.727						SOURCE 11 GENE: TT_C0977;
	SOURCE 12 EXPRESSION_SYSTEM: ESCHERICHIA COLI;	D 116.000 165.173 90.754	A 91.803 117.932 97.794			SOURCE 12 EXPRESSION_SYSTEM_TAXID: 562;	D 116.273 160.605 93.032	A 88.975 115.520 98.180			SOURCE 11 EXPRESSION_SYSTEM: ESCHERICHIA COLI;	D 104.188 149.887 90.937	A 86.262 120.319 103.692			SOURCE 11 EXPRESSION_SYSTEM: ESCHERICHIA COLI;	D 105.591 145.243 93.594	A 87.297 119.545 105.100			SOURCE 12 EXPRESSION_SYSTEM: ESCHERICHIA COLI;	D 103.559 147.026 95.770	A 84.429 121.265 104.853			SOURCE 12 EXPRESSION_SYSTEM_TAXID: 562;	D 107.629 147.009 92.255	A 86.134 123.122 104.197			SOURCE 12 EXPRESSION_SYSTEM_TAXID: 562;	D 105.462 151.266 90.313	A 86.670 121.943 99.627			SOURCE 11 EXPRESSION_SYSTEM: ESCHERICHIA COLI;	D 106.290 149.972 91.664	A 86.744 118.408 104.386			SOURCE 11 EXPRESSION_SYSTEM: ESCHERICHIA COLI;	D 111.865 160.772 97.011	A 84.191 119.332 99.727						SOURCE 12 EXPRESSION_SYSTEM: ESCHERICHIA COLI;
	SOURCE 13 EXPRESSION_SYSTEM_TAXID: 562;	D 116.000 165.173 90.754	A 91.803 117.932 97.794			SOURCE 13 MOL_ID: 3;	D 116.273 160.605 93.032	A 88.975 115.520 98.180			SOURCE 12 EXPRESSION_SYSTEM_TAXID: 562;	D 104.188 149.887 91.777	A 86.262 120.319 103.692			SOURCE 12 EXPRESSION_SYSTEM_TAXID: 562;	D 105.591 146.083 89.394	A 87.297 119.545 105.100			SOURCE 13 EXPRESSION_SYSTEM_TAXID: 562;	D 103.559 147.866 91.570	A 84.429 121.265 104.853			SOURCE 13 MOL_ID: 3;	D 107.629 147.009 92.255	A 86.134 123.122 104.197			SOURCE 13 MOL_ID: 3;	D 105.462 151.266 91.153	A 86.670 121.943 99.627			SOURCE 12 EXPRESSION_SYSTEM_TAXID: 562;	D 106.290 149.972 91.664	A 86.744 118.408 104.386			SOURCE 12 EXPRESSION_SYSTEM_TAXID: 562;	D 111.865 160.772 97.011	A 84.191 119.332 99.727						SOURCE 13 EXPRESSION_SYSTEM_TAXID: 562;
	SOURCE 14 MOL_ID: 3;	D 116.000 165.173 90.754	A 91.803 117.932 97.794			SOURCE 14 ORGANISM_SCIENTIFIC: VICUGNA PACOS;	D 116.273 160.605 93.032	A 88.975 115.520 98.180			SOURCE 13 MOL_ID: 3;	D 104.188 149.887 91.777	A 86.262 120.319 103.692			SOURCE 13 MOL_ID: 3;	D 105.591 146.083 89.394	A 87.297 119.545 105.100			SOURCE 14 MOL_ID: 3;	D 103.559 147.866 91.570	A 84.429 121.265 104.853			SOURCE 14 ORGANISM_SCIENTIFIC: VICUGNA PACOS;	D 107.629 147.849 89.735	A 86.134 123.122 104.197			SOURCE 14 ORGANISM_SCIENTIFIC: VICUGNA PACOS;	D 105.462 151.266 91.153	A 86.670 121.943 99.627			SOURCE 13 MOL_ID: 3;	D 106.290 149.972 91.664	A 86.744 118.408 104.386			SOURCE 13 MOL_ID: 3;	D 111.865 160.772 97.011	A 84.191 119.332 99.727						SOURCE 14 MOL_ID: 3;
	SOURCE 15 ORGANISM_SCIENTIFIC: VICUGNA PACOS;	D 116.000 165.173 91.594	A 91.803 118.532 94.794			SOURCE 15 ORGANISM_TAXID: 30538;	D 116.273 160.605 93.872	A 88.975 116.120 95.180			SOURCE 14 ORGANISM_SCIENTIFIC: VICUGNA PACOS;	D 104.188 149.887 91.777	A 86.262 120.919 100.692			SOURCE 14 ORGANISM_SCIENTIFIC: VICUGNA PACOS;	D 105.591 146.083 90.234	A 87.297 120.145 102.100			SOURCE 15 ORGANISM_SCIENTIFIC: VICUGNA PACOS;	D 103.559 147.866 92.410	A 84.429 121.865 101.853			SOURCE 15 ORGANISM_COMMON: ALPACA;	D 107.629 147.849 89.735	A 86.134 123.722 101.197			SOURCE 15 ORGANISM_COMMON: ALPACA;	D 105.462 151.266 91.153	A 86.670 121.943 100.227			SOURCE 14 ORGANISM_SCIENTIFIC: VICUGNA PACOS;	D 106.290 150.812 90.824	A 86.744 119.008 101.386			SOURCE 14 ORGANISM_SCIENTIFIC: VICUGNA PACOS;	D 111.865 160.772 97.851	A 84.191 119.332 100.327						SOURCE 15 ORGANISM_SCIENTIFIC: VICUGNA PACOS;
	SOURCE 16 ORGANISM_COMMON: ALPACA;	D 116.000 165.173 91.594	A 91.803 118.532 94.794			SOURCE 16 EXPRESSION_SYSTEM: ESCHERICHIA COLI;	D 116.273 160.605 93.872	A 88.975 116.120 95.180			SOURCE 15 ORGANISM_TAXID: 30538;	D 104.188 149.887 92.617	A 86.262 120.919 100.692			SOURCE 15 ORGANISM_TAXID: 30538;	D 105.591 146.083 90.234	A 87.297 120.145 102.100			SOURCE 16 ORGANISM_COMMON: ALPACA;	D 103.559 147.866 92.410	A 84.429 121.865 101.853			SOURCE 16 ORGANISM_TAXID: 30538;	D 107.629 147.849 90.575	A 86.134 123.722 101.197			SOURCE 16 ORGANISM_TAXID: 30538;	D 105.462 151.266 91.993	A 86.670 121.943 100.227			SOURCE 15 ORGANISM_TAXID: 30538;	D 106.290 150.812 90.824	A 86.744 119.008 101.386			SOURCE 15 ORGANISM_TAXID: 30538;	D 111.865 160.772 97.851	A 84.191 119.332 100.327						SOURCE 16 ORGANISM_COMMON: ALPACA;
	SOURCE 17 ORGANISM_TAXID: 30538;	D 116.000 165.173 91.594	A 91.803 118.532 94.794			SOURCE 17 EXPRESSION_SYSTEM_TAXID: 562	D 116.273 160.605 93.872	A 88.975 116.120 95.180			SOURCE 16 EXPRESSION_SYSTEM: ESCHERICHIA COLI;	D 104.188 149.887 92.617	A 86.262 120.919 100.692			SOURCE 16 EXPRESSION_SYSTEM: ESCHERICHIA COLI;	D 105.591 146.083 91.074	A 87.297 120.145 102.100			SOURCE 17 ORGANISM_TAXID: 30538;	D 103.559 147.866 93.250	A 84.429 121.865 101.853			SOURCE 17 EXPRESSION_SYSTEM: ESCHERICHIA COLI;	D 107.629 147.849 90.575	A 86.134 123.722 101.197			SOURCE 17 EXPRESSION_SYSTEM: ESCHERICHIA COLI;	D 105.462 151.266 91.993	A 86.670 121.943 100.227			SOURCE 16 EXPRESSION_SYSTEM: ESCHERICHIA COLI;	D 106.290 150.812 90.824	A 86.744 119.008 101.386			SOURCE 16 EXPRESSION_SYSTEM: ESCHERICHIA COLI;	D 111.865 160.772 97.851	A 84.191 119.332 100.327						SOURCE 17 ORGANISM_TAXID: 30538;
	SOURCE 18 EXPRESSION_SYSTEM: ESCHERICHIA COLI;	D 116.000 165.173 92.434	A 91.803 118.532 95.394			KEYWDS ATP-BINDING CASSETTE TRANSPORTER, MEMBRANE PROTEIN, HETERODIMER,	D 116.273 160.605 94.712	A 88.975 116.120 95.780			SOURCE 17 EXPRESSION_SYSTEM_TAXID: 562	D 104.188 149.887 92.617	A 86.262 120.919 101.292			SOURCE 17 EXPRESSION_SYSTEM_TAXID: 562	D 105.591 146.083 91.074	A 87.297 120.145 102.700			SOURCE 18 EXPRESSION_SYSTEM: ESCHERICHIA COLI;	D 103.559 147.866 93.250	A 84.429 121.865 102.453			SOURCE 18 EXPRESSION_SYSTEM_TAXID: 562	D 107.629 147.849 91.415	A 86.134 123.722 101.797			SOURCE 18 EXPRESSION_SYSTEM_TAXID: 562	D 105.462 151.266 91.993	A 86.670 121.943 100.827			SOURCE 17 EXPRESSION_SYSTEM_TAXID: 562	D 106.290 150.812 91.664	A 86.744 119.008 101.986			SOURCE 17 EXPRESSION_SYSTEM_TAXID: 562	D 111.865 160.772 98.691	A 84.191 119.332 100.927						SOURCE 18 EXPRESSION_SYSTEM: ESCHERICHIA COLI;
	SOURCE 19 EXPRESSION_SYSTEM_TAXID: 562	D 116.000 165.173 92.434	A 91.803 118.532 95.394			KEYWDS 2 EXPORTER, TRANSPORT PROTEIN	D 116.273 160.605 94.712	A 88.975 116.120 95.780			KEYWDS ATP-BINDING CASSETTE TRANSPORTER, MEMBRANE PROTEIN, HETERODIMER,	D 104.188 150.727 91.777	A 86.262 120.919 101.292			KEYWDS ATP-BINDING CASSETTE TRANSPORTER, MEMBRANE PROTEIN, HETERODIMER,	D 105.591 146.083 91.914	A 87.297 120.145 102.700			SOURCE 19 EXPRESSION_SYSTEM_TAXID: 562	D 103.559 147.866 94.090	A 84.429 121.865 102.453			KEYWDS ATP-BINDING CASSETTE TRANSPORTER, MEMBRANE PROTEIN, HETERODIMER,	D 107.629 147.849 91.415	A 86.134 123.722 101.797			KEYWDS ATP-BINDING CASSETTE TRANSPORTER, MEMBRANE PROTEIN, HETERODIMER,	D 105.462 152.106 91.153	A 86.670 121.943 100.827			KEYWDS ATP-BINDING CASSETTE TRANSPORTER, MEMBRANE PROTEIN, HETERODIMER,	D 106.290 150.812 91.664	A 86.744 119.008 101.986			KEYWDS ABC TRANSPORTER, MEMBRANE PROTEIN, HETERODIMER, NUCLEOTIDE BINDING	D 111.865 160.772 98.691	A 84.191 119.332 100.927						SOURCE 19 EXPRESSION_SYSTEM_TAXID: 562
	KEYWDS ATP-BINDING CASSETTE TRANSPORTER, MEMBRANE PROTEIN, HETERODIMER,	D 116.000 165.173 92.434	A 91.803 118.532 95.394			EXPDTA ELECTRON MICROSCOPY	D 116.273 160.605 94.712	A 88.975 116.120 95.780			KEYWDS 2 EXPORTER, TRANSPORT PROTEIN	D 104.188 150.727 91.777	A 86.262 120.919 101.292			KEYWDS 2 EXPORTER, TRANSPORT PROTEIN	D 105.591 146.083 91.914	A 87.297 120.145 102.700			KEYWDS ATP-BINDING CASSETTE TRANSPORTER, MEMBRANE PROTEIN, HETERODIMER,	D 103.559 147.866 94.090	A 84.429 121.865 102.453			KEYWDS 2 EXPORTER, TRANSPORT PROTEIN	D 107.629 147.849 92.255	A 86.134 123.722 101.797			KEYWDS 2 EXPORTER, TRANSPORT PROTEIN	D 105.462 152.106 91.153	A 86.670 121.943 100.827			KEYWDS 2 EXPORTER, TRANSPORT PROTEIN	D 106.290 150.812 91.664	A 86.744 119.008 101.986			KEYWDS 2 DOMAINS, TRANSPORT PROTEIN	D 111.865 160.772 98.691	A 84.191 119.332 100.927						KEYWDS ATP-BINDING CASSETTE TRANSPORTER, MEMBRANE PROTEIN, HETERODIMER,
	KEYWDS 2 EXPORTER, TRANSPORT PROTEIN	D 116.000 165.173 93.274	A 91.803 118.532 95.994			AUTHOR C.THOMAS,D.JANULIENE,A.R.MEHDIPOUR,S.HOFMANN,G.HUMMER,A.MOELLER,	D 116.273 161.445 90.512	A 88.975 116.120 96.380			EXPDTA ELECTRON MICROSCOPY	D 104.188 150.727 91.777	A 86.262 120.919 101.892			EXPDTA ELECTRON MICROSCOPY	D 105.591 146.083 92.754	A 87.297 120.145 103.300			KEYWDS 2 EXPORTER, TRANSPORT PROTEIN	D 103.559 147.866 94.930	A 84.429 121.865 103.053			EXPDTA ELECTRON MICROSCOPY	D 107.629 147.849 92.255	A 86.134 123.722 102.397			EXPDTA ELECTRON MICROSCOPY	D 105.462 152.106 91.153	A 86.670 121.943 101.427			EXPDTA ELECTRON MICROSCOPY	D 106.290 150.812 92.504	A 86.744 119.008 102.586			EXPDTA ELECTRON MICROSCOPY	D 111.865 160.772 99.531	A 84.191 119.332 101.527						KEYWDS 2 EXPORTER, TRANSPORT PROTEIN
	EXPDTA ELECTRON MICROSCOPY	D 116.000 165.173 93.274	A 91.803 118.532 95.994			AUTHOR 2 R.TAMPE	D 116.273 161.445 90.512	A 88.975 116.120 96.380			AUTHOR C.THOMAS,D.JANULIENE,A.R.MEHDIPOUR,S.HOFMANN,G.HUMMER,A.MOELLER,	D 104.188 150.727 92.617	A 86.262 120.919 101.892			AUTHOR C.THOMAS,D.JANULIENE,A.R.MEHDIPOUR,S.HOFMANN,G.HUMMER,A.MOELLER,	D 105.591 146.083 92.754	A 87.297 120.145 103.300			EXPDTA ELECTRON MICROSCOPY	D 103.559 147.866 95.770	A 84.429 121.865 103.053			AUTHOR C.THOMAS,D.JANULIENE,A.R.MEHDIPOUR,S.HOFMANN,G.HUMMER,A.MOELLER,	D 107.629 147.849 93.095	A 86.134 123.722 102.397			AUTHOR C.THOMAS,D.JANULIENE,A.R.MEHDIPOUR,S.HOFMANN,G.HUMMER,A.MOELLER,	D 105.462 152.106 91.993	A 86.670 121.943 101.427			AUTHOR C.THOMAS,D.JANULIENE,A.R.MEHDIPOUR,S.HOFMANN,G.HUMMER,A.MOELLER,	D 106.290 150.812 92.504	A 86.744 119.008 102.586			AUTHOR C.THOMAS,D.JANULIENE,A.R.MEHDIPOUR,S.HOFMANN,G.HUMMER,A.MOELLER,	D 111.865 160.772 99.531	A 84.191 119.332 101.527						EXPDTA ELECTRON MICROSCOPY
	AUTHOR C.THOMAS,D.JANULIENE,A.R.MEHDIPOUR,S.HOFMANN,G.HUMMER,A.MOELLER,	D 116.000 165.173 93.274	A 91.803 118.532 95.994			REVDAT 4 18-DEC-19 6RAG 1 SCALE	D 116.273 161.445 90.512	A 88.975 116.120 96.380			AUTHOR 2 R.TAMPE	D 104.188 150.727 92.617	A 86.262 120.919 101.892			AUTHOR 2 R.TAMPE	D 105.591 146.083 93.594	A 87.297 120.145 103.300			AUTHOR C.THOMAS,D.JANULIENE,A.R.MEHDIPOUR,S.HOFMANN,G.HUMMER,A.MOELLER,	D 103.559 148.706 90.730	A 84.429 121.865 103.053			AUTHOR 2 R.TAMPE	D 107.629 147.849 93.095	A 86.134 123.722 102.397			AUTHOR 2 R.TAMPE	D 105.462 152.106 91.993	A 86.670 121.943 101.427			AUTHOR 2 R.TAMPE	D 106.290 150.812 92.504	A 86.744 119.008 102.586			AUTHOR 2 R.TAMPE	D 111.865 160.772 99.531	A 84.191 119.332 101.527						AUTHOR C.THOMAS,D.JANULIENE,A.R.MEHDIPOUR,S.HOFMANN,G.HUMMER,A.MOELLER,
	AUTHOR 2 R.TAMPE	D 116.000 166.013 89.074	A 91.803 118.532 96.594			REVDAT 3 21-AUG-19 6RAG 1 REMARK	D 116.273 161.445 91.352	A 88.975 116.120 96.980			REVDAT 4 18-DEC-19 6RAH 1 SCALE	D 104.188 150.727 92.617	A 86.262 120.919 102.492			REVDAT 4 18-DEC-19 6RAI 1 SCALE	D 105.591 146.083 93.594	A 87.297 120.145 103.900			AUTHOR 2 R.TAMPE	D 103.559 148.706 90.730	A 84.429 121.865 103.653			REVDAT 4 18-DEC-19 6RAK 1 SCALE	D 107.629 147.849 93.935	A 86.134 123.722 102.997			REVDAT 4 18-DEC-19 6RAL 1 SCALE	D 105.462 152.106 91.993	A 86.670 121.943 102.027			REVDAT 4 18-DEC-19 6RAM 1 SCALE	D 106.290 151.652 91.664	A 86.744 119.008 103.186			REVDAT 4 18-DEC-19 6RAN 1 SCALE	D 111.865 160.772 100.371	A 84.191 119.332 102.127						AUTHOR 2 R.TAMPE
	REVDAT 4 18-DEC-19 6RAF 1 SCALE	D 116.000 166.013 89.074	A 91.803 118.532 96.594			REVDAT 2 07-AUG-19 6RAG 1 JRNL	D 116.273 161.445 91.352	A 88.975 116.120 96.980			REVDAT 3 21-AUG-19 6RAH 1 REMARK	D 104.188 150.727 93.457	A 86.262 120.919 102.492			REVDAT 3 21-AUG-19 6RAI 1 REMARK	D 105.591 146.923 88.554	A 87.297 120.145 103.900			REVDAT 4 18-DEC-19 6RAJ 1 SCALE	D 103.559 148.706 91.570	A 84.429 121.865 103.653			REVDAT 3 21-AUG-19 6RAK 1 REMARK	D 107.629 147.849 93.935	A 86.134 123.722 102.997			REVDAT 3 21-AUG-19 6RAL 1 REMARK	D 105.462 152.106 92.833	A 86.670 121.943 102.027			REVDAT 3 21-AUG-19 6RAM 1 REMARK	D 106.290 151.652 91.664	A 86.744 119.008 103.186			REVDAT 3 21-AUG-19 6RAN 1 REMARK	D 111.865 160.772 100.371	A 84.191 119.332 102.127						REVDAT 4 18-DEC-19 6RAF 1 SCALE
	REVDAT 3 21-AUG-19 6RAF 1 REMARK	D 116.000 166.013 89.074	A 91.803 118.532 96.594			REVDAT 1 31-JUL-19 6RAG 0	D 116.273 161.445 91.352	A 88.975 116.120 96.980			REVDAT 2 07-AUG-19 6RAH 1 JRNL	D 104.188 150.727 93.457	A 86.262 120.919 102.492			REVDAT 2 07-AUG-19 6RAI 1 JRNL	D 105.591 146.923 88.554	A 87.297 120.145 103.900			REVDAT 3 21-AUG-19 6RAJ 1 REMARK	D 103.559 148.706 91.570	A 84.429 121.865 103.653			REVDAT 2 07-AUG-19 6RAK 1 JRNL	D 107.629 147.849 94.775	A 86.134 123.722 102.997			REVDAT 2 07-AUG-19 6RAL 1 JRNL	D 105.462 152.106 92.833	A 86.670 121.943 102.027			REVDAT 2 07-AUG-19 6RAM 1 JRNL	D 106.290 151.652 91.664	A 86.744 119.008 103.186			REVDAT 2 07-AUG-19 6RAN 1 JRNL	D 111.865 160.772 100.371	A 84.191 119.332 102.127						REVDAT 3 21-AUG-19 6RAF 1 REMARK
	REVDAT 2 07-AUG-19 6RAF 1 JRNL	D 116.000 166.013 89.914	A 91.803 118.532 97.194			JRNL AUTH S.HOFMANN,D.JANULIENE,A.R.MEHDIPOUR,C.THOMAS,E.STEFAN,	D 116.273 161.445 92.192	A 88.975 116.120 97.580			REVDAT 1 31-JUL-19 6RAH 0	D 104.188 150.727 93.457	A 86.262 120.919 103.092			REVDAT 1 31-JUL-19 6RAI 0	D 105.591 146.923 89.394	A 87.297 120.145 104.500			REVDAT 2 07-AUG-19 6RAJ 1 JRNL	D 103.559 148.706 92.410	A 84.429 121.865 104.253			REVDAT 1 31-JUL-19 6RAK 0	D 107.629 147.849 94.775	A 86.134 123.722 103.597			REVDAT 1 31-JUL-19 6RAL 0	D 105.462 152.106 92.833	A 86.670 122.543 97.827			REVDAT 1 31-JUL-19 6RAM 0	D 107.130 143.252 90.824	A 86.744 119.008 103.786			REVDAT 1 31-JUL-19 6RAN 0	D 111.865 160.772 101.211	A 84.191 119.332 102.727						REVDAT 2 07-AUG-19 6RAF 1 JRNL
	REVDAT 1 31-JUL-19 6RAF 0	D 116.000 166.013 89.914	A 91.803 118.532 97.194			JRNL AUTH 2 S.BRUCHERT,B.T.KUHN,E.R.GEERTSMA,G.HUMMER,R.TAMPE,A.MOELLER	D 116.273 161.445 92.192	A 88.975 116.120 97.580			JRNL AUTH S.HOFMANN,D.JANULIENE,A.R.MEHDIPOUR,C.THOMAS,E.STEFAN,	D 104.188 151.567 92.617	A 86.262 120.919 103.092			JRNL AUTH S.HOFMANN,D.JANULIENE,A.R.MEHDIPOUR,C.THOMAS,E.STEFAN,	D 105.591 146.923 89.394	A 87.297 120.145 104.500			REVDAT 1 31-JUL-19 6RAJ 0	D 103.559 148.706 92.410	A 84.429 121.865 104.253			JRNL AUTH S.HOFMANN,D.JANULIENE,A.R.MEHDIPOUR,C.THOMAS,E.STEFAN,	D 107.629 148.689 88.895	A 86.134 123.722 103.597			JRNL AUTH S.HOFMANN,D.JANULIENE,A.R.MEHDIPOUR,C.THOMAS,E.STEFAN,	D 105.462 152.946 91.993	A 86.670 122.543 97.827			JRNL AUTH S.HOFMANN,D.JANULIENE,A.R.MEHDIPOUR,C.THOMAS,E.STEFAN,	D 107.130 144.092 89.144	A 86.744 119.008 103.786			JRNL AUTH S.HOFMANN,D.JANULIENE,A.R.MEHDIPOUR,C.THOMAS,E.STEFAN,	D 111.865 160.772 101.211	A 84.191 119.332 102.727						REVDAT 1 31-JUL-19 6RAF 0
	JRNL AUTH S.HOFMANN,D.JANULIENE,A.R.MEHDIPOUR,C.THOMAS,E.STEFAN,	D 116.000 166.013 89.914	A 91.803 118.532 97.194			JRNL TITL CONFORMATION SPACE OF A HETERODIMERIC ABC EXPORTER UNDER	D 116.273 161.445 92.192	A 88.975 116.120 97.580			JRNL AUTH 2 S.BRUCHERT,B.T.KUHN,E.R.GEERTSMA,G.HUMMER,R.TAMPE,A.MOELLER	D 104.188 151.567 92.617	A 86.262 120.919 103.092			JRNL AUTH 2 S.BRUCHERT,B.T.KUHN,E.R.GEERTSMA,G.HUMMER,R.TAMPE,A.MOELLER	D 105.591 146.923 90.234	A 87.297 120.145 104.500			JRNL AUTH S.HOFMANN,D.JANULIENE,A.R.MEHDIPOUR,C.THOMAS,E.STEFAN,	D 103.559 148.706 93.250	A 84.429 121.865 104.253			JRNL AUTH 2 S.BRUCHERT,B.T.KUHN,E.R.GEERTSMA,G.HUMMER,R.TAMPE,A.MOELLER	D 107.629 148.689 88.895	A 86.134 123.722 103.597			JRNL AUTH 2 S.BRUCHERT,B.T.KUHN,E.R.GEERTSMA,G.HUMMER,R.TAMPE,A.MOELLER	D 105.462 152.946 91.993	A 86.670 122.543 97.827			JRNL AUTH 2 S.BRUCHERT,B.T.KUHN,E.R.GEERTSMA,G.HUMMER,R.TAMPE,A.MOELLER	D 107.130 144.092 89.144	A 86.744 119.008 103.786			JRNL AUTH 2 S.BRUCHERT,B.T.KUHN,E.R.GEERTSMA,G.HUMMER,R.TAMPE,A.MOELLER	D 111.865 160.772 101.211	A 84.191 119.332 102.727						JRNL AUTH S.HOFMANN,D.JANULIENE,A.R.MEHDIPOUR,C.THOMAS,E.STEFAN,
	JRNL AUTH 2 S.BRUCHERT,B.T.KUHN,E.R.GEERTSMA,G.HUMMER,R.TAMPE,A.MOELLER	D 116.000 166.013 90.754	A 91.803 118.532 97.794			JRNL TITL 2 TURNOVER CONDITIONS.	D 116.273 161.445 93.032	A 88.975 116.120 98.180			JRNL TITL CONFORMATION SPACE OF A HETERODIMERIC ABC EXPORTER UNDER	D 104.188 151.567 92.617	A 86.262 120.919 103.692			JRNL TITL CONFORMATION SPACE OF A HETERODIMERIC ABC EXPORTER UNDER	D 105.591 146.923 90.234	A 87.297 120.145 105.100			JRNL AUTH 2 S.BRUCHERT,B.T.KUHN,E.R.GEERTSMA,G.HUMMER,R.TAMPE,A.MOELLER	D 103.559 148.706 93.250	A 84.429 121.865 104.853			JRNL TITL CONFORMATION SPACE OF A HETERODIMERIC ABC EXPORTER UNDER	D 107.629 148.689 89.735	A 86.134 123.722 104.197			JRNL TITL CONFORMATION SPACE OF A HETERODIMERIC ABC EXPORTER UNDER	D 105.462 152.946 91.993	A 86.670 122.543 98.427			JRNL TITL CONFORMATION SPACE OF A HETERODIMERIC ABC EXPORTER UNDER	D 107.130 144.092 89.984	A 86.744 119.008 104.386			JRNL TITL CONFORMATION SPACE OF A HETERODIMERIC ABC EXPORTER UNDER	D 111.865 160.772 102.051	A 84.191 119.332 103.327						JRNL AUTH 2 S.BRUCHERT,B.T.KUHN,E.R.GEERTSMA,G.HUMMER,R.TAMPE,A.MOELLER
	JRNL TITL CONFORMATION SPACE OF A HETERODIMERIC ABC EXPORTER UNDER	D 116.000 166.013 90.754	A 91.803 118.532 97.794			JRNL REF NATURE V. 571 580 2019	D 116.273 161.445 93.032	A 88.975 116.120 98.180			JRNL TITL 2 TURNOVER CONDITIONS.	D 105.028 143.167 91.777	A 86.262 120.919 103.692			JRNL TITL 2 TURNOVER CONDITIONS.	D 105.591 146.923 91.074	A 87.297 120.145 105.100			JRNL TITL CONFORMATION SPACE OF A HETERODIMERIC ABC EXPORTER UNDER	D 103.559 148.706 94.090	A 84.429 121.865 104.853			JRNL TITL 2 TURNOVER CONDITIONS.	D 107.629 148.689 89.735	A 86.134 123.722 104.197			JRNL TITL 2 TURNOVER CONDITIONS.	D 106.302 144.546 91.153	A 86.670 122.543 98.427			JRNL TITL 2 TURNOVER CONDITIONS.	D 107.130 144.092 89.984	A 86.744 119.008 104.386			JRNL TITL 2 TURNOVER CONDITIONS.	D 111.865 160.772 102.051	A 84.191 119.332 103.327						JRNL TITL CONFORMATION SPACE OF A HETERODIMERIC ABC EXPORTER UNDER
	JRNL TITL 2 TURNOVER CONDITIONS.	D 116.000 166.013 90.754	A 91.803 118.532 97.794			JRNL REFN ESSN 1476-4687	D 116.273 161.445 93.032	A 88.975 116.120 98.180			JRNL REF NATURE V. 571 580 2019	D 105.028 143.167 91.777	A 86.262 120.919 103.692			JRNL REF NATURE V. 571 580 2019	D 105.591 146.923 91.074	A 87.297 120.145 105.100			JRNL TITL 2 TURNOVER CONDITIONS.	D 103.559 148.706 94.090	A 84.429 121.865 104.853			JRNL REF NATURE V. 571 580 2019	D 107.629 148.689 90.575	A 86.134 123.722 104.197			JRNL REF NATURE V. 571 580 2019	D 106.302 144.546 91.153	A 86.670 122.543 98.427			JRNL REF NATURE V. 571 580 2019	D 107.130 144.092 90.824	A 86.744 119.008 104.386			JRNL REF NATURE V. 571 580 2019	D 111.865 160.772 102.051	A 84.191 119.332 103.327						JRNL TITL 2 TURNOVER CONDITIONS.
	JRNL REF NATURE V. 571 580 2019	D 116.000 166.013 91.594	A 91.803 118.532 98.394			JRNL PMID 31316210	D 116.273 161.445 93.872	A 88.975 116.120 98.780			JRNL REFN ESSN 1476-4687	D 105.028 144.007 90.097	A 86.262 120.919 104.292			JRNL REFN ESSN 1476-4687	D 105.591 146.923 91.914	A 87.297 120.145 105.700			JRNL REF NATURE V. 571 580 2019	D 103.559 148.706 94.930	A 84.429 121.865 105.453			JRNL REFN ESSN 1476-4687	D 107.629 148.689 90.575	A 86.134 123.722 104.797			JRNL REFN ESSN 1476-4687	D 106.302 145.386 89.473	A 86.670 122.543 99.027			JRNL REFN ESSN 1476-4687	D 107.130 144.092 91.664	A 86.744 119.008 104.986			JRNL REFN ESSN 1476-4687	D 111.865 161.612 96.171	A 84.191 119.932 99.127						JRNL REF NATURE V. 571 580 2019
	JRNL REFN ESSN 1476-4687	D 116.000 166.013 91.594	A 91.803 118.532 98.394			JRNL DOI 10.1038/S41586-019-1391-0	D 116.273 161.445 93.872	A 88.975 116.120 98.780			JRNL PMID 31316210	D 105.028 144.007 90.097	A 86.262 120.919 104.292			JRNL PMID 31316210	D 105.591 146.923 91.914	A 87.297 120.145 105.700			JRNL REFN ESSN 1476-4687	D 103.559 148.706 94.930	A 84.429 121.865 105.453			JRNL PMID 31316210	D 107.629 148.689 91.415	A 86.134 123.722 104.797			JRNL PMID 31316210	D 106.302 145.386 89.473	A 86.670 122.543 99.027			JRNL PMID 31316210	D 107.130 144.092 92.504	A 86.744 119.008 104.986			JRNL PMID 31316210	D 111.865 161.612 96.171	A 84.191 119.932 99.127						JRNL REFN ESSN 1476-4687
	JRNL PMID 31316210	D 116.000 166.013 91.594	A 91.803 118.532 98.394			REMARK 2	D 116.273 161.445 93.872	A 88.975 116.120 98.780			JRNL DOI 10.1038/S41586-019-1391-0	D 105.028 144.007 90.937	A 86.262 120.919 104.292			JRNL DOI 10.1038/S41586-019-1391-0	D 105.591 146.923 92.754	A 87.297 120.145 105.700			JRNL PMID 31316210	D 103.559 148.706 95.770	A 84.429 121.865 105.453			JRNL DOI 10.1038/S41586-019-1391-0	D 107.629 148.689 91.415	A 86.134 123.722 104.797			JRNL DOI 10.1038/S41586-019-1391-0	D 106.302 145.386 90.313	A 86.670 122.543 99.027			JRNL DOI 10.1038/S41586-019-1391-0	D 107.130 144.932 88.304	A 86.744 119.008 104.986			JRNL DOI 10.1038/S41586-019-1391-0	D 111.865 161.612 96.171	A 84.191 119.932 99.127						JRNL PMID 31316210
	JRNL DOI 10.1038/S41586-019-1391-0	D 116.000 166.013 92.434	A 91.803 119.132 94.194			REMARK 2 RESOLUTION. 4.20 ANGSTROMS.	D 116.273 161.445 94.712	A 88.975 116.720 94.580			REMARK 2	D 105.028 144.007 90.937	A 86.262 121.519 100.092			REMARK 2	D 105.591 146.923 92.754	A 87.297 120.745 101.500			JRNL DOI 10.1038/S41586-019-1391-0	D 103.559 148.706 96.610	A 84.429 122.465 101.253			REMARK 2	D 107.629 148.689 92.255	A 86.134 124.322 100.597			REMARK 2	D 106.302 145.386 90.313	A 86.670 122.543 99.627			REMARK 2	D 107.130 144.932 88.304	A 86.744 119.608 100.786			REMARK 2	D 111.865 161.612 97.011	A 84.191 119.932 99.727						JRNL DOI 10.1038/S41586-019-1391-0
	REMARK 2	D 116.000 166.013 92.434	A 91.803 119.132 94.194			REMARK 3	D 116.273 161.445 94.712	A 88.975 116.720 94.580			REMARK 2 RESOLUTION. 2.80 ANGSTROMS.	D 105.028 144.007 91.777	A 86.262 121.519 100.092			REMARK 2 RESOLUTION. 2.90 ANGSTROMS.	D 105.591 146.923 93.594	A 87.297 120.745 101.500			REMARK 2	D 103.559 149.546 89.890	A 84.429 122.465 101.253			REMARK 2 RESOLUTION. 3.30 ANGSTROMS.	D 107.629 148.689 92.255	A 86.134 124.322 100.597			REMARK 2 RESOLUTION. 3.50 ANGSTROMS.	D 106.302 145.386 91.153	A 86.670 122.543 99.627			REMARK 2 RESOLUTION. 3.80 ANGSTROMS.	D 107.130 144.932 89.144	A 86.744 119.608 100.786			REMARK 2 RESOLUTION. 4.20 ANGSTROMS.	D 111.865 161.612 97.011	A 84.191 119.932 99.727						REMARK 2
	REMARK 2 RESOLUTION. 3.80 ANGSTROMS.	D 116.000 166.013 92.434	A 91.803 119.132 94.194			REMARK 3 REFINEMENT.	D 116.273 161.445 94.712	A 88.975 116.720 94.580			REMARK 3	D 105.028 144.007 91.777	A 86.262 121.519 100.092			REMARK 3	D 105.591 146.923 93.594	A 87.297 120.745 101.500			REMARK 2 RESOLUTION. 3.50 ANGSTROMS.	D 103.559 149.546 89.890	A 84.429 122.465 101.253			REMARK 3	D 107.629 148.689 93.095	A 86.134 124.322 100.597			REMARK 3	D 106.302 145.386 91.153	A 86.670 122.543 99.627			REMARK 3	D 107.130 144.932 89.144	A 86.744 119.608 100.786			REMARK 3	D 111.865 161.612 97.011	A 84.191 119.932 99.727						REMARK 2 RESOLUTION. 3.80 ANGSTROMS.
	REMARK 3	D 116.000 166.013 93.274	A 91.803 119.132 94.794			REMARK 3 SOFTWARE PACKAGES : EPU, GCTF, RELION, CRYOSPARC, CRYOSPARC	D 116.273 161.445 95.552	A 88.975 116.720 95.180			REMARK 3 REFINEMENT.	D 105.028 144.007 92.617	A 86.262 121.519 100.692			REMARK 3 REFINEMENT.	D 105.591 146.923 94.434	A 87.297 120.745 102.100			REMARK 3	D 103.559 149.546 89.890	A 84.429 122.465 101.853			REMARK 3 REFINEMENT.	D 107.629 148.689 93.095	A 86.134 124.322 101.197			REMARK 3 REFINEMENT.	D 106.302 145.386 91.993	A 86.670 122.543 100.227			REMARK 3 REFINEMENT.	D 107.130 144.932 89.984	A 86.744 119.608 101.386			REMARK 3 REFINEMENT.	D 111.865 161.612 97.851	A 84.191 119.932 100.327						REMARK 3
	REMARK 3 REFINEMENT.	D 116.000 166.013 93.274	A 91.803 119.132 94.794			REMARK 3 RECONSTRUCTION SCHEMA : NULL	D 116.273 161.445 95.552	A 88.975 116.720 95.180			REMARK 3 SOFTWARE PACKAGES : RELION, EPU, GCTF, RELION, RELION,	D 105.028 144.007 92.617	A 86.262 121.519 100.692			REMARK 3 SOFTWARE PACKAGES : EPU, GCTF, RELION, RELION, RELION,	D 105.591 146.923 94.434	A 87.297 120.745 102.100			REMARK 3 REFINEMENT.	D 103.559 149.546 90.730	A 84.429 122.465 101.853			REMARK 3 SOFTWARE PACKAGES : EPU, GCTF, RELION, CRYOSPARC, CRYOSPARC	D 107.629 148.689 93.935	A 86.134 124.322 101.197			REMARK 3 SOFTWARE PACKAGES : RELION, EPU, GCTF, RELION, CRYOSPARC,	D 106.302 145.386 91.993	A 86.670 122.543 100.227			REMARK 3 SOFTWARE PACKAGES : RELION, EPU, GCTF, RELION, CRYOSPARC,	D 107.130 144.932 89.984	A 86.744 119.608 101.386			REMARK 3 SOFTWARE PACKAGES : RELION, EPU, GCTF, RELION, RELION,	D 111.865 161.612 97.851	A 84.191 119.932 100.327						REMARK 3 REFINEMENT.
	REMARK 3 SOFTWARE PACKAGES : EPU, GCTF, RELION, CRYOSPARC, CRYOSPARC	D 116.000 166.013 93.274	A 91.803 119.132 94.794			REMARK 3	D 116.273 161.445 95.552	A 88.975 116.720 95.180			REMARK 3 RELION, RELION	D 105.028 144.007 93.457	A 86.262 121.519 100.692			REMARK 3 RELION	D 105.591 146.923 95.274	A 87.297 120.745 102.100			REMARK 3 SOFTWARE PACKAGES : RELION, EPU, GCTF, RELION, CRYOSPARC,	D 103.559 149.546 90.730	A 84.429 122.465 101.853			REMARK 3 RECONSTRUCTION SCHEMA : NULL	D 107.629 148.689 93.935	A 86.134 124.322 101.197			REMARK 3 CRYOSPARC	D 106.302 145.386 92.833	A 86.670 122.543 100.227			REMARK 3 CRYOSPARC	D 107.130 144.932 90.824	A 86.744 119.608 101.386			REMARK 3 RELION	D 111.865 161.612 97.851	A 84.191 119.932 100.327						REMARK 3 SOFTWARE PACKAGES : EPU, GCTF, RELION, CRYOSPARC, CRYOSPARC
	REMARK 3 RECONSTRUCTION SCHEMA : NULL	D 116.000 166.013 94.114	A 91.803 119.132 95.394			REMARK 3 EM MAP-MODEL FITTING AND REFINEMENT	D 116.273 162.285 91.352	A 88.975 116.720 95.780			REMARK 3 RECONSTRUCTION SCHEMA : NULL	D 105.028 144.007 93.457	A 86.262 121.519 101.292			REMARK 3 RECONSTRUCTION SCHEMA : NULL	D 105.591 146.923 95.274	A 87.297 120.745 102.700			REMARK 3 CRYOSPARC	D 103.559 149.546 91.570	A 84.429 122.465 102.453			REMARK 3	D 107.629 148.689 94.775	A 86.134 124.322 101.797			REMARK 3 RECONSTRUCTION SCHEMA : NULL	D 106.302 145.386 92.833	A 86.670 122.543 100.827			REMARK 3 RECONSTRUCTION SCHEMA : NULL	D 107.130 144.932 90.824	A 86.744 119.608 101.986			REMARK 3 RECONSTRUCTION SCHEMA : NULL	D 111.865 161.612 98.691	A 84.191 119.932 100.927						REMARK 3 RECONSTRUCTION SCHEMA : NULL
	REMARK 3	D 116.000 166.013 94.114	A 91.803 119.132 95.394			REMARK 3 PDB ENTRY : NULL	D 116.273 162.285 91.352	A 88.975 116.720 95.780			REMARK 3	D 105.028 144.847 89.257	A 86.262 121.519 101.292			REMARK 3	D 105.591 147.763 87.714	A 87.297 120.745 102.700			REMARK 3 RECONSTRUCTION SCHEMA : NULL	D 103.559 149.546 91.570	A 84.429 122.465 102.453			REMARK 3 EM MAP-MODEL FITTING AND REFINEMENT	D 107.629 148.689 94.775	A 86.134 124.322 101.797			REMARK 3	D 106.302 146.226 88.633	A 86.670 122.543 100.827			REMARK 3	D 107.130 144.932 91.664	A 86.744 119.608 101.986			REMARK 3	D 111.865 161.612 98.691	A 84.191 119.932 100.927						REMARK 3
	REMARK 3 EM MAP-MODEL FITTING AND REFINEMENT	D 116.000 166.013 94.114	A 91.803 119.132 95.394			REMARK 3 REFINEMENT SPACE : NULL	D 116.273 162.285 91.352	A 88.975 116.720 95.780			REMARK 3 EM MAP-MODEL FITTING AND REFINEMENT	D 105.028 144.847 89.257	A 86.262 121.519 101.292			REMARK 3 EM MAP-MODEL FITTING AND REFINEMENT	D 105.591 147.763 87.714	A 87.297 120.745 102.700			REMARK 3	D 103.559 149.546 92.410	A 84.429 122.465 102.453			REMARK 3 PDB ENTRY : NULL	D 107.629 148.689 95.615	A 86.134 124.322 101.797			REMARK 3 EM MAP-MODEL FITTING AND REFINEMENT	D 106.302 146.226 88.633	A 86.670 122.543 100.827			REMARK 3 EM MAP-MODEL FITTING AND REFINEMENT	D 107.130 144.932 92.504	A 86.744 119.608 101.986			REMARK 3 EM MAP-MODEL FITTING AND REFINEMENT	D 111.865 161.612 98.691	A 84.191 119.932 100.927						REMARK 3 EM MAP-MODEL FITTING AND REFINEMENT
	REMARK 3 PDB ENTRY : NULL	D 116.000 166.853 89.914	A 91.803 119.132 95.994			REMARK 3 REFINEMENT PROTOCOL : NULL	D 116.273 162.285 92.192	A 88.975 116.720 96.380			REMARK 3 PDB ENTRY : NULL	D 105.028 144.847 90.097	A 86.262 121.519 101.892			REMARK 3 PDB ENTRY : NULL	D 105.591 147.763 87.714	A 87.297 120.745 103.300			REMARK 3 EM MAP-MODEL FITTING AND REFINEMENT	D 103.559 149.546 92.410	A 84.429 122.465 103.053			REMARK 3 REFINEMENT SPACE : NULL	D 107.629 148.689 95.615	A 86.134 124.322 102.397			REMARK 3 PDB ENTRY : NULL	D 106.302 146.226 89.473	A 86.670 122.543 101.427			REMARK 3 PDB ENTRY : NULL	D 107.130 144.932 93.344	A 86.744 119.608 102.586			REMARK 3 PDB ENTRY : NULL	D 111.865 161.612 99.531	A 84.191 119.932 101.527						REMARK 3 PDB ENTRY : NULL
	REMARK 3 REFINEMENT SPACE : NULL	D 116.000 166.853 89.914	A 91.803 119.132 95.994			REMARK 3 REFINEMENT TARGET : NULL	D 116.273 162.285 92.192	A 88.975 116.720 96.380			REMARK 3 REFINEMENT SPACE : NULL	D 105.028 144.847 90.097	A 86.262 121.519 101.892			REMARK 3 REFINEMENT SPACE : NULL	D 105.591 147.763 88.554	A 87.297 120.745 103.300			REMARK 3 PDB ENTRY : NULL	D 103.559 149.546 93.250	A 84.429 122.465 103.053			REMARK 3 REFINEMENT PROTOCOL : NULL	D 107.629 149.529 88.055	A 86.134 124.322 102.397			REMARK 3 REFINEMENT SPACE : NULL	D 106.302 146.226 89.473	A 86.670 122.543 101.427			REMARK 3 REFINEMENT SPACE : NULL	D 107.130 145.772 87.464	A 86.744 119.608 102.586			REMARK 3 REFINEMENT SPACE : NULL	D 111.865 161.612 99.531	A 84.191 119.932 101.527						REMARK 3 REFINEMENT SPACE : NULL
	REMARK 3 REFINEMENT PROTOCOL : NULL	D 116.000 166.853 89.914	A 91.803 119.132 95.994			REMARK 3 OVERALL ANISOTROPIC B VALUE : NULL	D 116.273 162.285 92.192	A 88.975 116.720 96.380			REMARK 3 REFINEMENT PROTOCOL : NULL	D 105.028 144.847 90.937	A 86.262 121.519 101.892			REMARK 3 REFINEMENT PROTOCOL : NULL	D 105.591 147.763 88.554	A 87.297 120.745 103.300			REMARK 3 REFINEMENT SPACE : NULL	D 103.559 149.546 93.250	A 84.429 122.465 103.053			REMARK 3 REFINEMENT TARGET : NULL	D 107.629 149.529 88.055	A 86.134 124.322 102.397			REMARK 3 REFINEMENT PROTOCOL : NULL	D 106.302 146.226 90.313	A 86.670 122.543 101.427			REMARK 3 REFINEMENT PROTOCOL : NULL	D 107.130 145.772 87.464	A 86.744 119.608 102.586			REMARK 3 REFINEMENT PROTOCOL : NULL	D 111.865 161.612 99.531	A 84.191 119.932 101.527						REMARK 3 REFINEMENT PROTOCOL : NULL
	REMARK 3 REFINEMENT TARGET : NULL	D 116.000 166.853 90.754	A 91.803 119.132 96.594			REMARK 3	D 116.273 162.285 93.032	A 88.975 116.720 96.980			REMARK 3 REFINEMENT TARGET : NULL	D 105.028 144.847 90.937	A 86.262 121.519 102.492			REMARK 3 REFINEMENT TARGET : NULL	D 105.591 147.763 89.394	A 87.297 120.745 103.900			REMARK 3 REFINEMENT PROTOCOL : NULL	D 103.559 149.546 94.090	A 84.429 122.465 103.653			REMARK 3 OVERALL ANISOTROPIC B VALUE : NULL	D 107.629 149.529 88.055	A 86.134 124.322 102.997			REMARK 3 REFINEMENT TARGET : NULL	D 106.302 146.226 90.313	A 86.670 122.543 102.027			REMARK 3 REFINEMENT TARGET : NULL	D 107.130 145.772 88.304	A 86.744 119.608 103.186			REMARK 3 REFINEMENT TARGET : NULL	D 111.865 161.612 100.371	A 84.191 119.932 102.127						REMARK 3 REFINEMENT TARGET : NULL
	REMARK 3 OVERALL ANISOTROPIC B VALUE : NULL	D 116.000 166.853 90.754	A 91.803 119.132 96.594			REMARK 3 FITTING PROCEDURE : NULL	D 116.273 162.285 93.032	A 88.975 116.720 96.980			REMARK 3 OVERALL ANISOTROPIC B VALUE : NULL	D 105.028 144.847 91.777	A 86.262 121.519 102.492			REMARK 3 OVERALL ANISOTROPIC B VALUE : NULL	D 105.591 147.763 89.394	A 87.297 120.745 103.900			REMARK 3 REFINEMENT TARGET : NULL	D 103.559 149.546 94.090	A 84.429 122.465 103.653			REMARK 3	D 107.629 149.529 88.895	A 86.134 124.322 102.997			REMARK 3 OVERALL ANISOTROPIC B VALUE : NULL	D 106.302 146.226 91.153	A 86.670 122.543 102.027			REMARK 3 OVERALL ANISOTROPIC B VALUE : NULL	D 107.130 145.772 88.304	A 86.744 119.608 103.186			REMARK 3 OVERALL ANISOTROPIC B VALUE : NULL	D 111.865 161.612 100.371	A 84.191 119.932 102.127						REMARK 3 OVERALL ANISOTROPIC B VALUE : NULL
	REMARK 3	D 116.000 166.853 90.754	A 91.803 119.132 96.594			REMARK 3	D 116.273 162.285 93.032	A 88.975 116.720 96.980			REMARK 3	D 105.028 144.847 91.777	A 86.262 121.519 102.492			REMARK 3	D 105.591 147.763 90.234	A 87.297 120.745 103.900			REMARK 3 OVERALL ANISOTROPIC B VALUE : NULL	D 103.559 149.546 94.930	A 84.429 122.465 103.653			REMARK 3 FITTING PROCEDURE : NULL	D 107.629 149.529 88.895	A 86.134 124.322 102.997			REMARK 3	D 106.302 146.226 91.153	A 86.670 122.543 102.027			REMARK 3	D 107.130 145.772 89.144	A 86.744 119.608 103.186			REMARK 3	D 111.865 161.612 100.371	A 84.191 119.932 102.127						REMARK 3
	REMARK 3 FITTING PROCEDURE : NULL	D 116.000 166.853 91.594	A 91.803 119.132 97.194			REMARK 3 EM IMAGE RECONSTRUCTION STATISTICS	D 116.273 162.285 93.872	A 88.975 116.720 97.580			REMARK 3 FITTING PROCEDURE : NULL	D 105.028 144.847 92.617	A 86.262 121.519 103.092			REMARK 3 FITTING PROCEDURE : NULL	D 105.591 147.763 90.234	A 87.297 120.745 104.500			REMARK 3	D 103.559 149.546 94.930	A 84.429 122.465 104.253			REMARK 3	D 107.629 149.529 88.895	A 86.134 124.322 103.597			REMARK 3 FITTING PROCEDURE : NULL	D 106.302 146.226 91.993	A 86.670 122.543 102.627			REMARK 3 FITTING PROCEDURE : NULL	D 107.130 145.772 89.144	A 86.744 119.608 103.786			REMARK 3 FITTING PROCEDURE : NULL	D 111.865 161.612 101.211	A 84.191 119.932 102.727						REMARK 3 FITTING PROCEDURE : NULL
	REMARK 3	D 116.000 166.853 91.594	A 91.803 119.132 97.194			REMARK 3 NOMINAL PIXEL SIZE (ANGSTROMS) : NULL	D 116.273 162.285 93.872	A 88.975 116.720 97.580			REMARK 3	D 105.028 144.847 92.617	A 86.262 121.519 103.092			REMARK 3	D 105.591 147.763 91.074	A 87.297 120.745 104.500			REMARK 3 FITTING PROCEDURE : NULL	D 103.559 149.546 95.770	A 84.429 122.465 104.253			REMARK 3 EM IMAGE RECONSTRUCTION STATISTICS	D 107.629 149.529 89.735	A 86.134 124.322 103.597			REMARK 3	D 106.302 146.226 91.993	A 86.670 122.543 102.627			REMARK 3	D 107.130 145.772 89.984	A 86.744 119.608 103.786			REMARK 3	D 111.865 161.612 101.211	A 84.191 119.932 102.727						REMARK 3
	REMARK 3 EM IMAGE RECONSTRUCTION STATISTICS	D 116.000 166.853 91.594	A 91.803 119.132 97.194			REMARK 3 ACTUAL PIXEL SIZE (ANGSTROMS) : NULL	D 116.273 162.285 93.872	A 88.975 116.720 97.580			REMARK 3 EM IMAGE RECONSTRUCTION STATISTICS	D 105.028 144.847 93.457	A 86.262 121.519 103.092			REMARK 3 EM IMAGE RECONSTRUCTION STATISTICS	D 105.591 147.763 91.074	A 87.297 120.745 104.500			REMARK 3	D 103.559 149.546 95.770	A 84.429 122.465 104.253			REMARK 3 NOMINAL PIXEL SIZE (ANGSTROMS) : NULL	D 107.629 149.529 89.735	A 86.134 124.322 103.597			REMARK 3 EM IMAGE RECONSTRUCTION STATISTICS	D 106.302 146.226 92.833	A 86.670 122.543 102.627			REMARK 3 EM IMAGE RECONSTRUCTION STATISTICS	D 107.130 145.772 89.984	A 86.744 119.608 103.786			REMARK 3 EM IMAGE RECONSTRUCTION STATISTICS	D 111.865 161.612 101.211	A 84.191 119.932 102.727						REMARK 3 EM IMAGE RECONSTRUCTION STATISTICS
	REMARK 3 NOMINAL PIXEL SIZE (ANGSTROMS) : NULL	D 116.000 166.853 92.434	A 91.803 119.132 97.794			REMARK 3 EFFECTIVE RESOLUTION (ANGSTROMS) : 4.200	D 116.273 162.285 94.712	A 88.975 116.720 98.180			REMARK 3 NOMINAL PIXEL SIZE (ANGSTROMS) : NULL	D 105.028 144.847 93.457	A 86.262 121.519 103.692			REMARK 3 NOMINAL PIXEL SIZE (ANGSTROMS) : NULL	D 105.591 147.763 91.914	A 87.297 120.745 105.100			REMARK 3 EM IMAGE RECONSTRUCTION STATISTICS	D 103.559 149.546 96.610	A 84.429 122.465 104.853			REMARK 3 ACTUAL PIXEL SIZE (ANGSTROMS) : NULL	D 107.629 149.529 90.575	A 86.134 124.322 104.197			REMARK 3 NOMINAL PIXEL SIZE (ANGSTROMS) : NULL	D 106.302 146.226 92.833	A 86.670 123.143 97.227			REMARK 3 NOMINAL PIXEL SIZE (ANGSTROMS) : NULL	D 107.130 145.772 90.824	A 86.744 119.608 104.386			REMARK 3 NOMINAL PIXEL SIZE (ANGSTROMS) : NULL	D 111.865 161.612 102.051	A 84.191 119.932 103.327						REMARK 3 NOMINAL PIXEL SIZE (ANGSTROMS) : NULL
	REMARK 3 ACTUAL PIXEL SIZE (ANGSTROMS) : NULL	D 116.000 166.853 92.434	A 91.803 119.132 97.794			REMARK 3 NUMBER OF PARTICLES : 208674	D 116.273 162.285 94.712	A 88.975 116.720 98.180			REMARK 3 ACTUAL PIXEL SIZE (ANGSTROMS) : NULL	D 105.028 144.847 94.297	A 86.262 121.519 103.692			REMARK 3 ACTUAL PIXEL SIZE (ANGSTROMS) : NULL	D 105.591 147.763 91.914	A 87.297 120.745 105.100			REMARK 3 NOMINAL PIXEL SIZE (ANGSTROMS) : NULL	D 103.559 149.546 96.610	A 84.429 122.465 104.853			REMARK 3 EFFECTIVE RESOLUTION (ANGSTROMS) : 3.300	D 107.629 149.529 90.575	A 86.134 124.322 104.197			REMARK 3 ACTUAL PIXEL SIZE (ANGSTROMS) : NULL	D 106.302 146.226 93.673	A 86.670 123.143 97.227			REMARK 3 ACTUAL PIXEL SIZE (ANGSTROMS) : NULL	D 107.130 145.772 90.824	A 86.744 119.608 104.386			REMARK 3 ACTUAL PIXEL SIZE (ANGSTROMS) : NULL	D 111.865 161.612 102.051	A 84.191 119.932 103.327						REMARK 3 ACTUAL PIXEL SIZE (ANGSTROMS) : NULL
	REMARK 3 EFFECTIVE RESOLUTION (ANGSTROMS) : 3.800	D 116.000 166.853 92.434	A 91.803 119.132 97.794			REMARK 3 CTF CORRECTION METHOD : NONE	D 116.273 162.285 94.712	A 88.975 116.720 98.180			REMARK 3 EFFECTIVE RESOLUTION (ANGSTROMS) : 2.800	D 105.028 144.847 94.297	A 86.262 121.519 103.692			REMARK 3 EFFECTIVE RESOLUTION (ANGSTROMS) : 2.900	D 105.591 147.763 92.754	A 87.297 120.745 105.100			REMARK 3 ACTUAL PIXEL SIZE (ANGSTROMS) : NULL	D 103.559 149.546 97.450	A 84.429 122.465 104.853			REMARK 3 NUMBER OF PARTICLES : 109000	D 107.629 149.529 91.415	A 86.134 124.322 104.197			REMARK 3 EFFECTIVE RESOLUTION (ANGSTROMS) : 3.500	D 106.302 146.226 93.673	A 86.670 123.143 97.227			REMARK 3 EFFECTIVE RESOLUTION (ANGSTROMS) : 3.800	D 107.130 145.772 91.664	A 86.744 119.608 104.386			REMARK 3 EFFECTIVE RESOLUTION (ANGSTROMS) : 4.200	D 111.865 161.612 102.051	A 84.191 119.932 103.327						REMARK 3 EFFECTIVE RESOLUTION (ANGSTROMS) : 3.800
	REMARK 3 NUMBER OF PARTICLES : 133527	D 116.000 166.853 93.274	A 91.803 119.132 98.394			REMARK 3	D 116.273 162.285 95.552	A 88.975 116.720 98.780			REMARK 3 NUMBER OF PARTICLES : 60950	D 105.028 145.687 88.417	A 86.262 121.519 104.292			REMARK 3 NUMBER OF PARTICLES : 94621	D 105.591 147.763 92.754	A 87.297 120.745 105.700			REMARK 3 EFFECTIVE RESOLUTION (ANGSTROMS) : 3.500	D 103.559 149.546 98.290	A 84.429 122.465 105.453			REMARK 3 CTF CORRECTION METHOD : NONE	D 107.629 149.529 91.415	A 86.134 124.322 104.797			REMARK 3 NUMBER OF PARTICLES : 145936	D 106.302 147.066 87.793	A 86.670 123.143 97.827			REMARK 3 NUMBER OF PARTICLES : 97763	D 107.130 145.772 91.664	A 86.744 119.608 104.986			REMARK 3 NUMBER OF PARTICLES : 44733	D 111.865 161.612 102.891	A 84.191 119.932 103.927						REMARK 3 NUMBER OF PARTICLES : 133527
	REMARK 3 CTF CORRECTION METHOD : PHASE FLIPPING AND AMPLITUDE	D 116.000 166.853 93.274	A 91.803 119.132 98.394			REMARK 3 EM RECONSTRUCTION MAGNIFICATION CALIBRATION: NULL	D 116.273 162.285 95.552	A 88.975 116.720 98.780			REMARK 3 CTF CORRECTION METHOD : NONE	D 105.028 145.687 88.417	A 86.262 121.519 104.292			REMARK 3 CTF CORRECTION METHOD : NONE	D 105.591 147.763 93.594	A 87.297 120.745 105.700			REMARK 3 NUMBER OF PARTICLES : 44000	D 103.559 150.386 89.050	A 84.429 122.465 105.453			REMARK 3	D 107.629 149.529 92.255	A 86.134 124.322 104.797			REMARK 3 CTF CORRECTION METHOD : PHASE FLIPPING AND AMPLITUDE	D 106.302 147.066 87.793	A 86.670 123.143 97.827			REMARK 3 CTF CORRECTION METHOD : PHASE FLIPPING AND AMPLITUDE	D 107.130 145.772 92.504	A 86.744 119.608 104.986			REMARK 3 CTF CORRECTION METHOD : NONE	D 111.865 161.612 102.891	A 84.191 119.932 103.927						REMARK 3 CTF CORRECTION METHOD : PHASE FLIPPING AND AMPLITUDE
	REMARK 3 CORRECTION	D 116.000 166.853 93.274	A 91.803 119.132 98.394			REMARK 3	D 116.273 162.285 95.552	A 88.975 116.720 98.780			REMARK 3	D 105.028 145.687 89.257	A 86.262 121.519 104.292			REMARK 3	D 105.591 147.763 93.594	A 87.297 120.745 105.700			REMARK 3 CTF CORRECTION METHOD : NONE	D 103.559 150.386 89.050	A 84.429 122.465 105.453			REMARK 3 EM RECONSTRUCTION MAGNIFICATION CALIBRATION: NULL	D 107.629 149.529 92.255	A 86.134 124.322 104.797			REMARK 3 CORRECTION	D 106.302 147.066 88.633	A 86.670 123.143 97.827			REMARK 3 CORRECTION	D 107.130 145.772 92.504	A 86.744 119.608 104.986			REMARK 3	D 111.865 161.612 102.891	A 84.191 119.932 103.927						REMARK 3 CORRECTION
	REMARK 3	D 116.000 166.853 94.114	A 91.803 119.132 98.994			REMARK 3 OTHER DETAILS: NULL	D 116.273 162.285 96.392	A 88.975 116.720 99.380			REMARK 3 EM RECONSTRUCTION MAGNIFICATION CALIBRATION: NULL	D 105.028 145.687 89.257	A 86.262 121.519 104.892			REMARK 3 EM RECONSTRUCTION MAGNIFICATION CALIBRATION: NULL	D 105.591 147.763 94.434	A 87.297 120.745 106.300			REMARK 3	D 103.559 150.386 89.050	A 84.429 122.465 106.053			REMARK 3	D 107.629 149.529 93.095	A 86.134 124.322 105.397			REMARK 3	D 106.302 147.066 88.633	A 86.670 123.143 98.427			REMARK 3	D 107.130 145.772 93.344	A 86.744 119.608 105.586			REMARK 3 EM RECONSTRUCTION MAGNIFICATION CALIBRATION: NULL	D 111.865 162.452 95.331	A 84.191 120.532 98.527						REMARK 3
	REMARK 3 EM RECONSTRUCTION MAGNIFICATION CALIBRATION: NULL	D 116.000 166.853 94.114	A 91.803 119.132 98.994			REMARK 4	D 116.273 162.285 96.392	A 88.975 116.720 99.380			REMARK 3	D 105.028 145.687 90.097	A 86.262 121.519 104.892			REMARK 3	D 105.591 147.763 94.434	A 87.297 120.745 106.300			REMARK 3 EM RECONSTRUCTION MAGNIFICATION CALIBRATION: NULL	D 103.559 150.386 89.890	A 84.429 122.465 106.053			REMARK 3 OTHER DETAILS: NULL	D 107.629 149.529 93.095	A 86.134 124.322 105.397			REMARK 3 EM RECONSTRUCTION MAGNIFICATION CALIBRATION: NULL	D 106.302 147.066 89.473	A 86.670 123.143 98.427			REMARK 3 EM RECONSTRUCTION MAGNIFICATION CALIBRATION: NULL	D 107.130 145.772 93.344	A 86.744 119.608 105.586			REMARK 3	D 111.865 162.452 95.331	A 84.191 120.532 98.527						REMARK 3 EM RECONSTRUCTION MAGNIFICATION CALIBRATION: NULL
	REMARK 3	D 116.000 166.853 94.114	A 91.803 119.132 98.994			REMARK 4 6RAG COMPLIES WITH FORMAT V. 3.30, 13-JUL-11	D 116.273 162.285 96.392	A 88.975 116.720 99.380			REMARK 3 OTHER DETAILS: NULL	D 105.028 145.687 90.097	A 86.262 121.519 104.892			REMARK 3 OTHER DETAILS: NULL	D 105.591 147.763 95.274	A 87.297 120.745 106.300			REMARK 3	D 103.559 150.386 89.890	A 84.429 122.465 106.053			REMARK 4	D 107.629 149.529 93.935	A 86.134 124.322 105.397			REMARK 3	D 106.302 147.066 89.473	A 86.670 123.143 98.427			REMARK 3	D 107.130 145.772 94.184	A 86.744 119.608 105.586			REMARK 3 OTHER DETAILS: NULL	D 111.865 162.452 95.331	A 84.191 120.532 98.527						REMARK 3
	REMARK 3 OTHER DETAILS: NULL	D 116.000 166.853 94.954	A 91.803 119.732 93.594			REMARK 100	D 116.273 163.125 92.192	A 88.975 117.320 93.980			REMARK 4	D 105.028 145.687 90.937	A 86.262 122.119 99.492			REMARK 4	D 105.591 147.763 95.274	A 87.297 121.345 100.900			REMARK 3 OTHER DETAILS: NULL	D 103.559 150.386 89.890	A 84.429 123.065 100.653			REMARK 4 6RAK COMPLIES WITH FORMAT V. 3.30, 13-JUL-11	D 107.629 149.529 93.935	A 86.134 124.922 99.997			REMARK 3 OTHER DETAILS: NULL	D 106.302 147.066 90.313	A 86.670 123.143 99.027			REMARK 3 OTHER DETAILS: NULL	D 107.130 145.772 94.184	A 86.744 120.208 100.186			REMARK 4	D 111.865 162.452 96.171	A 84.191 120.532 99.127						REMARK 3 OTHER DETAILS: NULL
	REMARK 4	D 116.000 166.853 94.954	A 91.803 119.732 93.594			REMARK 100 THIS ENTRY HAS BEEN PROCESSED BY PDBE ON 07-APR-19.	D 116.273 163.125 92.192	A 88.975 117.320 93.980			REMARK 4 6RAH COMPLIES WITH FORMAT V. 3.30, 13-JUL-11	D 105.028 145.687 90.937	A 86.262 122.119 99.492			REMARK 4 6RAI COMPLIES WITH FORMAT V. 3.30, 13-JUL-11	D 105.591 147.763 96.114	A 87.297 121.345 100.900			REMARK 4	D 103.559 150.386 90.730	A 84.429 123.065 100.653			REMARK 100	D 107.629 149.529 94.775	A 86.134 124.922 99.997			REMARK 4	D 106.302 147.066 90.313	A 86.670 123.143 99.027			REMARK 4	D 107.130 146.612 86.624	A 86.744 120.208 100.186			REMARK 4 6RAN COMPLIES WITH FORMAT V. 3.30, 13-JUL-11	D 111.865 162.452 96.171	A 84.191 120.532 99.127						REMARK 4
	REMARK 4 6RAF COMPLIES WITH FORMAT V. 3.30, 13-JUL-11	D 116.000 166.853 94.954	A 91.803 119.732 93.594			REMARK 100 THE DEPOSITION ID IS D_1292101649.	D 116.273 163.125 92.192	A 88.975 117.320 93.980			REMARK 100	D 105.028 145.687 91.777	A 86.262 122.119 99.492			REMARK 100	D 105.591 147.763 96.114	A 87.297 121.345 100.900			REMARK 4 6RAJ COMPLIES WITH FORMAT V. 3.30, 13-JUL-11	D 103.559 150.386 90.730	A 84.429 123.065 100.653			REMARK 100 THIS ENTRY HAS BEEN PROCESSED BY PDBE ON 08-APR-19.	D 107.629 149.529 94.775	A 86.134 124.922 99.997			REMARK 4 6RAL COMPLIES WITH FORMAT V. 3.30, 13-JUL-11	D 106.302 147.066 91.153	A 86.670 123.143 99.027			REMARK 4 6RAM COMPLIES WITH FORMAT V. 3.30, 13-JUL-11	D 107.130 146.612 86.624	A 86.744 120.208 100.186			REMARK 100	D 111.865 162.452 96.171	A 84.191 120.532 99.127						REMARK 4 6RAF COMPLIES WITH FORMAT V. 3.30, 13-JUL-11
	REMARK 100	D 116.000 167.693 90.754	A 91.803 119.732 94.194			REMARK 245	D 116.273 163.125 93.032	A 88.975 117.320 94.580			REMARK 100 THIS ENTRY HAS BEEN PROCESSED BY PDBE ON 08-APR-19.	D 105.028 145.687 91.777	A 86.262 122.119 100.092			REMARK 100 THIS ENTRY HAS BEEN PROCESSED BY PDBE ON 07-APR-19.	D 105.591 148.603 86.874	A 87.297 121.345 101.500			REMARK 100	D 103.559 150.386 91.570	A 84.429 123.065 101.253			REMARK 100 THE DEPOSITION ID IS D_1292101659.	D 107.629 149.529 95.615	A 86.134 124.922 100.597			REMARK 100	D 106.302 147.066 91.153	A 86.670 123.143 99.627			REMARK 100	D 107.130 146.612 86.624	A 86.744 120.208 100.786			REMARK 100 THIS ENTRY HAS BEEN PROCESSED BY PDBE ON 08-APR-19.	D 111.865 162.452 97.011	A 84.191 120.532 99.727						REMARK 100
	REMARK 100 THIS ENTRY HAS BEEN PROCESSED BY PDBE ON 08-APR-19.	D 116.000 167.693 90.754	A 91.803 119.732 94.194			REMARK 245 EXPERIMENTAL DETAILS	D 116.273 163.125 93.032	A 88.975 117.320 94.580			REMARK 100 THE DEPOSITION ID IS D_1292101650.	D 105.028 145.687 92.617	A 86.262 122.119 100.092			REMARK 100 THE DEPOSITION ID IS D_1292101653.	D 105.591 148.603 86.874	A 87.297 121.345 101.500			REMARK 100 THIS ENTRY HAS BEEN PROCESSED BY PDBE ON 08-APR-19.	D 103.559 150.386 91.570	A 84.429 123.065 101.253			REMARK 245	D 107.629 149.529 95.615	A 86.134 124.922 100.597			REMARK 100 THIS ENTRY HAS BEEN PROCESSED BY PDBE ON 08-APR-19.	D 106.302 147.066 91.993	A 86.670 123.143 99.627			REMARK 100 THIS ENTRY HAS BEEN PROCESSED BY PDBE ON 07-APR-19.	D 107.130 146.612 87.464	A 86.744 120.208 100.786			REMARK 100 THE DEPOSITION ID IS D_1292101491.	D 111.865 162.452 97.011	A 84.191 120.532 99.727						REMARK 100 THIS ENTRY HAS BEEN PROCESSED BY PDBE ON 08-APR-19.
	REMARK 100 THE DEPOSITION ID IS D_1292101643.	D 116.000 167.693 90.754	A 91.803 119.732 94.194			REMARK 245 RECONSTRUCTION METHOD : SINGLE PARTICLE	D 116.273 163.125 93.032	A 88.975 117.320 94.580			REMARK 245	D 105.028 145.687 92.617	A 86.262 122.119 100.092			REMARK 245	D 105.591 148.603 86.874	A 87.297 121.345 101.500			REMARK 100 THE DEPOSITION ID IS D_1292101656.	D 103.559 150.386 92.410	A 84.429 123.065 101.253			REMARK 245 EXPERIMENTAL DETAILS	D 107.629 149.529 96.455	A 86.134 124.922 100.597			REMARK 100 THE DEPOSITION ID IS D_1292101666.	D 106.302 147.066 91.993	A 86.670 123.143 99.627			REMARK 100 THE DEPOSITION ID IS D_1292101670.	D 107.130 146.612 87.464	A 86.744 120.208 100.786			REMARK 245	D 111.865 162.452 97.011	A 84.191 120.532 99.727						REMARK 100 THE DEPOSITION ID IS D_1292101643.
	REMARK 245	D 116.000 167.693 91.594	A 91.803 119.732 94.794			REMARK 245 SPECIMEN TYPE : NULL	D 116.273 163.125 93.872	A 88.975 117.320 95.180			REMARK 245 EXPERIMENTAL DETAILS	D 105.028 145.687 93.457	A 86.262 122.119 100.692			REMARK 245 EXPERIMENTAL DETAILS	D 105.591 148.603 87.714	A 87.297 121.345 102.100			REMARK 245	D 103.559 150.386 92.410	A 84.429 123.065 101.853			REMARK 245 RECONSTRUCTION METHOD : SINGLE PARTICLE	D 107.629 149.529 96.455	A 86.134 124.922 101.197			REMARK 245	D 106.302 147.066 92.833	A 86.670 123.143 100.227			REMARK 245	D 107.130 146.612 88.304	A 86.744 120.208 101.386			REMARK 245 EXPERIMENTAL DETAILS	D 111.865 162.452 97.851	A 84.191 120.532 100.327						REMARK 245
	REMARK 245 EXPERIMENTAL DETAILS	D 116.000 167.693 91.594	A 91.803 119.732 94.794			REMARK 245	D 116.273 163.125 93.872	A 88.975 117.320 95.180			REMARK 245 RECONSTRUCTION METHOD : SINGLE PARTICLE	D 105.028 145.687 93.457	A 86.262 122.119 100.692			REMARK 245 RECONSTRUCTION METHOD : SINGLE PARTICLE	D 105.591 148.603 87.714	A 87.297 121.345 102.100			REMARK 245 EXPERIMENTAL DETAILS	D 103.559 150.386 93.250	A 84.429 123.065 101.853			REMARK 245 SPECIMEN TYPE : NULL	D 107.629 150.369 87.215	A 86.134 124.922 101.197			REMARK 245 EXPERIMENTAL DETAILS	D 106.302 147.066 92.833	A 86.670 123.143 100.227			REMARK 245 EXPERIMENTAL DETAILS	D 107.130 146.612 88.304	A 86.744 120.208 101.386			REMARK 245 RECONSTRUCTION METHOD : SINGLE PARTICLE	D 111.865 162.452 97.851	A 84.191 120.532 100.327						REMARK 245 EXPERIMENTAL DETAILS
	REMARK 245 RECONSTRUCTION METHOD : SINGLE PARTICLE	D 116.000 167.693 91.594	A 91.803 119.732 94.794			REMARK 245 ELECTRON MICROSCOPE SAMPLE	D 116.273 163.125 93.872	A 88.975 117.320 95.180			REMARK 245 SPECIMEN TYPE : NULL	D 105.028 145.687 94.297	A 86.262 122.119 100.692			REMARK 245 SPECIMEN TYPE : NULL	D 105.591 148.603 87.714	A 87.297 121.345 102.100			REMARK 245 RECONSTRUCTION METHOD : SINGLE PARTICLE	D 103.559 150.386 93.250	A 84.429 123.065 101.853			REMARK 245	D 107.629 150.369 87.215	A 86.134 124.922 101.197			REMARK 245 RECONSTRUCTION METHOD : SINGLE PARTICLE	D 106.302 147.066 93.673	A 86.670 123.143 100.227			REMARK 245 RECONSTRUCTION METHOD : SINGLE PARTICLE	D 107.130 146.612 89.144	A 86.744 120.208 101.386			REMARK 245 SPECIMEN TYPE : NULL	D 111.865 162.452 97.851	A 84.191 120.532 100.327						REMARK 245 RECONSTRUCTION METHOD : SINGLE PARTICLE
	REMARK 245 SPECIMEN TYPE : NULL	D 116.000 167.693 92.434	A 91.803 119.732 95.394			REMARK 245 SAMPLE TYPE : PARTICLE	D 116.273 163.125 94.712	A 88.975 117.320 95.780			REMARK 245	D 105.028 145.687 94.297	A 86.262 122.119 101.292			REMARK 245	D 105.591 148.603 88.554	A 87.297 121.345 102.700			REMARK 245 SPECIMEN TYPE : NULL	D 103.559 150.386 94.090	A 84.429 123.065 102.453			REMARK 245 ELECTRON MICROSCOPE SAMPLE	D 107.629 150.369 87.215	A 86.134 124.922 101.797			REMARK 245 SPECIMEN TYPE : NULL	D 106.302 147.066 93.673	A 86.670 123.143 100.827			REMARK 245 SPECIMEN TYPE : NULL	D 107.130 146.612 89.144	A 86.744 120.208 101.986			REMARK 245	D 111.865 162.452 98.691	A 84.191 120.532 100.927						REMARK 245 SPECIMEN TYPE : NULL
	REMARK 245	D 116.000 167.693 92.434	A 91.803 119.732 95.394			REMARK 245 PARTICLE TYPE : POINT	D 116.273 163.125 94.712	A 88.975 117.320 95.780			REMARK 245 ELECTRON MICROSCOPE SAMPLE	D 105.028 145.687 95.137	A 86.262 122.119 101.292			REMARK 245 ELECTRON MICROSCOPE SAMPLE	D 105.591 148.603 88.554	A 87.297 121.345 102.700			REMARK 245	D 103.559 150.386 94.090	A 84.429 123.065 102.453			REMARK 245 SAMPLE TYPE : PARTICLE	D 107.629 150.369 88.055	A 86.134 124.922 101.797			REMARK 245	D 106.302 147.066 94.513	A 86.670 123.143 100.827			REMARK 245	D 107.130 146.612 89.984	A 86.744 120.208 101.986			REMARK 245 ELECTRON MICROSCOPE SAMPLE	D 111.865 162.452 98.691	A 84.191 120.532 100.927						REMARK 245
	REMARK 245 ELECTRON MICROSCOPE SAMPLE	D 116.000 167.693 92.434	A 91.803 119.732 95.394			REMARK 245 NAME OF SAMPLE : TMRAB IN INWARD-FACING WIDE	D 116.273 163.125 94.712	A 88.975 117.320 95.780			REMARK 245 SAMPLE TYPE : PARTICLE	D 105.028 145.687 95.137	A 86.262 122.119 101.292			REMARK 245 SAMPLE TYPE : PARTICLE	D 105.591 148.603 89.394	A 87.297 121.345 102.700			REMARK 245 ELECTRON MICROSCOPE SAMPLE	D 103.559 150.386 94.930	A 84.429 123.065 102.453			REMARK 245 PARTICLE TYPE : POINT	D 107.629 150.369 88.055	A 86.134 124.922 101.797			REMARK 245 ELECTRON MICROSCOPE SAMPLE	D 106.302 147.066 94.513	A 86.670 123.143 100.827			REMARK 245 ELECTRON MICROSCOPE SAMPLE	D 107.130 146.612 89.984	A 86.744 120.208 101.986			REMARK 245 SAMPLE TYPE : PARTICLE	D 111.865 162.452 98.691	A 84.191 120.532 100.927						REMARK 245 ELECTRON MICROSCOPE SAMPLE
	REMARK 245 SAMPLE TYPE : PARTICLE	D 116.000 167.693 93.274	A 91.803 119.732 95.994			REMARK 245 CONFORMATION; TMRAB; NANOBODY	D 116.273 163.125 95.552	A 88.975 117.320 96.380			REMARK 245 PARTICLE TYPE : POINT	D 105.028 146.527 87.577	A 86.262 122.119 101.892			REMARK 245 PARTICLE TYPE : POINT	D 105.591 148.603 89.394	A 87.297 121.345 103.300			REMARK 245 SAMPLE TYPE : PARTICLE	D 103.559 150.386 94.930	A 84.429 123.065 103.053			REMARK 245 NAME OF SAMPLE : TMRAB IN VANADATE TRAPPED OF	D 107.629 150.369 88.055	A 86.134 124.922 102.397			REMARK 245 SAMPLE TYPE : PARTICLE	D 106.302 147.906 86.953	A 86.670 123.143 101.427			REMARK 245 SAMPLE TYPE : PARTICLE	D 107.130 146.612 90.824	A 86.744 120.208 102.586			REMARK 245 PARTICLE TYPE : POINT	D 111.865 162.452 99.531	A 84.191 120.532 101.527						REMARK 245 SAMPLE TYPE : PARTICLE
	REMARK 245 PARTICLE TYPE : POINT	D 116.000 167.693 93.274	A 91.803 119.732 95.994			REMARK 245 SAMPLE CONCENTRATION (MG ML-1) : 1.00	D 116.273 163.125 95.552	A 88.975 117.320 96.380			REMARK 245 NAME OF SAMPLE : TMRAB EQ MUTANT IN ATP BOUND	D 105.028 146.527 87.577	A 86.262 122.119 101.892			REMARK 245 NAME OF SAMPLE : TMRAB EQ MUTANT IN ATP BOUND	D 105.591 148.603 90.234	A 87.297 121.345 103.300			REMARK 245 PARTICLE TYPE : POINT	D 103.559 150.386 95.770	A 84.429 123.065 103.053			REMARK 245 OCCLUDED CONFORMATION; TMRAB IN	D 107.629 150.369 88.895	A 86.134 124.922 102.397			REMARK 245 PARTICLE TYPE : POINT	D 106.302 147.906 86.953	A 86.670 123.143 101.427			REMARK 245 PARTICLE TYPE : POINT	D 107.130 146.612 90.824	A 86.744 120.208 102.586			REMARK 245 NAME OF SAMPLE : TMRAB EQ MUTANT WITH BOUND	D 111.865 162.452 99.531	A 84.191 120.532 101.527						REMARK 245 PARTICLE TYPE : POINT
	REMARK 245 NAME OF SAMPLE : TMRAB IN INWARD-FACING NARROW	D 116.000 167.693 93.274	A 91.803 119.732 95.994			REMARK 245 SAMPLE SUPPORT DETAILS : NULL	D 116.273 163.125 95.552	A 88.975 117.320 96.380			REMARK 245 OUTWARD-FACING OPEN	D 105.028 146.527 87.577	A 86.262 122.119 101.892			REMARK 245 OUTWARD-OCCLUDED CONFORMATION;	D 105.591 148.603 90.234	A 87.297 121.345 103.300			REMARK 245 NAME OF SAMPLE : TMRAB IN VANADATE TRAPPED	D 103.559 150.386 95.770	A 84.429 123.065 103.053			REMARK 245 VANADATE TRAPPED OF OCCLUDED	D 107.629 150.369 88.895	A 86.134 124.922 102.397			REMARK 245 NAME OF SAMPLE : TMRAB IN ASYMMETRIC UNLOCKED	D 106.302 147.906 86.953	A 86.670 123.143 101.427			REMARK 245 NAME OF SAMPLE : TMRAB UNDER TURNOVER CONDITIONS	D 107.130 146.612 91.664	A 86.744 120.208 102.586			REMARK 245 PEPTIDE-SUBSTRATE IN IF WIDE	D 111.865 162.452 99.531	A 84.191 120.532 101.527						REMARK 245 NAME OF SAMPLE : TMRAB IN INWARD-FACING NARROW
	REMARK 245 CONFORMATION; MULTIDRUG	D 116.000 167.693 94.114	A 91.803 119.732 96.594			REMARK 245 SAMPLE VITRIFICATION DETAILS : NULL	D 116.273 163.965 93.032	A 88.975 117.320 96.980			REMARK 245 CONFORMATION; TMRAB EQ MUTANT	D 105.028 146.527 88.417	A 86.262 122.119 102.492			REMARK 245 TMRAB; NANOBODY	D 105.591 148.603 91.074	A 87.297 121.345 103.900			REMARK 245 OUTWARD FACING OPEN	D 103.559 150.386 96.610	A 84.429 123.065 103.653			REMARK 245 CONFORMATION; TMRAB IN VANADATE	D 107.629 150.369 88.895	A 86.134 124.922 102.997			REMARK 245 RETURN CONFORMATION UNDER	D 106.302 147.906 87.793	A 86.670 123.143 102.027			REMARK 245 IN ASYMMETRIC UNLOCKED RETURN	D 107.130 146.612 91.664	A 86.744 120.208 103.186			REMARK 245 CONFORMATION; TMRAB EQ MUTANT	D 111.865 162.452 100.371	A 84.191 120.532 102.127						REMARK 245 CONFORMATION; MULTIDRUG
	REMARK 245 RESISTANCE ABC TRANSPORTER ATP-	D 116.000 167.693 94.114	A 91.803 119.732 96.594			REMARK 245 SAMPLE BUFFER : NULL	D 116.273 163.965 93.032	A 88.975 117.320 96.980			REMARK 245 IN ATP BOUND OUTWARD-FACING	D 105.028 146.527 88.417	A 86.262 122.119 102.492			REMARK 245 SAMPLE CONCENTRATION (MG ML-1) : 1.00	D 105.591 148.603 91.074	A 87.297 121.345 103.900			REMARK 245 CONFORMATION; MULTIDRUG	D 103.559 150.386 96.610	A 84.429 123.065 103.653			REMARK 245 TRAPPED OF OCCLUDED CONFORMATION	D 107.629 150.369 89.735	A 86.134 124.922 102.997			REMARK 245 TURNOVER CONDITIONS; MULTIDRUG	D 106.302 147.906 87.793	A 86.670 123.143 102.027			REMARK 245 CONFORMATION WITH WIDER OPENED	D 107.130 146.612 92.504	A 86.744 120.208 103.186			REMARK 245 WITH BOUND PEPTIDE-SUBSTRATE IN	D 111.865 162.452 100.371	A 84.191 120.532 102.127						REMARK 245 RESISTANCE ABC TRANSPORTER ATP-
	REMARK 245 BINDING AND PERMEASE PROTEIN;	D 116.000 167.693 94.114	A 91.803 119.732 96.594			REMARK 245 PH : 7.50	D 116.273 163.965 93.032	A 88.975 117.320 96.980			REMARK 245 OPEN CONFORMATION; TMRAB EQ	D 105.028 146.527 88.417	A 86.262 122.119 102.492			REMARK 245 SAMPLE SUPPORT DETAILS : NULL	D 105.591 148.603 91.914	A 87.297 121.345 103.900			REMARK 245 RESISTANCE ABC TRANSPORTER ATP-	D 103.559 150.386 97.450	A 84.429 123.065 103.653			REMARK 245 SAMPLE CONCENTRATION (MG ML-1) : 1.00	D 107.629 150.369 89.735	A 86.134 124.922 102.997			REMARK 245 RESISTANCE ABC TRANSPORTER ATP-	D 106.302 147.906 87.793	A 86.670 123.143 102.027			REMARK 245 INTRACELLULAR GATE; TMRAB;	D 107.130 146.612 92.504	A 86.744 120.208 103.186			REMARK 245 IF WIDE CONFORMATION; TMRAB EQ	D 111.865 162.452 100.371	A 84.191 120.532 102.127						REMARK 245 BINDING AND PERMEASE PROTEIN;
	REMARK 245 MULTIDRUG RESISTANCE ABC	D 116.000 167.693 94.954	A 91.803 119.732 97.194			REMARK 245 SAMPLE DETAILS : NULL	D 117.113 154.725 91.352	A 88.975 117.320 97.580			REMARK 245 MUTANT IN ATP BOUND OUTWARD-	D 105.028 146.527 89.257	A 86.262 122.119 103.092			REMARK 245 SAMPLE VITRIFICATION DETAILS : NULL	D 105.591 148.603 91.914	A 87.297 121.345 104.500			REMARK 245 BINDING AND PERMEASE PROTEIN;	D 103.559 150.386 97.450	A 84.429 123.065 104.253			REMARK 245 SAMPLE SUPPORT DETAILS : NULL	D 107.629 150.369 89.735	A 86.134 124.922 103.597			REMARK 245 BINDING AND PERMEASE PROTEIN;	D 106.302 147.906 88.633	A 86.670 123.743 97.827			REMARK 245 NANOBODY	D 107.130 146.612 93.344	A 86.744 120.208 103.786			REMARK 245 MUTANT WITH BOUND PEPTIDE-	D 111.865 162.452 101.211	A 84.191 120.532 102.727						REMARK 245 MULTIDRUG RESISTANCE ABC
	REMARK 245 TRANSPORTER ATP-BINDING AND	D 116.000 167.693 94.954	A 91.803 119.732 97.194			REMARK 245	D 117.113 154.725 91.352	A 88.975 117.320 97.580			REMARK 245 FACING OPEN CONFORMATION	D 105.028 146.527 89.257	A 86.262 122.119 103.092			REMARK 245 SAMPLE BUFFER : NULL	D 105.591 148.603 92.754	A 87.297 121.345 104.500			REMARK 245 MULTIDRUG RESISTANCE ABC	D 103.559 150.386 98.290	A 84.429 123.065 104.253			REMARK 245 SAMPLE VITRIFICATION DETAILS : NULL	D 107.629 150.369 90.575	A 86.134 124.922 103.597			REMARK 245 MULTIDRUG RESISTANCE ABC	D 106.302 147.906 88.633	A 86.670 123.743 97.827			REMARK 245 SAMPLE CONCENTRATION (MG ML-1) : 1.00	D 107.130 146.612 93.344	A 86.744 120.208 103.786			REMARK 245 SUBSTRATE IN IF WIDE	D 111.865 162.452 101.211	A 84.191 120.532 102.727						REMARK 245 TRANSPORTER ATP-BINDING AND
	REMARK 245 PERMEASE PROTEIN; ANTI-	D 116.000 167.693 94.954	A 91.803 119.732 97.194			REMARK 245 DATA ACQUISITION	D 117.113 154.725 91.352	A 88.975 117.320 97.580			REMARK 245 SAMPLE CONCENTRATION (MG ML-1) : 1.00	D 105.028 146.527 90.097	A 86.262 122.119 103.092			REMARK 245 PH : 7.50	D 105.591 148.603 92.754	A 87.297 121.345 104.500			REMARK 245 TRANSPORTER ATP-BINDING AND	D 103.559 150.386 98.290	A 84.429 123.065 104.253			REMARK 245 SAMPLE BUFFER : NULL	D 107.629 150.369 90.575	A 86.134 124.922 103.597			REMARK 245 TRANSPORTER ATP-BINDING AND	D 106.302 147.906 89.473	A 86.670 123.743 97.827			REMARK 245 SAMPLE SUPPORT DETAILS : NULL	D 107.130 146.612 94.184	A 86.744 120.208 103.786			REMARK 245 CONFORMATION	D 111.865 162.452 101.211	A 84.191 120.532 102.727						REMARK 245 PERMEASE PROTEIN; ANTI-
	REMARK 245 VESICULAR STOMATITIS VIRUS N VHH	D 116.000 167.693 95.794	A 91.803 119.732 97.794			REMARK 245 DATE OF EXPERIMENT : NULL	D 117.113 155.565 89.672	A 88.975 117.320 98.180			REMARK 245 SAMPLE SUPPORT DETAILS : NULL	D 105.028 146.527 90.097	A 86.262 122.119 103.692			REMARK 245 SAMPLE DETAILS : NULL	D 105.591 148.603 93.594	A 87.297 121.345 105.100			REMARK 245 PERMEASE PROTEIN; NANOBODY	D 103.559 150.386 99.130	A 84.429 123.065 104.853			REMARK 245 PH : 7.50	D 107.629 150.369 91.415	A 86.134 124.922 104.197			REMARK 245 PERMEASE PROTEIN; NANOBODY	D 106.302 147.906 89.473	A 86.670 123.743 98.427			REMARK 245 SAMPLE VITRIFICATION DETAILS : NULL	D 107.130 146.612 94.184	A 86.744 120.208 104.386			REMARK 245 SAMPLE CONCENTRATION (MG ML-1) : 1.00	D 111.865 162.452 102.051	A 84.191 120.532 103.327						REMARK 245 VESICULAR STOMATITIS VIRUS N VHH
	REMARK 245 SAMPLE CONCENTRATION (MG ML-1) : 1.00	D 116.000 167.693 95.794	A 91.803 119.732 97.794			REMARK 245 NUMBER OF MICROGRAPHS-IMAGES : NULL	D 117.113 155.565 89.672	A 88.975 117.320 98.180			REMARK 245 SAMPLE VITRIFICATION DETAILS : NULL	D 105.028 146.527 90.937	A 86.262 122.119 103.692			REMARK 245	D 105.591 148.603 93.594	A 87.297 121.345 105.100			REMARK 245 NB9F10	D 103.559 150.386 99.130	A 84.429 123.065 104.853			REMARK 245 SAMPLE DETAILS : NULL	D 107.629 150.369 91.415	A 86.134 124.922 104.197			REMARK 245 NB9F10	D 106.302 147.906 90.313	A 86.670 123.743 98.427			REMARK 245 SAMPLE BUFFER : NULL	D 107.130 146.612 95.024	A 86.744 120.208 104.386			REMARK 245 SAMPLE SUPPORT DETAILS : NULL	D 111.865 162.452 102.051	A 84.191 120.532 103.327						REMARK 245 SAMPLE CONCENTRATION (MG ML-1) : 1.00
	REMARK 245 SAMPLE SUPPORT DETAILS : NULL	D 116.000 167.693 95.794	A 91.803 119.732 97.794			REMARK 245 TEMPERATURE (KELVIN) : NULL	D 117.113 155.565 89.672	A 88.975 117.320 98.180			REMARK 245 SAMPLE BUFFER : NULL	D 105.028 146.527 90.937	A 86.262 122.119 103.692			REMARK 245 DATA ACQUISITION	D 105.591 148.603 94.434	A 87.297 121.345 105.100			REMARK 245 SAMPLE CONCENTRATION (MG ML-1) : 1.00	D 103.559 151.226 89.050	A 84.429 123.065 104.853			REMARK 245	D 107.629 150.369 92.255	A 86.134 124.922 104.197			REMARK 245 SAMPLE CONCENTRATION (MG ML-1) : 1.00	D 106.302 147.906 90.313	A 86.670 123.743 98.427			REMARK 245 PH : 7.50	D 107.130 146.612 95.024	A 86.744 120.208 104.386			REMARK 245 SAMPLE VITRIFICATION DETAILS : NULL	D 111.865 162.452 102.051	A 84.191 120.532 103.327						REMARK 245 SAMPLE SUPPORT DETAILS : NULL
	REMARK 245 SAMPLE VITRIFICATION DETAILS : NULL	D 116.000 168.533 91.594	A 91.803 119.732 98.394			REMARK 245 MICROSCOPE MODEL : FEI TITAN KRIOS	D 117.113 155.565 90.512	A 88.975 117.320 98.780			REMARK 245 PH : 7.50	D 105.028 146.527 91.777	A 86.262 122.119 104.292			REMARK 245 DATE OF EXPERIMENT : NULL	D 105.591 148.603 94.434	A 87.297 121.345 105.700			REMARK 245 SAMPLE SUPPORT DETAILS : NULL	D 103.559 151.226 89.050	A 84.429 123.065 105.453			REMARK 245 DATA ACQUISITION	D 107.629 150.369 92.255	A 86.134 124.922 104.797			REMARK 245 SAMPLE SUPPORT DETAILS : NULL	D 106.302 147.906 91.153	A 86.670 123.743 99.027			REMARK 245 SAMPLE DETAILS : NULL	D 107.130 147.452 85.784	A 86.744 120.208 104.986			REMARK 245 SAMPLE BUFFER : NULL	D 111.865 162.452 102.891	A 84.191 120.532 103.927						REMARK 245 SAMPLE VITRIFICATION DETAILS : NULL
	REMARK 245 SAMPLE BUFFER : NULL	D 116.000 168.533 91.594	A 91.803 119.732 98.394			REMARK 245 DETECTOR TYPE : GATAN K2 QUANTUM (4K X 4K)	D 117.113 155.565 90.512	A 88.975 117.320 98.780			REMARK 245 SAMPLE DETAILS : NULL	D 105.028 146.527 91.777	A 86.262 122.119 104.292			REMARK 245 NUMBER OF MICROGRAPHS-IMAGES : NULL	D 105.591 148.603 95.274	A 87.297 121.345 105.700			REMARK 245 SAMPLE VITRIFICATION DETAILS : NULL	D 103.559 151.226 89.050	A 84.429 123.065 105.453			REMARK 245 DATE OF EXPERIMENT : NULL	D 107.629 150.369 93.095	A 86.134 124.922 104.797			REMARK 245 SAMPLE VITRIFICATION DETAILS : NULL	D 106.302 147.906 91.153	A 86.670 123.743 99.027			REMARK 245	D 107.130 147.452 85.784	A 86.744 120.208 104.986			REMARK 245 PH : 7.50	D 111.865 162.452 102.891	A 84.191 120.532 103.927						REMARK 245 SAMPLE BUFFER : NULL
	REMARK 245 PH : 7.50	D 116.000 168.533 91.594	A 91.803 119.732 98.394			REMARK 245 MINIMUM DEFOCUS (NM) : NULL	D 117.113 155.565 90.512	A 88.975 117.320 98.780			REMARK 245	D 105.028 146.527 92.617	A 86.262 122.119 104.292			REMARK 245 TEMPERATURE (KELVIN) : NULL	D 105.591 148.603 95.274	A 87.297 121.345 105.700			REMARK 245 SAMPLE BUFFER : NULL	D 103.559 151.226 89.890	A 84.429 123.065 105.453			REMARK 245 NUMBER OF MICROGRAPHS-IMAGES : NULL	D 107.629 150.369 93.095	A 86.134 124.922 104.797			REMARK 245 SAMPLE BUFFER : NULL	D 106.302 147.906 91.993	A 86.670 123.743 99.027			REMARK 245 DATA ACQUISITION	D 107.130 147.452 85.784	A 86.744 120.208 104.986			REMARK 245 SAMPLE DETAILS : NULL	D 111.865 162.452 102.891	A 84.191 120.532 103.927						REMARK 245 PH : 7.50
	REMARK 245 SAMPLE DETAILS : NULL	D 116.000 168.533 92.434	A 91.803 119.732 98.994			REMARK 245 MAXIMUM DEFOCUS (NM) : NULL	D 117.113 155.565 91.352	A 88.975 117.320 99.380			REMARK 245 DATA ACQUISITION	D 105.028 146.527 92.617	A 86.262 122.119 104.892			REMARK 245 MICROSCOPE MODEL : FEI TITAN KRIOS	D 105.591 148.603 96.114	A 87.297 121.345 106.300			REMARK 245 PH : 7.50	D 103.559 151.226 89.890	A 84.429 123.065 106.053			REMARK 245 TEMPERATURE (KELVIN) : NULL	D 107.629 150.369 93.935	A 86.134 124.922 105.397			REMARK 245 PH : 7.50	D 106.302 147.906 91.993	A 86.670 123.743 99.627			REMARK 245 DATE OF EXPERIMENT : NULL	D 107.130 147.452 86.624	A 86.744 120.208 105.586			REMARK 245	D 111.865 162.452 103.731	A 84.191 120.532 104.527						REMARK 245 SAMPLE DETAILS : NULL
	REMARK 245	D 116.000 168.533 92.434	A 91.803 119.732 98.994			REMARK 245 MINIMUM TILT ANGLE (DEGREES) : NULL	D 117.113 155.565 91.352	A 88.975 117.320 99.380			REMARK 245 DATE OF EXPERIMENT : NULL	D 105.028 146.527 93.457	A 86.262 122.119 104.892			REMARK 245 DETECTOR TYPE : GATAN K2 QUANTUM (4K X 4K)	D 105.591 148.603 96.114	A 87.297 121.345 106.300			REMARK 245 SAMPLE DETAILS : NULL	D 103.559 151.226 89.890	A 84.429 123.065 106.053			REMARK 245 MICROSCOPE MODEL : FEI TITAN KRIOS	D 107.629 150.369 93.935	A 86.134 124.922 105.397			REMARK 245 SAMPLE DETAILS : NULL	D 106.302 147.906 92.833	A 86.670 123.743 99.627			REMARK 245 NUMBER OF MICROGRAPHS-IMAGES : NULL	D 107.130 147.452 86.624	A 86.744 120.208 105.586			REMARK 245 DATA ACQUISITION	D 111.865 162.452 103.731	A 84.191 120.532 104.527						REMARK 245
	REMARK 245 DATA ACQUISITION	D 116.000 168.533 92.434	A 91.803 119.732 98.994			REMARK 245 MAXIMUM TILT ANGLE (DEGREES) : NULL	D 117.113 155.565 91.352	A 88.975 117.320 99.380			REMARK 245 NUMBER OF MICROGRAPHS-IMAGES : NULL	D 105.028 146.527 93.457	A 86.262 122.119 104.892			REMARK 245 MINIMUM DEFOCUS (NM) : NULL	D 105.591 148.603 96.954	A 87.297 121.345 106.300			REMARK 245	D 103.559 151.226 90.730	A 84.429 123.065 106.053			REMARK 245 DETECTOR TYPE : GATAN K2 QUANTUM (4K X 4K)	D 107.629 150.369 94.775	A 86.134 124.922 105.397			REMARK 245	D 106.302 147.906 92.833	A 86.670 123.743 99.627			REMARK 245 TEMPERATURE (KELVIN) : NULL	D 107.130 147.452 86.624	A 86.744 120.208 105.586			REMARK 245 DATE OF EXPERIMENT : NULL	D 111.865 162.452 103.731	A 84.191 120.532 104.527						REMARK 245 DATA ACQUISITION
	REMARK 245 DATE OF EXPERIMENT : NULL	D 116.000 168.533 93.274	A 91.803 119.732 99.594			REMARK 245 NOMINAL CS : 2.70	D 117.113 155.565 92.192	A 88.975 117.320 99.980			REMARK 245 TEMPERATURE (KELVIN) : NULL	D 105.028 146.527 94.297	A 86.262 122.119 105.492			REMARK 245 MAXIMUM DEFOCUS (NM) : NULL	D 105.591 148.603 96.954	A 87.297 121.345 106.900			REMARK 245 DATA ACQUISITION	D 103.559 151.226 90.730	A 84.429 123.065 106.653			REMARK 245 MINIMUM DEFOCUS (NM) : NULL	D 107.629 150.369 94.775	A 86.134 124.922 105.997			REMARK 245 DATA ACQUISITION	D 106.302 147.906 93.673	A 86.670 123.743 100.227			REMARK 245 MICROSCOPE MODEL : FEI TITAN KRIOS	D 107.130 147.452 87.464	A 86.744 120.208 106.186			REMARK 245 NUMBER OF MICROGRAPHS-IMAGES : NULL	D 111.865 163.292 96.171	A 84.191 121.132 99.127						REMARK 245 DATE OF EXPERIMENT : NULL
	REMARK 245 NUMBER OF MICROGRAPHS-IMAGES : NULL	D 116.000 168.533 93.274	A 91.803 119.732 99.594			REMARK 245 IMAGING MODE : BRIGHT FIELD	D 117.113 155.565 92.192	A 88.975 117.320 99.980			REMARK 245 MICROSCOPE MODEL : FEI TITAN KRIOS	D 105.028 146.527 94.297	A 86.262 122.119 105.492			REMARK 245 MINIMUM TILT ANGLE (DEGREES) : NULL	D 105.591 149.443 86.874	A 87.297 121.345 106.900			REMARK 245 DATE OF EXPERIMENT : NULL	D 103.559 151.226 90.730	A 84.429 123.065 106.653			REMARK 245 MAXIMUM DEFOCUS (NM) : NULL	D 107.629 150.369 95.615	A 86.134 124.922 105.997			REMARK 245 DATE OF EXPERIMENT : NULL	D 106.302 147.906 93.673	A 86.670 123.743 100.227			REMARK 245 DETECTOR TYPE : GATAN K2 QUANTUM (4K X 4K)	D 107.130 147.452 87.464	A 86.744 120.208 106.186			REMARK 245 TEMPERATURE (KELVIN) : NULL	D 111.865 163.292 96.171	A 84.191 121.132 99.127						REMARK 245 NUMBER OF MICROGRAPHS-IMAGES : NULL
	REMARK 245 TEMPERATURE (KELVIN) : NULL	D 116.000 168.533 93.274	A 91.803 119.732 99.594			REMARK 245 ELECTRON DOSE (ELECTRONS NM**-2) : 62.00	D 117.113 155.565 92.192	A 88.975 117.320 99.980			REMARK 245 DETECTOR TYPE : GATAN K2 QUANTUM (4K X 4K)	D 105.028 146.527 95.137	A 86.262 122.119 105.492			REMARK 245 MAXIMUM TILT ANGLE (DEGREES) : NULL	D 105.591 149.443 86.874	A 87.297 121.345 106.900			REMARK 245 NUMBER OF MICROGRAPHS-IMAGES : NULL	D 103.559 151.226 91.570	A 84.429 123.065 106.653			REMARK 245 MINIMUM TILT ANGLE (DEGREES) : NULL	D 107.629 150.369 95.615	A 86.134 124.922 105.997			REMARK 245 NUMBER OF MICROGRAPHS-IMAGES : NULL	D 106.302 147.906 94.513	A 86.670 123.743 100.227			REMARK 245 MINIMUM DEFOCUS (NM) : NULL	D 107.130 147.452 87.464	A 86.744 120.208 106.186			REMARK 245 MICROSCOPE MODEL : FEI TITAN KRIOS	D 111.865 163.292 96.171	A 84.191 121.132 99.127						REMARK 245 TEMPERATURE (KELVIN) : NULL
	REMARK 245 MICROSCOPE MODEL : FEI TITAN KRIOS	D 116.000 168.533 94.114	A 91.803 120.332 92.994			REMARK 245 ILLUMINATION MODE : FLOOD BEAM	D 117.113 155.565 93.032	A 88.975 117.920 93.380			REMARK 245 MINIMUM DEFOCUS (NM) : NULL	D 105.028 146.527 95.137	A 86.262 122.719 98.892			REMARK 245 NOMINAL CS : 2.70	D 105.591 149.443 86.874	A 87.297 121.945 100.300			REMARK 245 TEMPERATURE (KELVIN) : NULL	D 103.559 151.226 91.570	A 84.429 123.665 100.053			REMARK 245 MAXIMUM TILT ANGLE (DEGREES) : NULL	D 107.629 150.369 96.455	A 86.134 125.522 99.397			REMARK 245 TEMPERATURE (KELVIN) : NULL	D 106.302 147.906 94.513	A 86.670 123.743 100.827			REMARK 245 MAXIMUM DEFOCUS (NM) : NULL	D 107.130 147.452 88.304	A 86.744 120.808 99.586			REMARK 245 DETECTOR TYPE : GATAN K2 QUANTUM (4K X 4K)	D 111.865 163.292 97.011	A 84.191 121.132 99.727						REMARK 245 MICROSCOPE MODEL : FEI TITAN KRIOS
	REMARK 245 DETECTOR TYPE : GATAN K2 QUANTUM (4K X 4K)	D 116.000 168.533 94.114	A 91.803 120.332 92.994			REMARK 245 NOMINAL MAGNIFICATION : NULL	D 117.113 155.565 93.032	A 88.975 117.920 93.380			REMARK 245 MAXIMUM DEFOCUS (NM) : NULL	D 105.028 146.527 95.977	A 86.262 122.719 98.892			REMARK 245 IMAGING MODE : BRIGHT FIELD	D 105.591 149.443 87.714	A 87.297 121.945 100.300			REMARK 245 MICROSCOPE MODEL : FEI TITAN KRIOS	D 103.559 151.226 92.410	A 84.429 123.665 100.053			REMARK 245 NOMINAL CS : 2.70	D 107.629 150.369 96.455	A 86.134 125.522 99.397			REMARK 245 MICROSCOPE MODEL : FEI TITAN KRIOS	D 106.302 148.746 86.113	A 86.670 123.743 100.827			REMARK 245 MINIMUM TILT ANGLE (DEGREES) : NULL	D 107.130 147.452 88.304	A 86.744 120.808 99.586			REMARK 245 MINIMUM DEFOCUS (NM) : NULL	D 111.865 163.292 97.011	A 84.191 121.132 99.727						REMARK 245 DETECTOR TYPE : GATAN K2 QUANTUM (4K X 4K)
	REMARK 245 MINIMUM DEFOCUS (NM) : NULL	D 116.000 168.533 94.114	A 91.803 120.332 92.994			REMARK 245 CALIBRATED MAGNIFICATION : NULL	D 117.113 155.565 93.032	A 88.975 117.920 93.380			REMARK 245 MINIMUM TILT ANGLE (DEGREES) : NULL	D 105.028 146.527 95.977	A 86.262 122.719 98.892			REMARK 245 ELECTRON DOSE (ELECTRONS NM**-2) : 64.00	D 105.591 149.443 87.714	A 87.297 121.945 100.300			REMARK 245 DETECTOR TYPE : GATAN K2 QUANTUM (4K X 4K)	D 103.559 151.226 92.410	A 84.429 123.665 100.053			REMARK 245 IMAGING MODE : BRIGHT FIELD	D 107.629 151.209 87.215	A 86.134 125.522 99.397			REMARK 245 DETECTOR TYPE : GATAN K2 QUANTUM (4K X 4K)	D 106.302 148.746 86.113	A 86.670 123.743 100.827			REMARK 245 MAXIMUM TILT ANGLE (DEGREES) : NULL	D 107.130 147.452 89.144	A 86.744 120.808 99.586			REMARK 245 MAXIMUM DEFOCUS (NM) : NULL	D 111.865 163.292 97.011	A 84.191 121.132 99.727						REMARK 245 MINIMUM DEFOCUS (NM) : NULL
	REMARK 245 MAXIMUM DEFOCUS (NM) : NULL	D 116.000 168.533 94.954	A 91.803 120.332 93.594			REMARK 245 SOURCE : FIELD EMISSION GUN	D 117.113 156.405 88.832	A 88.975 117.920 93.980			REMARK 245 MAXIMUM TILT ANGLE (DEGREES) : NULL	D 105.028 147.367 86.737	A 86.262 122.719 99.492			REMARK 245 ILLUMINATION MODE : FLOOD BEAM	D 105.591 149.443 87.714	A 87.297 121.945 100.900			REMARK 245 MINIMUM DEFOCUS (NM) : NULL	D 103.559 151.226 93.250	A 84.429 123.665 100.653			REMARK 245 ELECTRON DOSE (ELECTRONS NM**-2) : 64.00	D 107.629 151.209 87.215	A 86.134 125.522 99.997			REMARK 245 MINIMUM DEFOCUS (NM) : NULL	D 106.302 148.746 86.113	A 86.670 123.743 101.427			REMARK 245 NOMINAL CS : 2.70	D 107.130 147.452 89.144	A 86.744 120.808 100.186			REMARK 245 MINIMUM TILT ANGLE (DEGREES) : NULL	D 111.865 163.292 97.851	A 84.191 121.132 100.327						REMARK 245 MAXIMUM DEFOCUS (NM) : NULL
	REMARK 245 MINIMUM TILT ANGLE (DEGREES) : NULL	D 116.000 168.533 94.954	A 91.803 120.332 93.594			REMARK 245 ACCELERATION VOLTAGE (KV) : 300	D 117.113 156.405 88.832	A 88.975 117.920 93.980			REMARK 245 NOMINAL CS : 2.70	D 105.028 147.367 86.737	A 86.262 122.719 99.492			REMARK 245 NOMINAL MAGNIFICATION : NULL	D 105.591 149.443 88.554	A 87.297 121.945 100.900			REMARK 245 MAXIMUM DEFOCUS (NM) : NULL	D 103.559 151.226 93.250	A 84.429 123.665 100.653			REMARK 245 ILLUMINATION MODE : FLOOD BEAM	D 107.629 151.209 87.215	A 86.134 125.522 99.997			REMARK 245 MAXIMUM DEFOCUS (NM) : NULL	D 106.302 148.746 86.953	A 86.670 123.743 101.427			REMARK 245 IMAGING MODE : BRIGHT FIELD	D 107.130 147.452 89.984	A 86.744 120.808 100.186			REMARK 245 MAXIMUM TILT ANGLE (DEGREES) : NULL	D 111.865 163.292 97.851	A 84.191 121.132 100.327						REMARK 245 MINIMUM TILT ANGLE (DEGREES) : NULL
	REMARK 245 MAXIMUM TILT ANGLE (DEGREES) : NULL	D 116.000 168.533 94.954	A 91.803 120.332 93.594			REMARK 245 IMAGING DETAILS : NULL	D 117.113 156.405 88.832	A 88.975 117.920 93.980			REMARK 245 IMAGING MODE : BRIGHT FIELD	D 105.028 147.367 86.737	A 86.262 122.719 99.492			REMARK 245 CALIBRATED MAGNIFICATION : NULL	D 105.591 149.443 88.554	A 87.297 121.945 100.900			REMARK 245 MINIMUM TILT ANGLE (DEGREES) : NULL	D 103.559 151.226 94.090	A 84.429 123.665 100.653			REMARK 245 NOMINAL MAGNIFICATION : NULL	D 107.629 151.209 88.055	A 86.134 125.522 99.997			REMARK 245 MINIMUM TILT ANGLE (DEGREES) : NULL	D 106.302 148.746 86.953	A 86.670 123.743 101.427			REMARK 245 ELECTRON DOSE (ELECTRONS NM**-2) : 62.00	D 107.130 147.452 89.984	A 86.744 120.808 100.186			REMARK 245 NOMINAL CS : 2.70	D 111.865 163.292 97.851	A 84.191 121.132 100.327						REMARK 245 MAXIMUM TILT ANGLE (DEGREES) : NULL
	REMARK 245 NOMINAL CS : 2.70	D 116.000 169.373 92.434	A 91.803 120.332 94.194			REMARK 247	D 117.113 156.405 89.672	A 88.975 117.920 94.580			REMARK 245 ELECTRON DOSE (ELECTRONS NM**-2) : 64.00	D 105.028 147.367 87.577	A 86.262 122.719 100.092			REMARK 245 SOURCE : FIELD EMISSION GUN	D 105.591 149.443 88.554	A 87.297 121.945 101.500			REMARK 245 MAXIMUM TILT ANGLE (DEGREES) : NULL	D 103.559 151.226 94.090	A 84.429 123.665 101.253			REMARK 245 CALIBRATED MAGNIFICATION : NULL	D 107.629 151.209 88.055	A 86.134 125.522 100.597			REMARK 245 MAXIMUM TILT ANGLE (DEGREES) : NULL	D 106.302 148.746 86.953	A 86.670 124.343 98.427			REMARK 245 ILLUMINATION MODE : FLOOD BEAM	D 107.130 147.452 90.824	A 86.744 120.808 100.786			REMARK 245 IMAGING MODE : BRIGHT FIELD	D 111.865 163.292 98.691	A 84.191 121.132 100.927						REMARK 245 NOMINAL CS : 2.70
	REMARK 245 IMAGING MODE : BRIGHT FIELD	D 116.000 169.373 92.434	A 91.803 120.332 94.194			REMARK 247 ELECTRON MICROSCOPY	D 117.113 156.405 89.672	A 88.975 117.920 94.580			REMARK 245 ILLUMINATION MODE : FLOOD BEAM	D 105.028 147.367 87.577	A 86.262 122.719 100.092			REMARK 245 ACCELERATION VOLTAGE (KV) : 300	D 105.591 149.443 89.394	A 87.297 121.945 101.500			REMARK 245 NOMINAL CS : 2.70	D 103.559 151.226 94.930	A 84.429 123.665 101.253			REMARK 245 SOURCE : FIELD EMISSION GUN	D 107.629 151.209 88.055	A 86.134 125.522 100.597			REMARK 245 NOMINAL CS : 2.70	D 106.302 148.746 87.793	A 86.670 124.343 98.427			REMARK 245 NOMINAL MAGNIFICATION : NULL	D 107.130 147.452 90.824	A 86.744 120.808 100.786			REMARK 245 ELECTRON DOSE (ELECTRONS NM**-2) : 62.00	D 111.865 163.292 98.691	A 84.191 121.132 100.927						REMARK 245 IMAGING MODE : BRIGHT FIELD
	REMARK 245 ELECTRON DOSE (ELECTRONS NM**-2) : 62.00	D 116.000 169.373 92.434	A 91.803 120.332 94.194			REMARK 247 THE COORDINATES IN THIS ENTRY WERE GENERATED FROM ELECTRON	D 117.113 156.405 89.672	A 88.975 117.920 94.580			REMARK 245 NOMINAL MAGNIFICATION : NULL	D 105.028 147.367 87.577	A 86.262 122.719 100.092			REMARK 245 IMAGING DETAILS : NULL	D 105.591 149.443 89.394	A 87.297 121.945 101.500			REMARK 245 IMAGING MODE : BRIGHT FIELD	D 103.559 151.226 94.930	A 84.429 123.665 101.253			REMARK 245 ACCELERATION VOLTAGE (KV) : 300	D 107.629 151.209 88.895	A 86.134 125.522 100.597			REMARK 245 IMAGING MODE : BRIGHT FIELD	D 106.302 148.746 87.793	A 86.670 124.343 98.427			REMARK 245 CALIBRATED MAGNIFICATION : NULL	D 107.130 147.452 91.664	A 86.744 120.808 100.786			REMARK 245 ILLUMINATION MODE : FLOOD BEAM	D 111.865 163.292 98.691	A 84.191 121.132 100.927						REMARK 245 ELECTRON DOSE (ELECTRONS NM**-2) : 62.00
	REMARK 245 ILLUMINATION MODE : FLOOD BEAM	D 116.840 158.453 90.754	A 91.803 120.332 94.794			REMARK 247 MICROSCOPY DATA. PROTEIN DATA BANK CONVENTIONS REQUIRE	D 117.113 156.405 90.512	A 88.975 117.920 95.180			REMARK 245 CALIBRATED MAGNIFICATION : NULL	D 105.028 147.367 88.417	A 86.262 122.719 100.692			REMARK 247	D 105.591 149.443 90.234	A 87.297 121.945 102.100			REMARK 245 ELECTRON DOSE (ELECTRONS NM**-2) : 64.00	D 103.559 151.226 95.770	A 84.429 123.665 101.853			REMARK 245 IMAGING DETAILS : NULL	D 107.629 151.209 88.895	A 86.134 125.522 101.197			REMARK 245 ELECTRON DOSE (ELECTRONS NM**-2) : 62.00	D 106.302 148.746 87.793	A 86.670 124.343 99.027			REMARK 245 SOURCE : FIELD EMISSION GUN	D 107.130 147.452 91.664	A 86.744 120.808 101.386			REMARK 245 NOMINAL MAGNIFICATION : NULL	D 111.865 163.292 99.531	A 84.191 121.132 101.527						REMARK 245 ILLUMINATION MODE : FLOOD BEAM
	REMARK 245 NOMINAL MAGNIFICATION : NULL	D 116.840 158.453 90.754	A 91.803 120.332 94.794			REMARK 247 THAT CRYST1 AND SCALE RECORDS BE INCLUDED, BUT THE VALUES	D 117.113 156.405 90.512	A 88.975 117.920 95.180			REMARK 245 SOURCE : FIELD EMISSION GUN	D 105.028 147.367 88.417	A 86.262 122.719 100.692			REMARK 247 ELECTRON MICROSCOPY	D 105.591 149.443 90.234	A 87.297 121.945 102.100			REMARK 245 ILLUMINATION MODE : FLOOD BEAM	D 103.559 151.226 95.770	A 84.429 123.665 101.853			REMARK 247	D 107.629 151.209 88.895	A 86.134 125.522 101.197			REMARK 245 ILLUMINATION MODE : FLOOD BEAM	D 106.302 148.746 88.633	A 86.670 124.343 99.027			REMARK 245 ACCELERATION VOLTAGE (KV) : 300	D 107.130 147.452 92.504	A 86.744 120.808 101.386			REMARK 245 CALIBRATED MAGNIFICATION : NULL	D 111.865 163.292 99.531	A 84.191 121.132 101.527						REMARK 245 NOMINAL MAGNIFICATION : NULL
	REMARK 245 CALIBRATED MAGNIFICATION : NULL	D 116.840 158.453 90.754	A 91.803 120.332 94.794			REMARK 247 ON THESE RECORDS ARE MEANINGLESS EXCEPT FOR THE CALCULATION	D 117.113 156.405 90.512	A 88.975 117.920 95.180			REMARK 245 ACCELERATION VOLTAGE (KV) : 300	D 105.028 147.367 88.417	A 86.262 122.719 100.692			REMARK 247 THE COORDINATES IN THIS ENTRY WERE GENERATED FROM ELECTRON	D 105.591 149.443 91.074	A 87.297 121.945 102.100			REMARK 245 NOMINAL MAGNIFICATION : NULL	D 103.559 151.226 96.610	A 84.429 123.665 101.853			REMARK 247 ELECTRON MICROSCOPY	D 107.629 151.209 89.735	A 86.134 125.522 101.197			REMARK 245 NOMINAL MAGNIFICATION : NULL	D 106.302 148.746 88.633	A 86.670 124.343 99.027			REMARK 245 IMAGING DETAILS : NULL	D 107.130 147.452 92.504	A 86.744 120.808 101.386			REMARK 245 SOURCE : FIELD EMISSION GUN	D 111.865 163.292 99.531	A 84.191 121.132 101.527						REMARK 245 CALIBRATED MAGNIFICATION : NULL
	REMARK 245 SOURCE : FIELD EMISSION GUN	D 116.840 159.293 89.074	A 91.803 120.332 95.394			REMARK 247 OF THE STRUCTURE FACTORS.	D 117.113 156.405 91.352	A 88.975 117.920 95.780			REMARK 245 IMAGING DETAILS : NULL	D 105.028 147.367 89.257	A 86.262 122.719 101.292			REMARK 247 MICROSCOPY DATA. PROTEIN DATA BANK CONVENTIONS REQUIRE	D 105.591 149.443 91.074	A 87.297 121.945 102.700			REMARK 245 CALIBRATED MAGNIFICATION : NULL	D 103.559 151.226 96.610	A 84.429 123.665 102.453			REMARK 247 THE COORDINATES IN THIS ENTRY WERE GENERATED FROM ELECTRON	D 107.629 151.209 89.735	A 86.134 125.522 101.797			REMARK 245 CALIBRATED MAGNIFICATION : NULL	D 106.302 148.746 88.633	A 86.670 124.343 99.627			REMARK 247	D 107.130 147.452 93.344	A 86.744 120.808 101.986			REMARK 245 ACCELERATION VOLTAGE (KV) : 300	D 111.865 163.292 100.371	A 84.191 121.132 102.127						REMARK 245 SOURCE : FIELD EMISSION GUN
	REMARK 245 ACCELERATION VOLTAGE (KV) : 300	D 116.840 159.293 89.074	A 91.803 120.332 95.394			REMARK 300	D 117.113 156.405 91.352	A 88.975 117.920 95.780			REMARK 247	D 105.028 147.367 89.257	A 86.262 122.719 101.292			REMARK 247 THAT CRYST1 AND SCALE RECORDS BE INCLUDED, BUT THE VALUES	D 105.591 149.443 91.914	A 87.297 121.945 102.700			REMARK 245 SOURCE : FIELD EMISSION GUN	D 103.559 151.226 97.450	A 84.429 123.665 102.453			REMARK 247 MICROSCOPY DATA. PROTEIN DATA BANK CONVENTIONS REQUIRE	D 107.629 151.209 89.735	A 86.134 125.522 101.797			REMARK 245 SOURCE : FIELD EMISSION GUN	D 106.302 148.746 89.473	A 86.670 124.343 99.627			REMARK 247 ELECTRON MICROSCOPY	D 107.130 147.452 93.344	A 86.744 120.808 101.986			REMARK 245 IMAGING DETAILS : NULL	D 111.865 163.292 100.371	A 84.191 121.132 102.127						REMARK 245 ACCELERATION VOLTAGE (KV) : 300
	REMARK 245 IMAGING DETAILS : NULL	D 116.840 159.293 89.074	A 91.803 120.332 95.394			REMARK 300 BIOMOLECULE: 1	D 117.113 156.405 91.352	A 88.975 117.920 95.780			REMARK 247 ELECTRON MICROSCOPY	D 105.028 147.367 89.257	A 86.262 122.719 101.292			REMARK 247 ON THESE RECORDS ARE MEANINGLESS EXCEPT FOR THE CALCULATION	D 105.591 149.443 91.914	A 87.297 121.945 102.700			REMARK 245 ACCELERATION VOLTAGE (KV) : 300	D 103.559 151.226 97.450	A 84.429 123.665 102.453			REMARK 247 THAT CRYST1 AND SCALE RECORDS BE INCLUDED, BUT THE VALUES	D 107.629 151.209 90.575	A 86.134 125.522 101.797			REMARK 245 ACCELERATION VOLTAGE (KV) : 300	D 106.302 148.746 89.473	A 86.670 124.343 99.627			REMARK 247 THE COORDINATES IN THIS ENTRY WERE GENERATED FROM ELECTRON	D 107.130 147.452 94.184	A 86.744 120.808 101.986			REMARK 247	D 111.865 163.292 100.371	A 84.191 121.132 102.127						REMARK 245 IMAGING DETAILS : NULL
	REMARK 247	D 116.840 159.293 89.914	A 91.803 120.332 95.994			REMARK 300 SEE REMARK 350 FOR THE AUTHOR PROVIDED AND/OR PROGRAM	D 117.113 156.405 92.192	A 88.975 117.920 96.380			REMARK 247 THE COORDINATES IN THIS ENTRY WERE GENERATED FROM ELECTRON	D 105.028 147.367 90.097	A 86.262 122.719 101.892			REMARK 247 OF THE STRUCTURE FACTORS.	D 105.591 149.443 92.754	A 87.297 121.945 103.300			REMARK 245 IMAGING DETAILS : NULL	D 103.559 151.226 98.290	A 84.429 123.665 103.053			REMARK 247 ON THESE RECORDS ARE MEANINGLESS EXCEPT FOR THE CALCULATION	D 107.629 151.209 90.575	A 86.134 125.522 102.397			REMARK 245 IMAGING DETAILS : NULL	D 106.302 148.746 90.313	A 86.670 124.343 100.227			REMARK 247 MICROSCOPY DATA. PROTEIN DATA BANK CONVENTIONS REQUIRE	D 107.130 147.452 94.184	A 86.744 120.808 102.586			REMARK 247 ELECTRON MICROSCOPY	D 111.865 163.292 101.211	A 84.191 121.132 102.727						REMARK 247
	REMARK 247 ELECTRON MICROSCOPY	D 116.840 159.293 89.914	A 91.803 120.332 95.994			REMARK 300 GENERATED ASSEMBLY INFORMATION FOR THE STRUCTURE IN	D 117.113 156.405 92.192	A 88.975 117.920 96.380			REMARK 247 MICROSCOPY DATA. PROTEIN DATA BANK CONVENTIONS REQUIRE	D 105.028 147.367 90.097	A 86.262 122.719 101.892			REMARK 300	D 105.591 149.443 92.754	A 87.297 121.945 103.300			REMARK 247	D 103.559 151.226 98.290	A 84.429 123.665 103.053			REMARK 247 OF THE STRUCTURE FACTORS.	D 107.629 151.209 90.575	A 86.134 125.522 102.397			REMARK 247	D 106.302 148.746 90.313	A 86.670 124.343 100.227			REMARK 247 THAT CRYST1 AND SCALE RECORDS BE INCLUDED, BUT THE VALUES	D 107.130 147.452 95.024	A 86.744 120.808 102.586			REMARK 247 THE COORDINATES IN THIS ENTRY WERE GENERATED FROM ELECTRON	D 111.865 163.292 101.211	A 84.191 121.132 102.727						REMARK 247 ELECTRON MICROSCOPY
	REMARK 247 THE COORDINATES IN THIS ENTRY WERE GENERATED FROM ELECTRON	D 116.840 159.293 89.914	A 91.803 120.332 95.994			REMARK 300 THIS ENTRY. THE REMARK MAY ALSO PROVIDE INFORMATION ON	D 117.113 156.405 92.192	A 88.975 117.920 96.380			REMARK 247 THAT CRYST1 AND SCALE RECORDS BE INCLUDED, BUT THE VALUES	D 105.028 147.367 90.937	A 86.262 122.719 101.892			REMARK 300 BIOMOLECULE: 1	D 105.591 149.443 93.594	A 87.297 121.945 103.300			REMARK 247 ELECTRON MICROSCOPY	D 103.559 151.226 99.130	A 84.429 123.665 103.053			REMARK 300	D 107.629 151.209 91.415	A 86.134 125.522 102.397			REMARK 247 ELECTRON MICROSCOPY	D 106.302 148.746 91.153	A 86.670 124.343 100.227			REMARK 247 ON THESE RECORDS ARE MEANINGLESS EXCEPT FOR THE CALCULATION	D 107.130 147.452 95.024	A 86.744 120.808 102.586			REMARK 247 MICROSCOPY DATA. PROTEIN DATA BANK CONVENTIONS REQUIRE	D 111.865 163.292 101.211	A 84.191 121.132 102.727						REMARK 247 THE COORDINATES IN THIS ENTRY WERE GENERATED FROM ELECTRON
	REMARK 247 MICROSCOPY DATA. PROTEIN DATA BANK CONVENTIONS REQUIRE	D 116.840 159.293 90.754	A 91.803 120.332 96.594			REMARK 300 BURIED SURFACE AREA.	D 117.113 156.405 93.032	A 88.975 117.920 96.980			REMARK 247 ON THESE RECORDS ARE MEANINGLESS EXCEPT FOR THE CALCULATION	D 105.028 147.367 90.937	A 86.262 122.719 102.492			REMARK 300 SEE REMARK 350 FOR THE AUTHOR PROVIDED AND/OR PROGRAM	D 105.591 149.443 93.594	A 87.297 121.945 103.900			REMARK 247 THE COORDINATES IN THIS ENTRY WERE GENERATED FROM ELECTRON	D 103.559 151.226 99.130	A 84.429 123.665 103.653			REMARK 300 BIOMOLECULE: 1	D 107.629 151.209 91.415	A 86.134 125.522 102.997			REMARK 247 THE COORDINATES IN THIS ENTRY WERE GENERATED FROM ELECTRON	D 106.302 148.746 91.153	A 86.670 124.343 100.827			REMARK 247 OF THE STRUCTURE FACTORS.	D 107.130 147.452 95.864	A 86.744 120.808 103.186			REMARK 247 THAT CRYST1 AND SCALE RECORDS BE INCLUDED, BUT THE VALUES	D 111.865 163.292 102.051	A 84.191 121.132 103.327						REMARK 247 MICROSCOPY DATA. PROTEIN DATA BANK CONVENTIONS REQUIRE
	REMARK 247 THAT CRYST1 AND SCALE RECORDS BE INCLUDED, BUT THE VALUES	D 116.840 159.293 90.754	A 91.803 120.332 96.594			REMARK 350	D 117.113 156.405 93.032	A 88.975 117.920 96.980			REMARK 247 OF THE STRUCTURE FACTORS.	D 105.028 147.367 91.777	A 86.262 122.719 102.492			REMARK 300 GENERATED ASSEMBLY INFORMATION FOR THE STRUCTURE IN	D 105.591 149.443 94.434	A 87.297 121.945 103.900			REMARK 247 MICROSCOPY DATA. PROTEIN DATA BANK CONVENTIONS REQUIRE	D 103.559 151.226 99.970	A 84.429 123.665 103.653			REMARK 300 SEE REMARK 350 FOR THE AUTHOR PROVIDED AND/OR PROGRAM	D 107.629 151.209 92.255	A 86.134 125.522 102.997			REMARK 247 MICROSCOPY DATA. PROTEIN DATA BANK CONVENTIONS REQUIRE	D 106.302 148.746 91.993	A 86.670 124.343 100.827			REMARK 300	D 107.130 147.452 95.864	A 86.744 120.808 103.186			REMARK 247 ON THESE RECORDS ARE MEANINGLESS EXCEPT FOR THE CALCULATION	D 111.865 163.292 102.051	A 84.191 121.132 103.327						REMARK 247 THAT CRYST1 AND SCALE RECORDS BE INCLUDED, BUT THE VALUES
	REMARK 247 ON THESE RECORDS ARE MEANINGLESS EXCEPT FOR THE CALCULATION	D 116.840 159.293 90.754	A 91.803 120.332 96.594			REMARK 350 COORDINATES FOR A COMPLETE MULTIMER REPRESENTING THE KNOWN	D 117.113 156.405 93.032	A 88.975 117.920 96.980			REMARK 300	D 105.028 147.367 91.777	A 86.262 122.719 102.492			REMARK 300 THIS ENTRY. THE REMARK MAY ALSO PROVIDE INFORMATION ON	D 105.591 149.443 94.434	A 87.297 121.945 103.900			REMARK 247 THAT CRYST1 AND SCALE RECORDS BE INCLUDED, BUT THE VALUES	D 103.559 151.226 99.970	A 84.429 123.665 103.653			REMARK 300 GENERATED ASSEMBLY INFORMATION FOR THE STRUCTURE IN	D 107.629 151.209 92.255	A 86.134 125.522 102.997			REMARK 247 THAT CRYST1 AND SCALE RECORDS BE INCLUDED, BUT THE VALUES	D 106.302 148.746 91.993	A 86.670 124.343 100.827			REMARK 300 BIOMOLECULE: 1	D 107.130 148.292 85.784	A 86.744 120.808 103.186			REMARK 247 OF THE STRUCTURE FACTORS.	D 111.865 163.292 102.051	A 84.191 121.132 103.327						REMARK 247 ON THESE RECORDS ARE MEANINGLESS EXCEPT FOR THE CALCULATION
	REMARK 247 OF THE STRUCTURE FACTORS.	D 116.840 159.293 91.594	A 91.803 120.332 97.194			REMARK 350 BIOLOGICALLY SIGNIFICANT OLIGOMERIZATION STATE OF THE	D 117.113 156.405 93.872	A 88.975 117.920 97.580			REMARK 300 BIOMOLECULE: 1	D 105.028 147.367 92.617	A 86.262 122.719 103.092			REMARK 300 BURIED SURFACE AREA.	D 105.591 149.443 95.274	A 87.297 121.945 104.500			REMARK 247 ON THESE RECORDS ARE MEANINGLESS EXCEPT FOR THE CALCULATION	D 103.559 152.066 89.050	A 84.429 123.665 104.253			REMARK 300 THIS ENTRY. THE REMARK MAY ALSO PROVIDE INFORMATION ON	D 107.629 151.209 93.095	A 86.134 125.522 103.597			REMARK 247 ON THESE RECORDS ARE MEANINGLESS EXCEPT FOR THE CALCULATION	D 106.302 148.746 92.833	A 86.670 124.943 99.027			REMARK 300 SEE REMARK 350 FOR THE AUTHOR PROVIDED AND/OR PROGRAM	D 107.130 148.292 85.784	A 86.744 120.808 103.786			REMARK 300	D 111.865 163.292 102.891	A 84.191 121.132 103.927						REMARK 247 OF THE STRUCTURE FACTORS.
	REMARK 300	D 116.840 159.293 91.594	A 91.803 120.332 97.194			REMARK 350 MOLECULE CAN BE GENERATED BY APPLYING BIOMT TRANSFORMATIONS	D 117.113 156.405 93.872	A 88.975 117.920 97.580			REMARK 300 SEE REMARK 350 FOR THE AUTHOR PROVIDED AND/OR PROGRAM	D 105.028 147.367 92.617	A 86.262 122.719 103.092			REMARK 350	D 105.591 149.443 95.274	A 87.297 121.945 104.500			REMARK 247 OF THE STRUCTURE FACTORS.	D 103.559 152.066 89.050	A 84.429 123.665 104.253			REMARK 300 BURIED SURFACE AREA.	D 107.629 151.209 93.095	A 86.134 125.522 103.597			REMARK 247 OF THE STRUCTURE FACTORS.	D 106.302 148.746 92.833	A 86.670 124.943 99.027			REMARK 300 GENERATED ASSEMBLY INFORMATION FOR THE STRUCTURE IN	D 107.130 148.292 85.784	A 86.744 120.808 103.786			REMARK 300 BIOMOLECULE: 1	D 111.865 163.292 102.891	A 84.191 121.132 103.927						REMARK 300
	REMARK 300 BIOMOLECULE: 1	D 116.840 159.293 91.594	A 91.803 120.332 97.194			REMARK 350 GIVEN BELOW. BOTH NON-CRYSTALLOGRAPHIC AND	D 117.113 156.405 93.872	A 88.975 117.920 97.580			REMARK 300 GENERATED ASSEMBLY INFORMATION FOR THE STRUCTURE IN	D 105.028 147.367 93.457	A 86.262 122.719 103.092			REMARK 350 COORDINATES FOR A COMPLETE MULTIMER REPRESENTING THE KNOWN	D 105.591 149.443 96.114	A 87.297 121.945 104.500			REMARK 300	D 103.559 152.066 89.050	A 84.429 123.665 104.253			REMARK 350	D 107.629 151.209 93.935	A 86.134 125.522 103.597			REMARK 300	D 106.302 148.746 93.673	A 86.670 124.943 99.027			REMARK 300 THIS ENTRY. THE REMARK MAY ALSO PROVIDE INFORMATION ON	D 107.130 148.292 86.624	A 86.744 120.808 103.786			REMARK 300 SEE REMARK 350 FOR THE AUTHOR PROVIDED AND/OR PROGRAM	D 111.865 163.292 102.891	A 84.191 121.132 103.927						REMARK 300 BIOMOLECULE: 1
	REMARK 300 SEE REMARK 350 FOR THE AUTHOR PROVIDED AND/OR PROGRAM	D 116.840 159.293 92.434	A 91.803 120.332 97.794			REMARK 350 CRYSTALLOGRAPHIC OPERATIONS ARE GIVEN.	D 117.113 156.405 94.712	A 88.975 117.920 98.180			REMARK 300 THIS ENTRY. THE REMARK MAY ALSO PROVIDE INFORMATION ON	D 105.028 147.367 93.457	A 86.262 122.719 103.692			REMARK 350 BIOLOGICALLY SIGNIFICANT OLIGOMERIZATION STATE OF THE	D 105.591 149.443 96.114	A 87.297 121.945 105.100			REMARK 300 BIOMOLECULE: 1	D 103.559 152.066 89.890	A 84.429 123.665 104.853			REMARK 350 COORDINATES FOR A COMPLETE MULTIMER REPRESENTING THE KNOWN	D 107.629 151.209 93.935	A 86.134 125.522 104.197			REMARK 300 BIOMOLECULE: 1	D 106.302 148.746 93.673	A 86.670 124.943 99.627			REMARK 300 BURIED SURFACE AREA.	D 107.130 148.292 86.624	A 86.744 120.808 104.386			REMARK 300 GENERATED ASSEMBLY INFORMATION FOR THE STRUCTURE IN	D 111.865 163.292 103.731	A 84.191 121.132 104.527						REMARK 300 SEE REMARK 350 FOR THE AUTHOR PROVIDED AND/OR PROGRAM
	REMARK 300 GENERATED ASSEMBLY INFORMATION FOR THE STRUCTURE IN	D 116.840 159.293 92.434	A 91.803 120.332 97.794			REMARK 350	D 117.113 156.405 94.712	A 88.975 117.920 98.180			REMARK 300 BURIED SURFACE AREA.	D 105.028 147.367 94.297	A 86.262 122.719 103.692			REMARK 350 MOLECULE CAN BE GENERATED BY APPLYING BIOMT TRANSFORMATIONS	D 105.591 149.443 96.954	A 87.297 121.945 105.100			REMARK 300 SEE REMARK 350 FOR THE AUTHOR PROVIDED AND/OR PROGRAM	D 103.559 152.066 89.890	A 84.429 123.665 104.853			REMARK 350 BIOLOGICALLY SIGNIFICANT OLIGOMERIZATION STATE OF THE	D 107.629 151.209 94.775	A 86.134 125.522 104.197			REMARK 300 SEE REMARK 350 FOR THE AUTHOR PROVIDED AND/OR PROGRAM	D 106.302 148.746 94.513	A 86.670 124.943 99.627			REMARK 350	D 107.130 148.292 86.624	A 86.744 120.808 104.386			REMARK 300 THIS ENTRY. THE REMARK MAY ALSO PROVIDE INFORMATION ON	D 111.865 163.292 103.731	A 84.191 121.132 104.527						REMARK 300 GENERATED ASSEMBLY INFORMATION FOR THE STRUCTURE IN
	REMARK 300 THIS ENTRY. THE REMARK MAY ALSO PROVIDE INFORMATION ON	D 116.840 159.293 92.434	A 91.803 120.332 97.794			REMARK 350 BIOMOLECULE: 1	D 117.113 156.405 94.712	A 88.975 117.920 98.180			REMARK 350	D 105.028 147.367 94.297	A 86.262 122.719 103.692			REMARK 350 GIVEN BELOW. BOTH NON-CRYSTALLOGRAPHIC AND	D 105.591 149.443 96.954	A 87.297 121.945 105.100			REMARK 300 GENERATED ASSEMBLY INFORMATION FOR THE STRUCTURE IN	D 103.559 152.066 89.890	A 84.429 123.665 104.853			REMARK 350 MOLECULE CAN BE GENERATED BY APPLYING BIOMT TRANSFORMATIONS	D 107.629 151.209 94.775	A 86.134 125.522 104.197			REMARK 300 GENERATED ASSEMBLY INFORMATION FOR THE STRUCTURE IN	D 106.302 148.746 94.513	A 86.670 124.943 99.627			REMARK 350 COORDINATES FOR A COMPLETE MULTIMER REPRESENTING THE KNOWN	D 107.130 148.292 87.464	A 86.744 120.808 104.386			REMARK 300 BURIED SURFACE AREA.	D 111.865 163.292 103.731	A 84.191 121.132 104.527						REMARK 300 THIS ENTRY. THE REMARK MAY ALSO PROVIDE INFORMATION ON
	REMARK 300 BURIED SURFACE AREA.	D 116.840 160.133 88.234	A 91.803 120.332 98.394			REMARK 350 AUTHOR DETERMINED BIOLOGICAL UNIT: TRIMERIC	D 117.113 156.405 95.552	A 88.975 117.920 98.780			REMARK 350 COORDINATES FOR A COMPLETE MULTIMER REPRESENTING THE KNOWN	D 105.028 147.367 95.137	A 86.262 122.719 104.292			REMARK 350 CRYSTALLOGRAPHIC OPERATIONS ARE GIVEN.	D 105.591 149.443 97.794	A 87.297 121.945 105.700			REMARK 300 THIS ENTRY. THE REMARK MAY ALSO PROVIDE INFORMATION ON	D 103.559 152.066 90.730	A 84.429 123.665 105.453			REMARK 350 GIVEN BELOW. BOTH NON-CRYSTALLOGRAPHIC AND	D 107.629 151.209 95.615	A 86.134 125.522 104.797			REMARK 300 THIS ENTRY. THE REMARK MAY ALSO PROVIDE INFORMATION ON	D 106.302 148.746 95.353	A 86.670 124.943 100.227			REMARK 350 BIOLOGICALLY SIGNIFICANT OLIGOMERIZATION STATE OF THE	D 107.130 148.292 87.464	A 86.744 120.808 104.986			REMARK 350	D 111.865 163.292 104.571	A 84.191 121.132 105.127						REMARK 300 BURIED SURFACE AREA.
	REMARK 350	D 116.840 160.133 88.234	A 91.803 120.332 98.394			REMARK 350 SOFTWARE DETERMINED QUATERNARY STRUCTURE: TRIMERIC	D 117.113 156.405 95.552	A 88.975 117.920 98.780			REMARK 350 BIOLOGICALLY SIGNIFICANT OLIGOMERIZATION STATE OF THE	D 105.028 147.367 95.137	A 86.262 122.719 104.292			REMARK 350	D 105.591 149.443 97.794	A 87.297 121.945 105.700			REMARK 300 BURIED SURFACE AREA.	D 103.559 152.066 90.730	A 84.429 123.665 105.453			REMARK 350 CRYSTALLOGRAPHIC OPERATIONS ARE GIVEN.	D 107.629 151.209 95.615	A 86.134 125.522 104.797			REMARK 300 BURIED SURFACE AREA.	D 106.302 148.746 95.353	A 86.670 124.943 100.227			REMARK 350 MOLECULE CAN BE GENERATED BY APPLYING BIOMT TRANSFORMATIONS	D 107.130 148.292 87.464	A 86.744 120.808 104.986			REMARK 350 COORDINATES FOR A COMPLETE MULTIMER REPRESENTING THE KNOWN	D 111.865 163.292 104.571	A 84.191 121.132 105.127						REMARK 350
	REMARK 350 COORDINATES FOR A COMPLETE MULTIMER REPRESENTING THE KNOWN	D 116.840 160.133 88.234	A 91.803 120.332 98.394			REMARK 350 SOFTWARE USED: PISA	D 117.113 156.405 95.552	A 88.975 117.920 98.780			REMARK 350 MOLECULE CAN BE GENERATED BY APPLYING BIOMT TRANSFORMATIONS	D 105.028 147.367 95.977	A 86.262 122.719 104.292			REMARK 350 BIOMOLECULE: 1	D 105.591 150.283 86.874	A 87.297 121.945 105.700			REMARK 350	D 103.559 152.066 90.730	A 84.429 123.665 105.453			REMARK 350	D 107.629 151.209 96.455	A 86.134 125.522 104.797			REMARK 350	D 106.302 149.586 86.113	A 86.670 124.943 100.227			REMARK 350 GIVEN BELOW. BOTH NON-CRYSTALLOGRAPHIC AND	D 107.130 148.292 88.304	A 86.744 120.808 104.986			REMARK 350 BIOLOGICALLY SIGNIFICANT OLIGOMERIZATION STATE OF THE	D 111.865 163.292 104.571	A 84.191 121.132 105.127						REMARK 350 COORDINATES FOR A COMPLETE MULTIMER REPRESENTING THE KNOWN
	REMARK 350 BIOLOGICALLY SIGNIFICANT OLIGOMERIZATION STATE OF THE	D 116.840 160.133 89.074	A 91.803 120.332 98.994			REMARK 350 TOTAL BURIED SURFACE AREA: 14700 ANGSTROM**2	D 117.113 157.245 87.992	A 88.975 117.920 99.380			REMARK 350 GIVEN BELOW. BOTH NON-CRYSTALLOGRAPHIC AND	D 105.028 147.367 95.977	A 86.262 122.719 104.892			REMARK 350 AUTHOR DETERMINED BIOLOGICAL UNIT: TRIMERIC	D 105.591 150.283 86.874	A 87.297 121.945 106.300			REMARK 350 COORDINATES FOR A COMPLETE MULTIMER REPRESENTING THE KNOWN	D 103.559 152.066 91.570	A 84.429 123.665 106.053			REMARK 350 BIOMOLECULE: 1	D 107.629 151.209 96.455	A 86.134 125.522 105.397			REMARK 350 COORDINATES FOR A COMPLETE MULTIMER REPRESENTING THE KNOWN	D 106.302 149.586 86.113	A 86.670 125.543 99.627			REMARK 350 CRYSTALLOGRAPHIC OPERATIONS ARE GIVEN.	D 107.130 148.292 88.304	A 86.744 120.808 105.586			REMARK 350 MOLECULE CAN BE GENERATED BY APPLYING BIOMT TRANSFORMATIONS	D 111.865 164.132 95.331	A 84.191 121.732 98.527						REMARK 350 BIOLOGICALLY SIGNIFICANT OLIGOMERIZATION STATE OF THE
	REMARK 350 MOLECULE CAN BE GENERATED BY APPLYING BIOMT TRANSFORMATIONS	D 116.840 160.133 89.074	A 91.803 120.332 98.994			REMARK 350 SURFACE AREA OF THE COMPLEX: 59780 ANGSTROM**2	D 117.113 157.245 87.992	A 88.975 117.920 99.380			REMARK 350 CRYSTALLOGRAPHIC OPERATIONS ARE GIVEN.	D 105.028 148.207 86.737	A 86.262 122.719 104.892			REMARK 350 SOFTWARE DETERMINED QUATERNARY STRUCTURE: TRIMERIC	D 105.591 150.283 86.874	A 87.297 121.945 106.300			REMARK 350 BIOLOGICALLY SIGNIFICANT OLIGOMERIZATION STATE OF THE	D 103.559 152.066 91.570	A 84.429 123.665 106.053			REMARK 350 AUTHOR DETERMINED BIOLOGICAL UNIT: TRIMERIC	D 107.629 151.209 97.295	A 86.134 125.522 105.397			REMARK 350 BIOLOGICALLY SIGNIFICANT OLIGOMERIZATION STATE OF THE	D 106.302 149.586 86.113	A 86.670 125.543 99.627			REMARK 350	D 107.130 148.292 88.304	A 86.744 120.808 105.586			REMARK 350 GIVEN BELOW. BOTH NON-CRYSTALLOGRAPHIC AND	D 111.865 164.132 95.331	A 84.191 121.732 98.527						REMARK 350 MOLECULE CAN BE GENERATED BY APPLYING BIOMT TRANSFORMATIONS
	REMARK 350 GIVEN BELOW. BOTH NON-CRYSTALLOGRAPHIC AND	D 116.840 160.133 89.074	A 91.803 120.332 98.994			REMARK 350 CHANGE IN SOLVENT FREE ENERGY: -135.0 KCAL/MOL	D 117.113 157.245 87.992	A 88.975 117.920 99.380			REMARK 350	D 105.028 148.207 86.737	A 86.262 122.719 104.892			REMARK 350 SOFTWARE USED: PISA	D 105.591 150.283 87.714	A 87.297 121.945 106.300			REMARK 350 MOLECULE CAN BE GENERATED BY APPLYING BIOMT TRANSFORMATIONS	D 103.559 152.066 92.410	A 84.429 123.665 106.053			REMARK 350 SOFTWARE DETERMINED QUATERNARY STRUCTURE: TRIMERIC	D 107.629 151.209 97.295	A 86.134 125.522 105.397			REMARK 350 MOLECULE CAN BE GENERATED BY APPLYING BIOMT TRANSFORMATIONS	D 106.302 149.586 86.953	A 86.670 125.543 99.627			REMARK 350 BIOMOLECULE: 1	D 107.130 148.292 89.144	A 86.744 120.808 105.586			REMARK 350 CRYSTALLOGRAPHIC OPERATIONS ARE GIVEN.	D 111.865 164.132 95.331	A 84.191 121.732 98.527						REMARK 350 GIVEN BELOW. BOTH NON-CRYSTALLOGRAPHIC AND
	REMARK 350 CRYSTALLOGRAPHIC OPERATIONS ARE GIVEN.	D 116.840 160.133 89.914	A 91.803 120.332 99.594			REMARK 350 APPLY THE FOLLOWING TO CHAINS: A, B, C	D 117.113 157.245 88.832	A 88.975 117.920 99.980			REMARK 350 BIOMOLECULE: 1	D 105.028 148.207 86.737	A 86.262 122.719 105.492			REMARK 350 TOTAL BURIED SURFACE AREA: 19510 ANGSTROM**2	D 105.591 150.283 87.714	A 87.297 121.945 106.900			REMARK 350 GIVEN BELOW. BOTH NON-CRYSTALLOGRAPHIC AND	D 103.559 152.066 92.410	A 84.429 123.665 106.653			REMARK 350 SOFTWARE USED: PISA	D 107.629 152.049 87.215	A 86.134 125.522 105.997			REMARK 350 GIVEN BELOW. BOTH NON-CRYSTALLOGRAPHIC AND	D 106.302 149.586 86.953	A 87.270 117.143 100.827			REMARK 350 AUTHOR DETERMINED BIOLOGICAL UNIT: TRIMERIC	D 107.130 148.292 89.144	A 86.744 120.808 106.186			REMARK 350	D 111.865 164.132 96.171	A 84.191 121.732 99.127						REMARK 350 CRYSTALLOGRAPHIC OPERATIONS ARE GIVEN.
	REMARK 350	D 116.840 160.133 89.914	A 91.803 120.332 99.594			REMARK 350 BIOMT1 1 1.000000 0.000000 0.000000 0.00000	D 117.113 157.245 88.832	A 88.975 117.920 99.980			REMARK 350 AUTHOR DETERMINED BIOLOGICAL UNIT: TRIMERIC	D 105.028 148.207 87.577	A 86.262 122.719 105.492			REMARK 350 SURFACE AREA OF THE COMPLEX: 50010 ANGSTROM**2	D 105.591 150.283 87.714	A 87.297 121.945 106.900			REMARK 350 CRYSTALLOGRAPHIC OPERATIONS ARE GIVEN.	D 103.559 152.066 93.250	A 84.429 123.665 106.653			REMARK 350 TOTAL BURIED SURFACE AREA: 19310 ANGSTROM**2	D 107.629 152.049 87.215	A 86.134 125.522 105.997			REMARK 350 CRYSTALLOGRAPHIC OPERATIONS ARE GIVEN.	D 106.302 149.586 86.953	A 87.270 117.143 100.827			REMARK 350 SOFTWARE DETERMINED QUATERNARY STRUCTURE: TRIMERIC	D 107.130 148.292 89.984	A 86.744 120.808 106.186			REMARK 350 BIOMOLECULE: 1	D 111.865 164.132 96.171	A 84.191 121.732 99.127						REMARK 350
	REMARK 350 BIOMOLECULE: 1	D 116.840 160.133 89.914	A 91.803 120.332 99.594			REMARK 350 BIOMT2 1 0.000000 1.000000 0.000000 0.00000	D 117.113 157.245 88.832	A 88.975 117.920 99.980			REMARK 350 SOFTWARE DETERMINED QUATERNARY STRUCTURE: TRIMERIC	D 105.028 148.207 87.577	A 86.262 122.719 105.492			REMARK 350 CHANGE IN SOLVENT FREE ENERGY: -125.0 KCAL/MOL	D 105.591 150.283 88.554	A 87.297 121.945 106.900			REMARK 350	D 103.559 152.066 93.250	A 84.429 123.665 106.653			REMARK 350 SURFACE AREA OF THE COMPLEX: 48840 ANGSTROM**2	D 107.629 152.049 87.215	A 86.134 125.522 105.997			REMARK 350	D 106.302 149.586 87.793	A 87.270 117.143 100.827			REMARK 350 SOFTWARE USED: PISA	D 107.130 148.292 89.984	A 86.744 120.808 106.186			REMARK 350 AUTHOR DETERMINED BIOLOGICAL UNIT: TRIMERIC	D 111.865 164.132 96.171	A 84.191 121.732 99.127						REMARK 350 BIOMOLECULE: 1
	REMARK 350 AUTHOR DETERMINED BIOLOGICAL UNIT: TRIMERIC	D 116.840 160.133 90.754	A 91.803 120.332 100.194			REMARK 350 BIOMT3 1 0.000000 0.000000 1.000000 0.00000	D 117.113 157.245 89.672	A 88.975 117.920 100.580			REMARK 350 SOFTWARE USED: PISA	D 105.028 148.207 87.577	A 86.262 122.719 106.092			REMARK 350 APPLY THE FOLLOWING TO CHAINS: A, B, C	D 105.591 150.283 88.554	A 87.297 121.945 107.500			REMARK 350 BIOMOLECULE: 1	D 103.559 152.066 94.090	A 84.429 123.665 107.253			REMARK 350 CHANGE IN SOLVENT FREE ENERGY: -135.0 KCAL/MOL	D 107.629 152.049 88.055	A 86.134 125.522 106.597			REMARK 350 BIOMOLECULE: 1	D 106.302 149.586 87.793	A 87.270 117.743 99.027			REMARK 350 TOTAL BURIED SURFACE AREA: 18710 ANGSTROM**2	D 107.130 148.292 90.824	A 86.744 120.808 106.786			REMARK 350 SOFTWARE DETERMINED QUATERNARY STRUCTURE: TRIMERIC	D 111.865 164.132 97.011	A 84.191 121.732 99.727						REMARK 350 AUTHOR DETERMINED BIOLOGICAL UNIT: TRIMERIC
	REMARK 350 SOFTWARE DETERMINED QUATERNARY STRUCTURE: TRIMERIC	D 116.840 160.133 90.754	A 91.803 120.332 100.194			REMARK 465	D 117.113 157.245 89.672	A 88.975 117.920 100.580			REMARK 350 TOTAL BURIED SURFACE AREA: 18650 ANGSTROM**2	D 105.028 148.207 88.417	A 86.262 122.719 106.092			REMARK 350 BIOMT1 1 1.000000 0.000000 0.000000 0.00000	D 105.591 150.283 88.554	A 87.297 121.945 107.500			REMARK 350 AUTHOR DETERMINED BIOLOGICAL UNIT: TRIMERIC	D 103.559 152.066 94.090	A 84.429 123.665 107.253			REMARK 350 APPLY THE FOLLOWING TO CHAINS: A, B, C	D 107.629 152.049 88.055	A 86.134 125.522 106.597			REMARK 350 AUTHOR DETERMINED BIOLOGICAL UNIT: TRIMERIC	D 106.302 149.586 87.793	A 87.270 117.743 99.027			REMARK 350 SURFACE AREA OF THE COMPLEX: 53160 ANGSTROM**2	D 107.130 148.292 90.824	A 86.744 120.808 106.786			REMARK 350 SOFTWARE USED: PISA	D 111.865 164.132 97.011	A 84.191 121.732 99.727						REMARK 350 SOFTWARE DETERMINED QUATERNARY STRUCTURE: TRIMERIC
	REMARK 350 SOFTWARE USED: PISA	D 116.840 160.133 90.754	A 91.803 120.332 100.194			REMARK 465 MISSING RESIDUES	D 117.113 157.245 89.672	A 88.975 117.920 100.580			REMARK 350 SURFACE AREA OF THE COMPLEX: 52440 ANGSTROM**2	D 105.028 148.207 88.417	A 86.262 122.719 106.092			REMARK 350 BIOMT2 1 0.000000 1.000000 0.000000 0.00000	D 105.591 150.283 89.394	A 87.297 121.945 107.500			REMARK 350 SOFTWARE DETERMINED QUATERNARY STRUCTURE: TRIMERIC	D 103.559 152.066 94.930	A 84.429 123.665 107.253			REMARK 350 BIOMT1 1 1.000000 0.000000 0.000000 0.00000	D 107.629 152.049 88.055	A 86.134 125.522 106.597			REMARK 350 SOFTWARE DETERMINED QUATERNARY STRUCTURE: TRIMERIC	D 106.302 149.586 88.633	A 87.270 117.743 99.027			REMARK 350 CHANGE IN SOLVENT FREE ENERGY: -142.0 KCAL/MOL	D 107.130 148.292 91.664	A 86.744 120.808 106.786			REMARK 350 TOTAL BURIED SURFACE AREA: 13180 ANGSTROM**2	D 111.865 164.132 97.011	A 84.191 121.732 99.727						REMARK 350 SOFTWARE USED: PISA
	REMARK 350 TOTAL BURIED SURFACE AREA: 15540 ANGSTROM**2	D 116.840 160.133 91.594	A 91.803 120.932 93.594			REMARK 465 THE FOLLOWING RESIDUES WERE NOT LOCATED IN THE	D 117.113 157.245 90.512	A 88.975 118.520 93.980			REMARK 350 CHANGE IN SOLVENT FREE ENERGY: -131.0 KCAL/MOL	D 105.028 148.207 88.417	A 86.262 123.319 99.492			REMARK 350 BIOMT3 1 0.000000 0.000000 1.000000 0.00000	D 105.591 150.283 89.394	A 87.297 122.545 100.900			REMARK 350 SOFTWARE USED: PISA	D 103.559 152.066 94.930	A 84.429 124.265 100.653			REMARK 350 BIOMT2 1 0.000000 1.000000 0.000000 0.00000	D 107.629 152.049 88.895	A 86.134 126.122 99.997			REMARK 350 SOFTWARE USED: PISA	D 106.302 149.586 88.633	A 87.270 117.743 99.627			REMARK 350 APPLY THE FOLLOWING TO CHAINS: A, B, C	D 107.130 148.292 91.664	A 86.744 121.408 100.186			REMARK 350 SURFACE AREA OF THE COMPLEX: 59620 ANGSTROM**2	D 111.865 164.132 97.851	A 84.191 121.732 100.327						REMARK 350 TOTAL BURIED SURFACE AREA: 15540 ANGSTROM**2
	REMARK 350 SURFACE AREA OF THE COMPLEX: 57410 ANGSTROM**2	D 116.840 160.133 91.594	A 91.803 120.932 93.594			REMARK 465 EXPERIMENT. (M=MODEL NUMBER; RES=RESIDUE NAME; C=CHAIN	D 117.113 157.245 90.512	A 88.975 118.520 93.980			REMARK 350 APPLY THE FOLLOWING TO CHAINS: A, B, C	D 105.028 148.207 89.257	A 86.262 123.319 99.492			REMARK 465	D 105.591 150.283 89.394	A 87.297 122.545 100.900			REMARK 350 TOTAL BURIED SURFACE AREA: 18370 ANGSTROM**2	D 103.559 152.066 95.770	A 84.429 124.265 100.653			REMARK 350 BIOMT3 1 0.000000 0.000000 1.000000 0.00000	D 107.629 152.049 88.895	A 86.134 126.122 99.997			REMARK 350 TOTAL BURIED SURFACE AREA: 19600 ANGSTROM**2	D 106.302 149.586 88.633	A 87.270 117.743 99.627			REMARK 350 BIOMT1 1 1.000000 0.000000 0.000000 0.00000	D 107.130 148.292 92.504	A 86.744 121.408 100.186			REMARK 350 CHANGE IN SOLVENT FREE ENERGY: -106.0 KCAL/MOL	D 111.865 164.132 97.851	A 84.191 121.732 100.327						REMARK 350 SURFACE AREA OF THE COMPLEX: 57410 ANGSTROM**2
	REMARK 350 CHANGE IN SOLVENT FREE ENERGY: -135.0 KCAL/MOL	D 116.840 160.133 91.594	A 91.803 120.932 93.594			REMARK 465 IDENTIFIER; SSSEQ=SEQUENCE NUMBER; I=INSERTION CODE.)	D 117.113 157.245 90.512	A 88.975 118.520 93.980			REMARK 350 BIOMT1 1 1.000000 0.000000 0.000000 0.00000	D 105.028 148.207 89.257	A 86.262 123.319 99.492			REMARK 465 MISSING RESIDUES	D 105.591 150.283 90.234	A 87.297 122.545 100.900			REMARK 350 SURFACE AREA OF THE COMPLEX: 52850 ANGSTROM**2	D 103.559 152.066 95.770	A 84.429 124.265 100.653			REMARK 465	D 107.629 152.049 88.895	A 86.134 126.122 99.997			REMARK 350 SURFACE AREA OF THE COMPLEX: 50380 ANGSTROM**2	D 106.302 149.586 89.473	A 87.270 117.743 99.627			REMARK 350 BIOMT2 1 0.000000 1.000000 0.000000 0.00000	D 107.130 148.292 92.504	A 86.744 121.408 100.186			REMARK 350 APPLY THE FOLLOWING TO CHAINS: A, B, C	D 111.865 164.132 97.851	A 84.191 121.732 100.327						REMARK 350 CHANGE IN SOLVENT FREE ENERGY: -135.0 KCAL/MOL
	REMARK 350 APPLY THE FOLLOWING TO CHAINS: A, B, C	D 116.840 160.133 92.434	A 91.803 120.932 94.194			REMARK 465	D 117.113 157.245 91.352	A 88.975 118.520 94.580			REMARK 350 BIOMT2 1 0.000000 1.000000 0.000000 0.00000	D 105.028 148.207 89.257	A 86.262 123.319 100.092			REMARK 465 THE FOLLOWING RESIDUES WERE NOT LOCATED IN THE	D 105.591 150.283 90.234	A 87.297 122.545 101.500			REMARK 350 CHANGE IN SOLVENT FREE ENERGY: -123.0 KCAL/MOL	D 103.559 152.066 96.610	A 84.429 124.265 101.253			REMARK 465 MISSING RESIDUES	D 107.629 152.049 89.735	A 86.134 126.122 100.597			REMARK 350 CHANGE IN SOLVENT FREE ENERGY: -136.0 KCAL/MOL	D 106.302 149.586 89.473	A 87.270 117.743 100.227			REMARK 350 BIOMT3 1 0.000000 0.000000 1.000000 0.00000	D 107.130 148.292 93.344	A 86.744 121.408 100.786			REMARK 350 BIOMT1 1 1.000000 0.000000 0.000000 0.00000	D 111.865 164.132 98.691	A 84.191 121.732 100.927						REMARK 350 APPLY THE FOLLOWING TO CHAINS: A, B, C
	REMARK 350 BIOMT1 1 1.000000 0.000000 0.000000 0.00000	D 116.840 160.133 92.434	A 91.803 120.932 94.194			REMARK 465 M RES C SSSEQI	D 117.113 157.245 91.352	A 88.975 118.520 94.580			REMARK 350 BIOMT3 1 0.000000 0.000000 1.000000 0.00000	D 105.028 148.207 90.097	A 86.262 123.319 100.092			REMARK 465 EXPERIMENT. (M=MODEL NUMBER; RES=RESIDUE NAME; C=CHAIN	D 105.591 150.283 91.074	A 87.297 122.545 101.500			REMARK 350 APPLY THE FOLLOWING TO CHAINS: A, B, C	D 103.559 152.066 96.610	A 84.429 124.265 101.253			REMARK 465 THE FOLLOWING RESIDUES WERE NOT LOCATED IN THE	D 107.629 152.049 89.735	A 86.134 126.122 100.597			REMARK 350 APPLY THE FOLLOWING TO CHAINS: A, B, C	D 106.302 149.586 89.473	A 87.270 117.743 100.227			REMARK 465	D 107.130 148.292 93.344	A 86.744 121.408 100.786			REMARK 350 BIOMT2 1 0.000000 1.000000 0.000000 0.00000	D 111.865 164.132 98.691	A 84.191 121.732 100.927						REMARK 350 BIOMT1 1 1.000000 0.000000 0.000000 0.00000
	REMARK 350 BIOMT2 1 0.000000 1.000000 0.000000 0.00000	D 116.840 160.133 92.434	A 91.803 120.932 94.194			REMARK 465 MET A 1	D 117.113 157.245 91.352	A 88.975 118.520 94.580			REMARK 465	D 105.028 148.207 90.097	A 86.262 123.319 100.092			REMARK 465 IDENTIFIER; SSSEQ=SEQUENCE NUMBER; I=INSERTION CODE.)	D 105.591 150.283 91.074	A 87.297 122.545 101.500			REMARK 350 BIOMT1 1 1.000000 0.000000 0.000000 0.00000	D 103.559 152.066 97.450	A 84.429 124.265 101.253			REMARK 465 EXPERIMENT. (M=MODEL NUMBER; RES=RESIDUE NAME; C=CHAIN	D 107.629 152.049 89.735	A 86.134 126.122 100.597			REMARK 350 BIOMT1 1 1.000000 0.000000 0.000000 0.00000	D 106.302 149.586 90.313	A 87.270 117.743 100.227			REMARK 465 MISSING RESIDUES	D 107.130 148.292 94.184	A 86.744 121.408 100.786			REMARK 350 BIOMT3 1 0.000000 0.000000 1.000000 0.00000	D 111.865 164.132 98.691	A 84.191 121.732 100.927						REMARK 350 BIOMT2 1 0.000000 1.000000 0.000000 0.00000
	REMARK 350 BIOMT3 1 0.000000 0.000000 1.000000 0.00000	D 116.840 160.133 93.274	A 91.803 120.932 94.794			REMARK 465 THR A 2	D 117.113 157.245 92.192	A 88.975 118.520 95.180			REMARK 465 MISSING RESIDUES	D 105.028 148.207 90.097	A 86.262 123.319 100.692			REMARK 465	D 105.591 150.283 91.914	A 87.297 122.545 102.100			REMARK 350 BIOMT2 1 0.000000 1.000000 0.000000 0.00000	D 103.559 152.066 97.450	A 84.429 124.265 101.853			REMARK 465 IDENTIFIER; SSSEQ=SEQUENCE NUMBER; I=INSERTION CODE.)	D 107.629 152.049 90.575	A 86.134 126.122 101.197			REMARK 350 BIOMT2 1 0.000000 1.000000 0.000000 0.00000	D 106.302 149.586 90.313	A 87.270 117.743 100.827			REMARK 465 THE FOLLOWING RESIDUES WERE NOT LOCATED IN THE	D 107.130 148.292 94.184	A 86.744 121.408 101.386			REMARK 465	D 111.865 164.132 99.531	A 84.191 121.732 101.527						REMARK 350 BIOMT3 1 0.000000 0.000000 1.000000 0.00000
	REMARK 465	D 116.840 160.133 93.274	A 91.803 120.932 94.794			REMARK 465 GLU A 3	D 117.113 157.245 92.192	A 88.975 118.520 95.180			REMARK 465 THE FOLLOWING RESIDUES WERE NOT LOCATED IN THE	D 105.028 148.207 90.937	A 86.262 123.319 100.692			REMARK 465 M RES C SSSEQI	D 105.591 150.283 91.914	A 87.297 122.545 102.100			REMARK 350 BIOMT3 1 0.000000 0.000000 1.000000 0.00000	D 103.559 152.066 98.290	A 84.429 124.265 101.853			REMARK 465	D 107.629 152.049 90.575	A 86.134 126.122 101.197			REMARK 350 BIOMT3 1 0.000000 0.000000 1.000000 0.00000	D 106.302 149.586 91.153	A 87.270 117.743 100.827			REMARK 465 EXPERIMENT. (M=MODEL NUMBER; RES=RESIDUE NAME; C=CHAIN	D 107.130 148.292 95.024	A 86.744 121.408 101.386			REMARK 465 MISSING RESIDUES	D 111.865 164.132 99.531	A 84.191 121.732 101.527						REMARK 465
	REMARK 465 MISSING RESIDUES	D 116.840 160.133 93.274	A 91.803 120.932 94.794			REMARK 465 ASP A 4	D 117.113 157.245 92.192	A 88.975 118.520 95.180			REMARK 465 EXPERIMENT. (M=MODEL NUMBER; RES=RESIDUE NAME; C=CHAIN	D 105.028 148.207 90.937	A 86.262 123.319 100.692			REMARK 465 MET A 1	D 105.591 150.283 92.754	A 87.297 122.545 102.100			REMARK 465	D 103.559 152.066 98.290	A 84.429 124.265 101.853			REMARK 465 M RES C SSSEQI	D 107.629 152.049 90.575	A 86.134 126.122 101.197			REMARK 465	D 106.302 149.586 91.153	A 87.270 117.743 100.827			REMARK 465 IDENTIFIER; SSSEQ=SEQUENCE NUMBER; I=INSERTION CODE.)	D 107.130 148.292 95.024	A 86.744 121.408 101.386			REMARK 465 THE FOLLOWING RESIDUES WERE NOT LOCATED IN THE	D 111.865 164.132 99.531	A 84.191 121.732 101.527						REMARK 465 MISSING RESIDUES
	REMARK 465 THE FOLLOWING RESIDUES WERE NOT LOCATED IN THE	D 116.840 160.973 87.394	A 91.803 120.932 95.394			REMARK 465 THR A 5	D 117.113 157.245 93.032	A 88.975 118.520 95.780			REMARK 465 IDENTIFIER; SSSEQ=SEQUENCE NUMBER; I=INSERTION CODE.)	D 105.028 148.207 91.777	A 86.262 123.319 101.292			REMARK 465 THR A 2	D 105.591 150.283 92.754	A 87.297 122.545 102.700			REMARK 465 MISSING RESIDUES	D 103.559 152.066 99.130	A 84.429 124.265 102.453			REMARK 465 MET A 1	D 107.629 152.049 91.415	A 86.134 126.122 101.797			REMARK 465 MISSING RESIDUES	D 106.302 149.586 91.993	A 87.270 117.743 101.427			REMARK 465	D 107.130 148.292 95.864	A 86.744 121.408 101.986			REMARK 465 EXPERIMENT. (M=MODEL NUMBER; RES=RESIDUE NAME; C=CHAIN	D 111.865 164.132 100.371	A 84.191 121.732 102.127						REMARK 465 THE FOLLOWING RESIDUES WERE NOT LOCATED IN THE
	REMARK 465 EXPERIMENT. (M=MODEL NUMBER; RES=RESIDUE NAME; C=CHAIN	D 116.840 160.973 87.394	A 91.803 120.932 95.394			REMARK 465 TYR A 6	D 117.113 157.245 93.032	A 88.975 118.520 95.780			REMARK 465	D 105.028 148.207 91.777	A 86.262 123.319 101.292			REMARK 465 GLU A 3	D 105.591 150.283 93.594	A 87.297 122.545 102.700			REMARK 465 THE FOLLOWING RESIDUES WERE NOT LOCATED IN THE	D 103.559 152.066 99.130	A 84.429 124.265 102.453			REMARK 465 THR A 2	D 107.629 152.049 91.415	A 86.134 126.122 101.797			REMARK 465 THE FOLLOWING RESIDUES WERE NOT LOCATED IN THE	D 106.302 149.586 91.993	A 87.270 117.743 101.427			REMARK 465 M RES C SSSEQI	D 107.130 148.292 95.864	A 86.744 121.408 101.986			REMARK 465 IDENTIFIER; SSSEQ=SEQUENCE NUMBER; I=INSERTION CODE.)	D 111.865 164.132 100.371	A 84.191 121.732 102.127						REMARK 465 EXPERIMENT. (M=MODEL NUMBER; RES=RESIDUE NAME; C=CHAIN
	REMARK 465 IDENTIFIER; SSSEQ=SEQUENCE NUMBER; I=INSERTION CODE.)	D 116.840 160.973 87.394	A 91.803 120.932 95.394			REMARK 465 SER A 7	D 117.113 157.245 93.032	A 88.975 118.520 95.780			REMARK 465 M RES C SSSEQI	D 105.028 148.207 92.617	A 86.262 123.319 101.292			REMARK 465 ASP A 4	D 105.591 150.283 93.594	A 87.297 122.545 102.700			REMARK 465 EXPERIMENT. (M=MODEL NUMBER; RES=RESIDUE NAME; C=CHAIN	D 103.559 152.066 99.970	A 84.429 124.265 102.453			REMARK 465 GLU A 3	D 107.629 152.049 91.415	A 86.134 126.122 101.797			REMARK 465 EXPERIMENT. (M=MODEL NUMBER; RES=RESIDUE NAME; C=CHAIN	D 106.302 149.586 92.833	A 87.270 117.743 101.427			REMARK 465 MET A 1	D 107.130 149.132 84.944	A 86.744 121.408 101.986			REMARK 465	D 111.865 164.132 100.371	A 84.191 121.732 102.127						REMARK 465 IDENTIFIER; SSSEQ=SEQUENCE NUMBER; I=INSERTION CODE.)
	REMARK 465	D 116.840 160.973 88.234	A 91.803 120.932 95.994			REMARK 465 LYS A 8	D 117.113 157.245 93.872	A 88.975 118.520 96.380			REMARK 465 MET A 1	D 105.028 148.207 92.617	A 86.262 123.319 101.892			REMARK 465 THR A 5	D 105.591 150.283 94.434	A 87.297 122.545 103.300			REMARK 465 IDENTIFIER; SSSEQ=SEQUENCE NUMBER; I=INSERTION CODE.)	D 103.559 152.066 99.970	A 84.429 124.265 103.053			REMARK 465 ASP A 4	D 107.629 152.049 92.255	A 86.134 126.122 102.397			REMARK 465 IDENTIFIER; SSSEQ=SEQUENCE NUMBER; I=INSERTION CODE.)	D 106.302 149.586 92.833	A 87.270 118.343 98.427			REMARK 465 THR A 2	D 107.130 149.132 84.944	A 86.744 121.408 102.586			REMARK 465 M RES C SSSEQI	D 111.865 164.132 101.211	A 84.191 121.732 102.727						REMARK 465
	REMARK 465 M RES C SSSEQI	D 116.840 160.973 88.234	A 91.803 120.932 95.994			REMARK 465 ALA A 9	D 117.113 157.245 93.872	A 88.975 118.520 96.380			REMARK 465 THR A 2	D 105.028 148.207 93.457	A 86.262 123.319 101.892			REMARK 465 TYR A 6	D 105.591 150.283 94.434	A 87.297 122.545 103.300			REMARK 465	D 103.559 152.906 89.890	A 84.429 124.265 103.053			REMARK 465 THR A 5	D 107.629 152.049 92.255	A 86.134 126.122 102.397			REMARK 465	D 106.302 149.586 93.673	A 87.270 118.343 98.427			REMARK 465 GLU A 3	D 107.130 149.132 84.944	A 86.744 121.408 102.586			REMARK 465 MET A 1	D 111.865 164.132 101.211	A 84.191 121.732 102.727						REMARK 465 M RES C SSSEQI
	REMARK 465 MET A 1	D 116.840 160.973 88.234	A 91.803 120.932 95.994			REMARK 465 PHE A 10	D 117.113 157.245 93.872	A 88.975 118.520 96.380			REMARK 465 GLU A 3	D 105.028 148.207 93.457	A 86.262 123.319 101.892			REMARK 465 SER A 7	D 105.591 150.283 95.274	A 87.297 122.545 103.300			REMARK 465 M RES C SSSEQI	D 103.559 152.906 89.890	A 84.429 124.265 103.053			REMARK 465 TYR A 6	D 107.629 152.049 92.255	A 86.134 126.122 102.397			REMARK 465 M RES C SSSEQI	D 106.302 149.586 93.673	A 87.270 118.343 98.427			REMARK 465 ASP A 4	D 107.130 149.132 85.784	A 86.744 121.408 102.586			REMARK 465 THR A 2	D 111.865 164.132 101.211	A 84.191 121.732 102.727						REMARK 465 MET A 1
	REMARK 465 THR A 2	D 116.840 160.973 89.074	A 91.803 120.932 96.594			REMARK 465 PHE A 597	D 117.113 157.245 94.712	A 88.975 118.520 96.980			REMARK 465 ASP A 4	D 105.028 148.207 94.297	A 86.262 123.319 102.492			REMARK 465 LYS A 8	D 105.591 150.283 95.274	A 87.297 122.545 103.900			REMARK 465 MET A 1	D 103.559 152.906 89.890	A 84.429 124.265 103.653			REMARK 465 SER A 7	D 107.629 152.049 93.095	A 86.134 126.122 102.997			REMARK 465 MET A 1	D 106.302 149.586 94.513	A 87.270 118.343 99.027			REMARK 465 THR A 5	D 107.130 149.132 85.784	A 86.744 121.408 103.186			REMARK 465 GLU A 3	D 111.865 164.132 102.051	A 84.191 121.732 103.327						REMARK 465 THR A 2
	REMARK 465 GLU A 3	D 116.840 160.973 89.074	A 91.803 120.932 96.594			REMARK 465 GLN A 598	D 117.113 157.245 94.712	A 88.975 118.520 96.980			REMARK 465 THR A 5	D 105.028 148.207 94.297	A 86.262 123.319 102.492			REMARK 465 ALA A 9	D 105.591 150.283 96.114	A 87.297 122.545 103.900			REMARK 465 THR A 2	D 103.559 152.906 90.730	A 84.429 124.265 103.653			REMARK 465 LYS A 8	D 107.629 152.049 93.095	A 86.134 126.122 102.997			REMARK 465 THR A 2	D 106.302 149.586 94.513	A 87.270 118.343 99.027			REMARK 465 TYR A 6	D 107.130 149.132 85.784	A 86.744 121.408 103.186			REMARK 465 ASP A 4	D 111.865 164.132 102.051	A 84.191 121.732 103.327						REMARK 465 GLU A 3
	REMARK 465 ASP A 4	D 116.840 160.973 89.074	A 91.803 120.932 96.594			REMARK 465 GLU A 599	D 117.113 157.245 94.712	A 88.975 118.520 96.980			REMARK 465 TYR A 6	D 105.028 148.207 95.137	A 86.262 123.319 102.492			REMARK 465 PHE A 10	D 105.591 150.283 96.114	A 87.297 122.545 103.900			REMARK 465 GLU A 3	D 103.559 152.906 90.730	A 84.429 124.265 103.653			REMARK 465 ALA A 9	D 107.629 152.049 93.935	A 86.134 126.122 102.997			REMARK 465 GLU A 3	D 106.302 149.586 95.353	A 87.270 118.343 99.027			REMARK 465 SER A 7	D 107.130 149.132 86.624	A 86.744 121.408 103.186			REMARK 465 THR A 5	D 111.865 164.132 102.051	A 84.191 121.732 103.327						REMARK 465 ASP A 4
	REMARK 465 THR A 5	D 116.840 160.973 89.914	A 91.803 120.932 97.194			REMARK 465 ALA A 600	D 117.113 157.245 95.552	A 88.975 118.520 97.580			REMARK 465 SER A 7	D 105.028 148.207 95.137	A 86.262 123.319 103.092			REMARK 465 GLN A 598	D 105.591 150.283 96.954	A 87.297 122.545 104.500			REMARK 465 ASP A 4	D 103.559 152.906 90.730	A 84.429 124.265 104.253			REMARK 465 PHE A 10	D 107.629 152.049 93.935	A 86.134 126.122 103.597			REMARK 465 ASP A 4	D 106.302 149.586 95.353	A 87.270 118.343 99.627			REMARK 465 LYS A 8	D 107.130 149.132 86.624	A 86.744 121.408 103.786			REMARK 465 TYR A 6	D 111.865 164.132 102.891	A 84.191 121.732 103.927						REMARK 465 THR A 5
	REMARK 465 TYR A 6	D 116.840 160.973 89.914	A 91.803 120.932 97.194			REMARK 465 LYS A 601	D 117.113 157.245 95.552	A 88.975 118.520 97.580			REMARK 465 LYS A 8	D 105.028 148.207 95.977	A 86.262 123.319 103.092			REMARK 465 GLU A 599	D 105.591 150.283 96.954	A 87.297 122.545 104.500			REMARK 465 THR A 5	D 103.559 152.906 91.570	A 84.429 124.265 104.253			REMARK 465 GLU A 599	D 107.629 152.049 94.775	A 86.134 126.122 103.597			REMARK 465 THR A 5	D 106.302 150.426 85.273	A 87.270 118.343 99.627			REMARK 465 ALA A 9	D 107.130 149.132 86.624	A 86.744 121.408 103.786			REMARK 465 SER A 7	D 111.865 164.132 102.891	A 84.191 121.732 103.927						REMARK 465 TYR A 6
	REMARK 465 SER A 7	D 116.840 160.973 89.914	A 91.803 120.932 97.194			REMARK 465 LEU A 602	D 117.113 157.245 95.552	A 88.975 118.520 97.580			REMARK 465 ALA A 9	D 105.028 148.207 95.977	A 86.262 123.319 103.092			REMARK 465 ALA A 600	D 105.591 150.283 97.794	A 87.297 122.545 104.500			REMARK 465 TYR A 6	D 103.559 152.906 91.570	A 84.429 124.265 104.253			REMARK 465 ALA A 600	D 107.629 152.049 94.775	A 86.134 126.122 103.597			REMARK 465 TYR A 6	D 106.302 150.426 85.273	A 87.270 118.343 99.627			REMARK 465 PHE A 10	D 107.130 149.132 87.464	A 86.744 121.408 103.786			REMARK 465 LYS A 8	D 111.865 164.132 102.891	A 84.191 121.732 103.927						REMARK 465 SER A 7
	REMARK 465 LYS A 8	D 116.840 160.973 90.754	A 91.803 120.932 97.794			REMARK 465 GLY A 603	D 117.113 157.245 96.392	A 88.975 118.520 98.180			REMARK 465 PHE A 10	D 105.028 148.207 96.817	A 86.262 123.319 103.692			REMARK 465 LYS A 601	D 105.591 150.283 97.794	A 87.297 122.545 105.100			REMARK 465 SER A 7	D 103.559 152.906 91.570	A 84.429 124.265 104.853			REMARK 465 LYS A 601	D 107.629 152.049 95.615	A 86.134 126.122 104.197			REMARK 465 SER A 7	D 106.302 150.426 85.273	A 87.270 118.343 100.227			REMARK 465 GLU A 599	D 107.130 149.132 87.464	A 86.744 121.408 104.386			REMARK 465 ALA A 9	D 111.865 164.132 103.731	A 84.191 121.732 104.527						REMARK 465 LYS A 8
	REMARK 465 ALA A 9	D 116.840 160.973 90.754	A 91.803 120.932 97.794			REMARK 465 GLY A 604	D 117.113 157.245 96.392	A 88.975 118.520 98.180			REMARK 465 PHE A 597	D 105.028 148.207 96.817	A 86.262 123.319 103.692			REMARK 465 LEU A 602	D 105.591 151.123 87.714	A 87.297 122.545 105.100			REMARK 465 LYS A 8	D 103.559 152.906 92.410	A 84.429 124.265 104.853			REMARK 465 LEU A 602	D 107.629 152.049 95.615	A 86.134 126.122 104.197			REMARK 465 LYS A 8	D 106.302 150.426 86.113	A 87.270 118.343 100.227			REMARK 465 ALA A 600	D 107.130 149.132 87.464	A 86.744 121.408 104.386			REMARK 465 PHE A 10	D 111.865 164.132 103.731	A 84.191 121.732 104.527						REMARK 465 ALA A 9
	REMARK 465 PHE A 10	D 116.840 160.973 90.754	A 91.803 120.932 97.794			REMARK 465 GLY A 605	D 117.113 157.245 96.392	A 88.975 118.520 98.180			REMARK 465 GLN A 598	D 105.028 149.047 85.897	A 86.262 123.319 103.692			REMARK 465 GLY A 603	D 105.591 151.123 87.714	A 87.297 122.545 105.100			REMARK 465 ALA A 9	D 103.559 152.906 92.410	A 84.429 124.265 104.853			REMARK 465 GLY A 603	D 107.629 152.049 96.455	A 86.134 126.122 104.197			REMARK 465 ALA A 9	D 106.302 150.426 86.113	A 87.270 118.343 100.227			REMARK 465 LYS A 601	D 107.130 149.132 88.304	A 86.744 121.408 104.386			REMARK 465 GLY A 603	D 111.865 164.132 103.731	A 84.191 121.732 104.527						REMARK 465 PHE A 10
	REMARK 465 GLU A 599	D 116.840 160.973 91.594	A 91.803 120.932 98.394			REMARK 465 GLY A 606	D 117.113 158.085 87.152	A 88.975 118.520 98.780			REMARK 465 GLU A 599	D 105.028 149.047 85.897	A 86.262 123.319 104.292			REMARK 465 GLY A 604	D 105.591 151.123 87.714	A 87.297 122.545 105.700			REMARK 465 PHE A 10	D 103.559 152.906 93.250	A 84.429 124.265 105.453			REMARK 465 GLY A 604	D 107.629 152.049 96.455	A 86.134 126.122 104.797			REMARK 465 PHE A 10	D 106.302 150.426 86.113	A 87.270 118.343 100.827			REMARK 465 LEU A 602	D 107.130 149.132 88.304	A 86.744 121.408 104.986			REMARK 465 GLY A 604	D 111.865 164.132 104.571	A 84.191 122.332 99.127						REMARK 465 GLU A 599
	REMARK 465 ALA A 600	D 116.840 160.973 91.594	A 91.803 120.932 98.394			REMARK 465 GLU A 607	D 117.113 158.085 87.152	A 88.975 118.520 98.780			REMARK 465 ALA A 600	D 105.028 149.047 85.897	A 86.262 123.319 104.292			REMARK 465 GLY A 605	D 105.591 151.123 88.554	A 87.297 122.545 105.700			REMARK 465 GLU A 599	D 103.559 152.906 93.250	A 84.429 124.265 105.453			REMARK 465 GLY A 605	D 107.629 152.049 97.295	A 86.134 126.122 104.797			REMARK 465 ARG A 594	D 106.302 150.426 86.953	A 87.270 118.343 100.827			REMARK 465 GLY A 603	D 107.130 149.132 88.304	A 86.744 121.408 104.986			REMARK 465 GLY A 605	D 111.865 164.132 104.571	A 84.191 122.332 99.127						REMARK 465 ALA A 600
	REMARK 465 LYS A 601	D 116.840 160.973 91.594	A 91.803 120.932 98.394			REMARK 465 ASN A 608	D 117.113 158.085 87.152	A 88.975 118.520 98.780			REMARK 465 LYS A 601	D 105.028 149.047 86.737	A 86.262 123.319 104.292			REMARK 465 GLY A 606	D 105.591 151.123 88.554	A 87.297 122.545 105.700			REMARK 465 ALA A 600	D 103.559 152.906 94.090	A 84.429 124.265 105.453			REMARK 465 GLY A 606	D 107.629 152.049 97.295	A 86.134 126.122 104.797			REMARK 465 LEU A 595	D 106.302 150.426 86.953	A 87.270 118.343 100.827			REMARK 465 GLY A 604	D 107.130 149.132 89.144	A 86.744 121.408 104.986			REMARK 465 GLY A 606	D 111.865 164.132 104.571	A 84.191 122.332 99.127						REMARK 465 LYS A 601
	REMARK 465 LEU A 602	D 116.840 160.973 92.434	A 91.803 120.932 98.994			REMARK 465 LEU A 609	D 117.113 158.085 87.992	A 88.975 118.520 99.380			REMARK 465 LEU A 602	D 105.028 149.047 86.737	A 86.262 123.319 104.892			REMARK 465 GLU A 607	D 105.591 151.123 88.554	A 87.297 122.545 106.300			REMARK 465 LYS A 601	D 103.559 152.906 94.090	A 84.429 124.265 106.053			REMARK 465 GLU A 607	D 107.629 152.889 88.055	A 86.134 126.122 105.397			REMARK 465 GLN A 596	D 106.302 150.426 86.953	A 87.270 118.343 101.427			REMARK 465 GLY A 605	D 107.130 149.132 89.144	A 86.744 121.408 105.586			REMARK 465 GLU A 607	D 111.865 164.132 105.411	A 84.191 122.332 99.727						REMARK 465 LEU A 602
	REMARK 465 GLY A 603	D 116.840 160.973 92.434	A 91.803 120.932 98.994			REMARK 465 TYR A 610	D 117.113 158.085 87.992	A 88.975 118.520 99.380			REMARK 465 GLY A 603	D 105.028 149.047 86.737	A 86.262 123.319 104.892			REMARK 465 ASN A 608	D 105.591 151.123 89.394	A 87.297 122.545 106.300			REMARK 465 LEU A 602	D 103.559 152.906 94.930	A 84.429 124.265 106.053			REMARK 465 ASN A 608	D 107.629 152.889 88.055	A 86.134 126.122 105.397			REMARK 465 PHE A 597	D 106.302 150.426 87.793	A 87.270 118.343 101.427			REMARK 465 GLY A 606	D 107.130 149.132 89.144	A 86.744 121.408 105.586			REMARK 465 ASN A 608	D 111.865 164.132 105.411	A 84.191 122.332 99.727						REMARK 465 GLY A 603
	REMARK 465 GLY A 604	D 116.840 160.973 92.434	A 91.803 120.932 98.994			REMARK 465 PHE A 611	D 117.113 158.085 87.992	A 88.975 118.520 99.380			REMARK 465 GLY A 604	D 105.028 149.047 87.577	A 86.262 123.319 104.892			REMARK 465 LEU A 609	D 105.591 151.123 89.394	A 87.297 122.545 106.300			REMARK 465 GLY A 603	D 103.559 152.906 94.930	A 84.429 124.265 106.053			REMARK 465 LEU A 609	D 107.629 152.889 88.055	A 86.134 126.122 105.397			REMARK 465 GLN A 598	D 106.302 150.426 87.793	A 87.270 118.343 101.427			REMARK 465 GLU A 607	D 107.130 149.132 89.984	A 86.744 121.408 105.586			REMARK 465 LEU A 609	D 111.865 164.132 105.411	A 84.191 122.332 99.727						REMARK 465 GLY A 604
	REMARK 465 GLY A 605	D 116.840 160.973 93.274	A 91.803 120.932 99.594			REMARK 465 GLN A 612	D 117.113 158.085 88.832	A 88.975 118.520 99.980			REMARK 465 GLY A 605	D 105.028 149.047 87.577	A 86.262 123.319 105.492			REMARK 465 TYR A 610	D 105.591 151.123 89.394	A 87.297 122.545 106.900			REMARK 465 GLY A 604	D 103.559 152.906 95.770	A 84.429 124.265 106.653			REMARK 465 TYR A 610	D 107.629 152.889 88.895	A 86.134 126.122 105.997			REMARK 465 GLU A 599	D 106.302 150.426 87.793	A 87.270 118.343 102.027			REMARK 465 ASN A 608	D 107.130 149.132 89.984	A 86.744 121.408 106.186			REMARK 465 TYR A 610	D 111.865 164.972 96.171	A 84.191 122.332 100.327						REMARK 465 GLY A 605
	REMARK 465 GLY A 606	D 116.840 160.973 93.274	A 91.803 120.932 99.594			REMARK 465 GLY A 613	D 117.113 158.085 88.832	A 88.975 118.520 99.980			REMARK 465 GLY A 606	D 105.028 149.047 87.577	A 86.262 123.319 105.492			REMARK 465 PHE A 611	D 105.591 151.123 90.234	A 87.297 122.545 106.900			REMARK 465 GLY A 605	D 103.559 152.906 95.770	A 84.429 124.265 106.653			REMARK 465 PHE A 611	D 107.629 152.889 88.895	A 86.134 126.122 105.997			REMARK 465 ALA A 600	D 106.302 150.426 88.633	A 87.270 118.343 102.027			REMARK 465 LEU A 609	D 107.130 149.132 89.984	A 86.744 121.408 106.186			REMARK 465 PHE A 611	D 111.865 164.972 96.171	A 84.191 122.332 100.327						REMARK 465 GLY A 606
	REMARK 465 GLU A 607	D 116.840 160.973 93.274	A 91.803 120.932 99.594			REMARK 465 HIS A 614	D 117.113 158.085 88.832	A 88.975 118.520 99.980			REMARK 465 GLU A 607	D 105.028 149.047 88.417	A 86.262 123.319 105.492			REMARK 465 GLN A 612	D 105.591 151.123 90.234	A 87.297 122.545 106.900			REMARK 465 GLY A 606	D 103.559 152.906 96.610	A 84.429 124.265 106.653			REMARK 465 GLN A 612	D 107.629 152.889 88.895	A 86.134 126.122 105.997			REMARK 465 LYS A 601	D 106.302 150.426 88.633	A 87.270 118.343 102.027			REMARK 465 TYR A 610	D 107.130 149.132 90.824	A 86.744 121.408 106.186			REMARK 465 GLN A 612	D 111.865 164.972 96.171	A 84.191 122.332 100.327						REMARK 465 GLU A 607
	REMARK 465 ASN A 608	D 116.840 160.973 94.114	A 91.803 121.532 94.194			REMARK 465 HIS A 615	D 117.113 158.085 89.672	A 88.975 119.120 94.580			REMARK 465 ASN A 608	D 105.028 149.047 88.417	A 86.262 123.919 100.092			REMARK 465 GLY A 613	D 105.591 151.123 90.234	A 87.297 123.145 101.500			REMARK 465 GLU A 607	D 103.559 152.906 96.610	A 84.429 124.865 101.253			REMARK 465 GLY A 613	D 107.629 152.889 89.735	A 86.134 126.722 100.597			REMARK 465 LEU A 602	D 106.302 150.426 88.633	A 87.270 118.943 97.827			REMARK 465 PHE A 611	D 107.130 149.132 90.824	A 86.744 122.008 100.786			REMARK 465 GLY A 613	D 111.865 164.972 97.011	A 84.191 122.332 100.927						REMARK 465 ASN A 608
	REMARK 465 LEU A 609	D 116.840 160.973 94.114	A 91.803 121.532 94.194			REMARK 465 HIS A 616	D 117.113 158.085 89.672	A 88.975 119.120 94.580			REMARK 465 LEU A 609	D 105.028 149.047 88.417	A 86.262 123.919 100.092			REMARK 465 HIS A 614	D 105.591 151.123 91.074	A 87.297 123.145 101.500			REMARK 465 ASN A 608	D 103.559 152.906 97.450	A 84.429 124.865 101.253			REMARK 465 HIS A 614	D 107.629 152.889 89.735	A 86.134 126.722 100.597			REMARK 465 GLY A 603	D 106.302 150.426 89.473	A 87.270 118.943 97.827			REMARK 465 GLN A 612	D 107.130 149.132 91.664	A 86.744 122.008 100.786			REMARK 465 HIS A 614	D 111.865 164.972 97.011	A 84.191 122.332 100.927						REMARK 465 LEU A 609
	REMARK 465 TYR A 610	D 116.840 160.973 94.114	A 91.803 121.532 94.194			REMARK 465 HIS A 617	D 117.113 158.085 89.672	A 88.975 119.120 94.580			REMARK 465 TYR A 610	D 105.028 149.047 89.257	A 86.262 123.919 100.092			REMARK 465 HIS A 615	D 105.591 151.123 91.074	A 87.297 123.145 101.500			REMARK 465 LEU A 609	D 103.559 152.906 97.450	A 84.429 124.865 101.253			REMARK 465 HIS A 615	D 107.629 152.889 89.735	A 86.134 126.722 100.597			REMARK 465 GLY A 604	D 106.302 150.426 89.473	A 87.270 118.943 97.827			REMARK 465 GLY A 613	D 107.130 149.132 91.664	A 86.744 122.008 100.786			REMARK 465 HIS A 615	D 111.865 164.972 97.011	A 84.191 122.332 100.927						REMARK 465 TYR A 610
	REMARK 465 PHE A 611	D 116.840 161.813 86.554	A 91.803 121.532 94.794			REMARK 465 HIS A 618	D 117.113 158.085 90.512	A 88.975 119.120 95.180			REMARK 465 PHE A 611	D 105.028 149.047 89.257	A 86.262 123.919 100.692			REMARK 465 HIS A 616	D 105.591 151.123 91.914	A 87.297 123.145 102.100			REMARK 465 TYR A 610	D 103.559 152.906 98.290	A 84.429 124.865 101.853			REMARK 465 HIS A 616	D 107.629 152.889 90.575	A 86.134 126.722 101.197			REMARK 465 GLY A 605	D 106.302 150.426 89.473	A 87.270 118.943 98.427			REMARK 465 HIS A 614	D 107.130 149.132 92.504	A 86.744 122.008 101.386			REMARK 465 HIS A 616	D 111.865 164.972 97.851	A 84.191 122.332 101.527						REMARK 465 PHE A 611
	REMARK 465 GLN A 612	D 116.840 161.813 86.554	A 91.803 121.532 94.794			REMARK 465 HIS A 619	D 117.113 158.085 90.512	A 88.975 119.120 95.180			REMARK 465 GLN A 612	D 105.028 149.047 89.257	A 86.262 123.919 100.692			REMARK 465 HIS A 617	D 105.591 151.123 91.914	A 87.297 123.145 102.100			REMARK 465 PHE A 611	D 103.559 152.906 98.290	A 84.429 124.865 101.853			REMARK 465 HIS A 617	D 107.629 152.889 90.575	A 86.134 126.722 101.197			REMARK 465 GLY A 606	D 106.302 150.426 90.313	A 87.270 118.943 98.427			REMARK 465 HIS A 615	D 107.130 149.132 92.504	A 86.744 122.008 101.386			REMARK 465 HIS A 617	D 111.865 164.972 97.851	A 84.191 122.332 101.527						REMARK 465 GLN A 612
	REMARK 465 GLY A 613	D 116.840 161.813 86.554	A 91.803 121.532 94.794			REMARK 465 HIS A 620	D 117.113 158.085 90.512	A 88.975 119.120 95.180			REMARK 465 GLY A 613	D 105.028 149.047 90.097	A 86.262 123.919 100.692			REMARK 465 HIS A 618	D 105.591 151.123 92.754	A 87.297 123.145 102.100			REMARK 465 GLN A 612	D 103.559 152.906 99.130	A 84.429 124.865 101.853			REMARK 465 HIS A 618	D 107.629 152.889 90.575	A 86.134 126.722 101.197			REMARK 465 GLU A 607	D 106.302 150.426 90.313	A 87.270 118.943 98.427			REMARK 465 HIS A 616	D 107.130 149.132 93.344	A 86.744 122.008 101.386			REMARK 465 HIS A 618	D 111.865 164.972 97.851	A 84.191 122.332 101.527						REMARK 465 GLY A 613
	REMARK 465 HIS A 614	D 116.840 161.813 87.394	A 91.803 121.532 95.394			REMARK 465 HIS A 621	D 117.113 158.085 91.352	A 88.975 119.120 95.780			REMARK 465 HIS A 614	D 105.028 149.047 90.097	A 86.262 123.919 101.292			REMARK 465 HIS A 619	D 105.591 151.123 92.754	A 87.297 123.145 102.700			REMARK 465 GLY A 613	D 103.559 152.906 99.130	A 84.429 124.865 102.453			REMARK 465 HIS A 619	D 107.629 152.889 91.415	A 86.134 126.722 101.797			REMARK 465 ASN A 608	D 106.302 150.426 90.313	A 87.270 118.943 99.027			REMARK 465 HIS A 617	D 107.130 149.132 93.344	A 86.744 122.008 101.986			REMARK 465 HIS A 619	D 111.865 164.972 98.691	A 84.191 122.332 102.127						REMARK 465 HIS A 614
	REMARK 465 HIS A 615	D 116.840 161.813 87.394	A 91.803 121.532 95.394			REMARK 465 HIS A 622	D 117.113 158.085 91.352	A 88.975 119.120 95.780			REMARK 465 HIS A 615	D 105.028 149.047 90.097	A 86.262 123.919 101.292			REMARK 465 HIS A 620	D 105.591 151.123 93.594	A 87.297 123.145 102.700			REMARK 465 HIS A 614	D 103.559 152.906 99.970	A 84.429 124.865 102.453			REMARK 465 HIS A 620	D 107.629 152.889 91.415	A 86.134 126.722 101.797			REMARK 465 LEU A 609	D 106.302 150.426 91.153	A 87.270 118.943 99.027			REMARK 465 HIS A 618	D 107.130 149.132 94.184	A 86.744 122.008 101.986			REMARK 465 HIS A 620	D 111.865 164.972 98.691	A 84.191 122.332 102.127						REMARK 465 HIS A 615
	REMARK 465 HIS A 616	D 116.840 161.813 87.394	A 91.803 121.532 95.394			REMARK 465 HIS A 623	D 117.113 158.085 91.352	A 88.975 119.120 95.780			REMARK 465 HIS A 616	D 105.028 149.047 90.937	A 86.262 123.919 101.292			REMARK 465 HIS A 621	D 105.591 151.123 93.594	A 87.297 123.145 102.700			REMARK 465 HIS A 615	D 103.559 152.906 99.970	A 84.429 124.865 102.453			REMARK 465 HIS A 621	D 107.629 152.889 91.415	A 86.134 126.722 101.797			REMARK 465 TYR A 610	D 106.302 150.426 91.153	A 87.270 118.943 99.027			REMARK 465 HIS A 619	D 107.130 149.132 94.184	A 86.744 122.008 101.986			REMARK 465 HIS A 621	D 111.865 164.972 98.691	A 84.191 122.332 102.127						REMARK 465 HIS A 616
	REMARK 465 HIS A 617	D 116.840 161.813 88.234	A 91.803 121.532 95.994			REMARK 465 MET B 1	D 117.113 158.085 92.192	A 88.975 119.120 96.380			REMARK 465 HIS A 617	D 105.028 149.047 90.937	A 86.262 123.919 101.892			REMARK 465 HIS A 622	D 105.591 151.123 94.434	A 87.297 123.145 103.300			REMARK 465 HIS A 616	D 103.559 153.746 90.730	A 84.429 124.865 103.053			REMARK 465 HIS A 622	D 107.629 152.889 92.255	A 86.134 126.722 102.397			REMARK 465 PHE A 611	D 106.302 150.426 91.153	A 87.270 118.943 99.627			REMARK 465 HIS A 620	D 107.130 149.132 95.024	A 86.744 122.008 102.586			REMARK 465 HIS A 622	D 111.865 164.972 99.531	A 84.191 122.332 102.727						REMARK 465 HIS A 617
	REMARK 465 HIS A 618	D 116.840 161.813 88.234	A 91.803 121.532 95.994			REMARK 465 THR B 2	D 117.113 158.085 92.192	A 88.975 119.120 96.380			REMARK 465 HIS A 618	D 105.028 149.047 90.937	A 86.262 123.919 101.892			REMARK 465 HIS A 623	D 105.591 151.123 94.434	A 87.297 123.145 103.300			REMARK 465 HIS A 617	D 103.559 153.746 90.730	A 84.429 124.865 103.053			REMARK 465 HIS A 623	D 107.629 152.889 92.255	A 86.134 126.722 102.397			REMARK 465 GLN A 612	D 106.302 150.426 91.993	A 87.270 118.943 99.627			REMARK 465 HIS A 621	D 107.130 149.132 95.024	A 86.744 122.008 102.586			REMARK 465 HIS A 623	D 111.865 164.972 99.531	A 84.191 122.332 102.727						REMARK 465 HIS A 618
	REMARK 465 HIS A 619	D 116.840 161.813 88.234	A 91.803 121.532 95.994			REMARK 465 GLY B 3	D 117.113 158.085 92.192	A 88.975 119.120 96.380			REMARK 465 HIS A 619	D 105.028 149.047 91.777	A 86.262 123.919 101.892			REMARK 465 MET B 1	D 105.591 151.123 95.274	A 87.297 123.145 103.300			REMARK 465 HIS A 618	D 103.559 153.746 90.730	A 84.429 124.865 103.053			REMARK 465 MET B 1	D 107.629 152.889 92.255	A 86.134 126.722 102.397			REMARK 465 GLY A 613	D 106.302 150.426 91.993	A 87.270 118.943 99.627			REMARK 465 HIS A 622	D 107.130 149.132 95.864	A 86.744 122.008 102.586			REMARK 465 MET B 1	D 111.865 164.972 99.531	A 84.191 122.332 102.727						REMARK 465 HIS A 619
	REMARK 465 HIS A 620	D 116.840 161.813 89.074	A 91.803 121.532 96.594			REMARK 465 MET C -1	D 117.113 158.085 93.032	A 88.975 119.120 96.980			REMARK 465 HIS A 620	D 105.028 149.047 91.777	A 86.262 123.919 102.492			REMARK 465 THR B 2	D 105.591 151.123 95.274	A 87.297 123.145 103.900			REMARK 465 HIS A 619	D 103.559 153.746 91.570	A 84.429 124.865 103.653			REMARK 465 THR B 2	D 107.629 152.889 93.095	A 86.134 126.722 102.997			REMARK 465 HIS A 614	D 106.302 150.426 92.833	A 87.270 118.943 100.227			REMARK 465 HIS A 623	D 107.130 149.132 95.864	A 86.744 122.008 103.186			REMARK 465 THR B 2	D 111.865 164.972 100.371	A 84.191 122.332 103.327						REMARK 465 HIS A 620
	REMARK 465 HIS A 621	D 116.840 161.813 89.074	A 91.803 121.532 96.594			REMARK 465 ALA C 0	D 117.113 158.085 93.032	A 88.975 119.120 96.980			REMARK 465 HIS A 621	D 105.028 149.047 92.617	A 86.262 123.919 102.492			REMARK 465 VAL B 576	D 105.591 151.123 96.114	A 87.297 123.145 103.900			REMARK 465 HIS A 620	D 103.559 153.746 91.570	A 84.429 124.865 103.653			REMARK 465 GLY B 3	D 107.629 152.889 93.095	A 86.134 126.722 102.997			REMARK 465 HIS A 615	D 106.302 150.426 92.833	A 87.270 118.943 100.227			REMARK 465 MET B 1	D 107.130 149.132 96.704	A 86.744 122.008 103.186			REMARK 465 GLY B 3	D 111.865 164.972 100.371	A 84.191 122.332 103.327						REMARK 465 HIS A 621
	REMARK 465 HIS A 622	D 116.840 161.813 89.074	A 91.803 121.532 96.594			REMARK 465 GLN C 1	D 117.113 158.085 93.032	A 88.975 119.120 96.980			REMARK 465 HIS A 622	D 105.028 149.047 92.617	A 86.262 123.919 102.492			REMARK 465 GLU B 577	D 105.591 151.123 96.114	A 87.297 123.145 103.900			REMARK 465 HIS A 621	D 103.559 153.746 91.570	A 84.429 124.865 103.653			REMARK 465 ARG B 4	D 107.629 152.889 93.095	A 86.134 126.722 102.997			REMARK 465 HIS A 616	D 106.302 150.426 93.673	A 87.270 118.943 100.227			REMARK 465 THR B 2	D 107.130 149.132 96.704	A 86.744 122.008 103.186			REMARK 465 ALA B 578	D 111.865 164.972 100.371	A 84.191 122.332 103.327						REMARK 465 HIS A 622
	REMARK 465 HIS A 623	D 116.840 161.813 89.914	A 91.803 121.532 97.194			REMARK 465 LEU C 2	D 117.113 158.085 93.872	A 88.975 119.120 97.580			REMARK 465 HIS A 623	D 105.028 149.047 93.457	A 86.262 123.919 103.092			REMARK 465 ALA B 578	D 105.591 151.123 96.954	A 87.297 123.145 104.500			REMARK 465 HIS A 622	D 103.559 153.746 92.410	A 84.429 124.865 104.253			REMARK 465 VAL B 576	D 107.629 152.889 93.935	A 86.134 126.722 103.597			REMARK 465 HIS A 617	D 106.302 150.426 93.673	A 87.270 118.943 100.827			REMARK 465 GLY B 3	D 107.130 149.972 85.784	A 86.744 122.008 103.786			REMARK 465 MET C -1	D 111.865 164.972 101.211	A 84.191 122.332 103.927						REMARK 465 HIS A 623
	REMARK 465 MET B 1	D 116.840 161.813 89.914	A 91.803 121.532 97.194			REMARK 465 SER C 124	D 117.113 158.085 93.872	A 88.975 119.120 97.580			REMARK 465 MET B 1	D 105.028 149.047 93.457	A 86.262 123.919 103.092			REMARK 465 MET C -1	D 105.591 151.123 96.954	A 87.297 123.145 104.500			REMARK 465 HIS A 623	D 103.559 153.746 92.410	A 84.429 124.865 104.253			REMARK 465 GLU B 577	D 107.629 152.889 93.935	A 86.134 126.722 103.597			REMARK 465 HIS A 618	D 106.302 150.426 94.513	A 87.270 118.943 100.827			REMARK 465 VAL B 576	D 107.130 149.972 85.784	A 86.744 122.008 103.786			REMARK 465 ALA C 0	D 111.865 164.972 101.211	A 84.191 122.332 103.927						REMARK 465 MET B 1
	REMARK 465 THR B 2	D 116.840 161.813 89.914	A 91.803 121.532 97.194			REMARK 465 HIS C 125	D 117.113 158.085 93.872	A 88.975 119.120 97.580			REMARK 465 THR B 2	D 105.028 149.047 94.297	A 86.262 123.919 103.092			REMARK 465 ALA C 0	D 105.591 151.123 97.794	A 87.297 123.145 104.500			REMARK 465 MET B 1	D 103.559 153.746 92.410	A 84.429 124.865 104.253			REMARK 465 ALA B 578	D 107.629 152.889 94.775	A 86.134 126.722 103.597			REMARK 465 HIS A 619	D 106.302 150.426 94.513	A 87.270 118.943 100.827			REMARK 465 GLU B 577	D 107.130 149.972 85.784	A 86.744 122.008 103.786			REMARK 465 GLN C 1	D 111.865 164.972 101.211	A 84.191 122.332 103.927						REMARK 465 THR B 2
	REMARK 465 GLY B 3	D 116.840 161.813 90.754	A 91.803 121.532 97.794			REMARK 465 HIS C 126	D 117.113 158.085 94.712	A 88.975 119.120 98.180			REMARK 465 GLY B 3	D 105.028 149.047 94.297	A 86.262 123.919 103.692			REMARK 465 GLN C 1	D 105.591 151.123 97.794	A 87.297 123.145 105.100			REMARK 465 THR B 2	D 103.559 153.746 93.250	A 84.429 124.865 104.853			REMARK 465 MET C -1	D 107.629 152.889 94.775	A 86.134 126.722 104.197			REMARK 465 HIS A 620	D 106.302 150.426 95.353	A 87.270 118.943 101.427			REMARK 465 ALA B 578	D 107.130 149.972 86.624	A 86.744 122.008 104.386			REMARK 465 LEU C 2	D 111.865 164.972 102.051	A 84.191 122.932 99.727						REMARK 465 GLY B 3
	REMARK 465 ARG B 4	D 116.840 161.813 90.754	A 91.803 121.532 97.794			REMARK 465 HIS C 127	D 117.113 158.085 94.712	A 88.975 119.120 98.180			REMARK 465 ARG B 4	D 105.028 149.047 95.137	A 86.262 123.919 103.692			REMARK 465 LEU C 2	D 105.591 151.963 88.554	A 87.297 123.145 105.100			REMARK 465 GLY B 3	D 103.559 153.746 93.250	A 84.429 124.865 104.853			REMARK 465 ALA C 0	D 107.629 152.889 95.615	A 86.134 126.722 104.197			REMARK 465 HIS A 621	D 106.302 150.426 95.353	A 87.270 118.943 101.427			REMARK 465 MET C -1	D 107.130 149.972 86.624	A 86.744 122.008 104.386			REMARK 465 SER C 124	D 111.865 164.972 102.051	A 84.191 122.932 99.727						REMARK 465 ARG B 4
	REMARK 465 VAL B 576	D 116.840 161.813 90.754	A 91.803 121.532 97.794			REMARK 465 HIS C 128	D 117.113 158.085 94.712	A 88.975 119.120 98.180			REMARK 465 GLU B 575	D 105.028 149.047 95.137	A 86.262 123.919 103.692			REMARK 465 SER C 124	D 105.591 151.963 88.554	A 87.297 123.145 105.100			REMARK 465 GLU B 577	D 103.559 153.746 94.090	A 84.429 124.865 104.853			REMARK 465 GLN C 1	D 107.629 152.889 95.615	A 86.134 126.722 104.197			REMARK 465 HIS A 622	D 106.302 150.426 96.193	A 87.270 118.943 101.427			REMARK 465 ALA C 0	D 107.130 149.972 86.624	A 86.744 122.008 104.386			REMARK 465 HIS C 125	D 111.865 164.972 102.051	A 84.191 122.932 99.727						REMARK 465 VAL B 576
	REMARK 465 GLU B 577	D 116.840 161.813 91.594	A 91.803 121.532 98.394			REMARK 465 HIS C 129	D 117.113 158.085 95.552	A 88.975 119.120 98.780			REMARK 465 VAL B 576	D 105.028 149.047 95.977	A 86.262 123.919 104.292			REMARK 465 HIS C 125	D 105.591 151.963 88.554	A 87.297 123.145 105.700			REMARK 465 ALA B 578	D 103.559 153.746 94.090	A 84.429 124.865 105.453			REMARK 465 LEU C 2	D 107.629 152.889 96.455	A 86.134 126.722 104.797			REMARK 465 HIS A 623	D 106.302 150.426 96.193	A 87.270 118.943 102.027			REMARK 465 GLN C 1	D 107.130 149.972 87.464	A 86.744 122.008 104.986			REMARK 465 HIS C 126	D 111.865 164.972 102.891	A 84.191 122.932 100.327						REMARK 465 GLU B 577
	REMARK 465 ALA B 578	D 116.840 161.813 91.594	A 91.803 121.532 98.394			REMARK 465 HIS C 130	D 117.113 158.085 95.552	A 88.975 119.120 98.780			REMARK 465 GLU B 577	D 105.028 149.047 95.977	A 86.262 123.919 104.292			REMARK 465 HIS C 126	D 105.591 151.963 89.394	A 87.297 123.145 105.700			REMARK 465 MET C -1	D 103.559 153.746 94.930	A 84.429 124.865 105.453			REMARK 465 SER C 124	D 107.629 152.889 96.455	A 86.134 126.722 104.797			REMARK 465 MET B 1	D 106.302 151.266 86.113	A 87.270 118.943 102.027			REMARK 465 LEU C 2	D 107.130 149.972 87.464	A 86.744 122.008 104.986			REMARK 465 HIS C 127	D 111.865 164.972 102.891	A 84.191 122.932 100.327						REMARK 465 ALA B 578
	REMARK 465 MET C -1	D 116.840 161.813 91.594	A 91.803 121.532 98.394			REMARK 465 GLU C 131	D 117.113 158.085 95.552	A 88.975 119.120 98.780			REMARK 465 ALA B 578	D 105.028 149.047 96.817	A 86.262 123.919 104.292			REMARK 465 HIS C 127	D 105.591 151.963 89.394	A 87.297 123.145 105.700			REMARK 465 ALA C 0	D 103.559 153.746 94.930	A 84.429 124.865 105.453			REMARK 465 HIS C 125	D 107.629 152.889 97.295	A 86.134 126.722 104.797			REMARK 465 THR B 2	D 106.302 151.266 86.113	A 87.270 118.943 102.027			REMARK 465 SER C 124	D 107.130 149.972 87.464	A 86.744 122.008 104.986			REMARK 465 HIS C 128	D 111.865 164.972 102.891	A 84.191 122.932 100.327						REMARK 465 MET C -1
	REMARK 465 ALA C 0	D 116.840 161.813 92.434	A 91.803 121.532 98.994			REMARK 465 PRO C 132	D 117.113 158.085 96.392	A 88.975 119.120 99.380			REMARK 465 MET C -1	D 105.028 149.047 96.817	A 86.262 123.919 104.892			REMARK 465 HIS C 128	D 105.591 151.963 89.394	A 87.297 123.145 106.300			REMARK 465 GLN C 1	D 103.559 153.746 95.770	A 84.429 124.865 106.053			REMARK 465 HIS C 126	D 107.629 152.889 97.295	A 86.134 126.722 105.397			REMARK 465 GLY B 3	D 106.302 151.266 86.113	A 87.270 118.943 102.627			REMARK 465 HIS C 125	D 107.130 149.972 88.304	A 86.744 122.008 105.586			REMARK 465 HIS C 129	D 111.865 164.972 103.731	A 84.191 122.932 100.927						REMARK 465 ALA C 0
	REMARK 465 GLN C 1	D 116.840 161.813 92.434	A 91.803 121.532 98.994			REMARK 465 GLU C 133	D 117.113 158.085 96.392	A 88.975 119.120 99.380			REMARK 465 ALA C 0	D 105.028 149.887 86.737	A 86.262 123.919 104.892			REMARK 465 HIS C 129	D 105.591 151.963 90.234	A 87.297 123.145 106.300			REMARK 465 LEU C 2	D 103.559 153.746 95.770	A 84.429 124.865 106.053			REMARK 465 HIS C 127	D 107.629 152.889 98.135	A 86.134 126.722 105.397			REMARK 465 ARG B 4	D 106.302 151.266 86.953	A 87.270 118.943 102.627			REMARK 465 HIS C 126	D 107.130 149.972 88.304	A 86.744 122.008 105.586			REMARK 465 HIS C 130	D 111.865 164.972 103.731	A 84.191 122.932 100.927						REMARK 465 GLN C 1
	REMARK 465 LEU C 2	D 116.840 161.813 92.434	A 91.803 121.532 98.994			REMARK 465 ALA C 134	D 117.113 158.085 96.392	A 88.975 119.120 99.380			REMARK 465 GLN C 1	D 105.028 149.887 86.737	A 86.262 123.919 104.892			REMARK 465 HIS C 130	D 105.591 151.963 90.234	A 87.297 123.145 106.300			REMARK 465 SER C 124	D 103.559 153.746 96.610	A 84.429 124.865 106.053			REMARK 465 HIS C 128	D 107.629 152.889 98.135	A 86.134 126.722 105.397			REMARK 465 VAL B 576	D 106.302 151.266 86.953	A 87.270 118.943 102.627			REMARK 465 HIS C 127	D 107.130 149.972 88.304	A 86.744 122.008 105.586			REMARK 465 GLU C 131	D 111.865 164.972 103.731	A 84.191 122.932 100.927						REMARK 465 LEU C 2
	REMARK 465 SER C 124	D 116.840 161.813 93.274	A 91.803 122.132 94.794			REMARK 500	D 117.113 158.085 97.232	A 88.975 119.720 95.180			REMARK 465 LEU C 2	D 105.028 149.887 86.737	A 86.262 124.519 100.692			REMARK 465 GLU C 131	D 105.591 151.963 90.234	A 87.297 123.745 102.100			REMARK 465 HIS C 125	D 103.559 153.746 96.610	A 84.429 125.465 101.853			REMARK 465 HIS C 129	D 107.629 153.729 88.895	A 86.134 127.322 101.197			REMARK 465 GLU B 577	D 106.302 151.266 86.953	A 87.270 119.543 97.227			REMARK 465 HIS C 128	D 107.130 149.972 89.144	A 86.744 122.608 101.386			REMARK 465 PRO C 132	D 111.865 164.972 104.571	A 84.191 122.932 101.527						REMARK 465 SER C 124
	REMARK 465 HIS C 125	D 116.840 161.813 93.274	A 91.803 122.132 94.794			REMARK 500 GEOMETRY AND STEREOCHEMISTRY	D 117.113 158.085 97.232	A 88.975 119.720 95.180			REMARK 465 SER C 124	D 105.028 149.887 87.577	A 86.262 124.519 100.692			REMARK 465 PRO C 132	D 105.591 151.963 91.074	A 87.297 123.745 102.100			REMARK 465 HIS C 126	D 103.559 153.746 97.450	A 84.429 125.465 101.853			REMARK 465 HIS C 130	D 107.629 153.729 88.895	A 86.134 127.322 101.197			REMARK 465 ALA B 578	D 106.302 151.266 87.793	A 87.270 119.543 97.227			REMARK 465 HIS C 129	D 107.130 149.972 89.144	A 86.744 122.608 101.386			REMARK 465 GLU C 133	D 111.865 164.972 104.571	A 84.191 122.932 101.527						REMARK 465 HIS C 125
	REMARK 465 HIS C 126	D 116.840 161.813 93.274	A 91.803 122.132 94.794			REMARK 500 SUBTOPIC: TORSION ANGLES	D 117.113 158.085 97.232	A 88.975 119.720 95.180			REMARK 465 HIS C 125	D 105.028 149.887 87.577	A 86.262 124.519 100.692			REMARK 465 GLU C 133	D 105.591 151.963 91.074	A 87.297 123.745 102.100			REMARK 465 HIS C 127	D 103.559 153.746 97.450	A 84.429 125.465 101.853			REMARK 465 GLU C 131	D 107.629 153.729 88.895	A 86.134 127.322 101.197			REMARK 465 MET C -1	D 106.302 151.266 87.793	A 87.270 119.543 97.227			REMARK 465 HIS C 130	D 107.130 149.972 89.144	A 86.744 122.608 101.386			REMARK 465 ALA C 134	D 111.865 164.972 104.571	A 84.191 122.932 101.527						REMARK 465 HIS C 126
	REMARK 465 HIS C 127	D 116.840 161.813 94.114	A 91.803 122.132 95.394			REMARK 500	D 117.113 158.925 87.152	A 88.975 119.720 95.780			REMARK 465 HIS C 126	D 105.028 149.887 87.577	A 86.262 124.519 101.292			REMARK 465 ALA C 134	D 105.591 151.963 91.074	A 87.297 123.745 102.700			REMARK 465 HIS C 128	D 103.559 153.746 98.290	A 84.429 125.465 102.453			REMARK 465 PRO C 132	D 107.629 153.729 89.735	A 86.134 127.322 101.797			REMARK 465 ALA C 0	D 106.302 151.266 87.793	A 87.270 119.543 97.827			REMARK 465 GLU C 131	D 107.130 149.972 89.984	A 86.744 122.608 101.986			REMARK 500	D 111.865 165.812 97.011	A 84.191 122.932 102.127						REMARK 465 HIS C 127
	REMARK 465 HIS C 128	D 116.840 161.813 94.114	A 91.803 122.132 95.394			REMARK 500 TORSION ANGLES OUTSIDE THE EXPECTED RAMACHANDRAN REGIONS:	D 117.113 158.925 87.152	A 88.975 119.720 95.780			REMARK 465 HIS C 127	D 105.028 149.887 88.417	A 86.262 124.519 101.292			REMARK 500	D 105.591 151.963 91.914	A 87.297 123.745 102.700			REMARK 465 HIS C 129	D 103.559 153.746 98.290	A 84.429 125.465 102.453			REMARK 465 GLU C 133	D 107.629 153.729 89.735	A 86.134 127.322 101.797			REMARK 465 GLN C 1	D 106.302 151.266 88.633	A 87.270 119.543 97.827			REMARK 465 PRO C 132	D 107.130 149.972 89.984	A 86.744 122.608 101.986			REMARK 500 GEOMETRY AND STEREOCHEMISTRY	D 111.865 165.812 97.011	A 84.191 122.932 102.127						REMARK 465 HIS C 128
	REMARK 465 HIS C 129	D 116.840 161.813 94.114	A 91.803 122.132 95.394			REMARK 500 (M=MODEL NUMBER; RES=RESIDUE NAME; C=CHAIN IDENTIFIER;	D 117.113 158.925 87.152	A 88.975 119.720 95.780			REMARK 465 HIS C 128	D 105.028 149.887 88.417	A 86.262 124.519 101.292			REMARK 500 GEOMETRY AND STEREOCHEMISTRY	D 105.591 151.963 91.914	A 87.297 123.745 102.700			REMARK 465 HIS C 130	D 103.559 153.746 99.130	A 84.429 125.465 102.453			REMARK 465 ALA C 134	D 107.629 153.729 89.735	A 86.134 127.322 101.797			REMARK 465 LEU C 2	D 106.302 151.266 88.633	A 87.270 119.543 97.827			REMARK 465 GLU C 133	D 107.130 149.972 89.984	A 86.744 122.608 101.986			REMARK 500 SUBTOPIC: COVALENT BOND LENGTHS	D 111.865 165.812 97.011	A 84.191 122.932 102.127						REMARK 465 HIS C 129
	REMARK 465 HIS C 130	D 116.840 161.813 94.954	A 91.803 122.132 95.994			REMARK 500 SSEQ=SEQUENCE NUMBER; I=INSERTION CODE).	D 117.113 158.925 87.992	A 88.975 119.720 96.380			REMARK 465 HIS C 129	D 105.028 149.887 88.417	A 86.262 124.519 101.892			REMARK 500 SUBTOPIC: COVALENT BOND LENGTHS	D 105.591 151.963 91.914	A 87.297 123.745 103.300			REMARK 465 GLU C 131	D 103.559 153.746 99.130	A 84.429 125.465 103.053			REMARK 500	D 107.629 153.729 90.575	A 86.134 127.322 102.397			REMARK 465 SER C 124	D 106.302 151.266 88.633	A 87.270 119.543 98.427			REMARK 465 ALA C 134	D 107.130 149.972 90.824	A 86.744 122.608 102.586			REMARK 500	D 111.865 165.812 97.851	A 84.191 122.932 102.727						REMARK 465 HIS C 130
	REMARK 465 GLU C 131	D 116.840 161.813 94.954	A 91.803 122.132 95.994			REMARK 500	D 117.113 158.925 87.992	A 88.975 119.720 96.380			REMARK 465 HIS C 130	D 105.028 149.887 89.257	A 86.262 124.519 101.892			REMARK 500	D 105.591 151.963 92.754	A 87.297 123.745 103.300			REMARK 465 PRO C 132	D 103.559 154.586 91.570	A 84.429 125.465 103.053			REMARK 500 GEOMETRY AND STEREOCHEMISTRY	D 107.629 153.729 90.575	A 86.134 127.322 102.397			REMARK 465 HIS C 125	D 106.302 151.266 89.473	A 87.270 119.543 98.427			REMARK 500	D 107.130 149.972 90.824	A 86.744 122.608 102.586			REMARK 500 THE STEREOCHEMICAL PARAMETERS OF THE FOLLOWING RESIDUES	D 111.865 165.812 97.851	A 84.191 122.932 102.727						REMARK 465 GLU C 131
	REMARK 465 PRO C 132	D 116.840 161.813 94.954	A 91.803 122.132 95.994			REMARK 500 STANDARD TABLE:	D 117.113 158.925 87.992	A 88.975 119.720 96.380			REMARK 465 GLU C 131	D 105.028 149.887 89.257	A 86.262 124.519 101.892			REMARK 500 THE STEREOCHEMICAL PARAMETERS OF THE FOLLOWING RESIDUES	D 105.591 151.963 92.754	A 87.297 123.745 103.300			REMARK 465 GLU C 133	D 103.559 154.586 91.570	A 84.429 125.465 103.053			REMARK 500 SUBTOPIC: TORSION ANGLES	D 107.629 153.729 90.575	A 86.134 127.322 102.397			REMARK 465 HIS C 126	D 106.302 151.266 89.473	A 87.270 119.543 98.427			REMARK 500 GEOMETRY AND STEREOCHEMISTRY	D 107.130 149.972 90.824	A 86.744 122.608 102.586			REMARK 500 HAVE VALUES WHICH DEVIATE FROM EXPECTED VALUES BY MORE	D 111.865 165.812 97.851	A 84.191 122.932 102.727						REMARK 465 PRO C 132
	REMARK 465 GLU C 133	D 116.840 162.653 86.554	A 91.803 122.132 96.594			REMARK 500 FORMAT:(10X,I3,1X,A3,1X,A1,I4,A1,4X,F7.2,3X,F7.2)	D 117.113 158.925 88.832	A 88.975 119.720 96.980			REMARK 465 PRO C 132	D 105.028 149.887 89.257	A 86.262 124.519 102.492			REMARK 500 HAVE VALUES WHICH DEVIATE FROM EXPECTED VALUES BY MORE	D 105.591 151.963 93.594	A 87.297 123.745 103.900			REMARK 465 ALA C 134	D 103.559 154.586 91.570	A 84.429 125.465 103.653			REMARK 500	D 107.629 153.729 91.415	A 86.134 127.322 102.997			REMARK 465 HIS C 127	D 106.302 151.266 89.473	A 87.270 119.543 99.027			REMARK 500 SUBTOPIC: COVALENT BOND ANGLES	D 107.130 149.972 91.664	A 86.744 122.608 103.186			REMARK 500 THAN 6*RMSD (M=MODEL NUMBER; RES=RESIDUE NAME; C=CHAIN	D 111.865 165.812 98.691	A 84.191 122.932 103.327						REMARK 465 GLU C 133
	REMARK 465 ALA C 134	D 116.840 162.653 86.554	A 91.803 122.132 96.594			REMARK 500	D 117.113 158.925 88.832	A 88.975 119.720 96.980			REMARK 465 GLU C 133	D 105.028 149.887 90.097	A 86.262 124.519 102.492			REMARK 500 THAN 6*RMSD (M=MODEL NUMBER; RES=RESIDUE NAME; C=CHAIN	D 105.591 151.963 93.594	A 87.297 123.745 103.900			REMARK 500	D 103.559 154.586 92.410	A 84.429 125.465 103.653			REMARK 500 TORSION ANGLES OUTSIDE THE EXPECTED RAMACHANDRAN REGIONS:	D 107.629 153.729 91.415	A 86.134 127.322 102.997			REMARK 465 HIS C 128	D 106.302 151.266 90.313	A 87.270 119.543 99.027			REMARK 500	D 107.130 149.972 91.664	A 86.744 122.608 103.186			REMARK 500 IDENTIFIER; SSEQ=SEQUENCE NUMBER; I=INSERTION CODE).	D 111.865 165.812 98.691	A 84.191 122.932 103.327						REMARK 465 ALA C 134
	REMARK 500	D 116.840 162.653 86.554	A 91.803 122.132 96.594			REMARK 500 EXPECTED VALUES: GJ KLEYWEGT AND TA JONES (1996). PHI/PSI-	D 117.113 158.925 88.832	A 88.975 119.720 96.980			REMARK 465 ALA C 134	D 105.028 149.887 90.097	A 86.262 124.519 102.492			REMARK 500 IDENTIFIER; SSEQ=SEQUENCE NUMBER; I=INSERTION CODE).	D 105.591 151.963 94.434	A 87.297 123.745 103.900			REMARK 500 GEOMETRY AND STEREOCHEMISTRY	D 103.559 154.586 92.410	A 84.429 125.465 103.653			REMARK 500 (M=MODEL NUMBER; RES=RESIDUE NAME; C=CHAIN IDENTIFIER;	D 107.629 153.729 91.415	A 86.134 127.322 102.997			REMARK 465 HIS C 129	D 106.302 151.266 90.313	A 87.270 119.543 99.027			REMARK 500 THE STEREOCHEMICAL PARAMETERS OF THE FOLLOWING RESIDUES	D 107.130 149.972 91.664	A 86.744 122.608 103.186			REMARK 500	D 111.865 165.812 98.691	A 84.191 122.932 103.327						REMARK 500
	REMARK 500 GEOMETRY AND STEREOCHEMISTRY	D 116.840 162.653 87.394	A 91.803 122.132 97.194			REMARK 500 CHOLOGY: RAMACHANDRAN REVISITED. STRUCTURE 4, 1395 - 1400	D 117.113 158.925 89.672	A 88.975 119.720 97.580			REMARK 500	D 105.028 149.887 90.097	A 86.262 124.519 103.092			REMARK 500	D 105.591 151.963 94.434	A 87.297 123.745 104.500			REMARK 500 SUBTOPIC: CLOSE CONTACTS IN SAME ASYMMETRIC UNIT	D 103.559 154.586 92.410	A 84.429 125.465 104.253			REMARK 500 SSEQ=SEQUENCE NUMBER; I=INSERTION CODE).	D 107.629 153.729 92.255	A 86.134 127.322 103.597			REMARK 465 HIS C 130	D 106.302 151.266 90.313	A 87.270 119.543 99.627			REMARK 500 HAVE VALUES WHICH DEVIATE FROM EXPECTED VALUES BY MORE	D 107.130 149.972 92.504	A 86.744 122.608 103.786			REMARK 500 STANDARD TABLE:	D 111.865 165.812 99.531	A 84.191 123.532 100.327						REMARK 500 GEOMETRY AND STEREOCHEMISTRY
	REMARK 500 SUBTOPIC: COVALENT BOND ANGLES	D 116.840 162.653 87.394	A 91.803 122.132 97.194			REMARK 500	D 117.113 158.925 89.672	A 88.975 119.720 97.580			REMARK 500 GEOMETRY AND STEREOCHEMISTRY	D 105.028 149.887 90.937	A 86.262 124.519 103.092			REMARK 500 STANDARD TABLE:	D 105.591 151.963 95.274	A 87.297 123.745 104.500			REMARK 500	D 103.559 154.586 93.250	A 84.429 125.465 104.253			REMARK 500	D 107.629 153.729 92.255	A 86.134 127.322 103.597			REMARK 465 GLU C 131	D 106.302 151.266 91.153	A 87.270 119.543 99.627			REMARK 500 THAN 6*RMSD (M=MODEL NUMBER; RES=RESIDUE NAME; C=CHAIN	D 107.130 149.972 92.504	A 86.744 122.608 103.786			REMARK 500 FORMAT: (10X,I3,1X,2(A3,1X,A1,I4,A1,1X,A4,3X),1X,F6.3)	D 111.865 165.812 99.531	A 84.191 123.532 100.327						REMARK 500 SUBTOPIC: COVALENT BOND ANGLES
	REMARK 500	D 116.840 162.653 87.394	A 91.803 122.132 97.194			REMARK 500 M RES CSSEQI PSI PHI	D 117.113 158.925 89.672	A 88.975 119.720 97.580			REMARK 500 SUBTOPIC: COVALENT BOND LENGTHS	D 105.028 149.887 90.937	A 86.262 124.519 103.092			REMARK 500 FORMAT: (10X,I3,1X,2(A3,1X,A1,I4,A1,1X,A4,3X),1X,F6.3)	D 105.591 151.963 95.274	A 87.297 123.745 104.500			REMARK 500 THE FOLLOWING ATOMS ARE IN CLOSE CONTACT.	D 103.559 154.586 93.250	A 84.429 125.465 104.253			REMARK 500 STANDARD TABLE:	D 107.629 153.729 92.255	A 86.134 127.322 103.597			REMARK 465 PRO C 132	D 106.302 151.266 91.153	A 87.270 119.543 99.627			REMARK 500 IDENTIFIER; SSEQ=SEQUENCE NUMBER; I=INSERTION CODE).	D 107.130 149.972 92.504	A 86.744 122.608 103.786			REMARK 500	D 111.865 165.812 99.531	A 84.191 123.532 100.327						REMARK 500
	REMARK 500 THE STEREOCHEMICAL PARAMETERS OF THE FOLLOWING RESIDUES	D 116.840 162.653 88.234	A 91.803 122.132 97.794			REMARK 500 THR A 138 -64.46 -107.73	D 117.113 158.925 90.512	A 88.975 119.720 98.180			REMARK 500	D 105.028 149.887 90.937	A 86.262 124.519 103.692			REMARK 500	D 105.591 151.963 96.114	A 87.297 123.745 105.100			REMARK 500	D 103.559 154.586 93.250	A 84.429 125.465 104.853			REMARK 500 FORMAT:(10X,I3,1X,A3,1X,A1,I4,A1,4X,F7.2,3X,F7.2)	D 107.629 153.729 93.095	A 86.134 127.322 104.197			REMARK 465 GLU C 133	D 106.302 151.266 91.153	A 87.270 119.543 100.227			REMARK 500	D 107.130 149.972 93.344	A 86.744 122.608 104.386			REMARK 500 EXPECTED VALUES PROTEIN: ENGH AND HUBER, 1999	D 111.865 165.812 100.371	A 84.191 123.532 100.927						REMARK 500 THE STEREOCHEMICAL PARAMETERS OF THE FOLLOWING RESIDUES
	REMARK 500 HAVE VALUES WHICH DEVIATE FROM EXPECTED VALUES BY MORE	D 116.840 162.653 88.234	A 91.803 122.132 97.794			REMARK 500 PRO B 244 21.01 -77.59	D 117.113 158.925 90.512	A 88.975 119.720 98.180			REMARK 500 THE STEREOCHEMICAL PARAMETERS OF THE FOLLOWING RESIDUES	D 105.028 149.887 91.777	A 86.262 124.519 103.692			REMARK 500 EXPECTED VALUES PROTEIN: ENGH AND HUBER, 1999	D 105.591 151.963 96.114	A 87.297 123.745 105.100			REMARK 500 ATM1 RES C SSEQI ATM2 RES C SSEQI DISTANCE	D 103.559 154.586 94.090	A 84.429 125.465 104.853			REMARK 500	D 107.629 153.729 93.095	A 86.134 127.322 104.197			REMARK 465 ALA C 134	D 106.302 151.266 91.993	A 87.270 119.543 100.227			REMARK 500 STANDARD TABLE:	D 107.130 149.972 93.344	A 86.744 122.608 104.386			REMARK 500 EXPECTED VALUES NUCLEIC ACID: CLOWNEY ET AL 1996	D 111.865 165.812 100.371	A 84.191 123.532 100.927						REMARK 500 HAVE VALUES WHICH DEVIATE FROM EXPECTED VALUES BY MORE
	REMARK 500 THAN 6*RMSD (M=MODEL NUMBER; RES=RESIDUE NAME; C=CHAIN	D 116.840 162.653 88.234	A 91.803 122.132 97.794			REMARK 500 GLU B 325 -62.40 -103.59	D 117.113 158.925 90.512	A 88.975 119.720 98.180			REMARK 500 HAVE VALUES WHICH DEVIATE FROM EXPECTED VALUES BY MORE	D 105.028 149.887 91.777	A 86.262 124.519 103.692			REMARK 500 EXPECTED VALUES NUCLEIC ACID: CLOWNEY ET AL 1996	D 105.591 151.963 96.954	A 87.297 123.745 105.100			REMARK 500 OG SER A 498 O2B ATP A 702 1.48	D 103.559 154.586 94.090	A 84.429 125.465 104.853			REMARK 500 EXPECTED VALUES: GJ KLEYWEGT AND TA JONES (1996). PHI/PSI-	D 107.629 153.729 93.095	A 86.134 127.322 104.197			REMARK 500	D 106.302 151.266 91.993	A 87.270 119.543 100.227			REMARK 500 FORMAT: (10X,I3,1X,A3,1X,A1,I4,A1,3(1X,A4,2X),12X,F5.1)	D 107.130 149.972 93.344	A 86.744 122.608 104.386			REMARK 500	D 111.865 165.812 100.371	A 84.191 123.532 100.927						REMARK 500 THAN 6*RMSD (M=MODEL NUMBER; RES=RESIDUE NAME; C=CHAIN
	REMARK 500 IDENTIFIER; SSEQ=SEQUENCE NUMBER; I=INSERTION CODE).	D 116.840 162.653 89.074	A 91.803 122.132 98.394			REMARK 500 ARG B 404 32.28 -88.02	D 117.113 158.925 91.352	A 88.975 119.720 98.780			REMARK 500 THAN 6*RMSD (M=MODEL NUMBER; RES=RESIDUE NAME; C=CHAIN	D 105.028 149.887 91.777	A 86.262 124.519 104.292			REMARK 500	D 105.591 151.963 96.954	A 87.297 123.745 105.700			REMARK 500	D 103.559 154.586 94.090	A 84.429 125.465 105.453			REMARK 500 CHOLOGY: RAMACHANDRAN REVISITED. STRUCTURE 4, 1395 - 1400	D 107.629 153.729 93.935	A 86.134 127.322 104.797			REMARK 500 GEOMETRY AND STEREOCHEMISTRY	D 106.302 151.266 91.993	A 87.270 119.543 100.827			REMARK 500	D 107.130 149.972 94.184	A 86.744 122.608 104.986			REMARK 500 M RES CSSEQI ATM1 RES CSSEQI ATM2 DEVIATION	D 111.865 165.812 101.211	A 84.191 123.532 101.527						REMARK 500 IDENTIFIER; SSEQ=SEQUENCE NUMBER; I=INSERTION CODE).
	REMARK 500	D 116.840 162.653 89.074	A 91.803 122.132 98.394			REMARK 500 SER B 425 60.84 -101.43	D 117.113 158.925 91.352	A 88.975 119.720 98.780			REMARK 500 IDENTIFIER; SSEQ=SEQUENCE NUMBER; I=INSERTION CODE).	D 105.028 149.887 92.617	A 86.262 124.519 104.292			REMARK 500 M RES CSSEQI ATM1 RES CSSEQI ATM2 DEVIATION	D 105.591 152.803 89.394	A 87.297 123.745 105.700			REMARK 500 REMARK: NULL	D 103.559 154.586 94.930	A 84.429 125.465 105.453			REMARK 500	D 107.629 153.729 93.935	A 86.134 127.322 104.797			REMARK 500 SUBTOPIC: TORSION ANGLES	D 106.302 151.266 92.833	A 87.270 119.543 100.827			REMARK 500 EXPECTED VALUES PROTEIN: ENGH AND HUBER, 1999	D 107.130 149.972 94.184	A 86.744 122.608 104.986			REMARK 500 PRO A 340 CD PRO A 340 N 0.098	D 111.865 165.812 101.211	A 84.191 123.532 101.527						REMARK 500
	REMARK 500 STANDARD TABLE:	D 116.840 162.653 89.074	A 91.803 122.132 98.394			REMARK 500 GLU B 426 -159.90 -142.17	D 117.113 158.925 91.352	A 88.975 119.720 98.780			REMARK 500	D 105.028 149.887 92.617	A 86.262 124.519 104.292			REMARK 500 PRO A 443 CD PRO A 443 N 0.087	D 105.591 152.803 89.394	A 87.297 123.745 105.700			REMARK 500	D 103.559 154.586 94.930	A 84.429 125.465 105.453			REMARK 500 M RES CSSEQI PSI PHI	D 107.629 153.729 93.935	A 86.134 127.322 104.797			REMARK 500	D 106.302 151.266 92.833	A 87.270 119.543 100.827			REMARK 500 EXPECTED VALUES NUCLEIC ACID: CLOWNEY ET AL 1996	D 107.130 149.972 94.184	A 86.744 122.608 104.986			REMARK 500	D 111.865 165.812 101.211	A 84.191 123.532 101.527						REMARK 500 STANDARD TABLE:
	REMARK 500 FORMAT: (10X,I3,1X,A3,1X,A1,I4,A1,3(1X,A4,2X),12X,F5.1)	D 116.840 162.653 89.914	A 91.803 122.732 95.394			REMARK 500 ASP B 546 -51.19 -126.56	D 117.113 158.925 92.192	A 88.975 120.320 95.780			REMARK 500 STANDARD TABLE:	D 105.028 149.887 92.617	A 86.262 125.119 101.292			REMARK 500 PRO B 320 CD PRO B 320 N 0.088	D 105.591 152.803 89.394	A 87.297 124.345 102.700			REMARK 500 GEOMETRY AND STEREOCHEMISTRY	D 103.559 154.586 95.770	A 84.429 126.065 102.453			REMARK 500 ILE A 156 -62.44 -103.52	D 107.629 153.729 94.775	A 86.134 127.922 101.797			REMARK 500 TORSION ANGLES OUTSIDE THE EXPECTED RAMACHANDRAN REGIONS:	D 106.302 151.266 92.833	A 87.270 119.543 101.427			REMARK 500	D 107.130 149.972 95.024	A 86.744 123.208 101.986			REMARK 500 REMARK: NULL	D 111.865 165.812 102.051	A 84.191 123.532 102.127						REMARK 500 FORMAT: (10X,I3,1X,A3,1X,A1,I4,A1,3(1X,A4,2X),12X,F5.1)
	REMARK 500	D 116.840 162.653 89.914	A 91.803 122.732 95.394			REMARK 500 VAL C 48 -62.14 -123.12	D 117.113 158.925 92.192	A 88.975 120.320 95.780			REMARK 500 FORMAT: (10X,I3,1X,2(A3,1X,A1,I4,A1,1X,A4,3X),1X,F6.3)	D 105.028 149.887 93.457	A 86.262 125.119 101.292			REMARK 500	D 105.591 152.803 90.234	A 87.297 124.345 102.700			REMARK 500 SUBTOPIC: TORSION ANGLES	D 103.559 154.586 95.770	A 84.429 126.065 102.453			REMARK 500 PHE A 349 57.98 -117.44	D 107.629 153.729 94.775	A 86.134 127.922 101.797			REMARK 500 (M=MODEL NUMBER; RES=RESIDUE NAME; C=CHAIN IDENTIFIER;	D 106.302 151.266 93.673	A 87.270 119.543 101.427			REMARK 500 M RES CSSEQI ATM1 ATM2 ATM3	D 107.130 149.972 95.024	A 86.744 123.208 101.986			REMARK 500	D 111.865 165.812 102.051	A 84.191 123.532 102.127						REMARK 500
	REMARK 500 EXPECTED VALUES PROTEIN: ENGH AND HUBER, 1999	D 116.840 162.653 89.914	A 91.803 122.732 95.394			REMARK 500	D 117.113 158.925 92.192	A 88.975 120.320 95.780			REMARK 500	D 105.028 149.887 93.457	A 86.262 125.119 101.292			REMARK 500 REMARK: NULL	D 105.591 152.803 90.234	A 87.297 124.345 102.700			REMARK 500	D 103.559 154.586 96.610	A 84.429 126.065 102.453			REMARK 500 ARG A 350 52.95 -67.91	D 107.629 153.729 95.615	A 86.134 127.922 101.797			REMARK 500 SSEQ=SEQUENCE NUMBER; I=INSERTION CODE).	D 106.302 151.266 93.673	A 87.270 119.543 101.427			REMARK 500 SER B 558 N - CA - CB ANGL. DEV. = 12.1 DEGREES	D 107.130 149.972 95.024	A 86.744 123.208 101.986			REMARK 500 GEOMETRY AND STEREOCHEMISTRY	D 111.865 165.812 102.051	A 84.191 123.532 102.127						REMARK 500 EXPECTED VALUES PROTEIN: ENGH AND HUBER, 1999
	REMARK 500 EXPECTED VALUES NUCLEIC ACID: CLOWNEY ET AL 1996	D 116.840 162.653 90.754	A 91.803 122.732 95.994			REMARK 500 REMARK: NULL	D 117.113 158.925 93.032	A 88.975 120.320 96.380			REMARK 500 EXPECTED VALUES PROTEIN: ENGH AND HUBER, 1999	D 105.028 149.887 94.297	A 86.262 125.119 101.892			REMARK 500	D 105.591 152.803 90.234	A 87.297 124.345 103.300			REMARK 500 TORSION ANGLES OUTSIDE THE EXPECTED RAMACHANDRAN REGIONS:	D 103.559 154.586 96.610	A 84.429 126.065 103.053			REMARK 500 PHE A 446 -70.53 -81.11	D 107.629 153.729 95.615	A 86.134 127.922 102.397			REMARK 500	D 106.302 151.266 94.513	A 87.270 119.543 102.027			REMARK 500	D 107.130 149.972 95.864	A 86.744 123.208 102.586			REMARK 500 SUBTOPIC: COVALENT BOND ANGLES	D 111.865 165.812 102.891	A 84.191 123.532 102.727						REMARK 500 EXPECTED VALUES NUCLEIC ACID: CLOWNEY ET AL 1996
	REMARK 500	D 116.840 162.653 90.754	A 91.803 122.732 95.994			REMARK 620	D 117.113 158.925 93.032	A 88.975 120.320 96.380			REMARK 500 EXPECTED VALUES NUCLEIC ACID: CLOWNEY ET AL 1996	D 105.028 149.887 94.297	A 86.262 125.119 101.892			REMARK 500 GEOMETRY AND STEREOCHEMISTRY	D 105.591 152.803 91.074	A 87.297 124.345 103.300			REMARK 500 (M=MODEL NUMBER; RES=RESIDUE NAME; C=CHAIN IDENTIFIER;	D 103.559 154.586 97.450	A 84.429 126.065 103.053			REMARK 500 SER A 447 -178.17 -178.35	D 107.629 153.729 96.455	A 86.134 127.922 102.397			REMARK 500 STANDARD TABLE:	D 106.302 151.266 94.513	A 87.270 119.543 102.027			REMARK 500 REMARK: NULL	D 107.130 149.972 95.864	A 86.744 123.208 102.586			REMARK 500	D 111.865 165.812 102.891	A 84.191 123.532 102.727						REMARK 500
	REMARK 500 M RES CSSEQI ATM1 ATM2 ATM3	D 116.840 162.653 90.754	A 91.803 122.732 95.994			REMARK 620 METAL COORDINATION	D 117.113 158.925 93.032	A 88.975 120.320 96.380			REMARK 500	D 105.028 149.887 95.137	A 86.262 125.119 101.892			REMARK 500 SUBTOPIC: TORSION ANGLES	D 105.591 152.803 91.074	A 87.297 124.345 103.300			REMARK 500 SSEQ=SEQUENCE NUMBER; I=INSERTION CODE).	D 103.559 154.586 97.450	A 84.429 126.065 103.053			REMARK 500 PRO A 459 45.06 -86.03	D 107.629 153.729 96.455	A 86.134 127.922 102.397			REMARK 500 FORMAT:(10X,I3,1X,A3,1X,A1,I4,A1,4X,F7.2,3X,F7.2)	D 106.302 151.266 95.353	A 87.270 119.543 102.027			REMARK 500	D 107.130 149.972 95.864	A 86.744 123.208 102.586			REMARK 500 THE STEREOCHEMICAL PARAMETERS OF THE FOLLOWING RESIDUES	D 111.865 165.812 102.891	A 84.191 123.532 102.727						REMARK 500 M RES CSSEQI ATM1 ATM2 ATM3
	REMARK 500 LEU A 14 CA - CB - CG ANGL. DEV. = 18.2 DEGREES	D 116.840 162.653 91.594	A 91.803 122.732 96.594			REMARK 620 (M=MODEL NUMBER; RES=RESIDUE NAME; C=CHAIN IDENTIFIER;	D 117.113 158.925 93.872	A 88.975 120.320 96.980			REMARK 500 M RES CSSEQI ATM1 RES CSSEQI ATM2 DEVIATION	D 105.028 149.887 95.137	A 86.262 125.119 102.492			REMARK 500	D 105.591 152.803 91.074	A 87.297 124.345 103.900			REMARK 500	D 103.559 154.586 98.290	A 84.429 126.065 103.653			REMARK 500 ASP A 516 77.50 -101.28	D 107.629 153.729 97.295	A 86.134 127.922 102.997			REMARK 500	D 106.302 151.266 95.353	A 87.270 119.543 102.627			REMARK 500 GEOMETRY AND STEREOCHEMISTRY	D 107.130 149.972 96.704	A 86.744 123.208 103.186			REMARK 500 HAVE VALUES WHICH DEVIATE FROM EXPECTED VALUES BY MORE	D 111.865 165.812 103.731	A 84.191 124.132 100.927						REMARK 500 LEU A 14 CA - CB - CG ANGL. DEV. = 18.2 DEGREES
	REMARK 500 LEU A 58 CA - CB - CG ANGL. DEV. = 14.2 DEGREES	D 116.840 162.653 91.594	A 91.803 122.732 96.594			REMARK 620 SSEQ=SEQUENCE NUMBER; I=INSERTION CODE):	D 117.113 158.925 93.872	A 88.975 120.320 96.980			REMARK 500 HIS B 111 N HIS B 111 CA 0.188	D 105.028 149.887 95.977	A 86.262 125.119 102.492			REMARK 500 TORSION ANGLES OUTSIDE THE EXPECTED RAMACHANDRAN REGIONS:	D 105.591 152.803 91.914	A 87.297 124.345 103.900			REMARK 500 STANDARD TABLE:	D 103.559 154.586 98.290	A 84.429 126.065 103.653			REMARK 500 THR A 525 58.68 -94.12	D 107.629 153.729 97.295	A 86.134 127.922 102.997			REMARK 500 EXPECTED VALUES: GJ KLEYWEGT AND TA JONES (1996). PHI/PSI-	D 106.302 151.266 96.193	A 87.270 119.543 102.627			REMARK 500 SUBTOPIC: TORSION ANGLES	D 107.130 149.972 96.704	A 86.744 123.208 103.186			REMARK 500 THAN 6*RMSD (M=MODEL NUMBER; RES=RESIDUE NAME; C=CHAIN	D 111.865 165.812 103.731	A 84.191 124.132 100.927						REMARK 500 LEU A 58 CA - CB - CG ANGL. DEV. = 14.2 DEGREES
	REMARK 500 LEU A 507 CA - CB - CG ANGL. DEV. = 13.9 DEGREES	D 116.840 162.653 91.594	A 91.803 122.732 96.594			REMARK 620	D 117.113 158.925 93.872	A 88.975 120.320 96.980			REMARK 500 PRO C 88 CD PRO C 88 N -0.099	D 105.028 149.887 95.977	A 86.262 125.119 102.492			REMARK 500 (M=MODEL NUMBER; RES=RESIDUE NAME; C=CHAIN IDENTIFIER;	D 105.591 152.803 91.914	A 87.297 124.345 103.900			REMARK 500 FORMAT:(10X,I3,1X,A3,1X,A1,I4,A1,4X,F7.2,3X,F7.2)	D 103.559 155.426 92.410	A 84.429 126.065 103.653			REMARK 500 ALA B 54 50.17 -95.28	D 107.629 154.569 89.735	A 86.134 127.922 102.997			REMARK 500 CHOLOGY: RAMACHANDRAN REVISITED. STRUCTURE 4, 1395 - 1400	D 106.302 151.266 96.193	A 87.270 119.543 102.627			REMARK 500	D 107.130 149.972 96.704	A 86.744 123.208 103.186			REMARK 500 IDENTIFIER; SSEQ=SEQUENCE NUMBER; I=INSERTION CODE).	D 111.865 165.812 103.731	A 84.191 124.132 100.927						REMARK 500 LEU A 507 CA - CB - CG ANGL. DEV. = 13.9 DEGREES
	REMARK 500 ASP B 50 CB - CG - OD2 ANGL. DEV. = 5.6 DEGREES	D 116.840 162.653 92.434	A 91.803 122.732 97.194			REMARK 620 COORDINATION ANGLES FOR: M RES CSSEQI METAL	D 117.113 158.925 94.712	A 88.975 120.320 97.580			REMARK 500 PRO C 110 CD PRO C 110 N -0.116	D 105.028 149.887 96.817	A 86.262 125.119 103.092			REMARK 500 SSEQ=SEQUENCE NUMBER; I=INSERTION CODE).	D 105.591 152.803 91.914	A 87.297 124.345 104.500			REMARK 500	D 103.559 155.426 92.410	A 84.429 126.065 104.253			REMARK 500 ASP B 326 74.49 52.84	D 107.629 154.569 89.735	A 86.134 127.922 103.597			REMARK 500	D 106.302 151.266 97.033	A 87.270 119.543 103.227			REMARK 500 TORSION ANGLES OUTSIDE THE EXPECTED RAMACHANDRAN REGIONS:	D 107.130 150.812 85.784	A 86.744 123.208 103.786			REMARK 500	D 111.865 166.652 97.851	A 84.191 124.132 101.527						REMARK 500 ASP B 50 CB - CG - OD2 ANGL. DEV. = 5.6 DEGREES
	REMARK 500 PRO B 385 C - N - CD ANGL. DEV. = -14.8 DEGREES	D 116.840 162.653 92.434	A 91.803 122.732 97.194			REMARK 620 MG A 701 MG	D 117.113 158.925 94.712	A 88.975 120.320 97.580			REMARK 500	D 105.028 149.887 96.817	A 86.262 125.119 103.092			REMARK 500	D 105.591 152.803 92.754	A 87.297 124.345 104.500			REMARK 500 EXPECTED VALUES: GJ KLEYWEGT AND TA JONES (1996). PHI/PSI-	D 103.559 155.426 92.410	A 84.429 126.065 104.253			REMARK 500 THR B 360 74.23 -100.30	D 107.629 154.569 89.735	A 86.134 127.922 103.597			REMARK 500 M RES CSSEQI PSI PHI	D 106.302 151.266 97.033	A 87.270 119.543 103.227			REMARK 500 (M=MODEL NUMBER; RES=RESIDUE NAME; C=CHAIN IDENTIFIER;	D 107.130 150.812 85.784	A 86.744 123.208 103.786			REMARK 500 STANDARD TABLE:	D 111.865 166.652 97.851	A 84.191 124.132 101.527						REMARK 500 PRO B 385 C - N - CD ANGL. DEV. = -14.8 DEGREES
	REMARK 500 LEU B 521 CA - CB - CG ANGL. DEV. = 14.3 DEGREES	D 116.840 162.653 92.434	A 91.803 122.732 97.194			REMARK 620 N RES CSSEQI ATOM	D 117.113 158.925 94.712	A 88.975 120.320 97.580			REMARK 500 REMARK: NULL	D 105.028 149.887 97.657	A 86.262 125.119 103.092			REMARK 500 STANDARD TABLE:	D 105.591 152.803 92.754	A 87.297 124.345 104.500			REMARK 500 CHOLOGY: RAMACHANDRAN REVISITED. STRUCTURE 4, 1395 - 1400	D 103.559 155.426 93.250	A 84.429 126.065 104.253			REMARK 500 ALA B 433 30.20 -93.96	D 107.629 154.569 90.575	A 86.134 127.922 103.597			REMARK 500 THR A 61 -2.84 -142.59	D 106.302 152.106 86.113	A 87.270 119.543 103.227			REMARK 500 SSEQ=SEQUENCE NUMBER; I=INSERTION CODE).	D 107.130 150.812 85.784	A 86.744 123.208 103.786			REMARK 500 FORMAT: (10X,I3,1X,A3,1X,A1,I4,A1,3(1X,A4,2X),12X,F5.1)	D 111.865 166.652 97.851	A 84.191 124.132 101.527						REMARK 500 LEU B 521 CA - CB - CG ANGL. DEV. = 14.3 DEGREES
	REMARK 500	D 116.840 162.653 93.274	A 91.803 122.732 97.794			REMARK 620 1 THR A 400 OG1	D 117.113 158.925 95.552	A 88.975 120.320 98.180			REMARK 500	D 105.028 149.887 97.657	A 86.262 125.119 103.692			REMARK 500 FORMAT:(10X,I3,1X,A3,1X,A1,I4,A1,4X,F7.2,3X,F7.2)	D 105.591 152.803 92.754	A 87.297 124.345 105.100			REMARK 500	D 103.559 155.426 93.250	A 84.429 126.065 104.853			REMARK 500 ARG B 492 70.81 50.67	D 107.629 154.569 90.575	A 86.134 127.922 104.197			REMARK 500 ARG A 347 -53.39 -120.07	D 106.302 152.106 86.113	A 87.270 120.143 96.627			REMARK 500	D 107.130 150.812 86.624	A 86.744 123.208 104.386			REMARK 500	D 111.865 166.652 98.691	A 84.191 124.132 102.127						REMARK 500
	REMARK 500 REMARK: NULL	D 116.840 162.653 93.274	A 91.803 122.732 97.794			REMARK 620 2 ASP A 522 OD2 136.2	D 117.113 158.925 95.552	A 88.975 120.320 98.180			REMARK 500 GEOMETRY AND STEREOCHEMISTRY	D 105.028 150.727 86.737	A 86.262 125.119 103.692			REMARK 500	D 105.591 152.803 93.594	A 87.297 124.345 105.100			REMARK 500 M RES CSSEQI PSI PHI	D 103.559 155.426 93.250	A 84.429 126.065 104.853			REMARK 500 GLN B 561 25.21 -79.75	D 107.629 154.569 90.575	A 86.134 127.922 104.197			REMARK 500 TYR A 362 30.86 -94.59	D 106.302 152.106 86.113	A 87.270 120.143 96.627			REMARK 500 STANDARD TABLE:	D 107.130 150.812 86.624	A 86.744 123.208 104.386			REMARK 500 EXPECTED VALUES PROTEIN: ENGH AND HUBER, 1999	D 111.865 166.652 98.691	A 84.191 124.132 102.127						REMARK 500 REMARK: NULL
	REMARK 500	D 116.840 162.653 93.274	A 91.803 122.732 97.794			REMARK 620 3 ADP A 702 O2B 103.8 80.1	D 117.113 158.925 95.552	A 88.975 120.320 98.180			REMARK 500 SUBTOPIC: COVALENT BOND ANGLES	D 105.028 150.727 86.737	A 86.262 125.119 103.692			REMARK 500 EXPECTED VALUES: GJ KLEYWEGT AND TA JONES (1996). PHI/PSI-	D 105.591 152.803 93.594	A 87.297 124.345 105.100			REMARK 500 VAL A 59 70.48 37.70	D 103.559 155.426 94.090	A 84.429 126.065 104.853			REMARK 500 VAL C 48 -62.10 -123.21	D 107.629 154.569 91.415	A 86.134 127.922 104.197			REMARK 500 PHE A 457 65.78 60.38	D 106.302 152.106 86.953	A 87.270 120.143 96.627			REMARK 500 FORMAT:(10X,I3,1X,A3,1X,A1,I4,A1,4X,F7.2,3X,F7.2)	D 107.130 150.812 86.624	A 86.744 123.208 104.386			REMARK 500 EXPECTED VALUES NUCLEIC ACID: CLOWNEY ET AL 1996	D 111.865 166.652 98.691	A 84.191 124.132 102.127						REMARK 500
	REMARK 500 GEOMETRY AND STEREOCHEMISTRY	D 116.840 162.653 94.114	A 91.803 123.332 95.994			REMARK 620 N 1 2	D 117.113 158.925 96.392	A 88.975 120.920 96.380			REMARK 500	D 105.028 150.727 86.737	A 86.262 125.719 101.892			REMARK 500 CHOLOGY: RAMACHANDRAN REVISITED. STRUCTURE 4, 1395 - 1400	D 105.591 152.803 93.594	A 87.297 124.945 103.300			REMARK 500 THR A 61 -166.50 -122.96	D 103.559 155.426 94.090	A 84.429 126.665 103.053			REMARK 500	D 107.629 154.569 91.415	A 86.134 128.522 102.397			REMARK 500 LEU A 482 152.00 -39.13	D 106.302 152.106 86.953	A 87.270 120.143 97.227			REMARK 500	D 107.130 150.812 87.464	A 86.744 123.808 102.586			REMARK 500	D 111.865 166.652 99.531	A 84.191 124.732 101.527						REMARK 500 GEOMETRY AND STEREOCHEMISTRY
	REMARK 500 SUBTOPIC: TORSION ANGLES	D 116.840 162.653 94.114	A 91.803 123.332 95.994			REMARK 620	D 117.113 158.925 96.392	A 88.975 120.920 96.380			REMARK 500 THE STEREOCHEMICAL PARAMETERS OF THE FOLLOWING RESIDUES	D 105.028 150.727 87.577	A 86.262 125.719 101.892			REMARK 500	D 105.591 152.803 94.434	A 87.297 124.945 103.300			REMARK 500 VAL A 230 1.38 -65.22	D 103.559 155.426 94.090	A 84.429 126.665 103.053			REMARK 500 REMARK: NULL	D 107.629 154.569 91.415	A 86.134 128.522 102.397			REMARK 500 MET A 544 30.45 -94.53	D 106.302 152.106 86.953	A 87.270 120.143 97.227			REMARK 500 EXPECTED VALUES: GJ KLEYWEGT AND TA JONES (1996). PHI/PSI-	D 107.130 150.812 87.464	A 86.744 123.808 102.586			REMARK 500 M RES CSSEQI ATM1 ATM2 ATM3	D 111.865 166.652 99.531	A 84.191 124.732 101.527						REMARK 500 SUBTOPIC: TORSION ANGLES
	REMARK 500	D 116.840 162.653 94.114	A 91.803 123.332 95.994			REMARK 620 COORDINATION ANGLES FOR: M RES CSSEQI METAL	D 117.113 158.925 96.392	A 88.975 120.920 96.380			REMARK 500 HAVE VALUES WHICH DEVIATE FROM EXPECTED VALUES BY MORE	D 105.028 150.727 87.577	A 86.262 125.719 101.892			REMARK 500 M RES CSSEQI PSI PHI	D 105.591 152.803 94.434	A 87.297 124.945 103.300			REMARK 500 LYS A 231 80.93 -68.20	D 103.559 155.426 94.930	A 84.429 126.665 103.053			REMARK 620	D 107.629 154.569 92.255	A 86.134 128.522 102.397			REMARK 500 ARG B 56 72.94 60.12	D 106.302 152.106 87.793	A 87.270 120.143 97.227			REMARK 500 CHOLOGY: RAMACHANDRAN REVISITED. STRUCTURE 4, 1395 - 1400	D 107.130 150.812 87.464	A 86.744 123.808 102.586			REMARK 500 ALA B 256 N - CA - CB ANGL. DEV. = 8.4 DEGREES	D 111.865 166.652 99.531	A 84.191 124.732 101.527						REMARK 500
	REMARK 500 TORSION ANGLES OUTSIDE THE EXPECTED RAMACHANDRAN REGIONS:	D 116.840 162.653 94.954	A 91.803 123.332 96.594			REMARK 620 MG B 601 MG	D 117.113 158.925 97.232	A 88.975 120.920 96.980			REMARK 500 THAN 6*RMSD (M=MODEL NUMBER; RES=RESIDUE NAME; C=CHAIN	D 105.028 150.727 87.577	A 86.262 125.719 102.492			REMARK 500 GLU A 62 109.23 -57.37	D 105.591 152.803 94.434	A 87.297 124.945 103.900			REMARK 500 ASP A 357 51.09 37.27	D 103.559 155.426 94.930	A 84.429 126.665 103.653			REMARK 620 METAL COORDINATION	D 107.629 154.569 92.255	A 86.134 128.522 102.997			REMARK 500 VAL B 157 -61.08 -100.21	D 106.302 152.106 87.793	A 87.270 120.143 97.827			REMARK 500	D 107.130 150.812 88.304	A 86.744 123.808 103.186			REMARK 500 ALA B 286 N - CA - CB ANGL. DEV. = 8.6 DEGREES	D 111.865 166.652 100.371	A 84.791 114.532 100.927						REMARK 500 TORSION ANGLES OUTSIDE THE EXPECTED RAMACHANDRAN REGIONS:
	REMARK 500 (M=MODEL NUMBER; RES=RESIDUE NAME; C=CHAIN IDENTIFIER;	D 116.840 162.653 94.954	A 91.803 123.332 96.594			REMARK 620 N RES CSSEQI ATOM	D 117.113 158.925 97.232	A 88.975 120.920 96.980			REMARK 500 IDENTIFIER; SSEQ=SEQUENCE NUMBER; I=INSERTION CODE).	D 105.028 150.727 88.417	A 86.262 125.719 102.492			REMARK 500 LEU A 182 1.86 -69.94	D 105.591 152.803 95.274	A 87.297 124.945 103.900			REMARK 500 LEU A 419 117.49 -160.30	D 103.559 155.426 94.930	A 84.429 126.665 103.653			REMARK 620 (M=MODEL NUMBER; RES=RESIDUE NAME; C=CHAIN IDENTIFIER;	D 107.629 154.569 92.255	A 86.134 128.522 102.997			REMARK 500 GLU B 420 77.25 -118.87	D 106.302 152.106 87.793	A 87.270 120.143 97.827			REMARK 500 M RES CSSEQI PSI PHI	D 107.130 150.812 88.304	A 86.744 123.808 103.186			REMARK 500	D 111.865 166.652 100.371	A 84.791 114.532 100.927						REMARK 500 (M=MODEL NUMBER; RES=RESIDUE NAME; C=CHAIN IDENTIFIER;
	REMARK 500 SSEQ=SEQUENCE NUMBER; I=INSERTION CODE).	D 116.840 162.653 94.954	A 91.803 123.332 96.594			REMARK 620 1 SER B 378 OG	D 117.113 158.925 97.232	A 88.975 120.920 96.980			REMARK 500	D 105.028 150.727 88.417	A 86.262 125.719 102.492			REMARK 500 ALA A 287 -13.42 -140.60	D 105.591 152.803 95.274	A 87.297 124.945 103.900			REMARK 500 SER A 514 133.83 -39.96	D 103.559 155.426 95.770	A 84.429 126.665 103.653			REMARK 620 SSEQ=SEQUENCE NUMBER; I=INSERTION CODE):	D 107.629 154.569 93.095	A 86.134 128.522 102.997			REMARK 500 SER B 425 36.74 -98.71	D 106.302 152.106 88.633	A 87.270 120.143 97.827			REMARK 500 PHE A 70 -62.88 -91.83	D 107.130 150.812 88.304	A 86.744 123.808 103.186			REMARK 500 REMARK: NULL	D 111.865 166.652 100.371	A 84.791 114.532 100.927						REMARK 500 SSEQ=SEQUENCE NUMBER; I=INSERTION CODE).
	REMARK 500	D 116.840 162.653 95.794	A 91.803 123.332 97.194			REMARK 620 2 GLN B 419 OE1 83.6	D 117.113 158.925 98.072	A 88.975 120.920 97.580			REMARK 500 STANDARD TABLE:	D 105.028 150.727 88.417	A 86.262 125.719 103.092			REMARK 500 ARG A 350 11.01 -141.66	D 105.591 152.803 95.274	A 87.297 124.945 104.500			REMARK 500 LEU A 556 51.33 -91.94	D 103.559 155.426 95.770	A 84.429 126.665 104.253			REMARK 620	D 107.629 154.569 93.095	A 86.134 128.522 103.597			REMARK 500 GLU B 426 -168.84 -117.07	D 106.302 152.106 88.633	A 87.270 120.143 98.427			REMARK 500 LEU A 172 -64.88 -97.89	D 107.130 150.812 89.144	A 86.744 123.808 103.786			REMARK 500	D 111.865 166.652 101.211	A 84.791 114.532 101.527						REMARK 500
	REMARK 500 STANDARD TABLE:	D 116.840 162.653 95.794	A 91.803 123.332 97.194			REMARK 620 3 ATP B 602 O1G 160.1 76.7	D 117.113 158.925 98.072	A 88.975 120.920 97.580			REMARK 500 FORMAT: (10X,I3,1X,A3,1X,A1,I4,A1,3(1X,A4,2X),12X,F5.1)	D 105.028 150.727 89.257	A 86.262 125.719 103.092			REMARK 500 GLU A 352 74.31 43.96	D 105.591 152.803 96.114	A 87.297 124.945 104.500			REMARK 500 ASP B 326 71.79 49.35	D 103.559 155.426 95.770	A 84.429 126.665 104.253			REMARK 620 COORDINATION ANGLES FOR: M RES CSSEQI METAL	D 107.629 154.569 93.095	A 86.134 128.522 103.597			REMARK 500 GLU B 438 -169.08 -123.30	D 106.302 152.106 88.633	A 87.270 120.143 98.427			REMARK 500 PRO A 345 151.05 -47.60	D 107.130 150.812 89.144	A 86.744 123.808 103.786			REMARK 500 GEOMETRY AND STEREOCHEMISTRY	D 111.865 166.652 101.211	A 84.791 114.532 101.527						REMARK 500 STANDARD TABLE:
	REMARK 500 FORMAT:(10X,I3,1X,A3,1X,A1,I4,A1,4X,F7.2,3X,F7.2)	D 116.840 162.653 95.794	A 91.803 123.332 97.194			REMARK 620 4 ATP B 602 O1B 103.8 171.5 95.7	D 117.113 158.925 98.072	A 88.975 120.920 97.580			REMARK 500	D 105.028 150.727 89.257	A 86.262 125.719 103.092			REMARK 500 LYS A 377 65.96 -101.12	D 105.591 152.803 96.114	A 87.297 124.945 104.500			REMARK 500 SER B 375 -1.58 -143.47	D 103.559 155.426 96.610	A 84.429 126.665 104.253			REMARK 620 MG A 702 MG	D 107.629 154.569 93.935	A 86.134 128.522 103.597			REMARK 500 GLU B 470 -154.15 -81.60	D 106.302 152.106 89.473	A 87.270 120.143 98.427			REMARK 500 ASP A 357 71.15 49.27	D 107.130 150.812 89.144	A 86.744 123.808 103.786			REMARK 500 SUBTOPIC: TORSION ANGLES	D 111.865 166.652 101.211	A 84.791 114.532 101.527						REMARK 500 FORMAT:(10X,I3,1X,A3,1X,A1,I4,A1,4X,F7.2,3X,F7.2)
	REMARK 500	D 116.840 163.493 85.714	A 91.803 123.932 96.594			REMARK 620 N 1 2 3	D 117.113 159.765 86.312	A 88.975 121.520 96.980			REMARK 500 EXPECTED VALUES PROTEIN: ENGH AND HUBER, 1999	D 105.028 150.727 89.257	A 86.262 126.319 102.492			REMARK 500 ALA A 397 1.74 -150.01	D 105.591 152.803 96.114	A 87.297 125.545 103.900			REMARK 500 GLU B 420 71.37 -118.15	D 103.559 155.426 96.610	A 84.429 127.265 103.653			REMARK 620 N RES CSSEQI ATOM	D 107.629 154.569 93.935	A 86.134 129.122 102.997			REMARK 500 ARG B 471 -75.42 -37.46	D 106.302 152.106 89.473	A 87.270 120.143 99.027			REMARK 500 PRO A 364 156.07 -47.26	D 107.130 150.812 89.984	A 86.744 124.408 103.186			REMARK 500	D 111.865 166.652 102.051	A 84.791 114.532 102.127						REMARK 500
	REMARK 500 EXPECTED VALUES: GJ KLEYWEGT AND TA JONES (1996). PHI/PSI-	D 116.840 163.493 85.714	A 91.803 123.932 96.594			REMARK 800	D 117.113 159.765 86.312	A 88.975 121.520 96.980			REMARK 500 EXPECTED VALUES NUCLEIC ACID: CLOWNEY ET AL 1996	D 105.028 150.727 90.097	A 86.262 126.319 102.492			REMARK 500 PHE A 446 -74.38 -80.40	D 105.591 153.643 90.234	A 87.297 125.545 103.900			REMARK 500 ALA B 433 31.85 -97.34	D 103.559 155.426 96.610	A 84.429 127.265 103.653			REMARK 620 1 THR A 400 OG1	D 107.629 154.569 93.935	A 86.134 129.122 102.997			REMARK 500 ILE B 473 -57.18 -128.22	D 106.302 152.106 89.473	A 87.270 120.143 99.027			REMARK 500 PRO A 459 56.95 -99.33	D 107.130 150.812 89.984	A 86.744 124.408 103.186			REMARK 500 TORSION ANGLES OUTSIDE THE EXPECTED RAMACHANDRAN REGIONS:	D 111.865 166.652 102.051	A 84.791 114.532 102.127						REMARK 500 EXPECTED VALUES: GJ KLEYWEGT AND TA JONES (1996). PHI/PSI-
	REMARK 500 CHOLOGY: RAMACHANDRAN REVISITED. STRUCTURE 4, 1395 - 1400	D 116.840 163.493 85.714	A 91.803 123.932 96.594			REMARK 800 SITE	D 117.113 159.765 86.312	A 88.975 121.520 96.980			REMARK 500	D 105.028 150.727 90.097	A 86.262 126.319 102.492			REMARK 500 SER A 447 159.90 169.15	D 105.591 153.643 90.234	A 87.297 125.545 103.900			REMARK 500 ARG B 492 66.27 32.37	D 103.559 155.426 97.450	A 84.429 127.265 103.653			REMARK 620 2 GLN A 441 OE1 107.8	D 107.629 154.569 94.775	A 86.134 129.122 102.997			REMARK 500 ARG B 492 71.23 50.71	D 106.302 152.106 90.313	A 87.270 120.143 99.027			REMARK 500 SER A 460 14.67 -156.26	D 107.130 150.812 89.984	A 86.744 124.408 103.186			REMARK 500 (M=MODEL NUMBER; RES=RESIDUE NAME; C=CHAIN IDENTIFIER;	D 111.865 166.652 102.051	A 84.791 114.532 102.127						REMARK 500 CHOLOGY: RAMACHANDRAN REVISITED. STRUCTURE 4, 1395 - 1400
	REMARK 500	D 116.840 163.493 86.554	A 92.403 113.732 95.994			REMARK 800 SITE_IDENTIFIER: AC1	D 117.113 159.765 87.152	A 89.575 111.320 96.380			REMARK 500 M RES CSSEQI ATM1 ATM2 ATM3	D 105.028 150.727 90.097	A 86.862 116.119 101.892			REMARK 500 HIS A 579 -70.75 -36.91	D 105.591 153.643 90.234	A 87.897 115.345 103.300			REMARK 500 VAL C 48 -62.06 -123.20	D 103.559 155.426 97.450	A 85.029 117.065 103.053			REMARK 620 3 AOV A 701 O2B 87.1 159.8	D 107.629 154.569 94.775	A 86.734 118.922 102.397			REMARK 500 HIS B 538 2.95 -64.69	D 106.302 152.106 90.313	A 87.270 120.143 99.627			REMARK 500 ILE A 517 160.85 178.91	D 107.130 150.812 90.824	A 87.344 114.208 102.586			REMARK 500 SSEQ=SEQUENCE NUMBER; I=INSERTION CODE).	D 111.865 166.652 102.891	A 84.791 115.132 100.327						REMARK 500
	REMARK 500 M RES CSSEQI PSI PHI	D 116.840 163.493 86.554	A 92.403 113.732 95.994			REMARK 800 EVIDENCE_CODE: SOFTWARE	D 117.113 159.765 87.152	A 89.575 111.320 96.380			REMARK 500 ALA C 28 N - CA - CB ANGL. DEV. = -9.2 DEGREES	D 105.028 150.727 90.937	A 86.862 116.119 101.892			REMARK 500 ALA B 6 1.12 80.58	D 105.591 153.643 91.074	A 87.897 115.345 103.300			REMARK 500	D 103.559 156.266 93.250	A 85.029 117.065 103.053			REMARK 620 4 AOV A 701 O3G 148.6 98.8 63.5	D 107.629 154.569 94.775	A 86.734 118.922 102.397			REMARK 500 GLN B 561 50.90 -112.20	D 106.302 152.106 90.313	A 87.270 120.143 99.627			REMARK 500 VAL A 574 -62.79 -120.26	D 107.130 150.812 90.824	A 87.344 114.208 102.586			REMARK 500	D 111.865 166.652 102.891	A 84.791 115.132 100.327						REMARK 500 M RES CSSEQI PSI PHI
	REMARK 500 ARG A 64 138.64 -39.46	D 116.840 163.493 86.554	A 92.403 113.732 95.994			REMARK 800 SITE_DESCRIPTION: binding site for residue MG A 701	D 117.113 159.765 87.152	A 89.575 111.320 96.380			REMARK 500 ALA C 28 N - CA - C ANGL. DEV. = 20.1 DEGREES	D 105.028 150.727 90.937	A 86.862 116.119 101.892			REMARK 500 ARG B 56 68.41 61.45	D 105.591 153.643 91.074	A 87.897 115.345 103.300			REMARK 500 REMARK: NULL	D 103.559 156.266 93.250	A 85.029 117.065 103.053			REMARK 620 N 1 2 3	D 107.629 154.569 95.615	A 86.734 118.922 102.397			REMARK 500 VAL C 48 -62.10 -123.24	D 106.302 152.106 91.153	A 87.270 120.143 99.627			REMARK 500 PRO B 15 -8.90 -59.47	D 107.130 150.812 90.824	A 87.344 114.208 102.586			REMARK 500 STANDARD TABLE:	D 111.865 166.652 102.891	A 84.791 115.132 100.327						REMARK 500 ARG A 64 138.64 -39.46
	REMARK 500 LEU A 66 -19.90 -49.13	D 116.840 163.493 87.394	A 92.403 113.732 96.594			REMARK 800	D 117.113 159.765 87.992	A 89.575 111.320 96.980			REMARK 500	D 105.028 150.727 90.937	A 86.862 116.119 102.492			REMARK 500 ASP B 106 -167.46 -111.42	D 105.591 153.643 91.074	A 87.897 115.345 103.900			REMARK 620	D 103.559 156.266 93.250	A 85.029 117.065 103.653			REMARK 620	D 107.629 154.569 95.615	A 86.734 118.922 102.997			REMARK 500	D 106.302 152.106 91.153	A 87.270 120.143 100.227			REMARK 500 ALA B 54 47.42 -140.76	D 107.130 150.812 91.664	A 87.344 114.208 103.186			REMARK 500 FORMAT:(10X,I3,1X,A3,1X,A1,I4,A1,4X,F7.2,3X,F7.2)	D 111.865 167.492 98.691	A 84.791 115.132 100.927						REMARK 500 LEU A 66 -19.90 -49.13
	REMARK 500 PHE A 70 -63.67 -97.87	D 116.840 163.493 87.394	A 92.403 113.732 96.594			REMARK 800 SITE_IDENTIFIER: AC2	D 117.113 159.765 87.992	A 89.575 111.320 96.980			REMARK 500 REMARK: NULL	D 105.028 150.727 91.777	A 86.862 116.119 102.492			REMARK 500 ASN B 123 -72.88 -91.44	D 105.591 153.643 91.914	A 87.897 115.345 103.900			REMARK 620 METAL COORDINATION	D 103.559 156.266 94.090	A 85.029 117.065 103.653			REMARK 620 COORDINATION ANGLES FOR: M RES CSSEQI METAL	D 107.629 154.569 95.615	A 86.734 118.922 102.997			REMARK 500 REMARK: NULL	D 106.302 152.106 91.153	A 87.270 120.143 100.227			REMARK 500 VAL B 157 -80.70 -99.97	D 107.130 150.812 91.664	A 87.344 114.208 103.186			REMARK 500	D 111.865 167.492 98.691	A 84.791 115.132 100.927						REMARK 500 PHE A 70 -63.67 -97.87
	REMARK 500 THR A 138 -87.37 -106.41	D 116.840 163.493 87.394	A 92.403 113.732 96.594			REMARK 800 EVIDENCE_CODE: SOFTWARE	D 117.113 159.765 87.992	A 89.575 111.320 96.980			REMARK 500	D 105.028 150.727 91.777	A 86.862 116.119 102.492			REMARK 500 ASP B 326 73.78 53.59	D 105.591 153.643 91.914	A 87.897 115.345 103.900			REMARK 620 (M=MODEL NUMBER; RES=RESIDUE NAME; C=CHAIN IDENTIFIER;	D 103.559 156.266 94.090	A 85.029 117.065 103.653			REMARK 620 MG B 602 MG	D 107.629 154.569 96.455	A 86.734 118.922 102.997			REMARK 620	D 106.302 152.106 91.993	A 87.270 120.143 100.227			REMARK 500 ALA B 215 67.33 62.26	D 107.130 150.812 91.664	A 87.344 114.208 103.186			REMARK 500 EXPECTED VALUES: GJ KLEYWEGT AND TA JONES (1996). PHI/PSI-	D 111.865 167.492 98.691	A 84.791 115.132 100.927						REMARK 500 THR A 138 -87.37 -106.41
	REMARK 500 VAL A 230 71.94 44.55	D 116.840 163.493 88.234	A 92.403 113.732 97.194			REMARK 800 SITE_DESCRIPTION: binding site for residue ADP A 702	D 117.113 159.765 88.832	A 89.575 111.320 97.580			REMARK 500 GEOMETRY AND STEREOCHEMISTRY	D 105.028 150.727 91.777	A 86.862 116.119 103.092			REMARK 500 VAL C 48 -62.08 -123.20	D 105.591 153.643 91.914	A 87.897 115.345 104.500			REMARK 620 SSEQ=SEQUENCE NUMBER; I=INSERTION CODE):	D 103.559 156.266 94.090	A 85.029 117.065 104.253			REMARK 620 N RES CSSEQI ATOM	D 107.629 154.569 96.455	A 86.734 118.922 103.597			REMARK 620 METAL COORDINATION	D 106.302 152.106 91.993	A 87.270 120.143 100.827			REMARK 500 GLU B 217 -56.71 -135.63	D 107.130 150.812 92.504	A 87.344 114.208 103.786			REMARK 500 CHOLOGY: RAMACHANDRAN REVISITED. STRUCTURE 4, 1395 - 1400	D 111.865 167.492 99.531	A 84.791 115.132 101.527						REMARK 500 VAL A 230 71.94 44.55
	REMARK 500 PHE A 317 -48.58 -28.43	D 116.840 163.493 88.234	A 92.403 113.732 97.194			REMARK 800	D 117.113 159.765 88.832	A 89.575 111.320 97.580			REMARK 500 SUBTOPIC: TORSION ANGLES	D 105.028 150.727 92.617	A 86.862 116.119 103.092			REMARK 500	D 105.591 153.643 92.754	A 87.897 115.345 104.500			REMARK 620	D 103.559 156.266 94.930	A 85.029 117.065 104.253			REMARK 620 1 SER B 378 OG	D 107.629 155.409 90.575	A 86.734 118.922 103.597			REMARK 620 (M=MODEL NUMBER; RES=RESIDUE NAME; C=CHAIN IDENTIFIER;	D 106.302 152.106 91.993	A 87.270 120.143 100.827			REMARK 500 GLU B 338 129.41 -31.90	D 107.130 150.812 92.504	A 87.344 114.208 103.786			REMARK 500	D 111.865 167.492 99.531	A 84.791 115.132 101.527						REMARK 500 PHE A 317 -48.58 -28.43
	REMARK 500 PRO A 340 150.54 -49.00	D 116.840 163.493 88.234	A 92.403 113.732 97.194			REMARK 800 SITE_IDENTIFIER: AC3	D 117.113 159.765 88.832	A 89.575 111.320 97.580			REMARK 500	D 105.028 150.727 92.617	A 86.862 116.119 103.092			REMARK 500 REMARK: NULL	D 105.591 153.643 92.754	A 87.897 115.345 104.500			REMARK 620 COORDINATION ANGLES FOR: M RES CSSEQI METAL	D 103.559 156.266 94.930	A 85.029 117.065 104.253			REMARK 620 2 GLN B 419 OE1 98.7	D 107.629 155.409 90.575	A 86.734 118.922 103.597			REMARK 620 SSEQ=SEQUENCE NUMBER; I=INSERTION CODE):	D 106.302 152.106 92.833	A 87.270 120.143 100.827			REMARK 500 ARG B 386 71.68 64.54	D 107.130 150.812 92.504	A 87.344 114.208 103.786			REMARK 500 M RES CSSEQI PSI PHI	D 111.865 167.492 99.531	A 84.791 115.132 101.527						REMARK 500 PRO A 340 150.54 -49.00
	REMARK 500 ARG A 347 -86.53 -105.20	D 116.840 163.493 89.074	A 92.403 114.332 95.394			REMARK 800 EVIDENCE_CODE: SOFTWARE	D 117.113 159.765 89.672	A 89.575 111.920 95.780			REMARK 500 TORSION ANGLES OUTSIDE THE EXPECTED RAMACHANDRAN REGIONS:	D 105.028 150.727 92.617	A 86.862 116.719 101.292			REMARK 620	D 105.591 153.643 92.754	A 87.897 115.945 102.700			REMARK 620 MG A 703 MG	D 103.559 156.266 94.930	A 85.029 117.665 102.453			REMARK 620 3 ATP B 601 O2G 157.5 85.9	D 107.629 155.409 90.575	A 86.734 119.522 101.797			REMARK 620	D 106.302 152.106 92.833	A 87.270 120.143 101.427			REMARK 500 ARG B 492 74.83 56.71	D 107.130 150.812 93.344	A 87.344 114.808 101.986			REMARK 500 GLU A 62 52.70 79.24	D 111.865 167.492 100.371	A 84.791 115.132 102.127						REMARK 500 ARG A 347 -86.53 -105.20
	REMARK 500 ARG A 408 73.29 58.49	D 116.840 163.493 89.074	A 92.403 114.332 95.394			REMARK 800 SITE_DESCRIPTION: binding site for residue MG B 601	D 117.113 159.765 89.672	A 89.575 111.920 95.780			REMARK 500 (M=MODEL NUMBER; RES=RESIDUE NAME; C=CHAIN IDENTIFIER;	D 105.028 150.727 93.457	A 86.862 116.719 101.292			REMARK 620 METAL COORDINATION	D 105.591 153.643 93.594	A 87.897 115.945 102.700			REMARK 620 N RES CSSEQI ATOM	D 103.559 156.266 95.770	A 85.029 117.665 102.453			REMARK 620 4 ATP B 601 O3B 116.2 140.9 68.7	D 107.629 155.409 91.415	A 86.734 119.522 101.797			REMARK 620 COORDINATION ANGLES FOR: M RES CSSEQI METAL	D 106.302 152.106 92.833	A 87.270 120.143 101.427			REMARK 500 VAL C 48 -62.07 -123.17	D 107.130 150.812 93.344	A 87.344 114.808 101.986			REMARK 500 THR A 138 -78.18 -101.20	D 111.865 167.492 100.371	A 84.791 115.132 102.127						REMARK 500 ARG A 408 73.29 58.49
	REMARK 500 ARG B 21 -55.61 -29.83	D 116.840 163.493 89.074	A 92.403 114.332 95.394			REMARK 800	D 117.113 159.765 89.672	A 89.575 111.920 95.780			REMARK 500 SSEQ=SEQUENCE NUMBER; I=INSERTION CODE).	D 105.028 150.727 93.457	A 86.862 116.719 101.292			REMARK 620 (M=MODEL NUMBER; RES=RESIDUE NAME; C=CHAIN IDENTIFIER;	D 105.591 153.643 93.594	A 87.897 115.945 102.700			REMARK 620 1 THR A 400 OG1	D 103.559 156.266 95.770	A 85.029 117.665 102.453			REMARK 620 N 1 2 3	D 107.629 155.409 91.415	A 86.734 119.522 101.797			REMARK 620 MG A 702 MG	D 106.302 152.106 93.673	A 87.270 120.143 101.427			REMARK 500	D 107.130 150.812 93.344	A 87.344 114.808 101.986			REMARK 500 PHE A 260 -70.24 -49.30	D 111.865 167.492 100.371	A 84.791 115.132 102.127						REMARK 500 ARG B 21 -55.61 -29.83
	REMARK 500 ALA B 215 72.81 53.52	D 116.840 163.493 89.914	A 92.403 114.332 95.994			REMARK 800 SITE_IDENTIFIER: AC4	D 117.113 159.765 90.512	A 89.575 111.920 96.380			REMARK 500	D 105.028 150.727 93.457	A 86.862 116.719 101.892			REMARK 620 SSEQ=SEQUENCE NUMBER; I=INSERTION CODE):	D 105.591 153.643 93.594	A 87.897 115.945 103.300			REMARK 620 2 GLN A 441 OE1 107.5	D 103.559 156.266 95.770	A 85.029 117.665 103.053			REMARK 800	D 107.629 155.409 91.415	A 86.734 119.522 102.397			REMARK 620 N RES CSSEQI ATOM	D 106.302 152.106 93.673	A 87.270 120.143 102.027			REMARK 500 REMARK: NULL	D 107.130 150.812 94.184	A 87.344 114.808 102.586			REMARK 500 ARG A 350 10.32 -69.44	D 111.865 167.492 101.211	A 84.791 115.132 102.727						REMARK 500 ALA B 215 72.81 53.52
	REMARK 500 ASP B 326 55.44 72.94	D 116.840 163.493 89.914	A 92.403 114.332 95.994			REMARK 800 EVIDENCE_CODE: SOFTWARE	D 117.113 159.765 90.512	A 89.575 111.920 96.380			REMARK 500 STANDARD TABLE:	D 105.028 150.727 94.297	A 86.862 116.719 101.892			REMARK 620	D 105.591 153.643 94.434	A 87.897 115.945 103.300			REMARK 620 3 AOV A 701 O2B 96.9 153.1	D 103.559 156.266 96.610	A 85.029 117.665 103.053			REMARK 800 SITE	D 107.629 155.409 92.255	A 86.734 119.522 102.397			REMARK 620 1 THR A 400 OG1	D 106.302 152.106 93.673	A 87.270 120.143 102.027			REMARK 620	D 107.130 150.812 94.184	A 87.344 114.808 102.586			REMARK 500 THR A 363 159.70 -42.35	D 111.865 167.492 101.211	A 84.791 115.132 102.727						REMARK 500 ASP B 326 55.44 72.94
	REMARK 500 PRO B 362 -170.07 -58.42	D 116.840 163.493 89.914	A 92.403 114.332 95.994			REMARK 800 SITE_DESCRIPTION: binding site for residue ATP B 602	D 117.113 159.765 90.512	A 89.575 111.920 96.380			REMARK 500 FORMAT:(10X,I3,1X,A3,1X,A1,I4,A1,4X,F7.2,3X,F7.2)	D 105.028 150.727 94.297	A 86.862 116.719 101.892			REMARK 620 COORDINATION ANGLES FOR: M RES CSSEQI METAL	D 105.591 153.643 94.434	A 87.897 115.945 103.300			REMARK 620 4 AOV A 701 O3G 146.8 93.5 70.5	D 103.559 156.266 96.610	A 85.029 117.665 103.053			REMARK 800 SITE_IDENTIFIER: AC1	D 107.629 155.409 92.255	A 86.734 119.522 102.397			REMARK 620 2 GLN A 441 OE1 114.4	D 106.302 152.106 94.513	A 87.270 120.143 102.027			REMARK 620 METAL COORDINATION	D 107.130 150.812 94.184	A 87.344 114.808 102.586			REMARK 500 ASP A 373 21.60 -66.44	D 111.865 167.492 101.211	A 84.791 115.132 102.727						REMARK 500 PRO B 362 -170.07 -58.42
	REMARK 500 LYS B 462 14.65 -155.50	D 116.840 163.493 90.754	A 92.403 114.332 96.594			REMARK 900	D 117.113 159.765 91.352	A 89.575 111.920 96.980			REMARK 500	D 105.028 150.727 94.297	A 86.862 116.719 102.492			REMARK 620 MG A 702 MG	D 105.591 153.643 94.434	A 87.897 115.945 103.900			REMARK 620 N 1 2 3	D 103.559 156.266 96.610	A 85.029 117.665 103.653			REMARK 800 EVIDENCE_CODE: SOFTWARE	D 107.629 155.409 92.255	A 86.734 119.522 102.997			REMARK 620 3 ADP A 701 O2B 75.7 152.1	D 106.302 152.106 94.513	A 87.270 120.143 102.627			REMARK 620 (M=MODEL NUMBER; RES=RESIDUE NAME; C=CHAIN IDENTIFIER;	D 107.130 150.812 95.024	A 87.344 114.808 103.186			REMARK 500 THR A 395 14.18 -140.81	D 111.865 167.492 102.051	A 84.791 115.732 99.727						REMARK 500 LYS B 462 14.65 -155.50
	REMARK 500 ARG B 492 68.91 64.50	D 116.840 163.493 90.754	A 92.403 114.332 96.594			REMARK 900 RELATED ENTRIES	D 117.113 159.765 91.352	A 89.575 111.920 96.980			REMARK 500 EXPECTED VALUES: GJ KLEYWEGT AND TA JONES (1996). PHI/PSI-	D 105.028 150.727 95.137	A 86.862 116.719 102.492			REMARK 620 N RES CSSEQI ATOM	D 105.591 153.643 95.274	A 87.897 115.945 103.900			REMARK 620	D 103.559 157.106 94.090	A 85.029 117.665 103.653			REMARK 800 SITE_DESCRIPTION: binding site for residue AOV A 701	D 107.629 155.409 93.095	A 86.734 119.522 102.997			REMARK 620 N 1 2	D 106.302 152.106 94.513	A 87.270 120.143 102.627			REMARK 620 SSEQ=SEQUENCE NUMBER; I=INSERTION CODE):	D 107.130 150.812 95.024	A 87.344 114.808 103.186			REMARK 500 ALA A 397 18.61 -157.56	D 111.865 167.492 102.051	A 84.791 115.732 99.727						REMARK 500 ARG B 492 68.91 64.50
	REMARK 500 ASP B 546 -52.38 -132.05	D 116.840 163.493 90.754	A 92.403 114.332 96.594			REMARK 900 RELATED ID: EMD-4774 RELATED DB: EMDB	D 117.113 159.765 91.352	A 89.575 111.920 96.980			REMARK 500 CHOLOGY: RAMACHANDRAN REVISITED. STRUCTURE 4, 1395 - 1400	D 105.028 150.727 95.137	A 86.862 116.719 102.492			REMARK 620 1 THR A 400 OG1	D 105.591 153.643 95.274	A 87.897 115.945 103.900			REMARK 620 COORDINATION ANGLES FOR: M RES CSSEQI METAL	D 103.559 157.106 94.090	A 85.029 117.665 103.653			REMARK 800	D 107.629 155.409 93.095	A 86.734 119.522 102.997			REMARK 620	D 106.302 152.106 95.353	A 87.270 120.143 102.627			REMARK 620	D 107.130 150.812 95.024	A 87.344 114.808 103.186			REMARK 500 SER A 514 149.67 -174.77	D 111.865 167.492 102.051	A 84.791 115.732 99.727						REMARK 500 ASP B 546 -52.38 -132.05
	REMARK 500 VAL C 48 -62.09 -123.07	D 116.840 163.493 91.594	A 92.403 114.332 97.194			REMARK 900 HETERODIMERIC ABC EXPORTER TMRAB IN INWARD-FACING WIDE CONFORMATION	D 117.113 159.765 92.192	A 89.575 111.920 97.580			REMARK 500	D 105.028 150.727 95.137	A 86.862 116.719 103.092			REMARK 620 2 GLN A 441 OE1 119.7	D 105.591 153.643 95.274	A 87.897 115.945 104.500			REMARK 620 MG B 601 MG	D 103.559 157.106 94.090	A 85.029 117.665 104.253			REMARK 800 SITE_IDENTIFIER: AC2	D 107.629 155.409 93.095	A 86.734 119.522 103.597			REMARK 620 COORDINATION ANGLES FOR: M RES CSSEQI METAL	D 106.302 152.106 95.353	A 87.270 120.143 103.227			REMARK 620 COORDINATION ANGLES FOR: M RES CSSEQI METAL	D 107.130 150.812 95.864	A 87.344 114.808 103.786			REMARK 500 LYS A 570 -125.69 63.86	D 111.865 168.332 99.531	A 84.791 115.732 100.327						REMARK 500 VAL C 48 -62.09 -123.07
	REMARK 500	D 116.840 163.493 91.594	A 92.403 114.332 97.194			REMARK 900 UNDER TURNOVER CONDITIONS	D 117.113 159.765 92.192	A 89.575 111.920 97.580			REMARK 500 M RES CSSEQI PSI PHI	D 105.028 150.727 95.977	A 86.862 116.719 103.092			REMARK 620 3 ATP A 701 O2G 159.6 66.1	D 105.591 154.483 91.074	A 87.897 115.945 104.500			REMARK 620 N RES CSSEQI ATOM	D 103.559 157.106 94.930	A 85.029 117.665 104.253			REMARK 800 EVIDENCE_CODE: SOFTWARE	D 107.629 155.409 93.935	A 86.734 119.522 103.597			REMARK 620 MG B 602 MG	D 106.302 152.106 95.353	A 87.270 120.143 103.227			REMARK 620 MG A 702 MG	D 107.130 150.812 95.864	A 87.344 114.808 103.786			REMARK 500 ARG B 21 -52.80 -29.81	D 111.865 168.332 99.531	A 84.791 115.732 100.327						REMARK 500
	REMARK 500 REMARK: NULL	D 116.840 163.493 91.594	A 92.403 114.332 97.194			DBREF 6RAG A 1 600 UNP Q72J05 Q72J05_THET2 1 600	D 117.113 159.765 92.192	A 89.575 111.920 97.580			REMARK 500 PRO A 65 -175.04 -68.70	D 105.028 150.727 95.977	A 86.862 116.719 103.092			REMARK 620 4 ATP A 701 O3B 111.5 123.0 57.3	D 105.591 154.483 91.074	A 87.897 115.945 104.500			REMARK 620 1 SER B 378 OG	D 103.559 157.106 94.930	A 85.029 117.665 104.253			REMARK 800 SITE_DESCRIPTION: binding site for residue MG A 702	D 107.629 155.409 93.935	A 86.734 119.522 103.597			REMARK 620 N RES CSSEQI ATOM	D 106.302 152.106 96.193	A 87.270 120.143 103.227			REMARK 620 N RES CSSEQI ATOM	D 107.130 150.812 95.864	A 87.344 114.808 103.786			REMARK 500 ALA B 215 70.29 50.59	D 111.865 168.332 99.531	A 84.791 115.732 100.327						REMARK 500 REMARK: NULL
	REMARK 620	D 116.840 163.493 92.434	A 92.403 114.332 97.794			DBREF 6RAG B 1 578 UNP Q72J04 Q72J04_THET2 1 578	D 117.113 159.765 93.032	A 89.575 111.920 98.180			REMARK 500 THR A 138 -63.52 -108.49	D 105.028 150.727 95.977	A 86.862 116.719 103.692			REMARK 620 5 HOH A 801 O 86.1 63.3 79.7 98.9	D 105.591 154.483 91.074	A 87.897 115.945 105.100			REMARK 620 2 GLN B 419 OE1 102.6	D 103.559 157.106 94.930	A 85.029 117.665 104.853			REMARK 800	D 107.629 155.409 93.935	A 86.734 119.522 104.197			REMARK 620 1 SER B 378 OG	D 106.302 152.106 96.193	A 87.270 120.143 103.827			REMARK 620 1 THR A 400 OG1	D 107.130 150.812 96.704	A 87.344 114.808 104.386			REMARK 500 TRP B 262 -65.33 -93.75	D 111.865 168.332 100.371	A 84.791 115.732 100.927						REMARK 620
	REMARK 620 METAL COORDINATION	D 116.840 163.493 92.434	A 92.403 114.332 97.794			DBREF 6RAG C -1 134 PDB 6RAG 6RAG -1 134	D 117.113 159.765 93.032	A 89.575 111.920 98.180			REMARK 500 ASP A 342 73.48 51.34	D 105.028 150.727 96.817	A 86.862 116.719 103.692			REMARK 620 6 HOH A 802 O 88.1 103.1 110.2 101.7 159.3	D 105.591 154.483 91.914	A 87.897 115.945 105.100			REMARK 620 3 ATP A 702 O3G 158.5 98.8	D 103.559 157.106 95.770	A 85.029 117.665 104.853			REMARK 800 SITE_IDENTIFIER: AC3	D 107.629 155.409 94.775	A 86.734 119.522 104.197			REMARK 620 2 GLN B 419 OE1 87.6	D 106.302 152.106 96.193	A 87.270 120.143 103.827			REMARK 620 2 GLN A 441 OE1 130.2	D 107.130 150.812 96.704	A 87.344 114.808 104.386			REMARK 500 SER B 375 -156.00 -98.02	D 111.865 168.332 100.371	A 84.791 115.732 100.927						REMARK 620 METAL COORDINATION
	REMARK 620 (M=MODEL NUMBER; RES=RESIDUE NAME; C=CHAIN IDENTIFIER;	D 116.840 163.493 92.434	A 92.403 114.332 97.794			SEQADV 6RAG LYS A 601 UNP Q72J05 EXPRESSION TAG	D 117.113 159.765 93.032	A 89.575 111.920 98.180			REMARK 500 ARG A 560 38.79 -90.16	D 105.028 150.727 96.817	A 86.862 116.719 103.692			REMARK 620 N 1 2 3 4 5	D 105.591 154.483 91.914	A 87.897 115.945 105.100			REMARK 620 4 ATP A 702 O1B 87.0 155.2 74.0	D 103.559 157.106 95.770	A 85.029 117.665 104.853			REMARK 800 EVIDENCE_CODE: SOFTWARE	D 107.629 155.409 94.775	A 86.734 119.522 104.197			REMARK 620 3 ATP B 601 O2G 151.1 115.3	D 106.302 152.106 97.033	A 87.270 120.143 103.827			REMARK 620 3 ASP A 522 OD2 59.8 89.4	D 107.130 150.812 96.704	A 87.344 114.808 104.386			REMARK 500 ARG B 386 74.62 51.25	D 111.865 168.332 100.371	A 84.791 115.732 100.927						REMARK 620 (M=MODEL NUMBER; RES=RESIDUE NAME; C=CHAIN IDENTIFIER;
	REMARK 620 SSEQ=SEQUENCE NUMBER; I=INSERTION CODE):	D 116.840 163.493 93.274	A 92.403 114.932 94.794			SEQADV 6RAG LEU A 602 UNP Q72J05 EXPRESSION TAG	D 117.113 159.765 93.872	A 89.575 112.520 95.180			REMARK 500 ASN B 123 -71.12 -99.54	D 105.028 150.727 96.817	A 86.862 117.319 100.692			REMARK 620	D 105.591 154.483 91.914	A 87.897 116.545 102.100			REMARK 620 N 1 2 3	D 103.559 157.106 95.770	A 85.029 118.265 101.853			REMARK 800 SITE_DESCRIPTION: binding site for residue ATP B 601	D 107.629 155.409 94.775	A 86.734 120.122 101.197			REMARK 620 4 ATP B 601 O3B 114.0 133.8 63.6	D 106.302 152.106 97.033	A 87.270 120.743 96.027			REMARK 620 4 ADP A 701 O2B 87.2 114.4 147.0	D 107.130 151.652 86.624	A 87.344 115.408 101.386			REMARK 500 THR B 427 146.83 -38.18	D 111.865 168.332 101.211	A 84.791 115.732 101.527						REMARK 620 SSEQ=SEQUENCE NUMBER; I=INSERTION CODE):
	REMARK 620	D 116.840 163.493 93.274	A 92.403 114.932 94.794			SEQADV 6RAG GLY A 603 UNP Q72J05 EXPRESSION TAG	D 117.113 159.765 93.872	A 89.575 112.520 95.180			REMARK 500 ASP B 326 77.43 52.21	D 105.028 150.727 97.657	A 86.862 117.319 100.692			REMARK 620 COORDINATION ANGLES FOR: M RES CSSEQI METAL	D 105.591 154.483 92.754	A 87.897 116.545 102.100			REMARK 800	D 104.399 142.826 93.250	A 85.029 118.265 101.853			REMARK 800	D 107.629 155.409 95.615	A 86.734 120.122 101.197			REMARK 620 N 1 2 3	D 106.302 152.106 97.033	A 87.270 120.743 96.027			REMARK 620 N 1 2 3	D 107.130 151.652 86.624	A 87.344 115.408 101.386			REMARK 500 ARG B 471 -125.87 64.09	D 111.865 168.332 101.211	A 84.791 115.732 101.527						REMARK 620
	REMARK 620 COORDINATION ANGLES FOR: M RES CSSEQI METAL	D 116.840 163.493 93.274	A 92.403 114.932 94.794			SEQADV 6RAG GLY A 604 UNP Q72J05 EXPRESSION TAG	D 117.113 159.765 93.872	A 89.575 112.520 95.180			REMARK 500 VAL C 48 -58.42 -121.85	D 105.028 150.727 97.657	A 86.862 117.319 100.692			REMARK 620 MG B 602 MG	D 105.591 154.483 92.754	A 87.897 116.545 102.100			REMARK 800 SITE	D 104.399 142.826 93.250	A 85.029 118.265 101.853			REMARK 800 SITE_IDENTIFIER: AC4	D 107.629 155.409 95.615	A 86.734 120.122 101.197			REMARK 800	D 106.302 152.946 86.953	A 87.270 120.743 96.027			REMARK 620	D 107.130 151.652 86.624	A 87.344 115.408 101.386			REMARK 500 ARG B 492 73.75 56.33	D 111.865 168.332 101.211	A 84.791 115.732 101.527						REMARK 620 COORDINATION ANGLES FOR: M RES CSSEQI METAL
	REMARK 620 MG B 602 MG	D 116.840 163.493 94.114	A 92.403 114.932 95.394			SEQADV 6RAG GLY A 605 UNP Q72J05 EXPRESSION TAG	D 117.113 159.765 94.712	A 89.575 112.520 95.780			REMARK 500 SER C 85 63.08 60.82	D 105.028 150.727 97.657	A 86.862 117.319 101.292			REMARK 620 N RES CSSEQI ATOM	D 105.591 154.483 92.754	A 87.897 116.545 102.700			REMARK 800 SITE_IDENTIFIER: AC1	D 104.399 143.666 90.730	A 85.029 118.265 102.453			REMARK 800 EVIDENCE_CODE: SOFTWARE	D 107.629 155.409 95.615	A 86.734 120.122 101.797			REMARK 800 SITE	D 106.302 152.946 86.953	A 87.270 120.743 96.627			REMARK 620 COORDINATION ANGLES FOR: M RES CSSEQI METAL	D 107.130 151.652 87.464	A 87.344 115.408 101.986			REMARK 500 VAL C 48 -62.15 -123.12	D 111.865 169.172 100.371	A 84.791 115.732 102.127						REMARK 620 MG B 602 MG
	REMARK 620 N RES CSSEQI ATOM	D 116.840 163.493 94.114	A 92.403 114.932 95.394			SEQADV 6RAG GLY A 606 UNP Q72J05 EXPRESSION TAG	D 117.113 159.765 94.712	A 89.575 112.520 95.780			REMARK 500 PRO C 88 1.79 -69.20	D 105.028 151.567 87.577	A 86.862 117.319 101.292			REMARK 620 1 SER B 378 OG	D 105.591 154.483 93.594	A 87.897 116.545 102.700			REMARK 800 EVIDENCE_CODE: SOFTWARE	D 104.399 143.666 90.730	A 85.029 118.265 102.453			REMARK 800 SITE_DESCRIPTION: binding site for residue MG B 602	D 107.629 156.249 91.415	A 86.734 120.122 101.797			REMARK 800 SITE_IDENTIFIER: AC1	D 106.302 152.946 86.953	A 87.270 120.743 96.627			REMARK 620 MG B 602 MG	D 107.130 151.652 87.464	A 87.344 115.408 101.986			REMARK 500	D 111.865 169.172 100.371	A 84.791 115.732 102.127						REMARK 620 N RES CSSEQI ATOM
	REMARK 620 1 SER B 378 OG	D 116.840 163.493 94.114	A 92.403 114.932 95.394			SEQADV 6RAG GLU A 607 UNP Q72J05 EXPRESSION TAG	D 117.113 159.765 94.712	A 89.575 112.520 95.780			REMARK 500	D 105.028 151.567 87.577	A 86.862 117.319 101.292			REMARK 620 2 GLN B 419 OE1 112.7	D 105.591 154.483 93.594	A 87.897 116.545 102.700			REMARK 800 SITE_DESCRIPTION: binding site for residue AOV A 701	D 104.399 143.666 91.570	A 85.029 118.265 102.453			REMARK 900	D 107.629 156.249 91.415	A 86.734 120.122 101.797			REMARK 800 EVIDENCE_CODE: SOFTWARE	D 106.302 152.946 87.793	A 87.270 120.743 96.627			REMARK 620 N RES CSSEQI ATOM	D 107.130 151.652 87.464	A 87.344 115.408 101.986			REMARK 500 REMARK: NULL	D 111.865 169.172 100.371	A 84.791 115.732 102.127						REMARK 620 1 SER B 378 OG
	REMARK 620 2 GLN B 419 OE1 138.0	D 116.840 163.493 94.954	A 92.403 114.932 95.994			SEQADV 6RAG ASN A 608 UNP Q72J05 EXPRESSION TAG	D 117.113 159.765 95.552	A 89.575 112.520 96.380			REMARK 500 REMARK: NULL	D 105.028 151.567 87.577	A 86.862 117.319 101.892			REMARK 620 3 ATP B 601 O2G 172.9 74.2	D 105.591 154.483 93.594	A 87.897 116.545 103.300			REMARK 800	D 104.399 143.666 91.570	A 85.029 118.265 103.053			REMARK 900 RELATED ENTRIES	D 107.629 156.249 91.415	A 86.734 120.122 102.397			REMARK 800 SITE_DESCRIPTION: binding site for residue ADP A 701	D 106.302 152.946 87.793	A 87.270 120.743 97.227			REMARK 620 1 SER B 378 OG	D 107.130 151.652 88.304	A 87.344 115.408 102.586			REMARK 500	D 112.705 155.732 99.531	A 84.791 115.732 102.727						REMARK 620 2 GLN B 419 OE1 138.0
	REMARK 620 3 ADP B 601 O2B 128.8 74.4	D 116.840 163.493 94.954	A 92.403 114.932 95.994			SEQADV 6RAG LEU A 609 UNP Q72J05 EXPRESSION TAG	D 117.113 159.765 95.552	A 89.575 112.520 96.380			REMARK 620	D 105.028 151.567 88.417	A 86.862 117.319 101.892			REMARK 620 4 ATP B 601 O2B 95.3 149.7 78.4	D 105.591 154.483 94.434	A 87.897 116.545 103.300			REMARK 800 SITE_IDENTIFIER: AC2	D 104.399 143.666 92.410	A 85.029 118.265 103.053			REMARK 900 RELATED ID: EMD-4778 RELATED DB: EMDB	D 107.629 156.249 92.255	A 86.734 120.122 102.397			REMARK 800	D 106.302 152.946 87.793	A 87.270 120.743 97.227			REMARK 620 2 GLN B 419 OE1 65.4	D 107.130 151.652 88.304	A 87.344 115.408 102.586			REMARK 500 GEOMETRY AND STEREOCHEMISTRY	D 112.705 155.732 99.531	A 84.791 115.732 102.727						REMARK 620 3 ADP B 601 O2B 128.8 74.4
	REMARK 620 N 1 2	D 116.840 163.493 94.954	A 92.403 114.932 95.994			SEQADV 6RAG TYR A 610 UNP Q72J05 EXPRESSION TAG	D 117.113 159.765 95.552	A 89.575 112.520 96.380			REMARK 620 METAL COORDINATION	D 105.028 151.567 88.417	A 86.862 117.319 101.892			REMARK 620 5 HOH B 701 O 87.1 79.6 96.2 90.9	D 105.591 154.483 94.434	A 87.897 116.545 103.300			REMARK 800 EVIDENCE_CODE: SOFTWARE	D 104.399 143.666 92.410	A 85.029 118.265 103.053			REMARK 900 HETERODIMERIC ABC EXPORTER TMRAB IN VANADATE TRAPPED OUTWARD-FACING	D 107.629 156.249 92.255	A 86.734 120.122 102.397			REMARK 800 SITE_IDENTIFIER: AC2	D 106.302 152.946 88.633	A 87.270 120.743 97.227			REMARK 620 3 ATP B 601 O1G 152.3 127.1	D 107.130 151.652 88.304	A 87.344 115.408 102.586			REMARK 500 SUBTOPIC: MAIN CHAIN PLANARITY	D 112.705 155.732 99.531	A 84.791 115.732 102.727						REMARK 620 N 1 2
	REMARK 800	D 116.840 163.493 95.794	A 92.403 114.932 96.594			SEQADV 6RAG PHE A 611 UNP Q72J05 EXPRESSION TAG	D 117.113 159.765 96.392	A 89.575 112.520 96.980			REMARK 620 (M=MODEL NUMBER; RES=RESIDUE NAME; C=CHAIN IDENTIFIER;	D 105.028 151.567 88.417	A 86.862 117.319 102.492			REMARK 620 6 HOH B 702 O 95.6 87.4 82.6 101.8 166.7	D 105.591 154.483 94.434	A 87.897 116.545 103.900			REMARK 800 SITE_DESCRIPTION: binding site for residue ATP A 702	D 104.399 143.666 93.250	A 85.029 118.265 103.653			REMARK 900 OCCLUDED CONFORMATION	D 107.629 156.249 92.255	A 86.734 120.122 102.997			REMARK 800 EVIDENCE_CODE: SOFTWARE	D 106.302 152.946 88.633	A 87.270 120.743 97.827			REMARK 620 4 ATP B 601 O2B 77.3 84.3 79.6	D 107.130 151.652 89.144	A 87.344 115.408 103.186			REMARK 500	D 112.705 156.572 97.011	A 84.791 115.732 103.327						REMARK 800
	REMARK 800 SITE	D 116.840 163.493 95.794	A 92.403 114.932 96.594			SEQADV 6RAG GLN A 612 UNP Q72J05 EXPRESSION TAG	D 117.113 159.765 96.392	A 89.575 112.520 96.980			REMARK 620 SSEQ=SEQUENCE NUMBER; I=INSERTION CODE):	D 105.028 151.567 89.257	A 86.862 117.319 102.492			REMARK 620 N 1 2 3 4 5	D 105.591 155.323 91.914	A 87.897 116.545 103.900			REMARK 800	D 104.399 143.666 93.250	A 85.029 118.265 103.653			DBREF 6RAK A 1 600 UNP Q72J05 Q72J05_THET2 1 600	D 107.629 156.249 93.095	A 86.734 120.122 102.997			REMARK 800 SITE_DESCRIPTION: binding site for residue MG A 702	D 106.302 152.946 88.633	A 87.270 120.743 97.827			REMARK 620 N 1 2 3	D 107.130 151.652 89.144	A 87.344 115.408 103.186			REMARK 500 THE FOLLOWING RESIDUES HAVE A PSEUDO PLANARITY	D 112.705 156.572 97.011	A 84.791 115.732 103.327						REMARK 800 SITE
	REMARK 800 SITE_IDENTIFIER: AC1	D 116.840 163.493 95.794	A 92.403 114.932 96.594			SEQADV 6RAG GLY A 613 UNP Q72J05 EXPRESSION TAG	D 117.113 159.765 96.392	A 89.575 112.520 96.980			REMARK 620	D 105.028 151.567 89.257	A 86.862 117.319 102.492			REMARK 800	D 105.591 155.323 91.914	A 87.897 116.545 103.900			REMARK 800 SITE_IDENTIFIER: AC3	D 104.399 143.666 94.090	A 85.029 118.265 103.653			DBREF 6RAK B 1 578 UNP Q72J04 Q72J04_THET2 1 578	D 107.629 156.249 93.095	A 86.734 120.122 102.997			REMARK 800	D 106.302 152.946 89.473	A 87.270 120.743 97.827			REMARK 800	D 107.130 151.652 89.144	A 87.344 115.408 103.186			REMARK 500 TORSION ANGLE, C(I) - CA(I) - N(I+1) - O(I), GREATER	D 112.705 156.572 97.011	A 84.791 115.732 103.327						REMARK 800 SITE_IDENTIFIER: AC1
	REMARK 800 EVIDENCE_CODE: SOFTWARE	D 116.840 163.493 96.634	A 92.403 114.932 97.194			SEQADV 6RAG HIS A 614 UNP Q72J05 EXPRESSION TAG	D 117.113 159.765 97.232	A 89.575 112.520 97.580			REMARK 620 COORDINATION ANGLES FOR: M RES CSSEQI METAL	D 105.028 151.567 89.257	A 86.862 117.319 103.092			REMARK 800 SITE	D 105.591 155.323 91.914	A 87.897 116.545 104.500			REMARK 800 EVIDENCE_CODE: SOFTWARE	D 104.399 143.666 94.930	A 85.029 118.265 104.253			DBREF 6RAK C -1 134 PDB 6RAK 6RAK -1 134	D 107.629 156.249 93.095	A 86.734 120.122 103.597			REMARK 800 SITE_IDENTIFIER: AC3	D 106.302 152.946 89.473	A 87.270 120.743 98.427			REMARK 800 SITE	D 107.130 151.652 89.984	A 87.344 115.408 103.786			REMARK 500 10.0 DEGREES. (M=MODEL NUMBER; RES=RESIDUE NAME;	D 112.705 156.572 97.851	A 84.791 116.332 99.127						REMARK 800 EVIDENCE_CODE: SOFTWARE
	REMARK 800 SITE_DESCRIPTION: binding site for residue ATP A 701	D 116.840 163.493 96.634	A 92.403 114.932 97.194			SEQADV 6RAG HIS A 615 UNP Q72J05 EXPRESSION TAG	D 117.113 159.765 97.232	A 89.575 112.520 97.580			REMARK 620 MG A 702 MG	D 105.028 151.567 90.097	A 86.862 117.319 103.092			REMARK 800 SITE_IDENTIFIER: AC1	D 105.591 155.323 92.754	A 87.897 116.545 104.500			REMARK 800 SITE_DESCRIPTION: binding site for residue MG A 703	D 104.399 144.506 89.890	A 85.029 118.265 104.253			SEQADV 6RAK LYS A 601 UNP Q72J05 EXPRESSION TAG	D 107.629 156.249 93.935	A 86.734 120.122 103.597			REMARK 800 EVIDENCE_CODE: SOFTWARE	D 106.302 152.946 89.473	A 87.270 120.743 98.427			REMARK 800 SITE_IDENTIFIER: AC1	D 107.130 151.652 89.984	A 87.344 115.408 103.786			REMARK 500 C=CHAIN IDENTIFIER; SSEQ=SEQUENCE NUMBER;	D 112.705 156.572 97.851	A 84.791 116.332 99.127						REMARK 800 SITE_DESCRIPTION: binding site for residue ATP A 701
	REMARK 800	D 116.840 163.493 96.634	A 92.403 114.932 97.194			SEQADV 6RAG HIS A 616 UNP Q72J05 EXPRESSION TAG	D 117.113 159.765 97.232	A 89.575 112.520 97.580			REMARK 620 N RES CSSEQI ATOM	D 105.028 151.567 90.097	A 86.862 117.319 103.092			REMARK 800 EVIDENCE_CODE: SOFTWARE	D 105.591 155.323 92.754	A 87.897 116.545 104.500			REMARK 800	D 104.399 144.506 89.890	A 85.029 118.265 104.253			SEQADV 6RAK LEU A 602 UNP Q72J05 EXPRESSION TAG	D 107.629 156.249 93.935	A 86.734 120.122 103.597			REMARK 800 SITE_DESCRIPTION: binding site for residue ATP B 601	D 106.302 152.946 90.313	A 87.270 120.743 98.427			REMARK 800 EVIDENCE_CODE: SOFTWARE	D 107.130 151.652 89.984	A 87.344 115.408 103.786			REMARK 500 I=INSERTION CODE).	D 112.705 156.572 97.851	A 84.791 116.332 99.127						REMARK 800
	REMARK 800 SITE_IDENTIFIER: AC2	D 116.840 164.333 85.714	A 92.403 114.932 97.794			SEQADV 6RAG HIS A 617 UNP Q72J05 EXPRESSION TAG	D 117.113 159.765 98.072	A 89.575 112.520 98.180			REMARK 620 1 THR A 400 OG1	D 105.028 151.567 90.097	A 86.862 117.319 103.692			REMARK 800 SITE_DESCRIPTION: binding site for residue ATP A 701	D 105.591 155.323 92.754	A 87.897 116.545 105.100			REMARK 800 SITE_IDENTIFIER: AC4	D 104.399 144.506 90.730	A 85.029 118.265 104.853			SEQADV 6RAK GLY A 603 UNP Q72J05 EXPRESSION TAG	D 107.629 156.249 93.935	A 86.734 120.122 104.197			REMARK 800	D 106.302 152.946 90.313	A 87.270 120.743 99.027			REMARK 800 SITE_DESCRIPTION: binding site for residue ADP A 701	D 107.130 151.652 90.824	A 87.344 115.408 104.386			REMARK 500	D 112.705 156.572 98.691	A 84.791 116.332 99.727						REMARK 800 SITE_IDENTIFIER: AC2
	REMARK 800 EVIDENCE_CODE: SOFTWARE	D 116.840 164.333 85.714	A 92.403 114.932 97.794			SEQADV 6RAG HIS A 618 UNP Q72J05 EXPRESSION TAG	D 117.113 159.765 98.072	A 89.575 112.520 98.180			REMARK 620 2 GLN A 441 OE1 105.7	D 105.028 151.567 90.937	A 86.862 117.319 103.692			REMARK 800	D 105.591 155.323 93.594	A 87.897 116.545 105.100			REMARK 800 EVIDENCE_CODE: SOFTWARE	D 104.399 144.506 90.730	A 85.029 118.265 104.853			SEQADV 6RAK GLY A 604 UNP Q72J05 EXPRESSION TAG	D 107.629 156.249 94.775	A 86.734 120.122 104.197			REMARK 800 SITE_IDENTIFIER: AC4	D 106.302 152.946 90.313	A 87.270 120.743 99.027			REMARK 800	D 107.130 151.652 90.824	A 87.344 115.408 104.386			REMARK 500 M RES CSSEQI ANGLE	D 112.705 156.572 98.691	A 84.791 116.332 99.727						REMARK 800 EVIDENCE_CODE: SOFTWARE
	REMARK 800 SITE_DESCRIPTION: binding site for residue ADP B 601	D 116.840 164.333 85.714	A 92.403 114.932 97.794			SEQADV 6RAG HIS A 619 UNP Q72J05 EXPRESSION TAG	D 117.113 159.765 98.072	A 89.575 112.520 98.180			REMARK 620 3 ATP A 701 O2G 171.7 82.6	D 105.028 151.567 90.937	A 86.862 117.319 103.692			REMARK 800 SITE_IDENTIFIER: AC2	D 105.591 155.323 93.594	A 87.897 116.545 105.100			REMARK 800 SITE_DESCRIPTION: binding site for residue MG B 601	D 104.399 144.506 91.570	A 85.029 118.265 104.853			SEQADV 6RAK GLY A 605 UNP Q72J05 EXPRESSION TAG	D 107.629 156.249 94.775	A 86.734 120.122 104.197			REMARK 800 EVIDENCE_CODE: SOFTWARE	D 106.302 152.946 91.153	A 87.270 120.743 99.027			REMARK 800 SITE_IDENTIFIER: AC2	D 107.130 151.652 90.824	A 87.344 115.408 104.386			REMARK 500 LEU A 172 10.69	D 112.705 156.572 98.691	A 84.791 116.332 99.727						REMARK 800 SITE_DESCRIPTION: binding site for residue ADP B 601
	REMARK 800	D 116.840 164.333 86.554	A 92.403 114.932 98.394			SEQADV 6RAG HIS A 620 UNP Q72J05 EXPRESSION TAG	D 117.113 159.765 98.912	A 89.575 112.520 98.780			REMARK 620 4 ATP A 701 O2B 79.7 172.3 92.0	D 105.028 151.567 90.937	A 86.862 117.319 104.292			REMARK 800 EVIDENCE_CODE: SOFTWARE	D 105.591 155.323 93.594	A 87.897 116.545 105.700			REMARK 900	D 104.399 144.506 91.570	A 85.029 118.265 105.453			SEQADV 6RAK GLY A 606 UNP Q72J05 EXPRESSION TAG	D 107.629 156.249 94.775	A 86.734 120.122 104.797			REMARK 800 SITE_DESCRIPTION: binding site for residue MG B 602	D 106.302 152.946 91.153	A 87.270 120.743 99.627			REMARK 800 EVIDENCE_CODE: SOFTWARE	D 107.130 151.652 91.664	A 87.344 115.408 104.986			REMARK 500	D 112.705 156.572 99.531	A 84.791 116.332 100.327						REMARK 800
	REMARK 800 SITE_IDENTIFIER: AC3	D 116.840 164.333 86.554	A 92.403 114.932 98.394			SEQADV 6RAG HIS A 621 UNP Q72J05 EXPRESSION TAG	D 117.113 159.765 98.912	A 89.575 112.520 98.780			REMARK 620 5 HOH A 801 O 81.1 83.7 100.4 102.7	D 105.028 151.567 91.777	A 86.862 117.319 104.292			REMARK 800 SITE_DESCRIPTION: binding site for residue MG A 702	D 106.431 141.043 91.074	A 87.897 116.545 105.700			REMARK 900 RELATED ENTRIES	D 104.399 144.506 92.410	A 85.029 118.265 105.453			SEQADV 6RAK GLU A 607 UNP Q72J05 EXPRESSION TAG	D 107.629 157.089 92.255	A 86.734 120.122 104.797			REMARK 900	D 106.302 152.946 91.153	A 87.270 120.743 99.627			REMARK 800 SITE_DESCRIPTION: binding site for residue MG A 702	D 107.130 151.652 91.664	A 87.344 115.408 104.986			REMARK 500 REMARK: NULL	D 112.705 156.572 99.531	A 84.791 116.332 100.327						REMARK 800 SITE_IDENTIFIER: AC3
	REMARK 800 EVIDENCE_CODE: SOFTWARE	D 116.840 164.333 86.554	A 92.403 114.932 98.394			SEQADV 6RAG HIS A 622 UNP Q72J05 EXPRESSION TAG	D 117.113 159.765 98.912	A 89.575 112.520 98.780			REMARK 620 6 HOH A 802 O 84.4 76.4 97.5 99.0 151.2	D 105.028 151.567 91.777	A 86.862 117.319 104.292			REMARK 800	D 106.431 141.043 91.074	A 87.897 116.545 105.700			REMARK 900 RELATED ID: EMD-4777 RELATED DB: EMDB	D 104.399 144.506 92.410	A 85.029 118.265 105.453			SEQADV 6RAK ASN A 608 UNP Q72J05 EXPRESSION TAG	D 107.629 157.089 92.255	A 86.734 120.122 104.797			REMARK 900 RELATED ENTRIES	D 106.302 152.946 91.993	A 87.270 120.743 99.627			REMARK 800	D 107.130 151.652 91.664	A 87.344 115.408 104.986			REMARK 900	D 112.705 156.572 99.531	A 84.791 116.332 100.327						REMARK 800 EVIDENCE_CODE: SOFTWARE
	REMARK 800 SITE_DESCRIPTION: binding site for residue MG B 602	D 116.840 164.333 87.394	A 92.403 115.532 94.194			SEQADV 6RAG HIS A 623 UNP Q72J05 EXPRESSION TAG	D 117.113 160.605 87.152	A 89.575 113.120 94.580			REMARK 620 N 1 2 3 4 5	D 105.028 151.567 91.777	A 86.862 117.919 100.092			REMARK 800 SITE_IDENTIFIER: AC3	D 106.431 141.883 88.554	A 87.897 117.145 101.500			REMARK 900 HETERODIMERIC ABC EXPORTER TMRAB IN VANADATE TRAPPED OUTWARD-FACING	D 104.399 144.506 93.250	A 85.029 118.865 101.253			SEQADV 6RAK LEU A 609 UNP Q72J05 EXPRESSION TAG	D 107.629 157.089 92.255	A 86.734 120.722 100.597			REMARK 900 RELATED ID: EMD-4779 RELATED DB: EMDB	D 106.302 152.946 91.993	A 87.270 120.743 100.227			REMARK 800 SITE_IDENTIFIER: AC3	D 107.130 151.652 92.504	A 87.344 116.008 100.786			REMARK 900 RELATED ENTRIES	D 112.705 156.572 100.371	A 84.791 116.332 100.927						REMARK 800 SITE_DESCRIPTION: binding site for residue MG B 602
	REMARK 900	D 116.840 164.333 87.394	A 92.403 115.532 94.194			SEQRES 1 A 623 MET THR GLU ASP THR TYR SER LYS ALA PHE ASP ARG ALA	D 117.113 160.605 87.152	A 89.575 113.120 94.580			REMARK 620	D 105.028 151.567 92.617	A 86.862 117.919 100.092			REMARK 800 EVIDENCE_CODE: SOFTWARE	D 106.431 141.883 88.554	A 87.897 117.145 101.500			REMARK 900 OPEN CONFORMATION	D 104.399 144.506 93.250	A 85.029 118.865 101.253			SEQADV 6RAK TYR A 610 UNP Q72J05 EXPRESSION TAG	D 107.629 157.089 93.095	A 86.734 120.722 100.597			REMARK 900 HETERODIMERIC ABC EXPORTER TMRAB UNDER TURNOVER CONDITIONS IN	D 106.302 152.946 91.993	A 87.270 120.743 100.227			REMARK 800 EVIDENCE_CODE: SOFTWARE	D 107.130 151.652 92.504	A 87.344 116.008 100.786			REMARK 900 RELATED ID: EMD-4781 RELATED DB: EMDB	D 112.705 156.572 100.371	A 84.791 116.332 100.927						REMARK 900
	REMARK 900 RELATED ENTRIES	D 116.840 164.333 87.394	A 92.403 115.532 94.194			SEQRES 2 A 623 LEU PHE ALA ARG ILE LEU ARG TYR VAL TRP PRO TYR ARG	D 117.113 160.605 87.152	A 89.575 113.120 94.580			REMARK 620 COORDINATION ANGLES FOR: M RES CSSEQI METAL	D 105.028 151.567 92.617	A 86.862 117.919 100.092			REMARK 800 SITE_DESCRIPTION: binding site for residue ATP B 601	D 106.431 141.883 89.394	A 87.897 117.145 101.500			DBREF 6RAJ A 1 600 UNP Q72J05 Q72J05_THET2 1 600	D 104.399 144.506 94.090	A 85.029 118.865 101.253			SEQADV 6RAK PHE A 611 UNP Q72J05 EXPRESSION TAG	D 107.629 157.089 93.095	A 86.734 120.722 100.597			REMARK 900 ASYMMETRIC UNLOCKED RETURN CONFORMATION	D 106.302 152.946 92.833	A 87.270 120.743 100.227			REMARK 800 SITE_DESCRIPTION: binding site for residue ATP B 601	D 107.130 151.652 92.504	A 87.344 116.008 100.786			REMARK 900 HETERODIMERIC ABC EXPORTER TMRAB IN INWARD-FACING WIDE CONFORMATION	D 112.705 156.572 100.371	A 84.791 116.332 100.927						REMARK 900 RELATED ENTRIES
	REMARK 900 RELATED ID: EMD-4773 RELATED DB: EMDB	D 116.840 164.333 88.234	A 92.403 115.532 94.794			SEQRES 3 A 623 LEU GLN VAL VAL LEU ALA LEU LEU PHE LEU LEU VAL VAL	D 117.113 160.605 87.992	A 89.575 113.120 95.180			REMARK 620 MG B 602 MG	D 105.028 151.567 92.617	A 86.862 117.919 100.692			REMARK 800	D 106.431 141.883 89.394	A 87.897 117.145 102.100			DBREF 6RAJ B 1 578 UNP Q72J04 Q72J04_THET2 1 578	D 104.399 144.506 94.930	A 85.029 118.865 101.853			SEQADV 6RAK GLN A 612 UNP Q72J05 EXPRESSION TAG	D 107.629 157.089 93.095	A 86.734 120.722 101.197			DBREF 6RAL A 1 600 UNP Q72J05 Q72J05_THET2 1 600	D 106.302 152.946 92.833	A 87.270 120.743 100.827			REMARK 800	D 107.130 151.652 93.344	A 87.344 116.008 101.386			DBREF 6RAN A 1 600 UNP Q72J05 Q72J05_THET2 1 600	D 112.705 156.572 101.211	A 84.791 116.332 101.527						REMARK 900 RELATED ID: EMD-4773 RELATED DB: EMDB
	REMARK 900 HETERODIMERIC ABC EXPORTER TMRAB IN INWARD-FACING NARROW	D 116.840 164.333 88.234	A 92.403 115.532 94.794			SEQRES 4 A 623 THR LEU ALA ALA ALA ALA THR PRO LEU PHE PHE LYS TRP	D 117.113 160.605 87.992	A 89.575 113.120 95.180			REMARK 620 N RES CSSEQI ATOM	D 105.028 151.567 93.457	A 86.862 117.919 100.692			REMARK 800 SITE_IDENTIFIER: AC4	D 106.431 141.883 90.234	A 87.897 117.145 102.100			DBREF 6RAJ C -1 134 PDB 6RAJ 6RAJ -1 134	D 104.399 144.506 95.770	A 85.029 118.865 101.853			SEQADV 6RAK GLY A 613 UNP Q72J05 EXPRESSION TAG	D 107.629 157.089 93.935	A 86.734 120.722 101.197			DBREF 6RAL B 1 578 UNP Q72J04 Q72J04_THET2 1 578	D 106.302 152.946 92.833	A 87.270 120.743 100.827			REMARK 800 SITE_IDENTIFIER: AC4	D 107.130 151.652 93.344	A 87.344 116.008 101.386			DBREF 6RAN B 1 578 UNP Q72J04 Q72J04_THET2 1 578	D 112.705 156.572 101.211	A 84.791 116.332 101.527						REMARK 900 HETERODIMERIC ABC EXPORTER TMRAB IN INWARD-FACING NARROW
	REMARK 900 CONFORMATION UNDER TURNOVER CONDITIONS	D 116.840 164.333 88.234	A 92.403 115.532 94.794			SEQRES 5 A 623 ALA ILE ASP LEU ALA LEU VAL PRO THR GLU PRO ARG PRO	D 117.113 160.605 87.992	A 89.575 113.120 95.180			REMARK 620 1 SER B 378 OG	D 105.028 151.567 93.457	A 86.862 117.919 100.692			REMARK 800 EVIDENCE_CODE: SOFTWARE	D 106.431 141.883 90.234	A 87.897 117.145 102.100			SEQADV 6RAJ LYS A 601 UNP Q72J05 EXPRESSION TAG	D 104.399 145.346 89.050	A 85.029 118.865 101.853			SEQADV 6RAK HIS A 614 UNP Q72J05 EXPRESSION TAG	D 107.629 157.089 93.935	A 86.734 120.722 101.197			DBREF 6RAL C -1 134 PDB 6RAL 6RAL -1 134	D 106.302 152.946 93.673	A 87.270 120.743 100.827			REMARK 800 EVIDENCE_CODE: SOFTWARE	D 107.130 151.652 93.344	A 87.344 116.008 101.386			DBREF 6RAN C -1 134 PDB 6RAN 6RAN -1 134	D 112.705 156.572 101.211	A 84.791 116.332 101.527						REMARK 900 CONFORMATION UNDER TURNOVER CONDITIONS
	DBREF 6RAF A 1 600 UNP Q72J05 Q72J05_THET2 1 600	D 116.840 164.333 89.074	A 92.403 115.532 95.394			SEQRES 6 A 623 LEU ALA GLU ARG PHE HIS LEU LEU LEU TRP ILE SER LEU	D 117.113 160.605 88.832	A 89.575 113.120 95.780			REMARK 620 2 GLN B 419 OE1 107.2	D 105.028 151.567 93.457	A 86.862 117.919 101.292			REMARK 800 SITE_DESCRIPTION: binding site for residue MG B 602	D 106.431 141.883 91.074	A 87.897 117.145 102.700			SEQADV 6RAJ LEU A 602 UNP Q72J05 EXPRESSION TAG	D 104.399 145.346 89.050	A 85.029 118.865 102.453			SEQADV 6RAK HIS A 615 UNP Q72J05 EXPRESSION TAG	D 107.629 157.089 93.935	A 86.734 120.722 101.797			SEQADV 6RAL LYS A 601 UNP Q72J05 EXPRESSION TAG	D 106.302 152.946 93.673	A 87.270 120.743 101.427			REMARK 800 SITE_DESCRIPTION: binding site for residue MG B 602	D 107.130 151.652 94.184	A 87.344 116.008 101.986			SEQADV 6RAN GLN A 523 UNP Q72J05 GLU 523 ENGINEERED MUTATION	D 112.705 156.572 102.051	A 84.791 116.332 102.127						DBREF 6RAF A 1 600 UNP Q72J05 Q72J05_THET2 1 600
	DBREF 6RAF B 1 578 UNP Q72J04 Q72J04_THET2 1 578	D 116.840 164.333 89.074	A 92.403 115.532 95.394			SEQRES 7 A 623 GLY PHE LEU ALA VAL ARG ALA VAL HIS PHE ALA ALA THR	D 117.113 160.605 88.832	A 89.575 113.120 95.780			REMARK 620 3 ATP B 601 O3G 167.5 85.1	D 105.028 151.567 94.297	A 86.862 117.919 101.292			REMARK 900	D 106.431 141.883 91.914	A 87.897 117.145 102.700			SEQADV 6RAJ GLY A 603 UNP Q72J05 EXPRESSION TAG	D 104.399 145.346 89.890	A 85.029 118.865 102.453			SEQADV 6RAK HIS A 616 UNP Q72J05 EXPRESSION TAG	D 108.469 143.649 88.895	A 86.734 120.722 101.797			SEQADV 6RAL LEU A 602 UNP Q72J05 EXPRESSION TAG	D 106.302 152.946 93.673	A 87.270 120.743 101.427			REMARK 900	D 107.130 151.652 94.184	A 87.344 116.008 101.986			SEQADV 6RAN LYS A 601 UNP Q72J05 EXPRESSION TAG	D 112.705 156.572 102.051	A 84.791 116.332 102.127						DBREF 6RAF B 1 578 UNP Q72J04 Q72J04_THET2 1 578
	DBREF1 6RAF C 1 124 UNP A0A192B6J5_VICPA	D 116.840 164.333 89.074	A 92.403 115.532 95.394			SEQRES 8 A 623 TYR GLY GLU THR TYR LEU ILE GLN TRP VAL GLY GLN ARG	D 117.113 160.605 88.832	A 89.575 113.120 95.780			REMARK 620 4 ATP B 601 O2B 86.2 146.9 84.3	D 105.028 151.567 94.297	A 86.862 117.919 101.292			REMARK 900 RELATED ENTRIES	D 106.431 142.723 87.714	A 87.897 117.145 102.700			SEQADV 6RAJ GLY A 604 UNP Q72J05 EXPRESSION TAG	D 104.399 145.346 89.890	A 85.029 118.865 102.453			SEQADV 6RAK HIS A 617 UNP Q72J05 EXPRESSION TAG	D 108.469 143.649 88.895	A 86.734 120.722 101.797			SEQADV 6RAL GLY A 603 UNP Q72J05 EXPRESSION TAG	D 106.302 152.946 94.513	A 87.270 120.743 101.427			REMARK 900 RELATED ENTRIES	D 107.130 151.652 94.184	A 87.344 116.008 101.986			SEQADV 6RAN LEU A 602 UNP Q72J05 EXPRESSION TAG	D 112.705 156.572 102.051	A 84.791 116.332 102.127						DBREF1 6RAF C 1 124 UNP A0A192B6J5_VICPA
	DBREF2 6RAF C A0A192B6J5 1 124	D 116.840 164.333 89.914	A 92.403 115.532 95.994			SEQRES 9 A 623 VAL LEU PHE ASP LEU ARG SER ASP LEU PHE ALA LYS LEU	D 117.113 160.605 89.672	A 89.575 113.120 96.380			REMARK 620 5 HOH B 701 O 86.0 65.0 101.4 86.6	D 105.028 151.567 94.297	A 86.862 117.919 101.892			REMARK 900 RELATED ID: EMD-4776 RELATED DB: EMDB	D 106.431 142.723 87.714	A 87.897 117.145 103.300			SEQADV 6RAJ GLY A 605 UNP Q72J05 EXPRESSION TAG	D 104.399 145.346 90.730	A 85.029 118.865 103.053			SEQADV 6RAK HIS A 618 UNP Q72J05 EXPRESSION TAG	D 108.469 143.649 89.735	A 86.734 120.722 102.397			SEQADV 6RAL GLY A 604 UNP Q72J05 EXPRESSION TAG	D 106.302 152.946 94.513	A 87.270 120.743 102.027			REMARK 900 RELATED ID: EMD-4780 RELATED DB: EMDB	D 107.130 151.652 95.024	A 87.344 116.008 102.586			SEQADV 6RAN GLY A 603 UNP Q72J05 EXPRESSION TAG	D 112.705 157.412 95.331	A 84.791 116.332 102.727						DBREF2 6RAF C A0A192B6J5 1 124
	SEQADV 6RAF LYS A 601 UNP Q72J05 EXPRESSION TAG	D 116.840 164.333 89.914	A 92.403 115.532 95.994			SEQRES 10 A 623 MET ARG LEU HIS PRO GLY PHE TYR ASP ARG ASN PRO VAL	D 117.113 160.605 89.672	A 89.575 113.120 96.380			REMARK 620 6 HOH B 702 O 80.4 111.9 93.4 99.9 164.3	D 105.028 151.567 95.137	A 86.862 117.919 101.892			REMARK 900 HETERODIMERIC ABC EXPORTER TMRAB IN ATP-BOUND OUTWARD-FACING	D 106.431 142.723 88.554	A 87.897 117.145 103.300			SEQADV 6RAJ GLY A 606 UNP Q72J05 EXPRESSION TAG	D 104.399 145.346 90.730	A 85.029 118.865 103.053			SEQADV 6RAK HIS A 619 UNP Q72J05 EXPRESSION TAG	D 108.469 143.649 89.735	A 86.734 120.722 102.397			SEQADV 6RAL GLY A 605 UNP Q72J05 EXPRESSION TAG	D 106.302 152.946 94.513	A 87.270 120.743 102.027			REMARK 900 HETERODIMERIC ABC EXPORTER TMRAB UNDER TURNOVER CONDITIONS IN	D 107.130 151.652 95.024	A 87.344 116.008 102.586			SEQADV 6RAN GLY A 604 UNP Q72J05 EXPRESSION TAG	D 112.705 157.412 95.331	A 84.791 116.332 102.727						SEQADV 6RAF LYS A 601 UNP Q72J05 EXPRESSION TAG
	SEQADV 6RAF LEU A 602 UNP Q72J05 EXPRESSION TAG	D 116.840 164.333 89.914	A 92.403 115.532 95.994			SEQRES 11 A 623 GLY ARG LEU MET THR ARG VAL THR SER ASP VAL ASP ALA	D 117.113 160.605 89.672	A 89.575 113.120 96.380			REMARK 620 N 1 2 3 4 5	D 105.028 151.567 95.137	A 86.862 117.919 101.892			REMARK 900 OCCLUDED CONFORMATION	D 106.431 142.723 88.554	A 87.897 117.145 103.300			SEQADV 6RAJ GLU A 607 UNP Q72J05 EXPRESSION TAG	D 104.399 145.346 91.570	A 85.029 118.865 103.053			SEQADV 6RAK HIS A 620 UNP Q72J05 EXPRESSION TAG	D 108.469 143.649 90.575	A 86.734 120.722 102.397			SEQADV 6RAL GLY A 606 UNP Q72J05 EXPRESSION TAG	D 106.302 152.946 95.353	A 87.270 120.743 102.027			REMARK 900 ASYMMETRIC UNLOCKED RETURN CONFORMATION WITH WIDER OPENED	D 107.130 151.652 95.024	A 87.344 116.008 102.586			SEQADV 6RAN GLY A 605 UNP Q72J05 EXPRESSION TAG	D 112.705 157.412 95.331	A 84.791 116.332 102.727						SEQADV 6RAF LEU A 602 UNP Q72J05 EXPRESSION TAG
	SEQADV 6RAF GLY A 603 UNP Q72J05 EXPRESSION TAG	D 116.840 164.333 90.754	A 92.403 115.532 96.594			SEQRES 12 A 623 ILE ASN GLN PHE ILE THR GLY GLY LEU VAL GLY VAL ILE	D 117.113 160.605 90.512	A 89.575 113.120 96.980			REMARK 800	D 105.028 151.567 95.137	A 86.862 117.919 102.492			DBREF 6RAI A 1 600 UNP Q72J05 Q72J05_THET2 1 600	D 106.431 142.723 89.394	A 87.897 117.145 103.900			SEQADV 6RAJ ASN A 608 UNP Q72J05 EXPRESSION TAG	D 104.399 145.346 91.570	A 85.029 118.865 103.653			SEQADV 6RAK HIS A 621 UNP Q72J05 EXPRESSION TAG	D 108.469 143.649 91.415	A 86.734 120.722 102.997			SEQADV 6RAL GLU A 607 UNP Q72J05 EXPRESSION TAG	D 106.302 152.946 95.353	A 87.270 120.743 102.627			REMARK 900 INTRACELLULAR GATE	D 107.130 151.652 95.864	A 87.344 116.008 103.186			SEQADV 6RAN GLY A 606 UNP Q72J05 EXPRESSION TAG	D 112.705 157.412 96.171	A 84.791 116.332 103.327						SEQADV 6RAF GLY A 603 UNP Q72J05 EXPRESSION TAG
	SEQADV 6RAF GLY A 604 UNP Q72J05 EXPRESSION TAG	D 116.840 164.333 90.754	A 92.403 115.532 96.594			SEQRES 13 A 623 ALA ASP LEU PHE THR LEU VAL GLY LEU LEU GLY PHE MET	D 117.113 160.605 90.512	A 89.575 113.120 96.980			REMARK 800 SITE	D 105.028 151.567 95.977	A 86.862 117.919 102.492			DBREF 6RAI B 1 578 UNP Q72J04 Q72J04_THET2 1 578	D 106.431 142.723 89.394	A 87.897 117.145 103.900			SEQADV 6RAJ LEU A 609 UNP Q72J05 EXPRESSION TAG	D 104.399 145.346 92.410	A 85.029 118.865 103.653			SEQADV 6RAK HIS A 622 UNP Q72J05 EXPRESSION TAG	D 108.469 143.649 92.255	A 86.734 120.722 102.997			SEQADV 6RAL ASN A 608 UNP Q72J05 EXPRESSION TAG	D 106.302 152.946 95.353	A 87.270 120.743 102.627			DBREF 6RAM A 1 600 UNP Q72J05 Q72J05_THET2 1 600	D 107.130 151.652 95.864	A 87.344 116.008 103.186			SEQADV 6RAN GLU A 607 UNP Q72J05 EXPRESSION TAG	D 112.705 157.412 96.171	A 84.791 116.332 103.327						SEQADV 6RAF GLY A 604 UNP Q72J05 EXPRESSION TAG
	SEQADV 6RAF GLY A 605 UNP Q72J05 EXPRESSION TAG	D 116.840 164.333 90.754	A 92.403 115.532 96.594			SEQRES 14 A 623 LEU PHE LEU SER PRO LYS LEU THR LEU VAL VAL LEU LEU	D 117.113 160.605 90.512	A 89.575 113.120 96.980			REMARK 800 SITE_IDENTIFIER: AC1	D 105.028 151.567 95.977	A 86.862 117.919 102.492			DBREF 6RAI C -1 134 PDB 6RAI 6RAI -1 134	D 106.431 142.723 90.234	A 87.897 117.145 103.900			SEQADV 6RAJ TYR A 610 UNP Q72J05 EXPRESSION TAG	D 104.399 145.346 92.410	A 85.029 118.865 103.653			SEQADV 6RAK HIS A 623 UNP Q72J05 EXPRESSION TAG	D 108.469 144.489 88.055	A 86.734 120.722 102.997			SEQADV 6RAL LEU A 609 UNP Q72J05 EXPRESSION TAG	D 106.302 152.946 96.193	A 87.270 120.743 102.627			DBREF 6RAM B 1 578 UNP Q72J04 Q72J04_THET2 1 578	D 107.130 151.652 95.864	A 87.344 116.008 103.186			SEQADV 6RAN ASN A 608 UNP Q72J05 EXPRESSION TAG	D 112.705 157.412 96.171	A 84.791 116.332 103.327						SEQADV 6RAF GLY A 605 UNP Q72J05 EXPRESSION TAG
	SEQADV 6RAF GLY A 606 UNP Q72J05 EXPRESSION TAG	D 116.840 164.333 91.594	A 92.403 115.532 97.194			SEQRES 15 A 623 VAL ALA PRO VAL LEU LEU ALA VAL THR THR TRP VAL ARG	D 117.113 160.605 91.352	A 89.575 113.120 97.580			REMARK 800 EVIDENCE_CODE: SOFTWARE	D 105.028 151.567 95.977	A 86.862 117.919 103.092			SEQADV 6RAI GLN A 523 UNP Q72J05 GLU 523 ENGINEERED MUTATION	D 106.431 142.723 90.234	A 87.897 117.145 104.500			SEQADV 6RAJ PHE A 611 UNP Q72J05 EXPRESSION TAG	D 104.399 145.346 93.250	A 85.029 118.865 104.253			SEQRES 1 A 623 MET THR GLU ASP THR TYR SER LYS ALA PHE ASP ARG ALA	D 108.469 144.489 88.055	A 86.734 120.722 103.597			SEQADV 6RAL TYR A 610 UNP Q72J05 EXPRESSION TAG	D 106.302 152.946 96.193	A 87.270 120.743 103.227			DBREF 6RAM C -1 134 PDB 6RAM 6RAM -1 134	D 107.130 151.652 96.704	A 87.344 116.008 103.786			SEQADV 6RAN LEU A 609 UNP Q72J05 EXPRESSION TAG	D 112.705 157.412 97.011	A 84.791 116.332 103.927						SEQADV 6RAF GLY A 606 UNP Q72J05 EXPRESSION TAG
	SEQADV 6RAF GLU A 607 UNP Q72J05 EXPRESSION TAG	D 116.840 164.333 91.594	A 92.403 115.532 97.194			SEQRES 16 A 623 LEU GLY MET ARG SER ALA TYR ARG GLU MET ARG LEU ARG	D 117.113 160.605 91.352	A 89.575 113.120 97.580			REMARK 800 SITE_DESCRIPTION: binding site for residue ATP A 701	D 105.028 151.567 96.817	A 86.862 117.919 103.092			SEQADV 6RAI LYS A 601 UNP Q72J05 EXPRESSION TAG	D 106.431 142.723 91.074	A 87.897 117.145 104.500			SEQADV 6RAJ GLN A 612 UNP Q72J05 EXPRESSION TAG	D 104.399 145.346 93.250	A 85.029 118.865 104.253			SEQRES 2 A 623 LEU PHE ALA ARG ILE LEU ARG TYR VAL TRP PRO TYR ARG	D 108.469 144.489 88.895	A 86.734 120.722 103.597			SEQADV 6RAL PHE A 611 UNP Q72J05 EXPRESSION TAG	D 106.302 152.946 96.193	A 87.270 120.743 103.227			SEQADV 6RAM LYS A 601 UNP Q72J05 EXPRESSION TAG	D 107.130 151.652 96.704	A 87.344 116.008 103.786			SEQADV 6RAN TYR A 610 UNP Q72J05 EXPRESSION TAG	D 112.705 157.412 97.011	A 84.791 116.332 103.927						SEQADV 6RAF GLU A 607 UNP Q72J05 EXPRESSION TAG
	SEQADV 6RAF ASN A 608 UNP Q72J05 EXPRESSION TAG	D 116.840 164.333 91.594	A 92.403 115.532 97.194			SEQRES 17 A 623 LEU ALA ARG VAL ASN ALA ALA LEU GLN GLU ASN LEU SER	D 117.113 160.605 91.352	A 89.575 113.120 97.580			REMARK 800	D 105.028 151.567 96.817	A 86.862 117.919 103.092			SEQADV 6RAI LEU A 602 UNP Q72J05 EXPRESSION TAG	D 106.431 142.723 91.914	A 87.897 117.145 104.500			SEQADV 6RAJ GLY A 613 UNP Q72J05 EXPRESSION TAG	D 104.399 145.346 94.090	A 85.029 118.865 104.253			SEQRES 3 A 623 LEU GLN VAL VAL LEU ALA LEU LEU PHE LEU LEU VAL VAL	D 108.469 144.489 88.895	A 86.734 120.722 103.597			SEQADV 6RAL GLN A 612 UNP Q72J05 EXPRESSION TAG	D 106.302 152.946 97.033	A 87.270 120.743 103.227			SEQADV 6RAM LEU A 602 UNP Q72J05 EXPRESSION TAG	D 107.130 151.652 96.704	A 87.344 116.008 103.786			SEQADV 6RAN PHE A 611 UNP Q72J05 EXPRESSION TAG	D 112.705 157.412 97.011	A 84.791 116.332 103.927						SEQADV 6RAF ASN A 608 UNP Q72J05 EXPRESSION TAG
	SEQADV 6RAF LEU A 609 UNP Q72J05 EXPRESSION TAG	D 116.840 164.333 92.434	A 92.403 115.532 97.794			SEQRES 18 A 623 GLY VAL GLU THR ILE GLN LEU PHE VAL LYS GLU ARG GLU	D 117.113 160.605 92.192	A 89.575 113.120 98.180			REMARK 800 SITE_IDENTIFIER: AC2	D 105.028 151.567 96.817	A 86.862 117.919 103.692			SEQADV 6RAI GLY A 603 UNP Q72J05 EXPRESSION TAG	D 106.431 142.723 92.754	A 87.897 117.145 105.100			SEQADV 6RAJ HIS A 614 UNP Q72J05 EXPRESSION TAG	D 104.399 145.346 94.930	A 85.029 118.865 104.853			SEQRES 4 A 623 THR LEU ALA ALA ALA ALA THR PRO LEU PHE PHE LYS TRP	D 108.469 144.489 89.735	A 86.734 120.722 104.197			SEQADV 6RAL GLY A 613 UNP Q72J05 EXPRESSION TAG	D 106.302 152.946 97.033	A 87.270 120.743 103.827			SEQADV 6RAM GLY A 603 UNP Q72J05 EXPRESSION TAG	D 107.130 152.492 87.464	A 87.344 116.008 104.386			SEQADV 6RAN GLN A 612 UNP Q72J05 EXPRESSION TAG	D 112.705 157.412 97.851	A 84.791 116.932 98.527						SEQADV 6RAF LEU A 609 UNP Q72J05 EXPRESSION TAG
	SEQADV 6RAF TYR A 610 UNP Q72J05 EXPRESSION TAG	D 116.840 164.333 92.434	A 92.403 115.532 97.794			SEQRES 19 A 623 ARG GLU GLU LYS PHE ASP ARG LEU ASN ARG ASP LEU PHE	D 117.113 160.605 92.192	A 89.575 113.120 98.180			REMARK 800 EVIDENCE_CODE: SOFTWARE	D 105.028 151.567 97.657	A 86.862 117.919 103.692			SEQADV 6RAI GLY A 604 UNP Q72J05 EXPRESSION TAG	D 106.431 143.563 86.874	A 87.897 117.145 105.100			SEQADV 6RAJ HIS A 615 UNP Q72J05 EXPRESSION TAG	D 104.399 145.346 95.770	A 85.029 118.865 104.853			SEQRES 5 A 623 ALA ILE ASP LEU ALA LEU VAL PRO THR GLU PRO ARG PRO	D 108.469 144.489 89.735	A 86.734 120.722 104.197			SEQADV 6RAL HIS A 614 UNP Q72J05 EXPRESSION TAG	D 106.302 152.946 97.033	A 87.270 120.743 103.827			SEQADV 6RAM GLY A 604 UNP Q72J05 EXPRESSION TAG	D 107.130 152.492 87.464	A 87.344 116.008 104.386			SEQADV 6RAN GLY A 613 UNP Q72J05 EXPRESSION TAG	D 112.705 157.412 97.851	A 84.791 116.932 98.527						SEQADV 6RAF TYR A 610 UNP Q72J05 EXPRESSION TAG
	SEQADV 6RAF PHE A 611 UNP Q72J05 EXPRESSION TAG	D 116.840 164.333 92.434	A 92.403 115.532 97.794			SEQRES 20 A 623 ARG ALA TRP VAL GLU ILE ILE ARG TRP PHE ALA LEU PHE	D 117.113 160.605 92.192	A 89.575 113.120 98.180			REMARK 800 SITE_DESCRIPTION: binding site for residue MG A 702	D 105.028 151.567 97.657	A 86.862 117.919 103.692			SEQADV 6RAI GLY A 605 UNP Q72J05 EXPRESSION TAG	D 106.431 143.563 86.874	A 87.897 117.145 105.100			SEQADV 6RAJ HIS A 616 UNP Q72J05 EXPRESSION TAG	D 104.399 146.186 88.210	A 85.029 118.865 104.853			SEQRES 6 A 623 LEU ALA GLU ARG PHE HIS LEU LEU LEU TRP ILE SER LEU	D 108.469 144.489 90.575	A 86.734 120.722 104.197			SEQADV 6RAL HIS A 615 UNP Q72J05 EXPRESSION TAG	D 106.302 153.786 87.793	A 87.270 120.743 103.827			SEQADV 6RAM GLY A 605 UNP Q72J05 EXPRESSION TAG	D 107.130 152.492 87.464	A 87.344 116.008 104.386			SEQADV 6RAN HIS A 614 UNP Q72J05 EXPRESSION TAG	D 112.705 157.412 97.851	A 84.791 116.932 98.527						SEQADV 6RAF PHE A 611 UNP Q72J05 EXPRESSION TAG
	SEQADV 6RAF GLN A 612 UNP Q72J05 EXPRESSION TAG	D 116.840 164.333 93.274	A 92.403 115.532 98.394			SEQRES 21 A 623 PHE PRO VAL VAL GLY PHE LEU GLY ASP PHE ALA VAL ALA	D 117.113 160.605 93.032	A 89.575 113.120 98.780			REMARK 800	D 105.028 151.567 97.657	A 86.862 117.919 104.292			SEQADV 6RAI GLY A 606 UNP Q72J05 EXPRESSION TAG	D 106.431 143.563 87.714	A 87.897 117.145 105.700			SEQADV 6RAJ HIS A 617 UNP Q72J05 EXPRESSION TAG	D 104.399 146.186 88.210	A 85.029 118.865 105.453			SEQRES 7 A 623 GLY PHE LEU ALA VAL ARG ALA VAL HIS PHE ALA ALA THR	D 108.469 144.489 90.575	A 86.734 120.722 104.797			SEQADV 6RAL HIS A 616 UNP Q72J05 EXPRESSION TAG	D 106.302 153.786 87.793	A 87.270 120.743 104.427			SEQADV 6RAM GLY A 606 UNP Q72J05 EXPRESSION TAG	D 107.130 152.492 88.304	A 87.344 116.008 104.986			SEQADV 6RAN HIS A 615 UNP Q72J05 EXPRESSION TAG	D 112.705 157.412 98.691	A 84.791 116.932 99.127						SEQADV 6RAF GLN A 612 UNP Q72J05 EXPRESSION TAG
	SEQADV 6RAF GLY A 613 UNP Q72J05 EXPRESSION TAG	D 116.840 164.333 93.274	A 92.403 115.532 98.394			SEQRES 22 A 623 SER LEU VAL TYR TYR GLY GLY GLY GLU VAL VAL ARG GLY	D 117.113 160.605 93.032	A 89.575 113.120 98.780			REMARK 800 SITE_IDENTIFIER: AC3	D 105.028 152.407 88.417	A 86.862 117.919 104.292			SEQADV 6RAI GLU A 607 UNP Q72J05 EXPRESSION TAG	D 106.431 143.563 87.714	A 87.897 117.145 105.700			SEQADV 6RAJ HIS A 618 UNP Q72J05 EXPRESSION TAG	D 104.399 146.186 88.210	A 85.029 118.865 105.453			SEQRES 8 A 623 TYR GLY GLU THR TYR LEU ILE GLN TRP VAL GLY GLN ARG	D 108.469 144.489 91.415	A 86.734 120.722 104.797			SEQADV 6RAL HIS A 617 UNP Q72J05 EXPRESSION TAG	D 106.302 153.786 87.793	A 87.270 120.743 104.427			SEQADV 6RAM GLU A 607 UNP Q72J05 EXPRESSION TAG	D 107.130 152.492 88.304	A 87.344 116.008 104.986			SEQADV 6RAN HIS A 616 UNP Q72J05 EXPRESSION TAG	D 112.705 157.412 98.691	A 84.791 116.932 99.127						SEQADV 6RAF GLY A 613 UNP Q72J05 EXPRESSION TAG
	SEQADV 6RAF HIS A 614 UNP Q72J05 EXPRESSION TAG	D 116.840 164.333 93.274	A 92.403 115.532 98.394			SEQRES 23 A 623 ALA VAL SER LEU GLY LEU LEU VAL ALA PHE VAL ASP TYR	D 117.113 160.605 93.032	A 89.575 113.120 98.780			REMARK 800 EVIDENCE_CODE: SOFTWARE	D 105.028 152.407 88.417	A 86.862 117.919 104.292			SEQADV 6RAI ASN A 608 UNP Q72J05 EXPRESSION TAG	D 106.431 143.563 88.554	A 87.897 117.145 105.700			SEQADV 6RAJ HIS A 619 UNP Q72J05 EXPRESSION TAG	D 104.399 146.186 89.050	A 85.029 118.865 105.453			SEQRES 9 A 623 VAL LEU PHE ASP LEU ARG SER ASP LEU PHE ALA LYS LEU	D 108.469 144.489 92.255	A 86.734 120.722 104.797			SEQADV 6RAL HIS A 618 UNP Q72J05 EXPRESSION TAG	D 106.302 153.786 88.633	A 87.270 120.743 104.427			SEQADV 6RAM ASN A 608 UNP Q72J05 EXPRESSION TAG	D 107.130 152.492 88.304	A 87.344 116.008 104.986			SEQADV 6RAN HIS A 617 UNP Q72J05 EXPRESSION TAG	D 112.705 157.412 98.691	A 84.791 116.932 99.127						SEQADV 6RAF HIS A 614 UNP Q72J05 EXPRESSION TAG
	SEQADV 6RAF HIS A 615 UNP Q72J05 EXPRESSION TAG	D 116.840 164.333 94.114	A 92.403 115.532 98.994			SEQRES 24 A 623 THR ARG GLN LEU PHE GLN PRO LEU GLN ASP LEU SER ASP	D 117.113 160.605 93.872	A 89.575 113.120 99.380			REMARK 800 SITE_DESCRIPTION: binding site for residue ATP B 601	D 105.028 152.407 88.417	A 86.862 117.919 104.892			SEQADV 6RAI LEU A 609 UNP Q72J05 EXPRESSION TAG	D 106.431 143.563 88.554	A 87.897 117.145 106.300			SEQADV 6RAJ HIS A 620 UNP Q72J05 EXPRESSION TAG	D 104.399 146.186 89.050	A 85.029 118.865 106.053			SEQRES 10 A 623 MET ARG LEU HIS PRO GLY PHE TYR ASP ARG ASN PRO VAL	D 108.469 144.489 93.095	A 86.734 120.722 105.397			SEQADV 6RAL HIS A 619 UNP Q72J05 EXPRESSION TAG	D 106.302 153.786 88.633	A 87.270 121.343 95.427			SEQADV 6RAM LEU A 609 UNP Q72J05 EXPRESSION TAG	D 107.130 152.492 89.144	A 87.344 116.008 105.586			SEQADV 6RAN HIS A 618 UNP Q72J05 EXPRESSION TAG	D 112.705 157.412 99.531	A 84.791 116.932 99.727						SEQADV 6RAF HIS A 615 UNP Q72J05 EXPRESSION TAG
	SEQADV 6RAF HIS A 616 UNP Q72J05 EXPRESSION TAG	D 116.840 164.333 94.114	A 92.403 115.532 98.994			SEQRES 25 A 623 LYS PHE ASN LEU PHE GLN GLY ALA MET ALA SER ALA GLU	D 117.113 160.605 93.872	A 89.575 113.120 99.380			REMARK 800	D 105.028 152.407 89.257	A 86.862 117.919 104.892			SEQADV 6RAI TYR A 610 UNP Q72J05 EXPRESSION TAG	D 106.431 143.563 89.394	A 87.897 117.145 106.300			SEQADV 6RAJ HIS A 621 UNP Q72J05 EXPRESSION TAG	D 104.399 146.186 89.890	A 85.029 118.865 106.053			SEQRES 11 A 623 GLY ARG LEU MET THR ARG VAL THR SER ASP VAL ASP ALA	D 108.469 145.329 87.215	A 86.734 120.722 105.397			SEQADV 6RAL HIS A 620 UNP Q72J05 EXPRESSION TAG	D 106.302 153.786 88.633	A 87.270 121.343 95.427			SEQADV 6RAM TYR A 610 UNP Q72J05 EXPRESSION TAG	D 107.130 152.492 89.144	A 87.344 116.008 105.586			SEQADV 6RAN HIS A 619 UNP Q72J05 EXPRESSION TAG	D 112.705 157.412 99.531	A 84.791 116.932 99.727						SEQADV 6RAF HIS A 616 UNP Q72J05 EXPRESSION TAG
	SEQADV 6RAF HIS A 617 UNP Q72J05 EXPRESSION TAG	D 116.840 164.333 94.114	A 92.403 115.532 98.994			SEQRES 26 A 623 ARG ILE PHE GLY VAL LEU ASP THR GLU GLU GLU LEU LYS	D 117.113 160.605 93.872	A 89.575 113.120 99.380			REMARK 800 SITE_IDENTIFIER: AC4	D 105.028 152.407 89.257	A 86.862 117.919 104.892			SEQADV 6RAI PHE A 611 UNP Q72J05 EXPRESSION TAG	D 106.431 143.563 89.394	A 87.897 117.145 106.300			SEQADV 6RAJ HIS A 622 UNP Q72J05 EXPRESSION TAG	D 104.399 146.186 89.890	A 85.029 118.865 106.053			SEQRES 12 A 623 ILE ASN GLN PHE ILE THR GLY GLY LEU VAL GLY VAL ILE	D 108.469 145.329 87.215	A 86.734 120.722 105.397			SEQADV 6RAL HIS A 621 UNP Q72J05 EXPRESSION TAG	D 106.302 153.786 89.473	A 87.270 121.343 95.427			SEQADV 6RAM PHE A 611 UNP Q72J05 EXPRESSION TAG	D 107.130 152.492 89.144	A 87.344 116.008 105.586			SEQADV 6RAN HIS A 620 UNP Q72J05 EXPRESSION TAG	D 112.705 157.412 99.531	A 84.791 116.932 99.727						SEQADV 6RAF HIS A 617 UNP Q72J05 EXPRESSION TAG
	SEQADV 6RAF HIS A 618 UNP Q72J05 EXPRESSION TAG	D 116.840 164.333 94.954	A 92.403 116.132 93.594			SEQRES 27 A 623 ASP PRO GLU ASP PRO THR PRO ILE ARG GLY PHE ARG GLY	D 117.113 160.605 94.712	A 89.575 113.720 93.980			REMARK 800 EVIDENCE_CODE: SOFTWARE	D 105.028 152.407 89.257	A 86.862 118.519 99.492			SEQADV 6RAI GLN A 612 UNP Q72J05 EXPRESSION TAG	D 106.431 143.563 90.234	A 87.897 117.745 100.900			SEQADV 6RAJ HIS A 623 UNP Q72J05 EXPRESSION TAG	D 104.399 146.186 90.730	A 85.029 119.465 100.653			SEQRES 13 A 623 ALA ASP LEU PHE THR LEU VAL GLY LEU LEU GLY PHE MET	D 108.469 145.329 88.055	A 86.734 121.322 99.997			SEQADV 6RAL HIS A 622 UNP Q72J05 EXPRESSION TAG	D 106.302 153.786 89.473	A 87.270 121.343 96.027			SEQADV 6RAM GLN A 612 UNP Q72J05 EXPRESSION TAG	D 107.130 152.492 89.984	A 87.344 116.608 100.186			SEQADV 6RAN HIS A 621 UNP Q72J05 EXPRESSION TAG	D 112.705 157.412 100.371	A 84.791 116.932 100.327						SEQADV 6RAF HIS A 618 UNP Q72J05 EXPRESSION TAG
	SEQADV 6RAF HIS A 619 UNP Q72J05 EXPRESSION TAG	D 116.840 164.333 94.954	A 92.403 116.132 93.594			SEQRES 28 A 623 GLU VAL GLU PHE ARG ASP VAL TRP LEU ALA TYR THR PRO	D 117.113 160.605 94.712	A 89.575 113.720 93.980			REMARK 800 SITE_DESCRIPTION: binding site for residue MG B 602	D 105.028 152.407 90.097	A 86.862 118.519 99.492			SEQADV 6RAI GLY A 613 UNP Q72J05 EXPRESSION TAG	D 106.431 143.563 90.234	A 87.897 117.745 100.900			SEQRES 1 A 623 MET THR GLU ASP THR TYR SER LYS ALA PHE ASP ARG ALA	D 104.399 146.186 90.730	A 85.029 119.465 100.653			SEQRES 14 A 623 LEU PHE LEU SER PRO LYS LEU THR LEU VAL VAL LEU LEU	D 108.469 145.329 88.055	A 86.734 121.322 99.997			SEQADV 6RAL HIS A 623 UNP Q72J05 EXPRESSION TAG	D 106.302 153.786 89.473	A 87.270 121.343 96.027			SEQADV 6RAM GLY A 613 UNP Q72J05 EXPRESSION TAG	D 107.130 152.492 89.984	A 87.344 116.608 100.186			SEQADV 6RAN HIS A 622 UNP Q72J05 EXPRESSION TAG	D 112.705 157.412 100.371	A 84.791 116.932 100.327						SEQADV 6RAF HIS A 619 UNP Q72J05 EXPRESSION TAG
	SEQADV 6RAF HIS A 620 UNP Q72J05 EXPRESSION TAG	D 116.840 164.333 94.954	A 92.403 116.132 93.594			SEQRES 29 A 623 LYS GLY VAL GLU PRO THR GLU LYS ASP TRP VAL LEU LYS	D 117.113 160.605 94.712	A 89.575 113.720 93.980			REMARK 900	D 105.028 152.407 90.097	A 86.862 118.519 99.492			SEQADV 6RAI HIS A 614 UNP Q72J05 EXPRESSION TAG	D 106.431 143.563 91.074	A 87.897 117.745 100.900			SEQRES 2 A 623 LEU PHE ALA ARG ILE LEU ARG TYR VAL TRP PRO TYR ARG	D 104.399 146.186 91.570	A 85.029 119.465 100.653			SEQRES 15 A 623 VAL ALA PRO VAL LEU LEU ALA VAL THR THR TRP VAL ARG	D 108.469 145.329 88.895	A 86.734 121.322 99.997			SEQRES 1 A 623 MET THR GLU ASP THR TYR SER LYS ALA PHE ASP ARG ALA	D 106.302 153.786 90.313	A 87.270 121.343 96.027			SEQADV 6RAM HIS A 614 UNP Q72J05 EXPRESSION TAG	D 107.130 152.492 89.984	A 87.344 116.608 100.186			SEQADV 6RAN HIS A 623 UNP Q72J05 EXPRESSION TAG	D 112.705 157.412 100.371	A 84.791 116.932 100.327						SEQADV 6RAF HIS A 620 UNP Q72J05 EXPRESSION TAG
	SEQADV 6RAF HIS A 621 UNP Q72J05 EXPRESSION TAG	D 116.840 164.333 95.794	A 92.403 116.132 94.194			SEQRES 30 A 623 GLY VAL SER PHE ARG VAL ARG PRO GLY GLU LYS VAL ALA	D 117.113 160.605 95.552	A 89.575 113.720 94.580			REMARK 900 RELATED ENTRIES	D 105.028 152.407 90.097	A 86.862 118.519 100.092			SEQADV 6RAI HIS A 615 UNP Q72J05 EXPRESSION TAG	D 106.431 143.563 91.914	A 87.897 117.745 101.500			SEQRES 3 A 623 LEU GLN VAL VAL LEU ALA LEU LEU PHE LEU LEU VAL VAL	D 104.399 146.186 91.570	A 85.029 119.465 101.253			SEQRES 16 A 623 LEU GLY MET ARG SER ALA TYR ARG GLU MET ARG LEU ARG	D 108.469 145.329 88.895	A 86.734 121.322 100.597			SEQRES 2 A 623 LEU PHE ALA ARG ILE LEU ARG TYR VAL TRP PRO TYR ARG	D 106.302 153.786 90.313	A 87.270 121.343 96.627			SEQADV 6RAM HIS A 615 UNP Q72J05 EXPRESSION TAG	D 107.130 152.492 90.824	A 87.344 116.608 100.786			SEQRES 1 A 623 MET THR GLU ASP THR TYR SER LYS ALA PHE ASP ARG ALA	D 112.705 157.412 101.211	A 84.791 116.932 100.927						SEQADV 6RAF HIS A 621 UNP Q72J05 EXPRESSION TAG
	SEQADV 6RAF HIS A 622 UNP Q72J05 EXPRESSION TAG	D 116.840 164.333 95.794	A 92.403 116.132 94.194			SEQRES 31 A 623 LEU VAL GLY ALA THR GLY ALA GLY LYS THR SER VAL VAL	D 117.113 160.605 95.552	A 89.575 113.720 94.580			REMARK 900 RELATED ID: EMD-4775 RELATED DB: EMDB	D 105.028 152.407 90.937	A 86.862 118.519 100.092			SEQADV 6RAI HIS A 616 UNP Q72J05 EXPRESSION TAG	D 106.431 143.563 92.754	A 87.897 117.745 101.500			SEQRES 4 A 623 THR LEU ALA ALA ALA ALA THR PRO LEU PHE PHE LYS TRP	D 104.399 146.186 92.410	A 85.029 119.465 101.253			SEQRES 17 A 623 LEU ALA ARG VAL ASN ALA ALA LEU GLN GLU ASN LEU SER	D 108.469 145.329 89.735	A 86.734 121.322 100.597			SEQRES 3 A 623 LEU GLN VAL VAL LEU ALA LEU LEU PHE LEU LEU VAL VAL	D 106.302 153.786 90.313	A 87.270 121.343 96.627			SEQADV 6RAM HIS A 616 UNP Q72J05 EXPRESSION TAG	D 107.130 152.492 90.824	A 87.344 116.608 100.786			SEQRES 2 A 623 LEU PHE ALA ARG ILE LEU ARG TYR VAL TRP PRO TYR ARG	D 112.705 157.412 101.211	A 84.791 116.932 100.927						SEQADV 6RAF HIS A 622 UNP Q72J05 EXPRESSION TAG
	SEQADV 6RAF HIS A 623 UNP Q72J05 EXPRESSION TAG	D 116.840 164.333 95.794	A 92.403 116.132 94.194			SEQRES 32 A 623 SER LEU ILE ALA ARG PHE TYR ASP PRO GLN ARG GLY CYS	D 117.113 160.605 95.552	A 89.575 113.720 94.580			REMARK 900 HETERODIMERIC ABC EXPORTER TMRAB IN ATP-BOUND OUTWARD-FACING OPEN	D 105.028 152.407 90.937	A 86.862 118.519 100.092			SEQADV 6RAI HIS A 617 UNP Q72J05 EXPRESSION TAG	D 106.431 143.563 93.594	A 87.897 117.745 101.500			SEQRES 5 A 623 ALA ILE ASP LEU ALA LEU VAL PRO THR GLU PRO ARG PRO	D 104.399 146.186 92.410	A 85.029 119.465 101.253			SEQRES 18 A 623 GLY VAL GLU THR ILE GLN LEU PHE VAL LYS GLU ARG GLU	D 108.469 145.329 89.735	A 86.734 121.322 100.597			SEQRES 4 A 623 THR LEU ALA ALA ALA ALA THR PRO LEU PHE PHE LYS TRP	D 106.302 153.786 91.153	A 87.270 121.343 96.627			SEQADV 6RAM HIS A 617 UNP Q72J05 EXPRESSION TAG	D 107.130 152.492 90.824	A 87.344 116.608 100.786			SEQRES 3 A 623 LEU GLN VAL VAL LEU ALA LEU LEU PHE LEU LEU VAL VAL	D 112.705 157.412 101.211	A 84.791 116.932 100.927						SEQADV 6RAF HIS A 623 UNP Q72J05 EXPRESSION TAG
	SEQADV 6RAF MET C -1 UNP A0A192B6J INITIATING METHIONINE	D 116.840 164.333 96.634	A 92.403 116.132 94.794			SEQRES 33 A 623 VAL PHE LEU ASP GLY VAL ASP VAL ARG ARG TYR ARG GLN	D 117.113 160.605 96.392	A 89.575 113.720 95.180			REMARK 900 CONFORMATION	D 105.028 152.407 90.937	A 86.862 118.519 100.692			SEQADV 6RAI HIS A 618 UNP Q72J05 EXPRESSION TAG	D 106.431 144.403 86.034	A 87.897 117.745 102.100			SEQRES 6 A 623 LEU ALA GLU ARG PHE HIS LEU LEU LEU TRP ILE SER LEU	D 104.399 146.186 93.250	A 85.029 119.465 101.853			SEQRES 19 A 623 ARG GLU GLU LYS PHE ASP ARG LEU ASN ARG ASP LEU PHE	D 108.469 145.329 90.575	A 86.734 121.322 101.197			SEQRES 5 A 623 ALA ILE ASP LEU ALA LEU VAL PRO THR GLU PRO ARG PRO	D 106.302 153.786 91.153	A 87.270 121.343 97.227			SEQADV 6RAM HIS A 618 UNP Q72J05 EXPRESSION TAG	D 107.130 152.492 91.664	A 87.344 116.608 101.386			SEQRES 4 A 623 THR LEU ALA ALA ALA ALA THR PRO LEU PHE PHE LYS TRP	D 112.705 157.412 102.051	A 84.791 116.932 101.527						SEQADV 6RAF MET C -1 UNP A0A192B6J INITIATING METHIONINE
	SEQADV 6RAF ALA C 0 UNP A0A192B6J EXPRESSION TAG	D 116.840 164.333 96.634	A 92.403 116.132 94.794			SEQRES 34 A 623 GLU GLU LEU ARG ARG HIS VAL GLY ILE VAL LEU GLN GLU	D 117.113 160.605 96.392	A 89.575 113.720 95.180			DBREF 6RAH A 1 600 UNP Q72J05 Q72J05_THET2 1 600	D 105.028 152.407 91.777	A 86.862 118.519 100.692			SEQADV 6RAI HIS A 619 UNP Q72J05 EXPRESSION TAG	D 106.431 144.403 86.034	A 87.897 117.745 102.100			SEQRES 7 A 623 GLY PHE LEU ALA VAL ARG ALA VAL HIS PHE ALA ALA THR	D 104.399 146.186 93.250	A 85.029 119.465 101.853			SEQRES 20 A 623 ARG ALA TRP VAL GLU ILE ILE ARG TRP PHE ALA LEU PHE	D 108.469 145.329 90.575	A 86.734 121.322 101.197			SEQRES 6 A 623 LEU ALA GLU ARG PHE HIS LEU LEU LEU TRP ILE SER LEU	D 106.302 153.786 91.153	A 87.270 121.343 97.227			SEQADV 6RAM HIS A 619 UNP Q72J05 EXPRESSION TAG	D 107.130 152.492 91.664	A 87.344 116.608 101.386			SEQRES 5 A 623 ALA ILE ASP LEU ALA LEU VAL PRO THR GLU PRO ARG PRO	D 112.705 157.412 102.051	A 84.791 116.932 101.527						SEQADV 6RAF ALA C 0 UNP A0A192B6J EXPRESSION TAG
	SEQADV 6RAF PRO C 14 UNP A0A192B6J ALA 14 CONFLICT	D 116.840 164.333 96.634	A 92.403 116.132 94.794			SEQRES 35 A 623 PRO PHE LEU PHE SER GLY THR VAL LEU ASP ASN LEU ARG	D 117.113 160.605 96.392	A 89.575 113.720 95.180			DBREF 6RAH B 1 578 UNP Q72J04 Q72J04_THET2 1 578	D 105.028 152.407 91.777	A 86.862 118.519 100.692			SEQADV 6RAI HIS A 620 UNP Q72J05 EXPRESSION TAG	D 106.431 144.403 86.034	A 87.897 117.745 102.100			SEQRES 8 A 623 TYR GLY GLU THR TYR LEU ILE GLN TRP VAL GLY GLN ARG	D 104.399 146.186 94.090	A 85.029 119.465 101.853			SEQRES 21 A 623 PHE PRO VAL VAL GLY PHE LEU GLY ASP PHE ALA VAL ALA	D 108.469 145.329 91.415	A 86.734 121.322 101.197			SEQRES 7 A 623 GLY PHE LEU ALA VAL ARG ALA VAL HIS PHE ALA ALA THR	D 106.302 153.786 91.993	A 87.270 121.343 97.227			SEQADV 6RAM HIS A 620 UNP Q72J05 EXPRESSION TAG	D 107.130 152.492 91.664	A 87.344 116.608 101.386			SEQRES 6 A 623 LEU ALA GLU ARG PHE HIS LEU LEU LEU TRP ILE SER LEU	D 112.705 157.412 102.051	A 84.791 116.932 101.527						SEQADV 6RAF PRO C 14 UNP A0A192B6J ALA 14 CONFLICT
	SEQADV 6RAF ASP C 16 UNP A0A192B6J GLY 16 CONFLICT	D 116.840 164.333 97.474	A 92.403 116.132 95.394			SEQRES 36 A 623 LEU PHE ASP PRO SER VAL PRO PRO GLU ARG VAL GLU GLU	D 117.113 160.605 97.232	A 89.575 113.720 95.780			DBREF 6RAH C -1 134 PDB 6RAH 6RAH -1 134	D 105.028 152.407 91.777	A 86.862 118.519 101.292			SEQADV 6RAI HIS A 621 UNP Q72J05 EXPRESSION TAG	D 106.431 144.403 86.874	A 87.897 117.745 102.700			SEQRES 9 A 623 VAL LEU PHE ASP LEU ARG SER ASP LEU PHE ALA LYS LEU	D 104.399 146.186 94.930	A 85.029 119.465 102.453			SEQRES 22 A 623 SER LEU VAL TYR TYR GLY GLY GLY GLU VAL VAL ARG GLY	D 108.469 145.329 92.255	A 86.734 121.322 101.797			SEQRES 8 A 623 TYR GLY GLU THR TYR LEU ILE GLN TRP VAL GLY GLN ARG	D 106.302 153.786 91.993	A 87.270 121.343 97.827			SEQADV 6RAM HIS A 621 UNP Q72J05 EXPRESSION TAG	D 107.130 152.492 92.504	A 87.344 116.608 101.986			SEQRES 7 A 623 GLY PHE LEU ALA VAL ARG ALA VAL HIS PHE ALA ALA THR	D 112.705 157.412 102.891	A 84.791 116.932 102.127						SEQADV 6RAF ASP C 16 UNP A0A192B6J GLY 16 CONFLICT
	SEQADV 6RAF ARG C 19 UNP A0A192B6J THR 19 CONFLICT	D 116.840 164.333 97.474	A 92.403 116.132 95.394			SEQRES 37 A 623 VAL ALA ARG PHE LEU GLY ALA HIS GLU PHE ILE LEU ARG	D 117.113 160.605 97.232	A 89.575 113.720 95.780			SEQADV 6RAH GLN A 523 UNP Q72J05 GLU 523 ENGINEERED MUTATION	D 105.028 152.407 92.617	A 86.862 118.519 101.292			SEQADV 6RAI HIS A 622 UNP Q72J05 EXPRESSION TAG	D 106.431 144.403 86.874	A 87.897 117.745 102.700			SEQRES 10 A 623 MET ARG LEU HIS PRO GLY PHE TYR ASP ARG ASN PRO VAL	D 104.399 146.186 95.770	A 85.029 119.465 102.453			SEQRES 23 A 623 ALA VAL SER LEU GLY LEU LEU VAL ALA PHE VAL ASP TYR	D 108.469 145.329 93.095	A 86.734 121.322 101.797			SEQRES 9 A 623 VAL LEU PHE ASP LEU ARG SER ASP LEU PHE ALA LYS LEU	D 106.302 153.786 91.993	A 87.270 121.343 97.827			SEQADV 6RAM HIS A 622 UNP Q72J05 EXPRESSION TAG	D 107.130 152.492 92.504	A 87.344 116.608 101.986			SEQRES 8 A 623 TYR GLY GLU THR TYR LEU ILE GLN TRP VAL GLY GLN ARG	D 112.705 157.412 102.891	A 84.791 116.932 102.127						SEQADV 6RAF ARG C 19 UNP A0A192B6J THR 19 CONFLICT
	SEQADV 6RAF ALA C 23 UNP A0A192B6J VAL 23 CONFLICT	D 116.840 164.333 97.474	A 92.403 116.132 95.394			SEQRES 38 A 623 LEU PRO LYS GLY TYR GLN THR VAL LEU GLY GLU ARG GLY	D 117.113 160.605 97.232	A 89.575 113.720 95.780			SEQADV 6RAH LYS A 601 UNP Q72J05 EXPRESSION TAG	D 105.028 152.407 92.617	A 86.862 118.519 101.292			SEQADV 6RAI HIS A 623 UNP Q72J05 EXPRESSION TAG	D 106.431 144.403 87.714	A 87.897 117.745 102.700			SEQRES 11 A 623 GLY ARG LEU MET THR ARG VAL THR SER ASP VAL ASP ALA	D 104.399 147.026 88.210	A 85.029 119.465 102.453			SEQRES 24 A 623 THR ARG GLN LEU PHE GLN PRO LEU GLN ASP LEU SER ASP	D 108.469 145.329 93.935	A 86.734 121.322 101.797			SEQRES 10 A 623 MET ARG LEU HIS PRO GLY PHE TYR ASP ARG ASN PRO VAL	D 106.302 153.786 92.833	A 87.270 121.343 97.827			SEQADV 6RAM HIS A 623 UNP Q72J05 EXPRESSION TAG	D 107.130 152.492 92.504	A 87.344 116.608 101.986			SEQRES 9 A 623 VAL LEU PHE ASP LEU ARG SER ASP LEU PHE ALA LYS LEU	D 112.705 157.412 102.891	A 84.791 116.932 102.127						SEQADV 6RAF ALA C 23 UNP A0A192B6J VAL 23 CONFLICT
	SEQADV 6RAF VAL C 24 UNP A0A192B6J ALA 24 CONFLICT	D 116.840 165.173 85.714	A 92.403 116.132 95.994			SEQRES 39 A 623 ALA GLY LEU SER THR GLY GLU LYS GLN LEU LEU ALA LEU	D 117.113 160.605 98.072	A 89.575 113.720 96.380			SEQADV 6RAH LEU A 602 UNP Q72J05 EXPRESSION TAG	D 105.028 152.407 92.617	A 86.862 118.519 101.892			SEQRES 1 A 623 MET THR GLU ASP THR TYR SER LYS ALA PHE ASP ARG ALA	D 106.431 144.403 87.714	A 87.897 117.745 103.300			SEQRES 12 A 623 ILE ASN GLN PHE ILE THR GLY GLY LEU VAL GLY VAL ILE	D 104.399 147.026 88.210	A 85.029 119.465 103.053			SEQRES 25 A 623 LYS PHE ASN LEU PHE GLN GLY ALA MET ALA SER ALA GLU	D 108.469 146.169 86.375	A 86.734 121.322 102.397			SEQRES 11 A 623 GLY ARG LEU MET THR ARG VAL THR SER ASP VAL ASP ALA	D 106.302 153.786 92.833	A 87.270 121.343 98.427			SEQRES 1 A 623 MET THR GLU ASP THR TYR SER LYS ALA PHE ASP ARG ALA	D 107.130 152.492 93.344	A 87.344 116.608 102.586			SEQRES 10 A 623 MET ARG LEU HIS PRO GLY PHE TYR ASP ARG ASN PRO VAL	D 112.705 157.412 103.731	A 84.791 116.932 102.727						SEQADV 6RAF VAL C 24 UNP A0A192B6J ALA 24 CONFLICT
	SEQADV 6RAF SER C 27 UNP A0A192B6J ARG 27 CONFLICT	D 116.840 165.173 85.714	A 92.403 116.132 95.994			SEQRES 40 A 623 VAL ARG ALA LEU LEU ALA SER PRO ASP ILE LEU LEU ILE	D 117.113 160.605 98.072	A 89.575 113.720 96.380			SEQADV 6RAH GLY A 603 UNP Q72J05 EXPRESSION TAG	D 105.028 152.407 93.457	A 86.862 118.519 101.892			SEQRES 2 A 623 LEU PHE ALA ARG ILE LEU ARG TYR VAL TRP PRO TYR ARG	D 106.431 144.403 88.554	A 87.897 117.745 103.300			SEQRES 13 A 623 ALA ASP LEU PHE THR LEU VAL GLY LEU LEU GLY PHE MET	D 104.399 147.026 88.210	A 85.029 119.465 103.053			SEQRES 26 A 623 ARG ILE PHE GLY VAL LEU ASP THR GLU GLU GLU LEU LYS	D 108.469 146.169 86.375	A 86.734 121.322 102.397			SEQRES 12 A 623 ILE ASN GLN PHE ILE THR GLY GLY LEU VAL GLY VAL ILE	D 106.302 153.786 92.833	A 87.270 121.343 98.427			SEQRES 2 A 623 LEU PHE ALA ARG ILE LEU ARG TYR VAL TRP PRO TYR ARG	D 107.130 152.492 93.344	A 87.344 116.608 102.586			SEQRES 11 A 623 GLY ARG LEU MET THR ARG VAL THR SER ASP VAL ASP ALA	D 112.705 157.412 103.731	A 84.791 116.932 102.727						SEQADV 6RAF SER C 27 UNP A0A192B6J ARG 27 CONFLICT
	SEQADV 6RAF ALA C 28 UNP A0A192B6J PRO 28 CONFLICT	D 116.840 165.173 85.714	A 92.403 116.132 95.994			SEQRES 41 A 623 LEU ASP GLU ALA THR ALA SER VAL ASP SER GLU THR GLU	D 117.113 160.605 98.072	A 89.575 113.720 96.380			SEQADV 6RAH GLY A 604 UNP Q72J05 EXPRESSION TAG	D 105.028 152.407 93.457	A 86.862 118.519 101.892			SEQRES 3 A 623 LEU GLN VAL VAL LEU ALA LEU LEU PHE LEU LEU VAL VAL	D 106.431 144.403 88.554	A 87.897 117.745 103.300			SEQRES 14 A 623 LEU PHE LEU SER PRO LYS LEU THR LEU VAL VAL LEU LEU	D 104.399 147.026 89.050	A 85.029 119.465 103.053			SEQRES 27 A 623 ASP PRO GLU ASP PRO THR PRO ILE ARG GLY PHE ARG GLY	D 108.469 146.169 86.375	A 86.734 121.322 102.397			SEQRES 13 A 623 ALA ASP LEU PHE THR LEU VAL GLY LEU LEU GLY PHE MET	D 106.302 153.786 93.673	A 87.270 121.343 98.427			SEQRES 3 A 623 LEU GLN VAL VAL LEU ALA LEU LEU PHE LEU LEU VAL VAL	D 107.130 152.492 93.344	A 87.344 116.608 102.586			SEQRES 12 A 623 ILE ASN GLN PHE ILE THR GLY GLY LEU VAL GLY VAL ILE	D 112.705 157.412 103.731	A 84.791 116.932 102.727						SEQADV 6RAF ALA C 28 UNP A0A192B6J PRO 28 CONFLICT
	SEQADV 6RAF LEU C 29 UNP A0A192B6J PHE 29 CONFLICT	D 116.840 165.173 86.554	A 92.403 116.132 96.594			SEQRES 42 A 623 LYS ARG LEU GLN GLU ALA LEU TYR LYS ALA MET GLU GLY	D 117.113 160.605 98.912	A 89.575 113.720 96.980			SEQADV 6RAH GLY A 605 UNP Q72J05 EXPRESSION TAG	D 105.028 152.407 93.457	A 86.862 118.519 102.492			SEQRES 4 A 623 THR LEU ALA ALA ALA ALA THR PRO LEU PHE PHE LYS TRP	D 106.431 144.403 89.394	A 87.897 117.745 103.900			SEQRES 15 A 623 VAL ALA PRO VAL LEU LEU ALA VAL THR THR TRP VAL ARG	D 104.399 147.026 89.050	A 85.029 119.465 103.653			SEQRES 28 A 623 GLU VAL GLU PHE ARG ASP VAL TRP LEU ALA TYR THR PRO	D 108.469 146.169 87.215	A 86.734 121.322 102.997			SEQRES 14 A 623 LEU PHE LEU SER PRO LYS LEU THR LEU VAL VAL LEU LEU	D 106.302 153.786 93.673	A 87.270 121.343 99.027			SEQRES 4 A 623 THR LEU ALA ALA ALA ALA THR PRO LEU PHE PHE LYS TRP	D 107.130 152.492 94.184	A 87.344 116.608 103.186			SEQRES 13 A 623 ALA ASP LEU PHE THR LEU VAL GLY LEU LEU GLY PHE MET	D 112.705 158.252 94.491	A 84.791 116.932 103.327						SEQADV 6RAF LEU C 29 UNP A0A192B6J PHE 29 CONFLICT
	SEQADV 6RAF ASP C 30 UNP A0A192B6J ARG 30 CONFLICT	D 116.840 165.173 86.554	A 92.403 116.132 96.594			SEQRES 43 A 623 ARG THR SER LEU ILE ILE ALA HIS ARG LEU SER THR ILE	D 117.113 160.605 98.912	A 89.575 113.720 96.980			SEQADV 6RAH GLY A 606 UNP Q72J05 EXPRESSION TAG	D 105.028 152.407 94.297	A 86.862 118.519 102.492			SEQRES 5 A 623 ALA ILE ASP LEU ALA LEU VAL PRO THR GLU PRO ARG PRO	D 106.431 144.403 89.394	A 87.897 117.745 103.900			SEQRES 16 A 623 LEU GLY MET ARG SER ALA TYR ARG GLU MET ARG LEU ARG	D 104.399 147.026 89.050	A 85.029 119.465 103.653			SEQRES 29 A 623 LYS GLY VAL GLU PRO THR GLU LYS ASP TRP VAL LEU LYS	D 108.469 146.169 87.215	A 86.734 121.322 102.997			SEQRES 15 A 623 VAL ALA PRO VAL LEU LEU ALA VAL THR THR TRP VAL ARG	D 106.302 153.786 93.673	A 87.270 121.343 99.027			SEQRES 5 A 623 ALA ILE ASP LEU ALA LEU VAL PRO THR GLU PRO ARG PRO	D 107.130 152.492 94.184	A 87.344 116.608 103.186			SEQRES 14 A 623 LEU PHE LEU SER PRO LYS LEU THR LEU VAL VAL LEU LEU	D 112.705 158.252 94.491	A 84.791 116.932 103.327						SEQADV 6RAF ASP C 30 UNP A0A192B6J ARG 30 CONFLICT
	SEQADV 6RAF TYR C 31 UNP A0A192B6J ASN 31 CONFLICT	D 116.840 165.173 86.554	A 92.403 116.132 96.594			SEQRES 44 A 623 ARG HIS VAL ASP ARG ILE LEU VAL PHE ARG LYS GLY ARG	D 117.113 160.605 98.912	A 89.575 113.720 96.980			SEQADV 6RAH GLU A 607 UNP Q72J05 EXPRESSION TAG	D 105.028 152.407 94.297	A 86.862 118.519 102.492			SEQRES 6 A 623 LEU ALA GLU ARG PHE HIS LEU LEU LEU TRP ILE SER LEU	D 106.431 144.403 90.234	A 87.897 117.745 103.900			SEQRES 17 A 623 LEU ALA ARG VAL ASN ALA ALA LEU GLN GLU ASN LEU SER	D 104.399 147.026 89.890	A 85.029 119.465 103.653			SEQRES 30 A 623 GLY VAL SER PHE ARG VAL ARG PRO GLY GLU LYS VAL ALA	D 108.469 146.169 88.055	A 86.734 121.322 102.997			SEQRES 16 A 623 LEU GLY MET ARG SER ALA TYR ARG GLU MET ARG LEU ARG	D 106.302 153.786 94.513	A 87.270 121.343 99.027			SEQRES 6 A 623 LEU ALA GLU ARG PHE HIS LEU LEU LEU TRP ILE SER LEU	D 107.130 152.492 94.184	A 87.344 116.608 103.186			SEQRES 15 A 623 VAL ALA PRO VAL LEU LEU ALA VAL THR THR TRP VAL ARG	D 112.705 158.252 94.491	A 84.791 116.932 103.327						SEQADV 6RAF TYR C 31 UNP A0A192B6J ASN 31 CONFLICT
	SEQADV 6RAF ASN C 32 UNP A0A192B6J TYR 32 CONFLICT	D 116.840 165.173 87.394	A 92.403 116.132 97.194			SEQRES 45 A 623 LEU VAL GLU GLU GLY SER HIS GLU GLU LEU LEU ALA LYS	D 117.113 160.605 99.752	A 89.575 113.720 97.580			SEQADV 6RAH ASN A 608 UNP Q72J05 EXPRESSION TAG	D 105.028 152.407 94.297	A 86.862 118.519 103.092			SEQRES 7 A 623 GLY PHE LEU ALA VAL ARG ALA VAL HIS PHE ALA ALA THR	D 106.431 144.403 90.234	A 87.897 117.745 104.500			SEQRES 18 A 623 GLY VAL GLU THR ILE GLN LEU PHE VAL LYS GLU ARG GLU	D 104.399 147.026 89.890	A 85.029 119.465 104.253			SEQRES 31 A 623 LEU VAL GLY ALA THR GLY ALA GLY LYS THR SER VAL VAL	D 108.469 146.169 88.055	A 86.734 121.322 103.597			SEQRES 17 A 623 LEU ALA ARG VAL ASN ALA ALA LEU GLN GLU ASN LEU SER	D 106.302 153.786 94.513	A 87.270 121.343 99.627			SEQRES 7 A 623 GLY PHE LEU ALA VAL ARG ALA VAL HIS PHE ALA ALA THR	D 107.130 152.492 95.024	A 87.344 116.608 103.786			SEQRES 16 A 623 LEU GLY MET ARG SER ALA TYR ARG GLU MET ARG LEU ARG	D 112.705 158.252 95.331	A 84.791 116.932 103.927						SEQADV 6RAF ASN C 32 UNP A0A192B6J TYR 32 CONFLICT
	SEQADV 6RAF ALA C 33 UNP A0A192B6J ARG 33 CONFLICT	D 116.840 165.173 87.394	A 92.403 116.132 97.194			SEQRES 46 A 623 GLY GLY TYR TYR ALA ALA LEU TYR ARG LEU GLN PHE GLN	D 117.113 160.605 99.752	A 89.575 113.720 97.580			SEQADV 6RAH LEU A 609 UNP Q72J05 EXPRESSION TAG	D 105.028 152.407 95.137	A 86.862 118.519 103.092			SEQRES 8 A 623 TYR GLY GLU THR TYR LEU ILE GLN TRP VAL GLY GLN ARG	D 106.431 144.403 91.074	A 87.897 117.745 104.500			SEQRES 19 A 623 ARG GLU GLU LYS PHE ASP ARG LEU ASN ARG ASP LEU PHE	D 104.399 147.026 90.730	A 85.029 119.465 104.253			SEQRES 32 A 623 SER LEU ILE ALA ARG PHE TYR ASP PRO GLN ARG GLY CYS	D 108.469 146.169 88.895	A 86.734 121.322 103.597			SEQRES 18 A 623 GLY VAL GLU THR ILE GLN LEU PHE VAL LYS GLU ARG GLU	D 106.302 153.786 94.513	A 87.270 121.343 99.627			SEQRES 8 A 623 TYR GLY GLU THR TYR LEU ILE GLN TRP VAL GLY GLN ARG	D 107.130 152.492 95.024	A 87.344 116.608 103.786			SEQRES 17 A 623 LEU ALA ARG VAL ASN ALA ALA LEU GLN GLU ASN LEU SER	D 112.705 158.252 95.331	A 84.791 116.932 103.927						SEQADV 6RAF ALA C 33 UNP A0A192B6J ARG 33 CONFLICT
	SEQADV 6RAF ILE C 34 UNP A0A192B6J LEU 34 CONFLICT	D 116.840 165.173 87.394	A 92.403 116.132 97.194			SEQRES 47 A 623 GLU ALA LYS LEU GLY GLY GLY GLY GLU ASN LEU TYR PHE	D 117.113 160.605 99.752	A 89.575 113.720 97.580			SEQADV 6RAH TYR A 610 UNP Q72J05 EXPRESSION TAG	D 105.028 152.407 95.137	A 86.862 118.519 103.092			SEQRES 9 A 623 VAL LEU PHE ASP LEU ARG SER ASP LEU PHE ALA LYS LEU	D 106.431 144.403 91.914	A 87.897 117.745 104.500			SEQRES 20 A 623 ARG ALA TRP VAL GLU ILE ILE ARG TRP PHE ALA LEU PHE	D 104.399 147.026 90.730	A 85.029 119.465 104.253			SEQRES 33 A 623 VAL PHE LEU ASP GLY VAL ASP VAL ARG ARG TYR ARG GLN	D 108.469 146.169 88.895	A 86.734 121.322 103.597			SEQRES 19 A 623 ARG GLU GLU LYS PHE ASP ARG LEU ASN ARG ASP LEU PHE	D 106.302 153.786 95.353	A 87.270 121.343 99.627			SEQRES 9 A 623 VAL LEU PHE ASP LEU ARG SER ASP LEU PHE ALA LYS LEU	D 107.130 152.492 95.024	A 87.344 116.608 103.786			SEQRES 18 A 623 GLY VAL GLU THR ILE GLN LEU PHE VAL LYS GLU ARG GLU	D 112.705 158.252 95.331	A 84.791 116.932 103.927						SEQADV 6RAF ILE C 34 UNP A0A192B6J LEU 34 CONFLICT
	SEQADV 6RAF GLY C 47 UNP A0A192B6J PHE 47 CONFLICT	D 116.840 165.173 88.234	A 92.403 116.132 97.794			SEQRES 48 A 623 GLN GLY HIS HIS HIS HIS HIS HIS HIS HIS HIS HIS	D 117.113 161.445 87.152	A 89.575 113.720 98.180			SEQADV 6RAH PHE A 611 UNP Q72J05 EXPRESSION TAG	D 105.028 152.407 95.137	A 86.862 118.519 103.692			SEQRES 10 A 623 MET ARG LEU HIS PRO GLY PHE TYR ASP ARG ASN PRO VAL	D 106.431 144.403 92.754	A 87.897 117.745 105.100			SEQRES 21 A 623 PHE PRO VAL VAL GLY PHE LEU GLY ASP PHE ALA VAL ALA	D 104.399 147.026 91.570	A 85.029 119.465 104.853			SEQRES 34 A 623 GLU GLU LEU ARG ARG HIS VAL GLY ILE VAL LEU GLN GLU	D 108.469 146.169 89.735	A 86.734 121.322 104.197			SEQRES 20 A 623 ARG ALA TRP VAL GLU ILE ILE ARG TRP PHE ALA LEU PHE	D 106.302 153.786 95.353	A 87.270 121.343 100.227			SEQRES 10 A 623 MET ARG LEU HIS PRO GLY PHE TYR ASP ARG ASN PRO VAL	D 107.130 152.492 95.864	A 87.344 116.608 104.386			SEQRES 19 A 623 ARG GLU GLU LYS PHE ASP ARG LEU ASN ARG ASP LEU PHE	D 112.705 158.252 96.171	A 84.791 116.932 104.527						SEQADV 6RAF GLY C 47 UNP A0A192B6J PHE 47 CONFLICT
	SEQADV 6RAF CYS C 50 UNP A0A192B6J ALA 50 CONFLICT	D 116.840 165.173 88.234	A 92.403 116.132 97.794			SEQRES 1 B 578 MET THR GLY ARG SER ALA ALA PRO LEU LEU ARG ARG LEU	D 117.113 161.445 87.152	A 89.575 113.720 98.180			SEQADV 6RAH GLN A 612 UNP Q72J05 EXPRESSION TAG	D 105.028 152.407 95.977	A 86.862 118.519 103.692			SEQRES 11 A 623 GLY ARG LEU MET THR ARG VAL THR SER ASP VAL ASP ALA	D 106.431 144.403 93.594	A 87.897 117.745 105.100			SEQRES 22 A 623 SER LEU VAL TYR TYR GLY GLY GLY GLU VAL VAL ARG GLY	D 104.399 147.026 91.570	A 85.029 119.465 104.853			SEQRES 35 A 623 PRO PHE LEU PHE SER GLY THR VAL LEU ASP ASN LEU ARG	D 108.469 146.169 89.735	A 86.734 121.322 104.197			SEQRES 21 A 623 PHE PRO VAL VAL GLY PHE LEU GLY ASP PHE ALA VAL ALA	D 106.302 153.786 95.353	A 87.270 121.343 100.227			SEQRES 11 A 623 GLY ARG LEU MET THR ARG VAL THR SER ASP VAL ASP ALA	D 107.130 152.492 95.864	A 87.344 116.608 104.386			SEQRES 20 A 623 ARG ALA TRP VAL GLU ILE ILE ARG TRP PHE ALA LEU PHE	D 112.705 158.252 96.171	A 84.791 116.932 104.527						SEQADV 6RAF CYS C 50 UNP A0A192B6J ALA 50 CONFLICT
	SEQADV 6RAF SER C 52 UNP A0A192B6J ASN 52 CONFLICT	D 116.840 165.173 88.234	A 92.403 116.132 97.794			SEQRES 2 B 578 TRP PRO TYR VAL GLY ARG TYR ARG TRP ARG TYR LEU TRP	D 117.113 161.445 87.152	A 89.575 113.720 98.180			SEQADV 6RAH GLY A 613 UNP Q72J05 EXPRESSION TAG	D 105.028 152.407 95.977	A 86.862 118.519 103.692			SEQRES 12 A 623 ILE ASN GLN PHE ILE THR GLY GLY LEU VAL GLY VAL ILE	D 106.431 145.243 86.034	A 87.897 117.745 105.100			SEQRES 23 A 623 ALA VAL SER LEU GLY LEU LEU VAL ALA PHE VAL ASP TYR	D 104.399 147.026 92.410	A 85.029 119.465 104.853			SEQRES 36 A 623 LEU PHE ASP PRO SER VAL PRO PRO GLU ARG VAL GLU GLU	D 108.469 146.169 90.575	A 86.734 121.322 104.197			SEQRES 22 A 623 SER LEU VAL TYR TYR GLY GLY GLY GLU VAL VAL ARG GLY	D 106.302 153.786 96.193	A 87.270 121.343 100.227			SEQRES 12 A 623 ILE ASN GLN PHE ILE THR GLY GLY LEU VAL GLY VAL ILE	D 107.130 152.492 95.864	A 87.344 116.608 104.386			SEQRES 21 A 623 PHE PRO VAL VAL GLY PHE LEU GLY ASP PHE ALA VAL ALA	D 112.705 158.252 96.171	A 84.791 116.932 104.527						SEQADV 6RAF SER C 52 UNP A0A192B6J ASN 52 CONFLICT
	SEQADV 6RAF LYS C 53 UNP A0A192B6J TRP 53 CONFLICT	D 116.840 165.173 89.074	A 92.403 116.132 98.394			SEQRES 3 B 578 ALA VAL LEU ALA GLY LEU VAL SER ILE PHE PHE PHE VAL	D 117.113 161.445 87.992	A 89.575 113.720 98.780			SEQADV 6RAH HIS A 614 UNP Q72J05 EXPRESSION TAG	D 105.028 152.407 95.977	A 86.862 118.519 104.292			SEQRES 13 A 623 ALA ASP LEU PHE THR LEU VAL GLY LEU LEU GLY PHE MET	D 106.431 145.243 86.034	A 87.897 117.745 105.700			SEQRES 24 A 623 THR ARG GLN LEU PHE GLN PRO LEU GLN ASP LEU SER ASP	D 104.399 147.026 92.410	A 85.029 119.465 105.453			SEQRES 37 A 623 VAL ALA ARG PHE LEU GLY ALA HIS GLU PHE ILE LEU ARG	D 108.469 146.169 90.575	A 86.734 121.322 104.797			SEQRES 23 A 623 ALA VAL SER LEU GLY LEU LEU VAL ALA PHE VAL ASP TYR	D 106.302 153.786 96.193	A 87.270 121.343 100.827			SEQRES 13 A 623 ALA ASP LEU PHE THR LEU VAL GLY LEU LEU GLY PHE MET	D 107.130 153.332 88.304	A 87.344 116.608 104.986			SEQRES 22 A 623 SER LEU VAL TYR TYR GLY GLY GLY GLU VAL VAL ARG GLY	D 112.705 158.252 97.011	A 84.791 117.532 97.927						SEQADV 6RAF LYS C 53 UNP A0A192B6J TRP 53 CONFLICT
	SEQADV 6RAF ILE C 54 UNP A0A192B6J GLY 54 CONFLICT	D 116.840 165.173 89.074	A 92.403 116.132 98.394			SEQRES 4 B 578 LEU THR PRO TYR PHE LEU ARG LEU ALA VAL ASP ALA VAL	D 117.113 161.445 87.992	A 89.575 113.720 98.780			SEQADV 6RAH HIS A 615 UNP Q72J05 EXPRESSION TAG	D 105.028 152.407 96.817	A 86.862 118.519 104.292			SEQRES 14 A 623 LEU PHE LEU SER PRO LYS LEU THR LEU VAL VAL LEU LEU	D 106.431 145.243 86.034	A 87.897 117.745 105.700			SEQRES 25 A 623 LYS PHE ASN LEU PHE GLN GLY ALA MET ALA SER ALA GLU	D 104.399 147.026 93.250	A 85.029 119.465 105.453			SEQRES 38 A 623 LEU PRO LYS GLY TYR GLN THR VAL LEU GLY GLU ARG GLY	D 108.469 146.169 91.415	A 86.734 121.322 104.797			SEQRES 24 A 623 THR ARG GLN LEU PHE GLN PRO LEU GLN ASP LEU SER ASP	D 106.302 153.786 96.193	A 87.270 121.343 100.827			SEQRES 14 A 623 LEU PHE LEU SER PRO LYS LEU THR LEU VAL VAL LEU LEU	D 107.130 153.332 88.304	A 87.344 116.608 104.986			SEQRES 23 A 623 ALA VAL SER LEU GLY LEU LEU VAL ALA PHE VAL ASP TYR	D 112.705 158.252 97.011	A 84.791 117.532 97.927						SEQADV 6RAF ILE C 54 UNP A0A192B6J GLY 54 CONFLICT
	SEQADV 6RAF THR C 55 UNP A0A192B6J GLY 55 CONFLICT	D 116.840 165.173 89.074	A 92.403 116.132 98.394			SEQRES 5 B 578 GLN ALA GLY ARG GLY PHE GLY VAL TYR ALA LEU ALA ILE	D 117.113 161.445 87.992	A 89.575 113.720 98.780			SEQADV 6RAH HIS A 616 UNP Q72J05 EXPRESSION TAG	D 105.028 152.407 96.817	A 86.862 118.519 104.292			SEQRES 15 A 623 VAL ALA PRO VAL LEU LEU ALA VAL THR THR TRP VAL ARG	D 106.431 145.243 86.874	A 87.897 117.745 105.700			SEQRES 26 A 623 ARG ILE PHE GLY VAL LEU ASP THR GLU GLU GLU LEU LYS	D 104.399 147.026 93.250	A 85.029 119.465 105.453			SEQRES 39 A 623 ALA GLY LEU SER THR GLY GLU LYS GLN LEU LEU ALA LEU	D 108.469 146.169 91.415	A 86.734 121.322 104.797			SEQRES 25 A 623 LYS PHE ASN LEU PHE GLN GLY ALA MET ALA SER ALA GLU	D 106.302 154.626 88.633	A 87.270 121.343 100.827			SEQRES 15 A 623 VAL ALA PRO VAL LEU LEU ALA VAL THR THR TRP VAL ARG	D 107.130 153.332 88.304	A 87.344 116.608 104.986			SEQRES 24 A 623 THR ARG GLN LEU PHE GLN PRO LEU GLN ASP LEU SER ASP	D 112.705 158.252 97.011	A 84.791 117.532 97.927						SEQADV 6RAF THR C 55 UNP A0A192B6J GLY 55 CONFLICT
	SEQADV 6RAF GLY C 56 UNP A0A192B6J VAL 56 CONFLICT	D 116.840 165.173 89.914	A 92.403 116.132 98.994			SEQRES 6 B 578 VAL ALA SER ALA ALA LEU SER GLY LEU LEU SER TYR ALA	D 117.113 161.445 88.832	A 89.575 113.720 99.380			SEQADV 6RAH HIS A 617 UNP Q72J05 EXPRESSION TAG	D 105.028 152.407 96.817	A 86.862 118.519 104.892			SEQRES 16 A 623 LEU GLY MET ARG SER ALA TYR ARG GLU MET ARG LEU ARG	D 106.431 145.243 86.874	A 87.897 117.745 106.300			SEQRES 27 A 623 ASP PRO GLU ASP PRO THR PRO ILE ARG GLY PHE ARG GLY	D 104.399 147.026 94.090	A 85.029 119.465 106.053			SEQRES 40 A 623 VAL ARG ALA LEU LEU ALA SER PRO ASP ILE LEU LEU ILE	D 108.469 146.169 92.255	A 86.734 121.322 105.397			SEQRES 26 A 623 ARG ILE PHE GLY VAL LEU ASP THR GLU GLU GLU LEU LYS	D 106.302 154.626 88.633	A 87.270 121.343 101.427			SEQRES 16 A 623 LEU GLY MET ARG SER ALA TYR ARG GLU MET ARG LEU ARG	D 107.130 153.332 89.144	A 87.344 116.608 105.586			SEQRES 25 A 623 LYS PHE ASN LEU PHE GLN GLY ALA MET ALA SER ALA GLU	D 112.705 158.252 97.851	A 84.791 117.532 98.527						SEQADV 6RAF GLY C 56 UNP A0A192B6J VAL 56 CONFLICT
	SEQADV 6RAF ASN C 57 UNP A0A192B6J ILE 57 CONFLICT	D 116.840 165.173 89.914	A 92.403 116.132 98.994			SEQRES 7 B 578 MET ARG ARG LEU ALA VAL VAL ALA SER ARG GLN VAL GLU	D 117.113 161.445 88.832	A 89.575 113.720 99.380			SEQADV 6RAH HIS A 618 UNP Q72J05 EXPRESSION TAG	D 105.028 153.247 89.257	A 86.862 118.519 104.892			SEQRES 17 A 623 LEU ALA ARG VAL ASN ALA ALA LEU GLN GLU ASN LEU SER	D 106.431 145.243 87.714	A 87.897 117.745 106.300			SEQRES 28 A 623 GLU VAL GLU PHE ARG ASP VAL TRP LEU ALA TYR THR PRO	D 104.399 147.026 94.930	A 85.029 119.465 106.053			SEQRES 41 A 623 LEU ASP GLU ALA THR ALA SER VAL ASP SER GLU THR GLU	D 108.469 146.169 93.095	A 86.734 121.322 105.397			SEQRES 27 A 623 ASP PRO GLU ASP PRO THR PRO ILE ARG GLY PHE ARG GLY	D 106.302 154.626 88.633	A 87.270 121.343 101.427			SEQRES 17 A 623 LEU ALA ARG VAL ASN ALA ALA LEU GLN GLU ASN LEU SER	D 107.130 153.332 89.144	A 87.344 116.608 105.586			SEQRES 26 A 623 ARG ILE PHE GLY VAL LEU ASP THR GLU GLU GLU LEU LYS	D 112.705 158.252 97.851	A 84.791 117.532 98.527						SEQADV 6RAF ASN C 57 UNP A0A192B6J ILE 57 CONFLICT
	SEQADV 6RAF ALA C 59 UNP A0A192B6J ASN 59 CONFLICT	D 116.840 165.173 89.914	A 92.403 116.132 98.994			SEQRES 8 B 578 TYR ASP LEU ARG ARG ASP LEU LEU HIS HIS LEU LEU THR	D 117.113 161.445 88.832	A 89.575 113.720 99.380			SEQADV 6RAH HIS A 619 UNP Q72J05 EXPRESSION TAG	D 105.028 153.247 89.257	A 86.862 118.519 104.892			SEQRES 18 A 623 GLY VAL GLU THR ILE GLN LEU PHE VAL LYS GLU ARG GLU	D 106.431 145.243 87.714	A 87.897 117.745 106.300			SEQRES 29 A 623 LYS GLY VAL GLU PRO THR GLU LYS ASP TRP VAL LEU LYS	D 104.399 147.026 95.770	A 85.029 119.465 106.053			SEQRES 42 A 623 LYS ARG LEU GLN GLU ALA LEU TYR LYS ALA MET GLU GLY	D 108.469 146.169 93.935	A 86.734 121.322 105.397			SEQRES 28 A 623 GLU VAL GLU PHE ARG ASP VAL TRP LEU ALA TYR THR PRO	D 106.302 154.626 89.473	A 87.270 121.343 101.427			SEQRES 18 A 623 GLY VAL GLU THR ILE GLN LEU PHE VAL LYS GLU ARG GLU	D 107.130 153.332 89.144	A 87.344 116.608 105.586			SEQRES 27 A 623 ASP PRO GLU ASP PRO THR PRO ILE ARG GLY PHE ARG GLY	D 112.705 158.252 97.851	A 84.791 117.532 98.527						SEQADV 6RAF ALA C 59 UNP A0A192B6J ASN 59 CONFLICT
	SEQADV 6RAF ASN C 74 UNP A0A192B6J ASP 74 CONFLICT	D 116.840 165.173 90.754	A 92.403 116.132 99.594			SEQRES 9 B 578 LEU ASP ARG ASP PHE TYR HIS LYS HIS ARG VAL GLY ASP	D 117.113 161.445 89.672	A 89.575 113.720 99.980			SEQADV 6RAH HIS A 620 UNP Q72J05 EXPRESSION TAG	D 105.028 153.247 89.257	A 86.862 118.519 105.492			SEQRES 19 A 623 ARG GLU GLU LYS PHE ASP ARG LEU ASN ARG ASP LEU PHE	D 106.431 145.243 88.554	A 87.897 117.745 106.900			SEQRES 30 A 623 GLY VAL SER PHE ARG VAL ARG PRO GLY GLU LYS VAL ALA	D 104.399 147.026 96.610	A 85.029 119.465 106.653			SEQRES 43 A 623 ARG THR SER LEU ILE ILE ALA HIS ARG LEU SER THR ILE	D 108.469 146.169 94.775	A 86.734 121.322 105.997			SEQRES 29 A 623 LYS GLY VAL GLU PRO THR GLU LYS ASP TRP VAL LEU LYS	D 106.302 154.626 89.473	A 87.270 121.343 102.027			SEQRES 19 A 623 ARG GLU GLU LYS PHE ASP ARG LEU ASN ARG ASP LEU PHE	D 107.130 153.332 89.984	A 87.344 116.608 106.186			SEQRES 28 A 623 GLU VAL GLU PHE ARG ASP VAL TRP LEU ALA TYR THR PRO	D 112.705 158.252 98.691	A 84.791 117.532 99.127						SEQADV 6RAF ASN C 74 UNP A0A192B6J ASP 74 CONFLICT
	SEQADV 6RAF HIS C 80 UNP A0A192B6J TYR 80 CONFLICT	D 116.840 165.173 90.754	A 92.403 116.132 99.594			SEQRES 10 B 578 LEU MET ASN ARG LEU ASN THR ASP LEU SER ALA VAL ARG	D 117.113 161.445 89.672	A 89.575 113.720 99.980			SEQADV 6RAH HIS A 621 UNP Q72J05 EXPRESSION TAG	D 105.028 153.247 90.097	A 86.862 118.519 105.492			SEQRES 20 A 623 ARG ALA TRP VAL GLU ILE ILE ARG TRP PHE ALA LEU PHE	D 106.431 145.243 88.554	A 87.897 117.745 106.900			SEQRES 31 A 623 LEU VAL GLY ALA THR GLY ALA GLY LYS THR SER VAL VAL	D 104.399 147.866 87.370	A 85.029 119.465 106.653			SEQRES 44 A 623 ARG HIS VAL ASP ARG ILE LEU VAL PHE ARG LYS GLY ARG	D 108.469 147.009 86.375	A 86.734 121.322 105.997			SEQRES 30 A 623 GLY VAL SER PHE ARG VAL ARG PRO GLY GLU LYS VAL ALA	D 106.302 154.626 89.473	A 87.270 121.343 102.027			SEQRES 20 A 623 ARG ALA TRP VAL GLU ILE ILE ARG TRP PHE ALA LEU PHE	D 107.130 153.332 89.984	A 87.344 116.608 106.186			SEQRES 29 A 623 LYS GLY VAL GLU PRO THR GLU LYS ASP TRP VAL LEU LYS	D 112.705 158.252 98.691	A 84.791 117.532 99.127						SEQADV 6RAF HIS C 80 UNP A0A192B6J TYR 80 CONFLICT
	SEQADV 6RAF ASP C 90 UNP A0A192B6J GLU 90 CONFLICT	D 116.840 165.173 90.754	A 92.403 116.132 99.594			SEQRES 11 B 578 GLU MET VAL GLY PRO GLY ILE LEU MET GLY SER ARG LEU	D 117.113 161.445 89.672	A 89.575 113.720 99.980			SEQADV 6RAH HIS A 622 UNP Q72J05 EXPRESSION TAG	D 105.028 153.247 90.097	A 86.862 118.519 105.492			SEQRES 21 A 623 PHE PRO VAL VAL GLY PHE LEU GLY ASP PHE ALA VAL ALA	D 106.431 145.243 89.394	A 87.897 117.745 106.900			SEQRES 32 A 623 SER LEU ILE ALA ARG PHE TYR ASP PRO GLN ARG GLY CYS	D 104.399 147.866 87.370	A 85.029 119.465 106.653			SEQRES 45 A 623 LEU VAL GLU GLU GLY SER HIS GLU GLU LEU LEU ALA LYS	D 108.469 147.009 86.375	A 86.734 121.322 105.997			SEQRES 31 A 623 LEU VAL GLY ALA THR GLY ALA GLY LYS THR SER VAL VAL	D 106.302 154.626 90.313	A 87.270 121.343 102.027			SEQRES 21 A 623 PHE PRO VAL VAL GLY PHE LEU GLY ASP PHE ALA VAL ALA	D 107.130 153.332 89.984	A 87.344 116.608 106.186			SEQRES 30 A 623 GLY VAL SER PHE ARG VAL ARG PRO GLY GLU LYS VAL ALA	D 112.705 158.252 98.691	A 84.791 117.532 99.127						SEQADV 6RAF ASP C 90 UNP A0A192B6J GLU 90 CONFLICT
	SEQADV 6RAF THR C 98 UNP A0A192B6J ALA 98 CONFLICT	D 116.840 165.173 91.594	A 92.403 116.732 92.994			SEQRES 12 B 578 SER PHE LEU VAL LEU LEU ALA PHE LEU SER MET TYR ALA	D 117.113 161.445 90.512	A 89.575 114.320 93.380			SEQADV 6RAH HIS A 623 UNP Q72J05 EXPRESSION TAG	D 105.028 153.247 90.097	A 86.862 119.119 98.892			SEQRES 22 A 623 SER LEU VAL TYR TYR GLY GLY GLY GLU VAL VAL ARG GLY	D 106.431 145.243 89.394	A 87.897 118.345 100.300			SEQRES 33 A 623 VAL PHE LEU ASP GLY VAL ASP VAL ARG ARG TYR ARG GLN	D 104.399 147.866 87.370	A 85.029 120.065 100.053			SEQRES 46 A 623 GLY GLY TYR TYR ALA ALA LEU TYR ARG LEU GLN PHE GLN	D 108.469 147.009 86.375	A 86.734 121.922 99.397			SEQRES 32 A 623 SER LEU ILE ALA ARG PHE TYR ASP PRO GLN ARG GLY CYS	D 106.302 154.626 90.313	A 87.270 121.343 102.627			SEQRES 22 A 623 SER LEU VAL TYR TYR GLY GLY GLY GLU VAL VAL ARG GLY	D 107.130 153.332 90.824	A 87.344 117.208 99.586			SEQRES 31 A 623 LEU VAL GLY ALA THR GLY ALA GLY LYS THR SER VAL VAL	D 112.705 158.252 99.531	A 84.791 117.532 99.727						SEQADV 6RAF THR C 98 UNP A0A192B6J ALA 98 CONFLICT
	SEQADV 6RAF VAL C 99 UNP A0A192B6J PHE 99 CONFLICT	D 116.840 165.173 91.594	A 92.403 116.732 92.994			SEQRES 13 B 578 VAL ASN ALA ARG LEU ALA PHE TYR LEU THR LEU ILE LEU	D 117.113 161.445 90.512	A 89.575 114.320 93.380			SEQRES 1 A 623 MET THR GLU ASP THR TYR SER LYS ALA PHE ASP ARG ALA	D 105.028 153.247 90.937	A 86.862 119.119 98.892			SEQRES 23 A 623 ALA VAL SER LEU GLY LEU LEU VAL ALA PHE VAL ASP TYR	D 106.431 145.243 90.234	A 87.897 118.345 100.300			SEQRES 34 A 623 GLU GLU LEU ARG ARG HIS VAL GLY ILE VAL LEU GLN GLU	D 104.399 147.866 88.210	A 85.029 120.065 100.053			SEQRES 47 A 623 GLU ALA LYS LEU GLY GLY GLY GLY GLU ASN LEU TYR PHE	D 108.469 147.009 87.215	A 86.734 121.922 99.397			SEQRES 33 A 623 VAL PHE LEU ASP GLY VAL ASP VAL ARG ARG TYR ARG GLN	D 106.302 154.626 90.313	A 87.270 121.343 102.627			SEQRES 23 A 623 ALA VAL SER LEU GLY LEU LEU VAL ALA PHE VAL ASP TYR	D 107.130 153.332 90.824	A 87.344 117.208 99.586			SEQRES 32 A 623 SER LEU ILE ALA ARG PHE TYR ASP PRO GLN ARG GLY CYS	D 112.705 158.252 99.531	A 84.791 117.532 99.727						SEQADV 6RAF VAL C 99 UNP A0A192B6J PHE 99 CONFLICT
	SEQADV 6RAF THR C 100 UNP A0A192B6J ASP 100 CONFLICT	D 116.840 165.173 91.594	A 92.403 116.732 92.994			SEQRES 14 B 578 PRO GLY ILE PHE LEU ALA MET ARG PHE LEU LEU ARG LEU	D 117.113 161.445 90.512	A 89.575 114.320 93.380			SEQRES 2 A 623 LEU PHE ALA ARG ILE LEU ARG TYR VAL TRP PRO TYR ARG	D 105.028 153.247 90.937	A 86.862 119.119 98.892			SEQRES 24 A 623 THR ARG GLN LEU PHE GLN PRO LEU GLN ASP LEU SER ASP	D 106.431 145.243 90.234	A 87.897 118.345 100.300			SEQRES 35 A 623 PRO PHE LEU PHE SER GLY THR VAL LEU ASP ASN LEU ARG	D 104.399 147.866 88.210	A 85.029 120.065 100.053			SEQRES 48 A 623 GLN GLY HIS HIS HIS HIS HIS HIS HIS HIS HIS HIS	D 108.469 147.009 87.215	A 86.734 121.922 99.397			SEQRES 34 A 623 GLU GLU LEU ARG ARG HIS VAL GLY ILE VAL LEU GLN GLU	D 106.302 154.626 91.153	A 87.270 121.343 102.627			SEQRES 24 A 623 THR ARG GLN LEU PHE GLN PRO LEU GLN ASP LEU SER ASP	D 107.130 153.332 90.824	A 87.344 117.208 99.586			SEQRES 33 A 623 VAL PHE LEU ASP GLY VAL ASP VAL ARG ARG TYR ARG GLN	D 112.705 158.252 99.531	A 84.791 117.532 99.727						SEQADV 6RAF THR C 100 UNP A0A192B6J ASP 100 CONFLICT
	SEQADV 6RAF ALA C 101 UNP A0A192B6J SER 101 CONFLICT	D 116.840 165.173 92.434	A 92.403 116.732 93.594			SEQRES 15 B 578 ILE ASP ARG ARG TYR ARG GLU ALA GLN GLU VAL PHE ASP	D 117.113 161.445 91.352	A 89.575 114.320 93.980			SEQRES 3 A 623 LEU GLN VAL VAL LEU ALA LEU LEU PHE LEU LEU VAL VAL	D 105.028 153.247 90.937	A 86.862 119.119 99.492			SEQRES 25 A 623 LYS PHE ASN LEU PHE GLN GLY ALA MET ALA SER ALA GLU	D 106.431 145.243 91.074	A 87.897 118.345 100.900			SEQRES 36 A 623 LEU PHE ASP PRO SER VAL PRO PRO GLU ARG VAL GLU GLU	D 104.399 147.866 88.210	A 85.029 120.065 100.653			SEQRES 1 B 578 MET THR GLY ARG SER ALA ALA PRO LEU LEU ARG ARG LEU	D 108.469 147.009 88.055	A 86.734 121.922 99.997			SEQRES 35 A 623 PRO PHE LEU PHE SER GLY THR VAL LEU ASP ASN LEU ARG	D 106.302 154.626 91.153	A 87.270 121.343 103.227			SEQRES 25 A 623 LYS PHE ASN LEU PHE GLN GLY ALA MET ALA SER ALA GLU	D 107.130 153.332 91.664	A 87.344 117.208 100.186			SEQRES 34 A 623 GLU GLU LEU ARG ARG HIS VAL GLY ILE VAL LEU GLN GLU	D 112.705 158.252 100.371	A 84.791 117.532 100.327						SEQADV 6RAF ALA C 101 UNP A0A192B6J SER 101 CONFLICT
	SEQADV 6RAF VAL C 102 UNP A0A192B6J THR 102 CONFLICT	D 116.840 165.173 92.434	A 92.403 116.732 93.594			SEQRES 16 B 578 ARG ILE SER THR LEU ALA GLN GLU ALA PHE SER GLY ILE	D 117.113 161.445 91.352	A 89.575 114.320 93.980			SEQRES 4 A 623 THR LEU ALA ALA ALA ALA THR PRO LEU PHE PHE LYS TRP	D 105.028 153.247 91.777	A 86.862 119.119 99.492			SEQRES 26 A 623 ARG ILE PHE GLY VAL LEU ASP THR GLU GLU GLU LEU LYS	D 106.431 145.243 91.074	A 87.897 118.345 100.900			SEQRES 37 A 623 VAL ALA ARG PHE LEU GLY ALA HIS GLU PHE ILE LEU ARG	D 104.399 147.866 89.050	A 85.029 120.065 100.653			SEQRES 2 B 578 TRP PRO TYR VAL GLY ARG TYR ARG TRP ARG TYR LEU TRP	D 108.469 147.009 88.055	A 86.734 121.922 99.997			SEQRES 36 A 623 LEU PHE ASP PRO SER VAL PRO PRO GLU ARG VAL GLU GLU	D 106.302 154.626 91.153	A 87.270 121.343 103.227			SEQRES 26 A 623 ARG ILE PHE GLY VAL LEU ASP THR GLU GLU GLU LEU LYS	D 107.130 153.332 91.664	A 87.344 117.208 100.186			SEQRES 35 A 623 PRO PHE LEU PHE SER GLY THR VAL LEU ASP ASN LEU ARG	D 112.705 158.252 100.371	A 84.791 117.532 100.327						SEQADV 6RAF VAL C 102 UNP A0A192B6J THR 102 CONFLICT
	SEQADV 6RAF LEU C 103 UNP A0A192B6J GLY 103 CONFLICT	D 116.840 165.173 92.434	A 92.403 116.732 93.594			SEQRES 17 B 578 ARG VAL VAL LYS GLY TYR ALA LEU GLU ARG ARG MET VAL	D 117.113 161.445 91.352	A 89.575 114.320 93.980			SEQRES 5 A 623 ALA ILE ASP LEU ALA LEU VAL PRO THR GLU PRO ARG PRO	D 105.028 153.247 91.777	A 86.862 119.119 99.492			SEQRES 27 A 623 ASP PRO GLU ASP PRO THR PRO ILE ARG GLY PHE ARG GLY	D 106.431 145.243 91.914	A 87.897 118.345 100.900			SEQRES 38 A 623 LEU PRO LYS GLY TYR GLN THR VAL LEU GLY GLU ARG GLY	D 104.399 147.866 89.050	A 85.029 120.065 100.653			SEQRES 3 B 578 ALA VAL LEU ALA GLY LEU VAL SER ILE PHE PHE PHE VAL	D 108.469 147.009 88.895	A 86.734 121.922 99.997			SEQRES 37 A 623 VAL ALA ARG PHE LEU GLY ALA HIS GLU PHE ILE LEU ARG	D 106.302 154.626 91.993	A 87.270 121.343 103.227			SEQRES 27 A 623 ASP PRO GLU ASP PRO THR PRO ILE ARG GLY PHE ARG GLY	D 107.130 153.332 91.664	A 87.344 117.208 100.186			SEQRES 36 A 623 LEU PHE ASP PRO SER VAL PRO PRO GLU ARG VAL GLU GLU	D 112.705 158.252 100.371	A 84.791 117.532 100.327						SEQADV 6RAF LEU C 103 UNP A0A192B6J GLY 103 CONFLICT
	SEQADV 6RAF LEU C 104 UNP A0A192B6J SER 104 CONFLICT	D 116.840 165.173 93.274	A 92.403 116.732 94.194			SEQRES 18 B 578 ALA TRP PHE GLN ASP LEU ASN ARG LEU TYR VAL GLU LYS	D 117.113 161.445 92.192	A 89.575 114.320 94.580			SEQRES 6 A 623 LEU ALA GLU ARG PHE HIS LEU LEU LEU TRP ILE SER LEU	D 105.028 153.247 91.777	A 86.862 119.119 100.092			SEQRES 28 A 623 GLU VAL GLU PHE ARG ASP VAL TRP LEU ALA TYR THR PRO	D 106.431 145.243 92.754	A 87.897 118.345 101.500			SEQRES 39 A 623 ALA GLY LEU SER THR GLY GLU LYS GLN LEU LEU ALA LEU	D 104.399 147.866 89.050	A 85.029 120.065 101.253			SEQRES 4 B 578 LEU THR PRO TYR PHE LEU ARG LEU ALA VAL ASP ALA VAL	D 108.469 147.009 88.895	A 86.734 121.922 100.597			SEQRES 38 A 623 LEU PRO LYS GLY TYR GLN THR VAL LEU GLY GLU ARG GLY	D 106.302 154.626 91.993	A 87.270 121.343 103.827			SEQRES 28 A 623 GLU VAL GLU PHE ARG ASP VAL TRP LEU ALA TYR THR PRO	D 107.130 153.332 92.504	A 87.344 117.208 100.786			SEQRES 37 A 623 VAL ALA ARG PHE LEU GLY ALA HIS GLU PHE ILE LEU ARG	D 112.705 158.252 101.211	A 84.791 117.532 100.927						SEQADV 6RAF LEU C 104 UNP A0A192B6J SER 104 CONFLICT
	SEQADV 6RAF GLY C 106 UNP A0A192B6J ILE 106 CONFLICT	D 116.840 165.173 93.274	A 92.403 116.732 94.194			SEQRES 19 B 578 SER LEU ALA LEU ALA ARG VAL GLU GLY PRO LEU HIS ALA	D 117.113 161.445 92.192	A 89.575 114.320 94.580			SEQRES 7 A 623 GLY PHE LEU ALA VAL ARG ALA VAL HIS PHE ALA ALA THR	D 105.028 153.247 92.617	A 86.862 119.119 100.092			SEQRES 29 A 623 LYS GLY VAL GLU PRO THR GLU LYS ASP TRP VAL LEU LYS	D 106.431 145.243 93.594	A 87.897 118.345 101.500			SEQRES 40 A 623 VAL ARG ALA LEU LEU ALA SER PRO ASP ILE LEU LEU ILE	D 104.399 147.866 89.890	A 85.029 120.065 101.253			SEQRES 5 B 578 GLN ALA GLY ARG GLY PHE GLY VAL TYR ALA LEU ALA ILE	D 108.469 147.009 89.735	A 86.734 121.922 100.597			SEQRES 39 A 623 ALA GLY LEU SER THR GLY GLU LYS GLN LEU LEU ALA LEU	D 106.302 154.626 91.993	A 87.270 121.343 103.827			SEQRES 29 A 623 LYS GLY VAL GLU PRO THR GLU LYS ASP TRP VAL LEU LYS	D 107.130 153.332 92.504	A 87.344 117.208 100.786			SEQRES 38 A 623 LEU PRO LYS GLY TYR GLN THR VAL LEU GLY GLU ARG GLY	D 112.705 158.252 101.211	A 84.791 117.532 100.927						SEQADV 6RAF GLY C 106 UNP A0A192B6J ILE 106 CONFLICT
	SEQADV 6RAF ARG C 107 UNP A0A192B6J VAL 107 CONFLICT	D 116.840 165.173 93.274	A 92.403 116.732 94.194			SEQRES 20 B 578 LEU LEU GLY PHE LEU MET GLY PHE ALA PHE LEU THR VAL	D 117.113 161.445 92.192	A 89.575 114.320 94.580			SEQRES 8 A 623 TYR GLY GLU THR TYR LEU ILE GLN TRP VAL GLY GLN ARG	D 105.028 153.247 92.617	A 86.862 119.119 100.092			SEQRES 30 A 623 GLY VAL SER PHE ARG VAL ARG PRO GLY GLU LYS VAL ALA	D 106.431 145.243 94.434	A 87.897 118.345 101.500			SEQRES 41 A 623 LEU ASP GLU ALA THR ALA SER VAL ASP SER GLU THR GLU	D 104.399 147.866 89.890	A 85.029 120.065 101.253			SEQRES 6 B 578 VAL ALA SER ALA ALA LEU SER GLY LEU LEU SER TYR ALA	D 108.469 147.009 89.735	A 86.734 121.922 100.597			SEQRES 40 A 623 VAL ARG ALA LEU LEU ALA SER PRO ASP ILE LEU LEU ILE	D 106.302 154.626 92.833	A 87.270 121.343 103.827			SEQRES 30 A 623 GLY VAL SER PHE ARG VAL ARG PRO GLY GLU LYS VAL ALA	D 107.130 153.332 92.504	A 87.344 117.208 100.786			SEQRES 39 A 623 ALA GLY LEU SER THR GLY GLU LYS GLN LEU LEU ALA LEU	D 112.705 158.252 101.211	A 84.791 117.532 100.927						SEQADV 6RAF ARG C 107 UNP A0A192B6J VAL 107 CONFLICT
	SEQADV 6RAF CYS C 108 UNP A0A192B6J ARG 108 CONFLICT	D 116.840 165.173 94.114	A 92.403 116.732 94.794			SEQRES 21 B 578 LEU TRP ALA GLY GLY ALA MET VAL VAL ARG GLY GLU LEU	D 117.113 161.445 93.032	A 89.575 114.320 95.180			SEQRES 9 A 623 VAL LEU PHE ASP LEU ARG SER ASP LEU PHE ALA LYS LEU	D 105.028 153.247 92.617	A 86.862 119.119 100.692			SEQRES 31 A 623 LEU VAL GLY ALA THR GLY ALA GLY LYS THR SER VAL VAL	D 106.431 145.243 95.274	A 87.897 118.345 102.100			SEQRES 42 A 623 LYS ARG LEU GLN GLU ALA LEU TYR LYS ALA MET GLU GLY	D 104.399 147.866 90.730	A 85.029 120.065 101.853			SEQRES 7 B 578 MET ARG ARG LEU ALA VAL VAL ALA SER ARG GLN VAL GLU	D 108.469 147.009 90.575	A 86.734 121.922 101.197			SEQRES 41 A 623 LEU ASP GLU ALA THR ALA SER VAL ASP SER GLU THR GLU	D 106.302 154.626 92.833	A 87.270 121.343 104.427			SEQRES 31 A 623 LEU VAL GLY ALA THR GLY ALA GLY LYS THR SER VAL VAL	D 107.130 153.332 93.344	A 87.344 117.208 101.386			SEQRES 40 A 623 VAL ARG ALA LEU LEU ALA SER PRO ASP ILE LEU LEU ILE	D 112.705 158.252 102.051	A 84.791 117.532 101.527						SEQADV 6RAF CYS C 108 UNP A0A192B6J ARG 108 CONFLICT
	SEQADV 6RAF VAL C 109 UNP A0A192B6J ASP 109 CONFLICT	D 116.840 165.173 94.114	A 92.403 116.732 94.794			SEQRES 22 B 578 SER VAL GLY GLU LEU VAL GLN PHE ASN ALA TYR LEU ALA	D 117.113 161.445 93.032	A 89.575 114.320 95.180			SEQRES 10 A 623 MET ARG LEU HIS PRO GLY PHE TYR ASP ARG ASN PRO VAL	D 105.028 153.247 93.457	A 86.862 119.119 100.692			SEQRES 32 A 623 SER LEU ILE ALA ARG PHE TYR ASP PRO GLN ARG GLY CYS	D 106.431 146.083 85.194	A 87.897 118.345 102.100			SEQRES 43 A 623 ARG THR SER LEU ILE ILE ALA HIS ARG LEU SER THR ILE	D 104.399 147.866 90.730	A 85.029 120.065 101.853			SEQRES 8 B 578 TYR ASP LEU ARG ARG ASP LEU LEU HIS HIS LEU LEU THR	D 108.469 147.009 90.575	A 86.734 121.922 101.197			SEQRES 42 A 623 LYS ARG LEU GLN GLU ALA LEU TYR LYS ALA MET GLU GLY	D 106.302 154.626 92.833	A 87.270 121.343 104.427			SEQRES 32 A 623 SER LEU ILE ALA ARG PHE TYR ASP PRO GLN ARG GLY CYS	D 107.130 153.332 93.344	A 87.344 117.208 101.386			SEQRES 41 A 623 LEU ASP GLN ALA THR ALA SER VAL ASP SER GLU THR GLU	D 112.705 158.252 102.051	A 84.791 117.532 101.527						SEQADV 6RAF VAL C 109 UNP A0A192B6J ASP 109 CONFLICT
	SEQADV 6RAF PRO C 110 UNP A0A192B6J ASN 110 CONFLICT	D 116.840 165.173 94.114	A 92.403 116.732 94.794			SEQRES 23 B 578 GLN LEU THR TRP PRO ILE LEU GLY LEU GLY TRP VAL MET	D 117.113 161.445 93.032	A 89.575 114.320 95.180			SEQRES 11 A 623 GLY ARG LEU MET THR ARG VAL THR SER ASP VAL ASP ALA	D 105.028 153.247 93.457	A 86.862 119.119 100.692			SEQRES 33 A 623 VAL PHE LEU ASP GLY VAL ASP VAL ARG ARG TYR ARG GLN	D 106.431 146.083 85.194	A 87.897 118.345 102.100			SEQRES 44 A 623 ARG HIS VAL ASP ARG ILE LEU VAL PHE ARG LYS GLY ARG	D 104.399 147.866 91.570	A 85.029 120.065 101.853			SEQRES 9 B 578 LEU ASP ARG ASP PHE TYR HIS LYS HIS ARG VAL GLY ASP	D 108.469 147.009 91.415	A 86.734 121.922 101.197			SEQRES 43 A 623 ARG THR SER LEU ILE ILE ALA HIS ARG LEU SER THR ILE	D 106.302 154.626 93.673	A 87.270 121.343 104.427			SEQRES 33 A 623 VAL PHE LEU ASP GLY VAL ASP VAL ARG ARG TYR ARG GLN	D 107.130 153.332 93.344	A 87.344 117.208 101.386			SEQRES 42 A 623 LYS ARG LEU GLN GLU ALA LEU TYR LYS ALA MET GLU GLY	D 112.705 158.252 102.051	A 84.791 117.532 101.527						SEQADV 6RAF PRO C 110 UNP A0A192B6J ASN 110 CONFLICT
	SEQADV 6RAF GLY C 111 UNP A0A192B6J TYR 111 CONFLICT	D 116.840 165.173 94.954	A 92.403 116.732 95.394			SEQRES 24 B 578 ALA LEU TYR GLN ARG GLY LEU THR SER LEU ARG ARG LEU	D 117.113 161.445 93.872	A 89.575 114.320 95.780			SEQRES 12 A 623 ILE ASN GLN PHE ILE THR GLY GLY LEU VAL GLY VAL ILE	D 105.028 153.247 93.457	A 86.862 119.119 101.292			SEQRES 34 A 623 GLU GLU LEU ARG ARG HIS VAL GLY ILE VAL LEU GLN GLU	D 106.431 146.083 85.194	A 87.897 118.345 102.700			SEQRES 45 A 623 LEU VAL GLU GLU GLY SER HIS GLU GLU LEU LEU ALA LYS	D 104.399 147.866 91.570	A 85.029 120.065 102.453			SEQRES 10 B 578 LEU MET ASN ARG LEU ASN THR ASP LEU SER ALA VAL ARG	D 108.469 147.009 91.415	A 86.734 121.922 101.797			SEQRES 44 A 623 ARG HIS VAL ASP ARG ILE LEU VAL PHE ARG LYS GLY ARG	D 106.302 154.626 93.673	A 87.270 121.343 105.027			SEQRES 34 A 623 GLU GLU LEU ARG ARG HIS VAL GLY ILE VAL LEU GLN GLU	D 107.130 153.332 94.184	A 87.344 117.208 101.986			SEQRES 43 A 623 ARG THR SER LEU ILE ILE ALA HIS ARG LEU SER THR ILE	D 112.705 158.252 102.891	A 84.791 117.532 102.127						SEQADV 6RAF GLY C 111 UNP A0A192B6J TYR 111 CONFLICT
	SEQADV 6RAF LYS C 112 UNP A0A192B6J GLU 112 CONFLICT	D 116.840 165.173 94.954	A 92.403 116.732 95.394			SEQRES 25 B 578 PHE GLU LEU LEU ASP GLU LYS PRO ALA ILE ARG ASP GLU	D 117.113 161.445 93.872	A 89.575 114.320 95.780			SEQRES 13 A 623 ALA ASP LEU PHE THR LEU VAL GLY LEU LEU GLY PHE MET	D 105.028 153.247 94.297	A 86.862 119.119 101.292			SEQRES 35 A 623 PRO PHE LEU PHE SER GLY THR VAL LEU ASP ASN LEU ARG	D 106.431 146.083 86.034	A 87.897 118.345 102.700			SEQRES 46 A 623 GLY GLY TYR TYR ALA ALA LEU TYR ARG LEU GLN PHE GLN	D 104.399 147.866 92.410	A 85.029 120.065 102.453			SEQRES 11 B 578 GLU MET VAL GLY PRO GLY ILE LEU MET GLY SER ARG LEU	D 108.469 147.009 92.255	A 86.734 121.922 101.797			SEQRES 45 A 623 LEU VAL GLU GLU GLY SER HIS GLU GLU LEU LEU ALA LYS	D 106.302 154.626 93.673	A 87.270 121.343 105.027			SEQRES 35 A 623 PRO PHE LEU PHE SER GLY THR VAL LEU ASP ASN LEU ARG	D 107.130 153.332 94.184	A 87.344 117.208 101.986			SEQRES 44 A 623 ARG HIS VAL ASP ARG ILE LEU VAL PHE ARG LYS GLY ARG	D 112.705 158.252 102.891	A 84.791 117.532 102.127						SEQADV 6RAF LYS C 112 UNP A0A192B6J GLU 112 CONFLICT
	SEQADV 6RAF PRO C 119 UNP A0A192B6J GLN 119 CONFLICT	D 116.840 165.173 94.954	A 92.403 116.732 95.394			SEQRES 26 B 578 ASP PRO LEU PRO LEU ALA LEU GLU ASP LEU SER GLY GLU	D 117.113 161.445 93.872	A 89.575 114.320 95.780			SEQRES 14 A 623 LEU PHE LEU SER PRO LYS LEU THR LEU VAL VAL LEU LEU	D 105.028 153.247 94.297	A 86.862 119.119 101.292			SEQRES 36 A 623 LEU PHE ASP PRO SER VAL PRO PRO GLU ARG VAL GLU GLU	D 106.431 146.083 86.034	A 87.897 118.345 102.700			SEQRES 47 A 623 GLU ALA LYS LEU GLY GLY GLY GLY GLU ASN LEU TYR PHE	D 104.399 147.866 92.410	A 85.029 120.065 102.453			SEQRES 12 B 578 SER PHE LEU VAL LEU LEU ALA PHE LEU SER MET TYR ALA	D 108.469 147.009 92.255	A 86.734 121.922 101.797			SEQRES 46 A 623 GLY GLY TYR TYR ALA ALA LEU TYR ARG LEU GLN PHE GLN	D 106.302 154.626 94.513	A 87.270 121.343 105.027			SEQRES 36 A 623 LEU PHE ASP PRO SER VAL PRO PRO GLU ARG VAL GLU GLU	D 107.130 153.332 94.184	A 87.344 117.208 101.986			SEQRES 45 A 623 LEU VAL GLU GLU GLY SER HIS GLU GLU LEU LEU ALA LYS	D 112.705 158.252 102.891	A 84.791 117.532 102.127						SEQADV 6RAF PRO C 119 UNP A0A192B6J GLN 119 CONFLICT
	SEQADV 6RAF HIS C 125 UNP A0A192B6J EXPRESSION TAG	D 116.840 165.173 95.794	A 92.403 116.732 95.994			SEQRES 27 B 578 VAL ARG PHE GLU GLY VAL GLY LEU LYS ARG ASP GLY ARG	D 117.113 161.445 94.712	A 89.575 114.320 96.380			SEQRES 15 A 623 VAL ALA PRO VAL LEU LEU ALA VAL THR THR TRP VAL ARG	D 105.028 153.247 94.297	A 86.862 119.119 101.892			SEQRES 37 A 623 VAL ALA ARG PHE LEU GLY ALA HIS GLU PHE ILE LEU ARG	D 106.431 146.083 86.034	A 87.897 118.345 103.300			SEQRES 48 A 623 GLN GLY HIS HIS HIS HIS HIS HIS HIS HIS HIS HIS	D 104.399 147.866 93.250	A 85.029 120.065 103.053			SEQRES 13 B 578 VAL ASN ALA ARG LEU ALA PHE TYR LEU THR LEU ILE LEU	D 108.469 147.009 93.095	A 86.734 121.922 102.397			SEQRES 47 A 623 GLU ALA LYS LEU GLY GLY GLY GLY GLU ASN LEU TYR PHE	D 106.302 154.626 94.513	A 87.270 121.943 94.827			SEQRES 37 A 623 VAL ALA ARG PHE LEU GLY ALA HIS GLU PHE ILE LEU ARG	D 107.130 153.332 95.024	A 87.344 117.208 102.586			SEQRES 46 A 623 GLY GLY TYR TYR ALA ALA LEU TYR ARG LEU GLN PHE GLN	D 112.705 158.252 103.731	A 84.791 117.532 102.727						SEQADV 6RAF HIS C 125 UNP A0A192B6J EXPRESSION TAG
	SEQADV 6RAF HIS C 126 UNP A0A192B6J EXPRESSION TAG	D 116.840 165.173 95.794	A 92.403 116.732 95.994			SEQRES 28 B 578 TRP LEU LEU ARG GLY LEU THR LEU THR ILE PRO GLU GLY	D 117.113 161.445 94.712	A 89.575 114.320 96.380			SEQRES 16 A 623 LEU GLY MET ARG SER ALA TYR ARG GLU MET ARG LEU ARG	D 105.028 153.247 95.137	A 86.862 119.119 101.892			SEQRES 38 A 623 LEU PRO LYS GLY TYR GLN THR VAL LEU GLY GLU ARG GLY	D 106.431 146.083 86.874	A 87.897 118.345 103.300			SEQRES 1 B 578 MET THR GLY ARG SER ALA ALA PRO LEU LEU ARG ARG LEU	D 104.399 147.866 93.250	A 85.029 120.065 103.053			SEQRES 14 B 578 PRO GLY ILE PHE LEU ALA MET ARG PHE LEU LEU ARG LEU	D 108.469 147.009 93.935	A 86.734 121.922 102.397			SEQRES 48 A 623 GLN GLY HIS HIS HIS HIS HIS HIS HIS HIS HIS HIS	D 106.302 154.626 94.513	A 87.270 121.943 94.827			SEQRES 38 A 623 LEU PRO LYS GLY TYR GLN THR VAL LEU GLY GLU ARG GLY	D 107.130 153.332 95.024	A 87.344 117.208 102.586			SEQRES 47 A 623 GLU ALA LYS LEU GLY GLY GLY GLY GLU ASN LEU TYR PHE	D 112.705 158.252 103.731	A 84.791 117.532 102.727						SEQADV 6RAF HIS C 126 UNP A0A192B6J EXPRESSION TAG
	SEQADV 6RAF HIS C 127 UNP A0A192B6J EXPRESSION TAG	D 116.840 165.173 95.794	A 92.403 116.732 95.994			SEQRES 29 B 578 MET THR LEU GLY ILE THR GLY ARG THR GLY SER GLY LYS	D 117.113 161.445 94.712	A 89.575 114.320 96.380			SEQRES 17 A 623 LEU ALA ARG VAL ASN ALA ALA LEU GLN GLU ASN LEU SER	D 105.028 153.247 95.137	A 86.862 119.119 101.892			SEQRES 39 A 623 ALA GLY LEU SER THR GLY GLU LYS GLN LEU LEU ALA LEU	D 106.431 146.083 86.874	A 87.897 118.345 103.300			SEQRES 2 B 578 TRP PRO TYR VAL GLY ARG TYR ARG TRP ARG TYR LEU TRP	D 104.399 147.866 94.090	A 85.029 120.065 103.053			SEQRES 15 B 578 ILE ASP ARG ARG TYR ARG GLU ALA GLN GLU VAL PHE ASP	D 108.469 147.009 94.775	A 86.734 121.922 102.397			SEQRES 1 B 578 MET THR GLY ARG SER ALA ALA PRO LEU LEU ARG ARG LEU	D 106.302 154.626 95.353	A 87.270 121.943 94.827			SEQRES 39 A 623 ALA GLY LEU SER THR GLY GLU LYS GLN LEU LEU ALA LEU	D 107.130 153.332 95.024	A 87.344 117.208 102.586			SEQRES 48 A 623 GLN GLY HIS HIS HIS HIS HIS HIS HIS HIS HIS HIS	D 112.705 158.252 103.731	A 84.791 117.532 102.727						SEQADV 6RAF HIS C 127 UNP A0A192B6J EXPRESSION TAG
	SEQADV 6RAF HIS C 128 UNP A0A192B6J EXPRESSION TAG	D 116.840 165.173 96.634	A 92.403 116.732 96.594			SEQRES 30 B 578 SER LEU LEU ALA ALA LEU VAL PRO ARG LEU LEU ASP PRO	D 117.113 161.445 95.552	A 89.575 114.320 96.980			SEQRES 18 A 623 GLY VAL GLU THR ILE GLN LEU PHE VAL LYS GLU ARG GLU	D 105.028 153.247 95.137	A 86.862 119.119 102.492			SEQRES 40 A 623 VAL ARG ALA LEU LEU ALA SER PRO ASP ILE LEU LEU ILE	D 106.431 146.083 87.714	A 87.897 118.345 103.900			SEQRES 3 B 578 ALA VAL LEU ALA GLY LEU VAL SER ILE PHE PHE PHE VAL	D 104.399 147.866 94.930	A 85.029 120.065 103.653			SEQRES 16 B 578 ARG ILE SER THR LEU ALA GLN GLU ALA PHE SER GLY ILE	D 108.469 147.009 95.615	A 86.734 121.922 102.997			SEQRES 2 B 578 TRP PRO TYR VAL GLY ARG TYR ARG TRP ARG TYR LEU TRP	D 106.302 154.626 95.353	A 87.270 121.943 95.427			SEQRES 40 A 623 VAL ARG ALA LEU LEU ALA SER PRO ASP ILE LEU LEU ILE	D 107.130 154.172 89.144	A 87.344 117.208 103.186			SEQRES 1 B 578 MET THR GLY ARG SER ALA ALA PRO LEU LEU ARG ARG LEU	D 112.705 158.252 104.571	A 84.791 117.532 103.327						SEQADV 6RAF HIS C 128 UNP A0A192B6J EXPRESSION TAG
	SEQADV 6RAF HIS C 129 UNP A0A192B6J EXPRESSION TAG	D 116.840 165.173 96.634	A 92.403 116.732 96.594			SEQRES 31 B 578 SER GLU GLY ARG VAL TYR VAL GLY GLY HIS GLU ALA ARG	D 117.113 161.445 95.552	A 89.575 114.320 96.980			SEQRES 19 A 623 ARG GLU GLU LYS PHE ASP ARG LEU ASN ARG ASP LEU PHE	D 105.028 153.247 95.977	A 86.862 119.119 102.492			SEQRES 41 A 623 LEU ASP GLN ALA THR ALA SER VAL ASP SER GLU THR GLU	D 106.431 146.083 87.714	A 87.897 118.345 103.900			SEQRES 4 B 578 LEU THR PRO TYR PHE LEU ARG LEU ALA VAL ASP ALA VAL	D 104.399 147.866 95.770	A 85.029 120.065 103.653			SEQRES 17 B 578 ARG VAL VAL LYS GLY TYR ALA LEU GLU ARG ARG MET VAL	D 108.469 147.849 85.535	A 86.734 121.922 102.997			SEQRES 3 B 578 ALA VAL LEU ALA GLY LEU VAL SER ILE PHE PHE PHE VAL	D 106.302 154.626 95.353	A 87.270 121.943 95.427			SEQRES 41 A 623 LEU ASP GLU ALA THR ALA SER VAL ASP SER GLU THR GLU	D 107.130 154.172 89.144	A 87.344 117.208 103.186			SEQRES 2 B 578 TRP PRO TYR VAL GLY ARG TYR ARG TRP ARG TYR LEU TRP	D 112.705 158.252 104.571	A 84.791 117.532 103.327						SEQADV 6RAF HIS C 129 UNP A0A192B6J EXPRESSION TAG
	SEQADV 6RAF HIS C 130 UNP A0A192B6J EXPRESSION TAG	D 116.840 165.173 96.634	A 92.403 116.732 96.594			SEQRES 32 B 578 ARG ILE PRO LEU ALA VAL LEU ARG LYS ALA VAL GLY VAL	D 117.113 161.445 95.552	A 89.575 114.320 96.980			SEQRES 20 A 623 ARG ALA TRP VAL GLU ILE ILE ARG TRP PHE ALA LEU PHE	D 105.028 153.247 95.977	A 86.862 119.119 102.492			SEQRES 42 A 623 LYS ARG LEU GLN GLU ALA LEU TYR LYS ALA MET GLU GLY	D 106.431 146.083 88.554	A 87.897 118.345 103.900			SEQRES 5 B 578 GLN ALA GLY ARG GLY PHE GLY VAL TYR ALA LEU ALA ILE	D 104.399 147.866 96.610	A 85.029 120.065 103.653			SEQRES 18 B 578 ALA TRP PHE GLN ASP LEU ASN ARG LEU TYR VAL GLU LYS	D 108.469 147.849 85.535	A 86.734 121.922 102.997			SEQRES 4 B 578 LEU THR PRO TYR PHE LEU ARG LEU ALA VAL ASP ALA VAL	D 106.302 155.466 89.473	A 87.270 121.943 95.427			SEQRES 42 A 623 LYS ARG LEU GLN GLU ALA LEU TYR LYS ALA MET GLU GLY	D 107.130 154.172 89.144	A 87.344 117.208 103.186			SEQRES 3 B 578 ALA VAL LEU ALA GLY LEU VAL SER ILE PHE PHE PHE VAL	D 112.705 158.252 104.571	A 84.791 117.532 103.327						SEQADV 6RAF HIS C 130 UNP A0A192B6J EXPRESSION TAG
	SEQADV 6RAF GLU C 131 UNP A0A192B6J EXPRESSION TAG	D 116.840 165.173 97.474	A 92.403 116.732 97.194			SEQRES 33 B 578 ALA PRO GLN GLU PRO PHE LEU PHE SER GLU THR ILE LEU	D 117.113 161.445 96.392	A 89.575 114.320 97.580			SEQRES 21 A 623 PHE PRO VAL VAL GLY PHE LEU GLY ASP PHE ALA VAL ALA	D 105.028 153.247 95.977	A 86.862 119.119 103.092			SEQRES 43 A 623 ARG THR SER LEU ILE ILE ALA HIS ARG LEU SER THR ILE	D 106.431 146.083 88.554	A 87.897 118.345 104.500			SEQRES 6 B 578 VAL ALA SER ALA ALA LEU SER GLY LEU LEU SER TYR ALA	D 104.399 147.866 97.450	A 85.029 120.065 104.253			SEQRES 19 B 578 SER LEU ALA LEU ALA ARG VAL GLU GLY PRO LEU HIS ALA	D 108.469 147.849 85.535	A 86.734 121.922 103.597			SEQRES 5 B 578 GLN ALA GLY ARG GLY PHE GLY VAL TYR ALA LEU ALA ILE	D 106.302 155.466 89.473	A 87.270 121.943 96.027			SEQRES 43 A 623 ARG THR SER LEU ILE ILE ALA HIS ARG LEU SER THR ILE	D 107.130 154.172 89.984	A 87.344 117.208 103.786			SEQRES 4 B 578 LEU THR PRO TYR PHE LEU ARG LEU ALA VAL ASP ALA VAL	D 112.705 159.092 94.491	A 84.791 117.532 103.927						SEQADV 6RAF GLU C 131 UNP A0A192B6J EXPRESSION TAG
	SEQADV 6RAF PRO C 132 UNP A0A192B6J EXPRESSION TAG	D 116.840 165.173 97.474	A 92.403 116.732 97.194			SEQRES 34 B 578 GLU ASN ILE ALA PHE GLY LEU ASP GLU VAL ASP ARG GLU	D 117.113 161.445 96.392	A 89.575 114.320 97.580			SEQRES 22 A 623 SER LEU VAL TYR TYR GLY GLY GLY GLU VAL VAL ARG GLY	D 105.028 154.087 90.097	A 86.862 119.119 103.092			SEQRES 44 A 623 ARG HIS VAL ASP ARG ILE LEU VAL PHE ARG LYS GLY ARG	D 106.431 146.083 89.394	A 87.897 118.345 104.500			SEQRES 7 B 578 MET ARG ARG LEU ALA VAL VAL ALA SER ARG GLN VAL GLU	D 104.399 148.706 87.370	A 85.029 120.065 104.253			SEQRES 20 B 578 LEU LEU GLY PHE LEU MET GLY PHE ALA PHE LEU THR VAL	D 108.469 147.849 86.375	A 86.734 121.922 103.597			SEQRES 6 B 578 VAL ALA SER ALA ALA LEU SER GLY LEU LEU SER TYR ALA	D 106.302 155.466 89.473	A 87.270 121.943 96.027			SEQRES 44 A 623 ARG HIS VAL ASP ARG ILE LEU VAL PHE ARG LYS GLY ARG	D 107.130 154.172 89.984	A 87.344 117.208 103.786			SEQRES 5 B 578 GLN ALA GLY ARG GLY PHE GLY VAL TYR ALA LEU ALA ILE	D 112.705 159.092 94.491	A 84.791 117.532 103.927						SEQADV 6RAF PRO C 132 UNP A0A192B6J EXPRESSION TAG
	SEQADV 6RAF GLU C 133 UNP A0A192B6J EXPRESSION TAG	D 116.840 165.173 97.474	A 92.403 116.732 97.194			SEQRES 35 B 578 ARG VAL GLU TRP ALA ALA ARG LEU ALA GLY ILE HIS GLU	D 117.113 161.445 96.392	A 89.575 114.320 97.580			SEQRES 23 A 623 ALA VAL SER LEU GLY LEU LEU VAL ALA PHE VAL ASP TYR	D 105.028 154.087 90.097	A 86.862 119.119 103.092			SEQRES 45 A 623 LEU VAL GLU GLU GLY SER HIS GLU GLU LEU LEU ALA LYS	D 106.431 146.083 89.394	A 87.897 118.345 104.500			SEQRES 8 B 578 TYR ASP LEU ARG ARG ASP LEU LEU HIS HIS LEU LEU THR	D 104.399 148.706 87.370	A 85.029 120.065 104.253			SEQRES 21 B 578 LEU TRP ALA GLY GLY ALA MET VAL VAL ARG GLY GLU LEU	D 108.469 147.849 86.375	A 86.734 121.922 103.597			SEQRES 7 B 578 MET ARG ARG LEU ALA VAL VAL ALA SER ARG GLN VAL GLU	D 106.302 155.466 90.313	A 87.270 121.943 96.027			SEQRES 45 A 623 LEU VAL GLU GLU GLY SER HIS GLU GLU LEU LEU ALA LYS	D 107.130 154.172 89.984	A 87.344 117.208 103.786			SEQRES 6 B 578 VAL ALA SER ALA ALA LEU SER GLY LEU LEU SER TYR ALA	D 112.705 159.092 94.491	A 84.791 117.532 103.927						SEQADV 6RAF GLU C 133 UNP A0A192B6J EXPRESSION TAG
	SEQADV 6RAF ALA C 134 UNP A0A192B6J EXPRESSION TAG	D 116.840 165.173 98.314	A 92.403 116.732 97.794			SEQRES 36 B 578 GLU ILE LEU ALA PHE PRO LYS GLY TYR GLU THR VAL LEU	D 117.113 161.445 97.232	A 89.575 114.320 98.180			SEQRES 24 A 623 THR ARG GLN LEU PHE GLN PRO LEU GLN ASP LEU SER ASP	D 105.028 154.087 90.097	A 86.862 119.119 103.692			SEQRES 46 A 623 GLY GLY TYR TYR ALA ALA LEU TYR ARG LEU GLN PHE GLN	D 106.431 146.083 90.234	A 87.897 118.345 105.100			SEQRES 9 B 578 LEU ASP ARG ASP PHE TYR HIS LYS HIS ARG VAL GLY ASP	D 104.399 148.706 87.370	A 85.029 120.065 104.853			SEQRES 22 B 578 SER VAL GLY GLU LEU VAL GLN PHE ASN ALA TYR LEU ALA	D 108.469 147.849 86.375	A 86.734 121.922 104.197			SEQRES 8 B 578 TYR ASP LEU ARG ARG ASP LEU LEU HIS HIS LEU LEU THR	D 106.302 155.466 90.313	A 87.270 121.943 96.627			SEQRES 46 A 623 GLY GLY TYR TYR ALA ALA LEU TYR ARG LEU GLN PHE GLN	D 107.130 154.172 90.824	A 87.344 117.208 104.386			SEQRES 7 B 578 MET ARG ARG LEU ALA VAL VAL ALA SER ARG GLN VAL GLU	D 112.705 159.092 95.331	A 84.791 117.532 104.527						SEQADV 6RAF ALA C 134 UNP A0A192B6J EXPRESSION TAG
	SEQRES 1 A 623 MET THR GLU ASP THR TYR SER LYS ALA PHE ASP ARG ALA	D 116.840 165.173 98.314	A 92.403 116.732 97.794			SEQRES 37 B 578 GLY GLU ARG GLY ILE THR LEU SER GLY GLY GLN ARG GLN	D 117.113 161.445 97.232	A 89.575 114.320 98.180			SEQRES 25 A 623 LYS PHE ASN LEU PHE GLN GLY ALA MET ALA SER ALA GLU	D 105.028 154.087 90.937	A 86.862 119.119 103.692			SEQRES 47 A 623 GLU ALA LYS LEU GLY GLY GLY GLY GLU ASN LEU TYR PHE	D 106.431 146.083 90.234	A 87.897 118.345 105.100			SEQRES 10 B 578 LEU MET ASN ARG LEU ASN THR ASP LEU SER ALA VAL ARG	D 104.399 148.706 88.210	A 85.029 120.065 104.853			SEQRES 23 B 578 GLN LEU THR TRP PRO ILE LEU GLY LEU GLY TRP VAL MET	D 108.469 147.849 87.215	A 86.734 121.922 104.197			SEQRES 9 B 578 LEU ASP ARG ASP PHE TYR HIS LYS HIS ARG VAL GLY ASP	D 106.302 155.466 90.313	A 87.270 121.943 96.627			SEQRES 47 A 623 GLU ALA LYS LEU GLY GLY GLY GLY GLU ASN LEU TYR PHE	D 107.130 154.172 90.824	A 87.344 117.208 104.386			SEQRES 8 B 578 TYR ASP LEU ARG ARG ASP LEU LEU HIS HIS LEU LEU THR	D 112.705 159.092 95.331	A 84.791 117.532 104.527						SEQRES 1 A 623 MET THR GLU ASP THR TYR SER LYS ALA PHE ASP ARG ALA
	SEQRES 2 A 623 LEU PHE ALA ARG ILE LEU ARG TYR VAL TRP PRO TYR ARG	D 116.840 165.173 98.314	A 92.403 116.732 97.794			SEQRES 38 B 578 ARG VAL ALA LEU ALA ARG ALA LEU ALA LYS ARG PRO LYS	D 117.113 161.445 97.232	A 89.575 114.320 98.180			SEQRES 26 A 623 ARG ILE PHE GLY VAL LEU ASP THR GLU GLU GLU LEU LYS	D 105.028 154.087 90.937	A 86.862 119.119 103.692			SEQRES 48 A 623 GLN GLY HIS HIS HIS HIS HIS HIS HIS HIS HIS HIS	D 106.431 146.083 91.074	A 87.897 118.345 105.100			SEQRES 11 B 578 GLU MET VAL GLY PRO GLY ILE LEU MET GLY SER ARG LEU	D 104.399 148.706 88.210	A 85.029 120.065 104.853			SEQRES 24 B 578 ALA LEU TYR GLN ARG GLY LEU THR SER LEU ARG ARG LEU	D 108.469 147.849 87.215	A 86.734 121.922 104.197			SEQRES 10 B 578 LEU MET ASN ARG LEU ASN THR ASP LEU SER ALA VAL ARG	D 106.302 155.466 91.153	A 87.270 121.943 96.627			SEQRES 48 A 623 GLN GLY HIS HIS HIS HIS HIS HIS HIS HIS HIS HIS	D 107.130 154.172 90.824	A 87.344 117.208 104.386			SEQRES 9 B 578 LEU ASP ARG ASP PHE TYR HIS LYS HIS ARG VAL GLY ASP	D 112.705 159.092 95.331	A 84.791 117.532 104.527						SEQRES 2 A 623 LEU PHE ALA ARG ILE LEU ARG TYR VAL TRP PRO TYR ARG
	SEQRES 3 A 623 LEU GLN VAL VAL LEU ALA LEU LEU PHE LEU LEU VAL VAL	D 116.840 166.013 85.714	A 92.403 116.732 98.394			SEQRES 39 B 578 ILE LEU ILE LEU ASP ASP ALA LEU SER ALA VAL ASP ALA	D 117.113 161.445 98.072	A 89.575 114.320 98.780			SEQRES 27 A 623 ASP PRO GLU ASP PRO THR PRO ILE ARG GLY PHE ARG GLY	D 105.028 154.087 90.937	A 86.862 119.119 104.292			SEQRES 1 B 578 MET THR GLY ARG SER ALA ALA PRO LEU LEU ARG ARG LEU	D 106.431 146.083 91.074	A 87.897 118.345 105.700			SEQRES 12 B 578 SER PHE LEU VAL LEU LEU ALA PHE LEU SER MET TYR ALA	D 104.399 148.706 88.210	A 85.029 120.065 105.453			SEQRES 25 B 578 PHE GLU LEU LEU ASP GLU LYS PRO ALA ILE ARG ASP GLU	D 108.469 147.849 88.055	A 86.734 121.922 104.797			SEQRES 11 B 578 GLU MET VAL GLY PRO GLY ILE LEU MET GLY SER ARG LEU	D 106.302 155.466 91.153	A 87.270 121.943 97.227			SEQRES 1 B 578 MET THR GLY ARG SER ALA ALA PRO LEU LEU ARG ARG LEU	D 107.130 154.172 91.664	A 87.344 117.208 104.986			SEQRES 10 B 578 LEU MET ASN ARG LEU ASN THR ASP LEU SER ALA VAL ARG	D 112.705 159.092 96.171	A 84.791 117.532 105.127						SEQRES 3 A 623 LEU GLN VAL VAL LEU ALA LEU LEU PHE LEU LEU VAL VAL
	SEQRES 4 A 623 THR LEU ALA ALA ALA ALA THR PRO LEU PHE PHE LYS TRP	D 116.840 166.013 85.714	A 92.403 116.732 98.394			SEQRES 40 B 578 GLU THR GLU ALA ARG ILE LEU GLN GLY LEU LYS THR VAL	D 117.113 161.445 98.072	A 89.575 114.320 98.780			SEQRES 28 A 623 GLU VAL GLU PHE ARG ASP VAL TRP LEU ALA TYR THR PRO	D 105.028 154.087 91.777	A 86.862 119.119 104.292			SEQRES 2 B 578 TRP PRO TYR VAL GLY ARG TYR ARG TRP ARG TYR LEU TRP	D 106.431 146.083 91.914	A 87.897 118.345 105.700			SEQRES 13 B 578 VAL ASN ALA ARG LEU ALA PHE TYR LEU THR LEU ILE LEU	D 104.399 148.706 89.050	A 85.029 120.065 105.453			SEQRES 26 B 578 ASP PRO LEU PRO LEU ALA LEU GLU ASP LEU SER GLY GLU	D 108.469 147.849 88.055	A 86.734 121.922 104.797			SEQRES 12 B 578 SER PHE LEU VAL LEU LEU ALA PHE LEU SER MET TYR ALA	D 106.302 155.466 91.153	A 87.270 121.943 97.227			SEQRES 2 B 578 TRP PRO TYR VAL GLY ARG TYR ARG TRP ARG TYR LEU TRP	D 107.130 154.172 91.664	A 87.344 117.208 104.986			SEQRES 11 B 578 GLU MET VAL GLY PRO GLY ILE LEU MET GLY SER ARG LEU	D 112.705 159.092 96.171	A 84.791 117.532 105.127						SEQRES 4 A 623 THR LEU ALA ALA ALA ALA THR PRO LEU PHE PHE LYS TRP
	SEQRES 5 A 623 ALA ILE ASP LEU ALA LEU VAL PRO THR GLU PRO ARG PRO	D 116.840 166.013 85.714	A 92.403 116.732 98.394			SEQRES 41 B 578 LEU GLY LYS GLN THR THR LEU LEU ILE SER HIS ARG THR	D 117.113 161.445 98.072	A 89.575 114.320 98.780			SEQRES 29 A 623 LYS GLY VAL GLU PRO THR GLU LYS ASP TRP VAL LEU LYS	D 105.028 154.087 91.777	A 86.862 119.119 104.292			SEQRES 3 B 578 ALA VAL LEU ALA GLY LEU VAL SER ILE PHE PHE PHE VAL	D 106.431 146.083 91.914	A 87.897 118.345 105.700			SEQRES 14 B 578 PRO GLY ILE PHE LEU ALA MET ARG PHE LEU LEU ARG LEU	D 104.399 148.706 89.050	A 85.029 120.065 105.453			SEQRES 27 B 578 VAL ARG PHE GLU GLY VAL GLY LEU LYS ARG ASP GLY ARG	D 108.469 147.849 88.895	A 86.734 121.922 104.797			SEQRES 13 B 578 VAL ASN ALA ARG LEU ALA PHE TYR LEU THR LEU ILE LEU	D 106.302 155.466 91.993	A 87.270 121.943 97.227			SEQRES 3 B 578 ALA VAL LEU ALA GLY LEU VAL SER ILE PHE PHE PHE VAL	D 107.130 154.172 91.664	A 87.344 117.208 104.986			SEQRES 12 B 578 SER PHE LEU VAL LEU LEU ALA PHE LEU SER MET TYR ALA	D 112.705 159.092 96.171	A 84.791 117.532 105.127						SEQRES 5 A 623 ALA ILE ASP LEU ALA LEU VAL PRO THR GLU PRO ARG PRO
	SEQRES 6 A 623 LEU ALA GLU ARG PHE HIS LEU LEU LEU TRP ILE SER LEU	D 116.840 166.013 86.554	A 92.403 116.732 98.994			SEQRES 42 B 578 ALA ALA LEU ARG HIS ALA ASP TRP ILE ILE VAL LEU ASP	D 117.113 161.445 98.912	A 89.575 114.320 99.380			SEQRES 30 A 623 GLY VAL SER PHE ARG VAL ARG PRO GLY GLU LYS VAL ALA	D 105.028 154.087 91.777	A 86.862 119.119 104.892			SEQRES 4 B 578 LEU THR PRO TYR PHE LEU ARG LEU ALA VAL ASP ALA VAL	D 106.431 146.083 92.754	A 87.897 118.345 106.300			SEQRES 15 B 578 ILE ASP ARG ARG TYR ARG GLU ALA GLN GLU VAL PHE ASP	D 104.399 148.706 89.050	A 85.029 120.065 106.053			SEQRES 28 B 578 TRP LEU LEU ARG GLY LEU THR LEU THR ILE PRO GLU GLY	D 108.469 147.849 88.895	A 86.734 121.922 105.397			SEQRES 14 B 578 PRO GLY ILE PHE LEU ALA MET ARG PHE LEU LEU ARG LEU	D 106.302 155.466 91.993	A 87.270 121.943 97.827			SEQRES 4 B 578 LEU THR PRO TYR PHE LEU ARG LEU ALA VAL ASP ALA VAL	D 107.130 154.172 92.504	A 87.344 117.208 105.586			SEQRES 13 B 578 VAL ASN ALA ARG LEU ALA PHE TYR LEU THR LEU ILE LEU	D 112.705 159.092 97.011	A 84.791 118.132 97.327						SEQRES 6 A 623 LEU ALA GLU ARG PHE HIS LEU LEU LEU TRP ILE SER LEU
	SEQRES 7 A 623 GLY PHE LEU ALA VAL ARG ALA VAL HIS PHE ALA ALA THR	D 116.840 166.013 86.554	A 92.403 116.732 98.994			SEQRES 43 B 578 GLY GLY ARG ILE VAL GLU GLU GLY THR HIS GLU SER LEU	D 117.113 161.445 98.912	A 89.575 114.320 99.380			SEQRES 31 A 623 LEU VAL GLY ALA THR GLY ALA GLY LYS THR SER VAL VAL	D 105.028 154.087 92.617	A 86.862 119.119 104.892			SEQRES 5 B 578 GLN ALA GLY ARG GLY PHE GLY VAL TYR ALA LEU ALA ILE	D 106.431 146.083 93.594	A 87.897 118.345 106.300			SEQRES 16 B 578 ARG ILE SER THR LEU ALA GLN GLU ALA PHE SER GLY ILE	D 104.399 148.706 89.890	A 85.029 120.065 106.053			SEQRES 29 B 578 MET THR LEU GLY ILE THR GLY ARG THR GLY SER GLY LYS	D 108.469 147.849 89.735	A 86.734 121.922 105.397			SEQRES 15 B 578 ILE ASP ARG ARG TYR ARG GLU ALA GLN GLU VAL PHE ASP	D 106.302 155.466 91.993	A 87.270 121.943 97.827			SEQRES 5 B 578 GLN ALA GLY ARG GLY PHE GLY VAL TYR ALA LEU ALA ILE	D 107.130 154.172 92.504	A 87.344 117.208 105.586			SEQRES 14 B 578 PRO GLY ILE PHE LEU ALA MET ARG PHE LEU LEU ARG LEU	D 112.705 159.092 97.011	A 84.791 118.132 97.327						SEQRES 7 A 623 GLY PHE LEU ALA VAL ARG ALA VAL HIS PHE ALA ALA THR
	SEQRES 8 A 623 TYR GLY GLU THR TYR LEU ILE GLN TRP VAL GLY GLN ARG	D 116.840 166.013 86.554	A 92.403 116.732 98.994			SEQRES 44 B 578 LEU GLN ALA GLY GLY LEU TYR ALA GLU MET ASP ARG LEU	D 117.113 161.445 98.912	A 89.575 114.320 99.380			SEQRES 32 A 623 SER LEU ILE ALA ARG PHE TYR ASP PRO GLN ARG GLY CYS	D 105.028 154.087 92.617	A 86.862 119.119 104.892			SEQRES 6 B 578 VAL ALA SER ALA ALA LEU SER GLY LEU LEU SER TYR ALA	D 106.431 146.083 94.434	A 87.897 118.345 106.300			SEQRES 17 B 578 ARG VAL VAL LYS GLY TYR ALA LEU GLU ARG ARG MET VAL	D 104.399 148.706 89.890	A 85.029 120.065 106.053			SEQRES 30 B 578 SER LEU LEU ALA ALA LEU VAL PRO ARG LEU LEU ASP PRO	D 108.469 147.849 89.735	A 86.734 121.922 105.397			SEQRES 16 B 578 ARG ILE SER THR LEU ALA GLN GLU ALA PHE SER GLY ILE	D 106.302 155.466 92.833	A 87.270 121.943 97.827			SEQRES 6 B 578 VAL ALA SER ALA ALA LEU SER GLY LEU LEU SER TYR ALA	D 107.130 154.172 92.504	A 87.344 117.208 105.586			SEQRES 15 B 578 ILE ASP ARG ARG TYR ARG GLU ALA GLN GLU VAL PHE ASP	D 112.705 159.092 97.011	A 84.791 118.132 97.327						SEQRES 8 A 623 TYR GLY GLU THR TYR LEU ILE GLN TRP VAL GLY GLN ARG
	SEQRES 9 A 623 VAL LEU PHE ASP LEU ARG SER ASP LEU PHE ALA LYS LEU	D 116.840 166.013 87.394	A 92.403 116.732 99.594			SEQRES 45 B 578 GLN LYS GLU VAL GLU ALA	D 117.113 161.445 99.752	A 89.575 114.320 99.980			SEQRES 33 A 623 VAL PHE LEU ASP GLY VAL ASP VAL ARG ARG TYR ARG GLN	D 105.028 154.087 92.617	A 86.862 119.119 105.492			SEQRES 7 B 578 MET ARG ARG LEU ALA VAL VAL ALA SER ARG GLN VAL GLU	D 106.431 146.083 95.274	A 87.897 118.345 106.900			SEQRES 18 B 578 ALA TRP PHE GLN ASP LEU ASN ARG LEU TYR VAL GLU LYS	D 104.399 148.706 90.730	A 85.029 120.065 106.653			SEQRES 31 B 578 SER GLU GLY ARG VAL TYR VAL GLY GLY HIS GLU ALA ARG	D 108.469 147.849 90.575	A 86.734 121.922 105.997			SEQRES 17 B 578 ARG VAL VAL LYS GLY TYR ALA LEU GLU ARG ARG MET VAL	D 106.302 155.466 92.833	A 87.270 121.943 98.427			SEQRES 7 B 578 MET ARG ARG LEU ALA VAL VAL ALA SER ARG GLN VAL GLU	D 107.130 154.172 93.344	A 87.344 117.208 106.186			SEQRES 16 B 578 ARG ILE SER THR LEU ALA GLN GLU ALA PHE SER GLY ILE	D 112.705 159.092 97.851	A 84.791 118.132 97.927						SEQRES 9 A 623 VAL LEU PHE ASP LEU ARG SER ASP LEU PHE ALA LYS LEU
	SEQRES 10 A 623 MET ARG LEU HIS PRO GLY PHE TYR ASP ARG ASN PRO VAL	D 116.840 166.013 87.394	A 92.403 116.732 99.594			SEQRES 1 C 136 MET ALA GLN LEU GLN LEU VAL GLU SER GLY GLY GLY LEU	D 117.113 161.445 99.752	A 89.575 114.320 99.980			SEQRES 34 A 623 GLU GLU LEU ARG ARG HIS VAL GLY ILE VAL LEU GLN GLU	D 105.028 154.087 93.457	A 86.862 119.119 105.492			SEQRES 8 B 578 TYR ASP LEU ARG ARG ASP LEU LEU HIS HIS LEU LEU THR	D 106.431 146.083 96.114	A 87.897 118.345 106.900			SEQRES 19 B 578 SER LEU ALA LEU ALA ARG VAL GLU GLY PRO LEU HIS ALA	D 104.399 148.706 90.730	A 85.029 120.065 106.653			SEQRES 32 B 578 ARG ILE PRO LEU ALA VAL LEU ARG LYS ALA VAL GLY VAL	D 108.469 147.849 90.575	A 86.734 121.922 105.997			SEQRES 18 B 578 ALA TRP PHE GLN ASP LEU ASN ARG LEU TYR VAL GLU LYS	D 106.302 155.466 92.833	A 87.270 121.943 98.427			SEQRES 8 B 578 TYR ASP LEU ARG ARG ASP LEU LEU HIS HIS LEU LEU THR	D 107.130 154.172 93.344	A 87.344 117.208 106.186			SEQRES 17 B 578 ARG VAL VAL LYS GLY TYR ALA LEU GLU ARG ARG MET VAL	D 112.705 159.092 97.851	A 84.791 118.132 97.927						SEQRES 10 A 623 MET ARG LEU HIS PRO GLY PHE TYR ASP ARG ASN PRO VAL
	SEQRES 11 A 623 GLY ARG LEU MET THR ARG VAL THR SER ASP VAL ASP ALA	D 116.840 166.013 87.394	A 92.403 116.732 99.594			SEQRES 2 C 136 VAL GLN PRO GLY ASP SER LEU ARG LEU SER CYS ALA VAL	D 117.113 161.445 99.752	A 89.575 114.320 99.980			SEQRES 35 A 623 PRO PHE LEU PHE SER GLY THR VAL LEU ASP ASN LEU ARG	D 105.028 154.087 93.457	A 86.862 119.119 105.492			SEQRES 9 B 578 LEU ASP ARG ASP PHE TYR HIS LYS HIS ARG VAL GLY ASP	D 106.431 146.083 96.954	A 87.897 118.345 106.900			SEQRES 20 B 578 LEU LEU GLY PHE LEU MET GLY PHE ALA PHE LEU THR VAL	D 104.399 148.706 91.570	A 85.029 120.065 106.653			SEQRES 33 B 578 ALA PRO GLN GLU PRO PHE LEU PHE SER GLU THR ILE LEU	D 108.469 147.849 91.415	A 86.734 121.922 105.997			SEQRES 19 B 578 SER LEU ALA LEU ALA ARG VAL GLU GLY PRO LEU HIS ALA	D 106.302 155.466 93.673	A 87.270 121.943 98.427			SEQRES 9 B 578 LEU ASP ARG ASP PHE TYR HIS LYS HIS ARG VAL GLY ASP	D 107.130 154.172 93.344	A 87.344 117.208 106.186			SEQRES 18 B 578 ALA TRP PHE GLN ASP LEU ASN ARG LEU TYR VAL GLU LYS	D 112.705 159.092 97.851	A 84.791 118.132 97.927						SEQRES 11 A 623 GLY ARG LEU MET THR ARG VAL THR SER ASP VAL ASP ALA
	SEQRES 12 A 623 ILE ASN GLN PHE ILE THR GLY GLY LEU VAL GLY VAL ILE	D 116.840 166.013 88.234	A 92.403 116.732 100.194			SEQRES 3 C 136 SER GLY SER ALA LEU ASP TYR ASN ALA ILE GLY TRP PHE	D 117.113 162.285 87.992	A 89.575 114.320 100.580			SEQRES 36 A 623 LEU PHE ASP PRO SER VAL PRO PRO GLU ARG VAL GLU GLU	D 105.028 154.087 93.457	A 86.862 119.119 106.092			SEQRES 10 B 578 LEU MET ASN ARG LEU ASN THR ASP LEU SER ALA VAL ARG	D 106.431 146.083 97.794	A 87.897 118.345 107.500			SEQRES 21 B 578 LEU TRP ALA GLY GLY ALA MET VAL VAL ARG GLY GLU LEU	D 104.399 148.706 91.570	A 85.029 120.065 107.253			SEQRES 34 B 578 GLU ASN ILE ALA PHE GLY LEU ASP GLU VAL ASP ARG GLU	D 108.469 147.849 91.415	A 86.734 121.922 106.597			SEQRES 20 B 578 LEU LEU GLY PHE LEU MET GLY PHE ALA PHE LEU THR VAL	D 106.302 155.466 93.673	A 87.270 121.943 99.027			SEQRES 10 B 578 LEU MET ASN ARG LEU ASN THR ASP LEU SER ALA VAL ARG	D 107.130 154.172 94.184	A 87.344 117.208 106.786			SEQRES 19 B 578 SER LEU ALA LEU ALA ARG VAL GLU GLY PRO LEU HIS ALA	D 112.705 159.092 98.691	A 84.791 118.132 98.527						SEQRES 12 A 623 ILE ASN GLN PHE ILE THR GLY GLY LEU VAL GLY VAL ILE
	SEQRES 13 A 623 ALA ASP LEU PHE THR LEU VAL GLY LEU LEU GLY PHE MET	D 116.840 166.013 88.234	A 92.403 116.732 100.194			SEQRES 4 C 136 ARG GLN ALA PRO GLY LYS GLU ARG GLU GLY VAL ALA CYS	D 117.113 162.285 87.992	A 89.575 114.320 100.580			SEQRES 37 A 623 VAL ALA ARG PHE LEU GLY ALA HIS GLU PHE ILE LEU ARG	D 105.028 154.087 94.297	A 86.862 119.119 106.092			SEQRES 11 B 578 GLU MET VAL GLY PRO GLY ILE LEU MET GLY SER ARG LEU	D 106.431 146.923 85.194	A 87.897 118.345 107.500			SEQRES 22 B 578 SER VAL GLY GLU LEU VAL GLN PHE ASN ALA TYR LEU ALA	D 104.399 148.706 92.410	A 85.029 120.065 107.253			SEQRES 35 B 578 ARG VAL GLU TRP ALA ALA ARG LEU ALA GLY ILE HIS GLU	D 108.469 147.849 92.255	A 86.734 121.922 106.597			SEQRES 21 B 578 LEU TRP ALA GLY GLY ALA MET VAL VAL ARG GLY GLU LEU	D 106.302 155.466 93.673	A 87.270 121.943 99.027			SEQRES 11 B 578 GLU MET VAL GLY PRO GLY ILE LEU MET GLY SER ARG LEU	D 107.130 154.172 94.184	A 87.344 117.208 106.786			SEQRES 20 B 578 LEU LEU GLY PHE LEU MET GLY PHE ALA PHE LEU THR VAL	D 112.705 159.092 98.691	A 84.791 118.132 98.527						SEQRES 13 A 623 ALA ASP LEU PHE THR LEU VAL GLY LEU LEU GLY PHE MET
	SEQRES 14 A 623 LEU PHE LEU SER PRO LYS LEU THR LEU VAL VAL LEU LEU	D 116.840 166.013 88.234	A 92.403 116.732 100.194			SEQRES 5 C 136 ILE SER LYS ILE THR GLY ASN THR ALA TYR ALA ASP SER	D 117.113 162.285 87.992	A 89.575 114.320 100.580			SEQRES 38 A 623 LEU PRO LYS GLY TYR GLN THR VAL LEU GLY GLU ARG GLY	D 105.028 154.087 94.297	A 86.862 119.119 106.092			SEQRES 12 B 578 SER PHE LEU VAL LEU LEU ALA PHE LEU SER MET TYR ALA	D 106.431 146.923 85.194	A 87.897 118.345 107.500			SEQRES 23 B 578 GLN LEU THR TRP PRO ILE LEU GLY LEU GLY TRP VAL MET	D 104.399 148.706 92.410	A 85.029 120.065 107.253			SEQRES 36 B 578 GLU ILE LEU ALA PHE PRO LYS GLY TYR GLU THR VAL LEU	D 108.469 147.849 92.255	A 86.734 121.922 106.597			SEQRES 22 B 578 SER VAL GLY GLU LEU VAL GLN PHE ASN ALA TYR LEU ALA	D 106.302 155.466 94.513	A 87.270 121.943 99.027			SEQRES 12 B 578 SER PHE LEU VAL LEU LEU ALA PHE LEU SER MET TYR ALA	D 107.130 154.172 94.184	A 87.344 117.208 106.786			SEQRES 21 B 578 LEU TRP ALA GLY GLY ALA MET VAL VAL ARG GLY GLU LEU	D 112.705 159.092 98.691	A 84.791 118.132 98.527						SEQRES 14 A 623 LEU PHE LEU SER PRO LYS LEU THR LEU VAL VAL LEU LEU
	SEQRES 15 A 623 VAL ALA PRO VAL LEU LEU ALA VAL THR THR TRP VAL ARG	D 116.840 166.013 89.074	A 92.403 117.332 92.394			SEQRES 6 C 136 VAL LYS GLY ARG PHE THR ILE SER ARG ASP ASN ALA LYS	D 117.113 162.285 88.832	A 89.575 114.920 92.780			SEQRES 39 A 623 ALA GLY LEU SER THR GLY GLU LYS GLN LEU LEU ALA LEU	D 105.028 154.087 94.297	A 86.862 119.719 98.292			SEQRES 13 B 578 VAL ASN ALA ARG LEU ALA PHE TYR LEU THR LEU ILE LEU	D 106.431 146.923 85.194	A 87.897 118.945 99.700			SEQRES 24 B 578 ALA LEU TYR GLN ARG GLY LEU THR SER LEU ARG ARG LEU	D 104.399 148.706 93.250	A 85.029 120.665 99.453			SEQRES 37 B 578 GLY GLU ARG GLY ILE THR LEU SER GLY GLY GLN ARG GLN	D 108.469 147.849 93.095	A 86.734 122.522 98.797			SEQRES 23 B 578 GLN LEU THR TRP PRO ILE LEU GLY LEU GLY TRP VAL MET	D 106.302 155.466 94.513	A 87.270 121.943 99.627			SEQRES 13 B 578 VAL ASN ALA ARG LEU ALA PHE TYR LEU THR LEU ILE LEU	D 107.130 155.012 89.984	A 87.344 117.808 98.986			SEQRES 22 B 578 SER VAL GLY GLU LEU VAL GLN PHE ASN ALA TYR LEU ALA	D 112.705 159.092 99.531	A 84.791 118.132 99.127						SEQRES 15 A 623 VAL ALA PRO VAL LEU LEU ALA VAL THR THR TRP VAL ARG
	SEQRES 16 A 623 LEU GLY MET ARG SER ALA TYR ARG GLU MET ARG LEU ARG	D 116.840 166.013 89.074	A 92.403 117.332 92.394			SEQRES 7 C 136 ASN THR VAL HIS LEU GLN MET ASN SER LEU LYS PRO GLU	D 117.113 162.285 88.832	A 89.575 114.920 92.780			SEQRES 40 A 623 VAL ARG ALA LEU LEU ALA SER PRO ASP ILE LEU LEU ILE	D 105.028 154.087 95.137	A 86.862 119.719 98.292			SEQRES 14 B 578 PRO GLY ILE PHE LEU ALA MET ARG PHE LEU LEU ARG LEU	D 106.431 146.923 86.034	A 87.897 118.945 99.700			SEQRES 25 B 578 PHE GLU LEU LEU ASP GLU LYS PRO ALA ILE ARG ASP GLU	D 104.399 148.706 93.250	A 85.029 120.665 99.453			SEQRES 38 B 578 ARG VAL ALA LEU ALA ARG ALA LEU ALA LYS ARG PRO LYS	D 108.469 147.849 93.095	A 86.734 122.522 98.797			SEQRES 24 B 578 ALA LEU TYR GLN ARG GLY LEU THR SER LEU ARG ARG LEU	D 106.302 155.466 94.513	A 87.270 121.943 99.627			SEQRES 14 B 578 PRO GLY ILE PHE LEU ALA MET ARG PHE LEU LEU ARG LEU	D 107.130 155.012 89.984	A 87.344 117.808 98.986			SEQRES 23 B 578 GLN LEU THR TRP PRO ILE LEU GLY LEU GLY TRP VAL MET	D 112.705 159.092 99.531	A 84.791 118.132 99.127						SEQRES 16 A 623 LEU GLY MET ARG SER ALA TYR ARG GLU MET ARG LEU ARG
	SEQRES 17 A 623 LEU ALA ARG VAL ASN ALA ALA LEU GLN GLU ASN LEU SER	D 116.840 166.013 89.074	A 92.403 117.332 92.394			SEQRES 8 C 136 ASP THR ALA VAL TYR TYR CYS ALA THR VAL THR ALA VAL	D 117.113 162.285 88.832	A 89.575 114.920 92.780			SEQRES 41 A 623 LEU ASP GLN ALA THR ALA SER VAL ASP SER GLU THR GLU	D 105.028 154.087 95.137	A 86.862 119.719 98.292			SEQRES 15 B 578 ILE ASP ARG ARG TYR ARG GLU ALA GLN GLU VAL PHE ASP	D 106.431 146.923 86.034	A 87.897 118.945 99.700			SEQRES 26 B 578 ASP PRO LEU PRO LEU ALA LEU GLU ASP LEU SER GLY GLU	D 104.399 148.706 94.090	A 85.029 120.665 99.453			SEQRES 39 B 578 ILE LEU ILE LEU ASP ASP ALA LEU SER ALA VAL ASP ALA	D 108.469 147.849 93.935	A 86.734 122.522 98.797			SEQRES 25 B 578 PHE GLU LEU LEU ASP GLU LYS PRO ALA ILE ARG ASP GLU	D 106.302 156.306 90.313	A 87.270 121.943 99.627			SEQRES 15 B 578 ILE ASP ARG ARG TYR ARG GLU ALA GLN GLU VAL PHE ASP	D 107.130 155.012 89.984	A 87.344 117.808 98.986			SEQRES 24 B 578 ALA LEU TYR GLN ARG GLY LEU THR SER LEU ARG ARG LEU	D 112.705 159.092 99.531	A 84.791 118.132 99.127						SEQRES 17 A 623 LEU ALA ARG VAL ASN ALA ALA LEU GLN GLU ASN LEU SER
	SEQRES 18 A 623 GLY VAL GLU THR ILE GLN LEU PHE VAL LYS GLU ARG GLU	D 116.840 166.013 89.914	A 92.403 117.332 92.994			SEQRES 9 C 136 LEU LEU PRO GLY ARG CYS VAL PRO GLY LYS TYR TRP GLY	D 117.113 162.285 89.672	A 89.575 114.920 93.380			SEQRES 42 A 623 LYS ARG LEU GLN GLU ALA LEU TYR LYS ALA MET GLU GLY	D 105.028 154.087 95.137	A 86.862 119.719 98.892			SEQRES 16 B 578 ARG ILE SER THR LEU ALA GLN GLU ALA PHE SER GLY ILE	D 106.431 146.923 86.034	A 87.897 118.945 100.300			SEQRES 27 B 578 VAL ARG PHE GLU GLY VAL GLY LEU LYS ARG ASP GLY ARG	D 104.399 148.706 94.090	A 85.029 120.665 100.053			SEQRES 40 B 578 GLU THR GLU ALA ARG ILE LEU GLN GLY LEU LYS THR VAL	D 108.469 147.849 93.935	A 86.734 122.522 99.397			SEQRES 26 B 578 ASP PRO LEU PRO LEU ALA LEU GLU ASP LEU SER GLY GLU	D 106.302 156.306 90.313	A 87.270 121.943 100.227			SEQRES 16 B 578 ARG ILE SER THR LEU ALA GLN GLU ALA PHE SER GLY ILE	D 107.130 155.012 90.824	A 87.344 117.808 99.586			SEQRES 25 B 578 PHE GLU LEU LEU ASP GLU LYS PRO ALA ILE ARG ASP GLU	D 112.705 159.092 100.371	A 84.791 118.132 99.727						SEQRES 18 A 623 GLY VAL GLU THR ILE GLN LEU PHE VAL LYS GLU ARG GLU
	SEQRES 19 A 623 ARG GLU GLU LYS PHE ASP ARG LEU ASN ARG ASP LEU PHE	D 116.840 166.013 89.914	A 92.403 117.332 92.994			SEQRES 10 C 136 GLN GLY THR PRO VAL THR VAL SER SER HIS HIS HIS HIS	D 117.113 162.285 89.672	A 89.575 114.920 93.380			SEQRES 43 A 623 ARG THR SER LEU ILE ILE ALA HIS ARG LEU SER THR ILE	D 105.028 154.927 90.937	A 86.862 119.719 98.892			SEQRES 17 B 578 ARG VAL VAL LYS GLY TYR ALA LEU GLU ARG ARG MET VAL	D 106.431 146.923 86.874	A 87.897 118.945 100.300			SEQRES 28 B 578 TRP LEU LEU ARG GLY LEU THR LEU THR ILE PRO GLU GLY	D 104.399 148.706 94.930	A 85.029 120.665 100.053			SEQRES 41 B 578 LEU GLY LYS GLN THR THR LEU LEU ILE SER HIS ARG THR	D 108.469 147.849 94.775	A 86.734 122.522 99.397			SEQRES 27 B 578 VAL ARG PHE GLU GLY VAL GLY LEU LYS ARG ASP GLY ARG	D 106.302 156.306 90.313	A 87.270 121.943 100.227			SEQRES 17 B 578 ARG VAL VAL LYS GLY TYR ALA LEU GLU ARG ARG MET VAL	D 107.130 155.012 90.824	A 87.344 117.808 99.586			SEQRES 26 B 578 ASP PRO LEU PRO LEU ALA LEU GLU ASP LEU SER GLY GLU	D 112.705 159.092 100.371	A 84.791 118.132 99.727						SEQRES 19 A 623 ARG GLU GLU LYS PHE ASP ARG LEU ASN ARG ASP LEU PHE
	SEQRES 20 A 623 ARG ALA TRP VAL GLU ILE ILE ARG TRP PHE ALA LEU PHE	D 116.840 166.013 89.914	A 92.403 117.332 92.994			SEQRES 11 C 136 HIS HIS GLU PRO GLU ALA	D 117.113 162.285 89.672	A 89.575 114.920 93.380			SEQRES 44 A 623 ARG HIS VAL ASP ARG ILE LEU VAL PHE ARG LYS GLY ARG	D 105.028 154.927 90.937	A 86.862 119.719 98.892			SEQRES 18 B 578 ALA TRP PHE GLN ASP LEU ASN ARG LEU TYR VAL GLU LYS	D 106.431 146.923 86.874	A 87.897 118.945 100.300			SEQRES 29 B 578 MET THR LEU GLY ILE THR GLY ARG THR GLY SER GLY LYS	D 104.399 148.706 95.770	A 85.029 120.665 100.053			SEQRES 42 B 578 ALA ALA LEU ARG HIS ALA ASP TRP ILE ILE VAL LEU ASP	D 108.469 147.849 95.615	A 86.734 122.522 99.397			SEQRES 28 B 578 TRP LEU LEU ARG GLY LEU THR LEU THR ILE PRO GLU GLY	D 106.302 156.306 91.153	A 87.270 121.943 100.227			SEQRES 18 B 578 ALA TRP PHE GLN ASP LEU ASN ARG LEU TYR VAL GLU LYS	D 107.130 155.012 90.824	A 87.344 117.808 99.586			SEQRES 27 B 578 VAL ARG PHE GLU GLY VAL GLY LEU LYS ARG ASP GLY ARG	D 112.705 159.092 100.371	A 84.791 118.132 99.727						SEQRES 20 A 623 ARG ALA TRP VAL GLU ILE ILE ARG TRP PHE ALA LEU PHE
	SEQRES 21 A 623 PHE PRO VAL VAL GLY PHE LEU GLY ASP PHE ALA VAL ALA	D 116.840 166.013 90.754	A 92.403 117.332 93.594			HET MG A 701 1	D 117.113 162.285 90.512	A 89.575 114.920 93.980			SEQRES 45 A 623 LEU VAL GLU GLU GLY SER HIS GLU GLU LEU LEU ALA LYS	D 105.028 154.927 90.937	A 86.862 119.719 99.492			SEQRES 19 B 578 SER LEU ALA LEU ALA ARG VAL GLU GLY PRO LEU HIS ALA	D 106.431 146.923 86.874	A 87.897 118.945 100.900			SEQRES 30 B 578 SER LEU LEU ALA ALA LEU VAL PRO ARG LEU LEU ASP PRO	D 104.399 148.706 96.610	A 85.029 120.665 100.653			SEQRES 43 B 578 GLY GLY ARG ILE VAL GLU GLU GLY THR HIS GLU SER LEU	D 108.469 147.849 96.455	A 86.734 122.522 99.997			SEQRES 29 B 578 MET THR LEU GLY ILE THR GLY ARG THR GLY SER GLY LYS	D 106.302 156.306 91.153	A 87.270 121.943 100.827			SEQRES 19 B 578 SER LEU ALA LEU ALA ARG VAL GLU GLY PRO LEU HIS ALA	D 107.130 155.012 91.664	A 87.344 117.808 100.186			SEQRES 28 B 578 TRP LEU LEU ARG GLY LEU THR LEU THR ILE PRO GLU GLY	D 112.705 159.092 101.211	A 84.791 118.132 100.327						SEQRES 21 A 623 PHE PRO VAL VAL GLY PHE LEU GLY ASP PHE ALA VAL ALA
	SEQRES 22 A 623 SER LEU VAL TYR TYR GLY GLY GLY GLU VAL VAL ARG GLY	D 116.840 166.013 90.754	A 92.403 117.332 93.594			HET ADP A 702 27	D 117.113 162.285 90.512	A 89.575 114.920 93.980			SEQRES 46 A 623 GLY GLY TYR TYR ALA ALA LEU TYR ARG LEU GLN PHE GLN	D 105.028 154.927 91.777	A 86.862 119.719 99.492			SEQRES 20 B 578 LEU LEU GLY PHE LEU MET GLY PHE ALA PHE LEU THR VAL	D 106.431 146.923 87.714	A 87.897 118.945 100.900			SEQRES 31 B 578 SER GLU GLY ARG VAL TYR VAL GLY GLY HIS GLU ALA ARG	D 104.399 148.706 97.450	A 85.029 120.665 100.653			SEQRES 44 B 578 LEU GLN ALA GLY GLY LEU TYR ALA GLU MET ASP ARG LEU	D 108.469 147.849 97.295	A 86.734 122.522 99.997			SEQRES 30 B 578 SER LEU LEU ALA ALA LEU VAL PRO ARG LEU LEU ASP PRO	D 106.302 156.306 91.153	A 87.270 121.943 100.827			SEQRES 20 B 578 LEU LEU GLY PHE LEU MET GLY PHE ALA PHE LEU THR VAL	D 107.130 155.012 91.664	A 87.344 117.808 100.186			SEQRES 29 B 578 MET THR LEU GLY ILE THR GLY ARG THR GLY SER GLY LYS	D 112.705 159.092 101.211	A 84.791 118.132 100.327						SEQRES 22 A 623 SER LEU VAL TYR TYR GLY GLY GLY GLU VAL VAL ARG GLY
	SEQRES 23 A 623 ALA VAL SER LEU GLY LEU LEU VAL ALA PHE VAL ASP TYR	D 116.840 166.013 90.754	A 92.403 117.332 93.594			HET MG B 601 1	D 117.113 162.285 90.512	A 89.575 114.920 93.980			SEQRES 47 A 623 GLU ALA LYS LEU GLY GLY GLY GLY GLU ASN LEU TYR PHE	D 105.028 154.927 91.777	A 86.862 119.719 99.492			SEQRES 21 B 578 LEU TRP ALA GLY GLY ALA MET VAL VAL ARG GLY GLU LEU	D 106.431 146.923 87.714	A 87.897 118.945 100.900			SEQRES 32 B 578 ARG ILE PRO LEU ALA VAL LEU ARG LYS ALA VAL GLY VAL	D 104.399 148.706 98.290	A 85.029 120.665 100.653			SEQRES 45 B 578 GLN LYS GLU VAL GLU ALA	D 108.469 148.689 85.535	A 86.734 122.522 99.997			SEQRES 31 B 578 SER GLU GLY ARG VAL TYR VAL GLY GLY HIS GLU ALA ARG	D 106.302 156.306 91.993	A 87.270 121.943 100.827			SEQRES 21 B 578 LEU TRP ALA GLY GLY ALA MET VAL VAL ARG GLY GLU LEU	D 107.130 155.012 91.664	A 87.344 117.808 100.186			SEQRES 30 B 578 SER LEU LEU ALA ALA LEU VAL PRO ARG LEU LEU ASP PRO	D 112.705 159.092 101.211	A 84.791 118.132 100.327						SEQRES 23 A 623 ALA VAL SER LEU GLY LEU LEU VAL ALA PHE VAL ASP TYR
	SEQRES 24 A 623 THR ARG GLN LEU PHE GLN PRO LEU GLN ASP LEU SER ASP	D 116.840 166.013 91.594	A 92.403 117.332 94.194			HET ATP B 602 31	D 117.113 162.285 91.352	A 89.575 114.920 94.580			SEQRES 48 A 623 GLN GLY HIS HIS HIS HIS HIS HIS HIS HIS HIS HIS	D 105.028 154.927 91.777	A 86.862 119.719 100.092			SEQRES 22 B 578 SER VAL GLY GLU LEU VAL GLN PHE ASN ALA TYR LEU ALA	D 106.431 146.923 88.554	A 87.897 118.945 101.500			SEQRES 33 B 578 ALA PRO GLN GLU PRO PHE LEU PHE SER GLU THR ILE LEU	D 104.399 148.706 99.130	A 85.029 120.665 101.253			SEQRES 1 C 136 MET ALA GLN LEU GLN LEU VAL GLU SER GLY GLY GLY LEU	D 108.469 148.689 85.535	A 86.734 122.522 100.597			SEQRES 32 B 578 ARG ILE PRO LEU ALA VAL LEU ARG LYS ALA VAL GLY VAL	D 106.302 156.306 91.993	A 87.270 121.943 101.427			SEQRES 22 B 578 SER VAL GLY GLU LEU VAL GLN PHE ASN ALA TYR LEU ALA	D 107.130 155.012 92.504	A 87.344 117.808 100.786			SEQRES 31 B 578 SER GLU GLY ARG VAL TYR VAL GLY GLY HIS GLU ALA ARG	D 112.705 159.092 102.051	A 84.791 118.132 100.927						SEQRES 24 A 623 THR ARG GLN LEU PHE GLN PRO LEU GLN ASP LEU SER ASP
	SEQRES 25 A 623 LYS PHE ASN LEU PHE GLN GLY ALA MET ALA SER ALA GLU	D 116.840 166.013 91.594	A 92.403 117.332 94.194			HETNAM MG MAGNESIUM ION	D 117.113 162.285 91.352	A 89.575 114.920 94.580			SEQRES 1 B 578 MET THR GLY ARG SER ALA ALA PRO LEU LEU ARG ARG LEU	D 105.028 154.927 92.617	A 86.862 119.719 100.092			SEQRES 23 B 578 GLN LEU THR TRP PRO ILE LEU GLY LEU GLY TRP VAL MET	D 106.431 146.923 88.554	A 87.897 118.945 101.500			SEQRES 34 B 578 GLU ASN ILE ALA PHE GLY LEU ASP GLU VAL ASP ARG GLU	D 104.399 148.706 99.970	A 85.029 120.665 101.253			SEQRES 2 C 136 VAL GLN PRO GLY ASP SER LEU ARG LEU SER CYS ALA VAL	D 108.469 148.689 85.535	A 86.734 122.522 100.597			SEQRES 33 B 578 ALA PRO GLN GLU PRO PHE LEU PHE SER GLU THR ILE LEU	D 106.302 156.306 91.993	A 87.270 121.943 101.427			SEQRES 23 B 578 GLN LEU THR TRP PRO ILE LEU GLY LEU GLY TRP VAL MET	D 107.130 155.012 92.504	A 87.344 117.808 100.786			SEQRES 32 B 578 ARG ILE PRO LEU ALA VAL LEU ARG LYS ALA VAL GLY VAL	D 112.705 159.092 102.051	A 84.791 118.132 100.927						SEQRES 25 A 623 LYS PHE ASN LEU PHE GLN GLY ALA MET ALA SER ALA GLU
	SEQRES 26 A 623 ARG ILE PHE GLY VAL LEU ASP THR GLU GLU GLU LEU LYS	D 116.840 166.013 91.594	A 92.403 117.332 94.194			HETNAM ADP ADENOSINE-5'-DIPHOSPHATE	D 117.113 162.285 91.352	A 89.575 114.920 94.580			SEQRES 2 B 578 TRP PRO TYR VAL GLY ARG TYR ARG TRP ARG TYR LEU TRP	D 105.028 154.927 92.617	A 86.862 119.719 100.092			SEQRES 24 B 578 ALA LEU TYR GLN ARG GLY LEU THR SER LEU ARG ARG LEU	D 106.431 146.923 89.394	A 87.897 118.945 101.500			SEQRES 35 B 578 ARG VAL GLU TRP ALA ALA ARG LEU ALA GLY ILE HIS GLU	D 104.399 149.546 87.370	A 85.029 120.665 101.253			SEQRES 3 C 136 SER GLY SER ALA LEU ASP TYR ASN ALA ILE GLY TRP PHE	D 108.469 148.689 86.375	A 86.734 122.522 100.597			SEQRES 34 B 578 GLU ASN ILE ALA PHE GLY LEU ASP GLU VAL ASP ARG GLU	D 106.302 156.306 92.833	A 87.270 121.943 101.427			SEQRES 24 B 578 ALA LEU TYR GLN ARG GLY LEU THR SER LEU ARG ARG LEU	D 107.130 155.012 92.504	A 87.344 117.808 100.786			SEQRES 33 B 578 ALA PRO GLN GLU PRO PHE LEU PHE SER GLU THR ILE LEU	D 112.705 159.092 102.051	A 84.791 118.132 100.927						SEQRES 26 A 623 ARG ILE PHE GLY VAL LEU ASP THR GLU GLU GLU LEU LYS
	SEQRES 27 A 623 ASP PRO GLU ASP PRO THR PRO ILE ARG GLY PHE ARG GLY	D 116.840 166.013 92.434	A 92.403 117.332 94.794			HETNAM ATP ADENOSINE-5'-TRIPHOSPHATE	D 117.113 162.285 92.192	A 89.575 114.920 95.180			SEQRES 3 B 578 ALA VAL LEU ALA GLY LEU VAL SER ILE PHE PHE PHE VAL	D 105.028 154.927 92.617	A 86.862 119.719 100.692			SEQRES 25 B 578 PHE GLU LEU LEU ASP GLU LYS PRO ALA ILE ARG ASP GLU	D 106.431 146.923 89.394	A 87.897 118.945 102.100			SEQRES 36 B 578 GLU ILE LEU ALA PHE PRO LYS GLY TYR GLU THR VAL LEU	D 104.399 149.546 87.370	A 85.029 120.665 101.853			SEQRES 4 C 136 ARG GLN ALA PRO GLY LYS GLU ARG GLU GLY VAL ALA CYS	D 108.469 148.689 86.375	A 86.734 122.522 101.197			SEQRES 35 B 578 ARG VAL GLU TRP ALA ALA ARG LEU ALA GLY ILE HIS GLU	D 106.302 156.306 92.833	A 87.270 121.943 102.027			SEQRES 25 B 578 PHE GLU LEU LEU ASP GLU LYS PRO ALA ILE ARG ASP GLU	D 107.130 155.012 93.344	A 87.344 117.808 101.386			SEQRES 34 B 578 GLU ASN ILE ALA PHE GLY LEU ASP GLU VAL ASP ARG GLU	D 112.705 159.092 102.891	A 84.791 118.132 101.527						SEQRES 27 A 623 ASP PRO GLU ASP PRO THR PRO ILE ARG GLY PHE ARG GLY
	SEQRES 28 A 623 GLU VAL GLU PHE ARG ASP VAL TRP LEU ALA TYR THR PRO	D 116.840 166.013 92.434	A 92.403 117.332 94.794			FORMUL 4 MG 2(MG 2+)	D 117.113 162.285 92.192	A 89.575 114.920 95.180			SEQRES 4 B 578 LEU THR PRO TYR PHE LEU ARG LEU ALA VAL ASP ALA VAL	D 105.028 154.927 93.457	A 86.862 119.719 100.692			SEQRES 26 B 578 ASP PRO LEU PRO LEU ALA LEU GLU ASP LEU SER GLY GLU	D 106.431 146.923 90.234	A 87.897 118.945 102.100			SEQRES 37 B 578 GLY GLU ARG GLY ILE THR LEU SER GLY GLY GLN ARG GLN	D 104.399 149.546 87.370	A 85.029 120.665 101.853			SEQRES 5 C 136 ILE SER LYS ILE THR GLY ASN THR ALA TYR ALA ASP SER	D 108.469 148.689 86.375	A 86.734 122.522 101.197			SEQRES 36 B 578 GLU ILE LEU ALA PHE PRO LYS GLY TYR GLU THR VAL LEU	D 106.302 156.306 92.833	A 87.270 121.943 102.027			SEQRES 26 B 578 ASP PRO LEU PRO LEU ALA LEU GLU ASP LEU SER GLY GLU	D 107.130 155.012 93.344	A 87.344 117.808 101.386			SEQRES 35 B 578 ARG VAL GLU TRP ALA ALA ARG LEU ALA GLY ILE HIS GLU	D 112.705 159.092 102.891	A 84.791 118.132 101.527						SEQRES 28 A 623 GLU VAL GLU PHE ARG ASP VAL TRP LEU ALA TYR THR PRO
	SEQRES 29 A 623 LYS GLY VAL GLU PRO THR GLU LYS ASP TRP VAL LEU LYS	D 116.840 166.013 92.434	A 92.403 117.332 94.794			FORMUL 5 ADP C10 H15 N5 O10 P2	D 117.113 162.285 92.192	A 89.575 114.920 95.180			SEQRES 5 B 578 GLN ALA GLY ARG GLY PHE GLY VAL TYR ALA LEU ALA ILE	D 105.028 154.927 93.457	A 86.862 119.719 100.692			SEQRES 27 B 578 VAL ARG PHE GLU GLY VAL GLY LEU LYS ARG ASP GLY ARG	D 106.431 146.923 90.234	A 87.897 118.945 102.100			SEQRES 38 B 578 ARG VAL ALA LEU ALA ARG ALA LEU ALA LYS ARG PRO LYS	D 104.399 149.546 88.210	A 85.029 120.665 101.853			SEQRES 6 C 136 VAL LYS GLY ARG PHE THR ILE SER ARG ASP ASN ALA LYS	D 108.469 148.689 87.215	A 86.734 122.522 101.197			SEQRES 37 B 578 GLY GLU ARG GLY ILE THR LEU SER GLY GLY GLN ARG GLN	D 106.302 156.306 93.673	A 87.270 121.943 102.027			SEQRES 27 B 578 VAL ARG PHE GLU GLY VAL GLY LEU LYS ARG ASP GLY ARG	D 107.130 155.012 93.344	A 87.344 117.808 101.386			SEQRES 36 B 578 GLU ILE LEU ALA PHE PRO LYS GLY TYR GLU THR VAL LEU	D 112.705 159.092 102.891	A 84.791 118.132 101.527						SEQRES 29 A 623 LYS GLY VAL GLU PRO THR GLU LYS ASP TRP VAL LEU LYS
	SEQRES 30 A 623 GLY VAL SER PHE ARG VAL ARG PRO GLY GLU LYS VAL ALA	D 116.840 166.013 93.274	A 92.403 117.332 95.394			FORMUL 7 ATP C10 H16 N5 O13 P3	D 117.113 162.285 93.032	A 89.575 114.920 95.780			SEQRES 6 B 578 VAL ALA SER ALA ALA LEU SER GLY LEU LEU SER TYR ALA	D 105.028 154.927 93.457	A 86.862 119.719 101.292			SEQRES 28 B 578 TRP LEU LEU ARG GLY LEU THR LEU THR ILE PRO GLU GLY	D 106.431 146.923 91.074	A 87.897 118.945 102.700			SEQRES 39 B 578 ILE LEU ILE LEU ASP ASP ALA LEU SER ALA VAL ASP ALA	D 104.399 149.546 88.210	A 85.029 120.665 102.453			SEQRES 7 C 136 ASN THR VAL HIS LEU GLN MET ASN SER LEU LYS PRO GLU	D 108.469 148.689 87.215	A 86.734 122.522 101.797			SEQRES 38 B 578 ARG VAL ALA LEU ALA ARG ALA LEU ALA LYS ARG PRO LYS	D 106.302 156.306 93.673	A 87.270 121.943 102.627			SEQRES 28 B 578 TRP LEU LEU ARG GLY LEU THR LEU THR ILE PRO GLU GLY	D 107.130 155.852 90.824	A 87.344 117.808 101.986			SEQRES 37 B 578 GLY GLU ARG GLY ILE THR LEU SER GLY GLY GLN ARG GLN	D 112.705 159.092 103.731	A 84.791 118.132 102.127						SEQRES 30 A 623 GLY VAL SER PHE ARG VAL ARG PRO GLY GLU LYS VAL ALA
	SEQRES 31 A 623 LEU VAL GLY ALA THR GLY ALA GLY LYS THR SER VAL VAL	D 116.840 166.013 93.274	A 92.403 117.332 95.394			HELIX 1 AA1 ASP A 11 TRP A 23 1 13	D 117.113 162.285 93.032	A 89.575 114.920 95.780			SEQRES 7 B 578 MET ARG ARG LEU ALA VAL VAL ALA SER ARG GLN VAL GLU	D 105.028 154.927 94.297	A 86.862 119.719 101.292			SEQRES 29 B 578 MET THR LEU GLY ILE THR GLY ARG THR GLY SER GLY LYS	D 106.431 146.923 91.074	A 87.897 118.945 102.700			SEQRES 40 B 578 GLU THR GLU ALA ARG ILE LEU GLN GLY LEU LYS THR VAL	D 104.399 149.546 88.210	A 85.029 120.665 102.453			SEQRES 8 C 136 ASP THR ALA VAL TYR TYR CYS ALA THR VAL THR ALA VAL	D 108.469 148.689 87.215	A 86.734 122.522 101.797			SEQRES 39 B 578 ILE LEU ILE LEU ASP ASP ALA LEU SER ALA VAL ASP ALA	D 106.302 156.306 93.673	A 87.270 121.943 102.627			SEQRES 29 B 578 MET THR LEU GLY ILE THR GLY ARG THR GLY SER GLY LYS	D 107.130 155.852 90.824	A 87.344 117.808 101.986			SEQRES 38 B 578 ARG VAL ALA LEU ALA ARG ALA LEU ALA LYS ARG PRO LYS	D 112.705 159.092 103.731	A 84.791 118.132 102.127						SEQRES 31 A 623 LEU VAL GLY ALA THR GLY ALA GLY LYS THR SER VAL VAL
	SEQRES 32 A 623 SER LEU ILE ALA ARG PHE TYR ASP PRO GLN ARG GLY CYS	D 116.840 166.013 93.274	A 92.403 117.332 95.394			HELIX 2 AA2 TYR A 25 ALA A 45 1 21	D 117.113 162.285 93.032	A 89.575 114.920 95.780			SEQRES 8 B 578 TYR ASP LEU ARG ARG ASP LEU LEU HIS HIS LEU LEU THR	D 105.028 154.927 94.297	A 86.862 119.719 101.292			SEQRES 30 B 578 SER LEU LEU ALA ALA LEU VAL PRO ARG LEU LEU ASP PRO	D 106.431 146.923 91.914	A 87.897 118.945 102.700			SEQRES 41 B 578 LEU GLY LYS GLN THR THR LEU LEU ILE SER HIS ARG THR	D 104.399 149.546 89.050	A 85.029 120.665 102.453			SEQRES 9 C 136 LEU LEU PRO GLY ARG CYS VAL PRO GLY LYS TYR TRP GLY	D 108.469 148.689 88.055	A 86.734 122.522 101.797			SEQRES 40 B 578 GLU THR GLU ALA ARG ILE LEU GLN GLY LEU LYS THR VAL	D 106.302 157.146 91.153	A 87.270 121.943 102.627			SEQRES 30 B 578 SER LEU LEU ALA ALA LEU VAL PRO ARG LEU LEU ASP PRO	D 107.130 155.852 90.824	A 87.344 117.808 101.986			SEQRES 39 B 578 ILE LEU ILE LEU ASP ASP ALA LEU SER ALA VAL ASP ALA	D 112.705 159.092 103.731	A 84.791 118.132 102.127						SEQRES 32 A 623 SER LEU ILE ALA ARG PHE TYR ASP PRO GLN ARG GLY CYS
	SEQRES 33 A 623 VAL PHE LEU ASP GLY VAL ASP VAL ARG ARG TYR ARG GLN	D 116.840 166.013 94.114	A 92.403 117.332 95.994			HELIX 3 AA3 THR A 46 LEU A 56 1 11	D 117.113 162.285 93.872	A 89.575 114.920 96.380			SEQRES 9 B 578 LEU ASP ARG ASP PHE TYR HIS LYS HIS ARG VAL GLY ASP	D 105.028 154.927 94.297	A 86.862 119.719 101.892			SEQRES 31 B 578 SER GLU GLY ARG VAL TYR VAL GLY GLY HIS GLU ALA ARG	D 106.431 146.923 91.914	A 87.897 118.945 103.300			SEQRES 42 B 578 ALA ALA LEU ARG HIS ALA ASP TRP ILE ILE VAL LEU ASP	D 104.399 149.546 89.050	A 85.029 120.665 103.053			SEQRES 10 C 136 GLN GLY THR PRO VAL THR VAL SER SER HIS HIS HIS HIS	D 108.469 148.689 88.055	A 86.734 122.522 102.397			SEQRES 41 B 578 LEU GLY LYS GLN THR THR LEU LEU ILE SER HIS ARG THR	D 106.302 157.146 91.153	A 87.270 121.943 103.227			SEQRES 31 B 578 SER GLU GLY ARG VAL TYR VAL GLY GLY HIS GLU ALA ARG	D 107.130 155.852 91.664	A 87.344 117.808 102.586			SEQRES 40 B 578 GLU THR GLU ALA ARG ILE LEU GLN GLY LEU LYS THR VAL	D 112.705 159.092 104.571	A 84.791 118.132 102.727						SEQRES 33 A 623 VAL PHE LEU ASP GLY VAL ASP VAL ARG ARG TYR ARG GLN
	SEQRES 34 A 623 GLU GLU LEU ARG ARG HIS VAL GLY ILE VAL LEU GLN GLU	D 116.840 166.013 94.114	A 92.403 117.332 95.994			HELIX 4 AA4 ARG A 64 ILE A 76 1 13	D 117.113 162.285 93.872	A 89.575 114.920 96.380			SEQRES 10 B 578 LEU MET ASN ARG LEU ASN THR ASP LEU SER ALA VAL ARG	D 105.028 155.767 91.777	A 86.862 119.719 101.892			SEQRES 32 B 578 ARG ILE PRO LEU ALA VAL LEU ARG LYS ALA VAL GLY VAL	D 106.431 146.923 92.754	A 87.897 118.945 103.300			SEQRES 43 B 578 GLY GLY ARG ILE VAL GLU GLU GLY THR HIS GLU SER LEU	D 104.399 149.546 89.050	A 85.029 120.665 103.053			SEQRES 11 C 136 HIS HIS GLU PRO GLU ALA	D 108.469 148.689 88.895	A 86.734 122.522 102.397			SEQRES 42 B 578 ALA ALA LEU ARG HIS ALA ASP TRP ILE ILE VAL LEU ASP	D 106.302 157.146 91.153	A 87.270 121.943 103.227			SEQRES 32 B 578 ARG ILE PRO LEU ALA VAL LEU ARG LYS ALA VAL GLY VAL	D 107.130 155.852 91.664	A 87.344 117.808 102.586			SEQRES 41 B 578 LEU GLY LYS GLN THR THR LEU LEU ILE SER HIS ARG THR	D 112.705 159.092 104.571	A 84.791 118.132 102.727						SEQRES 34 A 623 GLU GLU LEU ARG ARG HIS VAL GLY ILE VAL LEU GLN GLU
	SEQRES 35 A 623 PRO PHE LEU PHE SER GLY THR VAL LEU ASP ASN LEU ARG	D 116.840 166.013 94.114	A 92.403 117.332 95.994			HELIX 5 AA5 ILE A 76 ARG A 119 1 44	D 117.113 162.285 93.872	A 89.575 114.920 96.380			SEQRES 11 B 578 GLU MET VAL GLY PRO GLY ILE LEU MET GLY SER ARG LEU	D 105.028 155.767 91.777	A 86.862 119.719 101.892			SEQRES 33 B 578 ALA PRO GLN GLU PRO PHE LEU PHE SER GLU THR ILE LEU	D 106.431 146.923 92.754	A 87.897 118.945 103.300			SEQRES 44 B 578 LEU GLN ALA GLY GLY LEU TYR ALA GLU MET ASP ARG LEU	D 104.399 149.546 89.890	A 85.029 120.665 103.053			HET AOV A 701 32	D 108.469 148.689 88.895	A 86.734 122.522 102.397			SEQRES 43 B 578 GLY GLY ARG ILE VAL GLU GLU GLY THR HIS GLU SER LEU	D 106.302 157.146 91.993	A 87.270 121.943 103.227			SEQRES 33 B 578 ALA PRO GLN GLU PRO PHE LEU PHE SER GLU THR ILE LEU	D 107.130 155.852 91.664	A 87.344 117.808 102.586			SEQRES 42 B 578 ALA ALA LEU ARG HIS ALA ASP TRP ILE ILE VAL LEU ASP	D 112.705 159.092 104.571	A 84.791 118.132 102.727						SEQRES 35 A 623 PRO PHE LEU PHE SER GLY THR VAL LEU ASP ASN LEU ARG
	SEQRES 36 A 623 LEU PHE ASP PRO SER VAL PRO PRO GLU ARG VAL GLU GLU	D 116.840 166.013 94.954	A 92.403 117.332 96.594			HELIX 6 AA6 GLY A 123 ASN A 128 1 6	D 117.113 162.285 94.712	A 89.575 114.920 96.980			SEQRES 12 B 578 SER PHE LEU VAL LEU LEU ALA PHE LEU SER MET TYR ALA	D 105.028 155.767 91.777	A 86.862 119.719 102.492			SEQRES 34 B 578 GLU ASN ILE ALA PHE GLY LEU ASP GLU VAL ASP ARG GLU	D 106.431 146.923 93.594	A 87.897 118.945 103.900			SEQRES 45 B 578 GLN LYS GLU VAL GLU ALA	D 104.399 149.546 89.890	A 85.029 120.665 103.653			HET MG A 702 1	D 108.469 148.689 89.735	A 86.734 122.522 102.997			SEQRES 44 B 578 LEU GLN ALA GLY GLY LEU TYR ALA GLU MET ASP ARG LEU	D 106.302 157.146 91.993	A 87.270 121.943 103.827			SEQRES 34 B 578 GLU ASN ILE ALA PHE GLY LEU ASP GLU VAL ASP ARG GLU	D 107.130 155.852 92.504	A 87.344 117.808 103.186			SEQRES 43 B 578 GLY GLY ARG ILE VAL GLU GLU GLY THR HIS GLU SER LEU	D 112.705 159.932 93.651	A 84.791 118.132 103.327						SEQRES 36 A 623 LEU PHE ASP PRO SER VAL PRO PRO GLU ARG VAL GLU GLU
	SEQRES 37 A 623 VAL ALA ARG PHE LEU GLY ALA HIS GLU PHE ILE LEU ARG	D 116.840 166.013 94.954	A 92.403 117.332 96.594			HELIX 7 AA7 PRO A 129 SER A 173 1 45	D 117.113 162.285 94.712	A 89.575 114.920 96.980			SEQRES 13 B 578 VAL ASN ALA ARG LEU ALA PHE TYR LEU THR LEU ILE LEU	D 105.028 155.767 92.617	A 86.862 119.719 102.492			SEQRES 35 B 578 ARG VAL GLU TRP ALA ALA ARG LEU ALA GLY ILE HIS GLU	D 106.431 146.923 94.434	A 87.897 118.945 103.900			SEQRES 1 C 136 MET ALA GLN LEU GLN LEU VAL GLU SER GLY GLY GLY LEU	D 104.399 149.546 90.730	A 85.029 120.665 103.653			HET ATP B 601 31	D 108.469 148.689 89.735	A 86.734 122.522 102.997			SEQRES 45 B 578 GLN LYS GLU VAL GLU ALA	D 106.302 157.146 91.993	A 87.270 121.943 103.827			SEQRES 35 B 578 ARG VAL GLU TRP ALA ALA ARG LEU ALA GLY ILE HIS GLU	D 107.130 155.852 92.504	A 87.344 117.808 103.186			SEQRES 44 B 578 LEU GLN ALA GLY GLY LEU TYR ALA GLU MET ASP ARG LEU	D 112.705 159.932 93.651	A 84.791 118.132 103.327						SEQRES 37 A 623 VAL ALA ARG PHE LEU GLY ALA HIS GLU PHE ILE LEU ARG
	SEQRES 38 A 623 LEU PRO LYS GLY TYR GLN THR VAL LEU GLY GLU ARG GLY	D 116.840 166.013 94.954	A 92.403 117.332 96.594			HELIX 8 AA8 SER A 173 LEU A 181 1 9	D 117.113 162.285 94.712	A 89.575 114.920 96.980			SEQRES 14 B 578 PRO GLY ILE PHE LEU ALA MET ARG PHE LEU LEU ARG LEU	D 105.028 155.767 92.617	A 86.862 119.719 102.492			SEQRES 36 B 578 GLU ILE LEU ALA PHE PRO LYS GLY TYR GLU THR VAL LEU	D 106.431 146.923 95.274	A 87.897 118.945 103.900			SEQRES 2 C 136 VAL GLN PRO GLY ASP SER LEU ARG LEU SER CYS ALA VAL	D 104.399 149.546 90.730	A 85.029 120.665 103.653			HET MG B 602 1	D 108.469 148.689 90.575	A 86.734 122.522 102.997			SEQRES 1 C 136 MET ALA GLN LEU GLN LEU VAL GLU SER GLY GLY GLY LEU	D 106.302 157.146 92.833	A 87.270 121.943 103.827			SEQRES 36 B 578 GLU ILE LEU ALA PHE PRO LYS GLY TYR GLU THR VAL LEU	D 107.130 155.852 92.504	A 87.344 117.808 103.186			SEQRES 45 B 578 GLN LYS GLU VAL GLU ALA	D 112.705 159.932 93.651	A 84.791 118.132 103.327						SEQRES 38 A 623 LEU PRO LYS GLY TYR GLN THR VAL LEU GLY GLU ARG GLY
	SEQRES 39 A 623 ALA GLY LEU SER THR GLY GLU LYS GLN LEU LEU ALA LEU	D 116.840 166.013 95.794	A 92.403 117.332 97.194			HELIX 9 AA9 VAL A 183 GLY A 222 1 40	D 117.113 162.285 95.552	A 89.575 114.920 97.580			SEQRES 15 B 578 ILE ASP ARG ARG TYR ARG GLU ALA GLN GLU VAL PHE ASP	D 105.028 155.767 92.617	A 86.862 119.719 103.092			SEQRES 37 B 578 GLY GLU ARG GLY ILE THR LEU SER GLY GLY GLN ARG GLN	D 106.431 146.923 96.114	A 87.897 118.945 104.500			SEQRES 3 C 136 SER GLY SER ALA LEU ASP TYR ASN ALA ILE GLY TRP PHE	D 104.399 149.546 91.570	A 85.029 120.665 104.253			HETNAM AOV ADP ORTHOVANADATE	D 108.469 148.689 90.575	A 86.734 122.522 103.597			SEQRES 2 C 136 VAL GLN PRO GLY ASP SER LEU ARG LEU SER CYS ALA VAL	D 106.302 157.146 92.833	A 87.270 121.943 104.427			SEQRES 37 B 578 GLY GLU ARG GLY ILE THR LEU SER GLY GLY GLN ARG GLN	D 107.970 141.572 89.984	A 87.344 117.808 103.786			SEQRES 1 C 136 MET ALA GLN LEU GLN LEU VAL GLU SER GLY GLY GLY LEU	D 112.705 159.932 94.491	A 84.791 118.132 103.927						SEQRES 39 A 623 ALA GLY LEU SER THR GLY GLU LYS GLN LEU LEU ALA LEU
	SEQRES 40 A 623 VAL ARG ALA LEU LEU ALA SER PRO ASP ILE LEU LEU ILE	D 116.840 166.013 95.794	A 92.403 117.332 97.194			HELIX 10 AB1 GLY A 222 PHE A 229 1 8	D 117.113 162.285 95.552	A 89.575 114.920 97.580			SEQRES 16 B 578 ARG ILE SER THR LEU ALA GLN GLU ALA PHE SER GLY ILE	D 105.028 155.767 93.457	A 86.862 119.719 103.092			SEQRES 38 B 578 ARG VAL ALA LEU ALA ARG ALA LEU ALA LYS ARG PRO LYS	D 106.431 146.923 96.954	A 87.897 118.945 104.500			SEQRES 4 C 136 ARG GLN ALA PRO GLY LYS GLU ARG GLU GLY VAL ALA CYS	D 104.399 149.546 91.570	A 85.029 120.665 104.253			HETNAM MG MAGNESIUM ION	D 108.469 148.689 91.415	A 86.734 122.522 103.597			SEQRES 3 C 136 SER GLY SER ALA LEU ASP TYR ASN ALA ILE GLY TRP PHE	D 106.302 157.146 92.833	A 87.270 121.943 104.427			SEQRES 38 B 578 ARG VAL ALA LEU ALA ARG ALA LEU ALA LYS ARG PRO LYS	D 107.970 142.412 87.464	A 87.344 117.808 103.786			SEQRES 2 C 136 VAL GLN PRO GLY ASP SER LEU ARG LEU SER CYS ALA VAL	D 112.705 159.932 94.491	A 84.791 118.132 103.927						SEQRES 40 A 623 VAL ARG ALA LEU LEU ALA SER PRO ASP ILE LEU LEU ILE
	SEQRES 41 A 623 LEU ASP GLU ALA THR ALA SER VAL ASP SER GLU THR GLU	D 116.840 166.013 95.794	A 92.403 117.332 97.194			HELIX 11 AB2 LYS A 231 ALA A 258 1 28	D 117.113 162.285 95.552	A 89.575 114.920 97.580			SEQRES 17 B 578 ARG VAL VAL LYS GLY TYR ALA LEU GLU ARG ARG MET VAL	D 105.028 155.767 93.457	A 86.862 119.719 103.092			SEQRES 39 B 578 ILE LEU ILE LEU ASP ASP ALA LEU SER ALA VAL ASP ALA	D 106.431 146.923 97.794	A 87.897 118.945 104.500			SEQRES 5 C 136 ILE SER LYS ILE THR GLY ASN THR ALA TYR ALA ASP SER	D 104.399 149.546 92.410	A 85.029 120.665 104.253			HETNAM ATP ADENOSINE-5'-TRIPHOSPHATE	D 108.469 148.689 91.415	A 86.734 122.522 103.597			SEQRES 4 C 136 ARG GLN ALA PRO GLY LYS GLU ARG GLU GLY VAL ALA CYS	D 107.142 142.866 90.313	A 87.270 121.943 104.427			SEQRES 39 B 578 ILE LEU ILE LEU ASP ASP ALA LEU SER ALA VAL ASP ALA	D 107.970 142.412 87.464	A 87.344 117.808 103.786			SEQRES 3 C 136 SER GLY SER ALA LEU ASP TYR ASN ALA ILE GLY TRP PHE	D 112.705 159.932 94.491	A 84.791 118.132 103.927						SEQRES 41 A 623 LEU ASP GLU ALA THR ALA SER VAL ASP SER GLU THR GLU
	SEQRES 42 A 623 LYS ARG LEU GLN GLU ALA LEU TYR LYS ALA MET GLU GLY	D 116.840 166.013 96.634	A 92.403 117.332 97.794			HELIX 12 AB3 LEU A 259 GLY A 286 1 28	D 117.113 162.285 96.392	A 89.575 114.920 98.180			SEQRES 18 B 578 ALA TRP PHE GLN ASP LEU ASN ARG LEU TYR VAL GLU LYS	D 105.028 155.767 93.457	A 86.862 119.719 103.692			SEQRES 40 B 578 GLU THR GLU ALA ARG ILE LEU GLN GLY LEU LYS THR VAL	D 106.431 146.923 97.794	A 87.897 118.945 105.100			SEQRES 6 C 136 VAL LYS GLY ARG PHE THR ILE SER ARG ASP ASN ALA LYS	D 104.399 149.546 92.410	A 85.029 120.665 104.853			FORMUL 4 AOV C10 H17 N5 O14 P2 V	D 108.469 148.689 92.255	A 86.734 122.522 104.197			SEQRES 5 C 136 ILE SER LYS ILE THR GLY ASN THR ALA TYR ALA ASP SER	D 107.142 142.866 91.153	A 87.270 121.943 105.027			SEQRES 40 B 578 GLU THR GLU ALA ARG ILE LEU GLN GLY LEU LYS THR VAL	D 107.970 142.412 88.304	A 87.344 117.808 104.386			SEQRES 4 C 136 ARG GLN ALA PRO GLY LYS GLU ARG GLU GLY VAL ALA CYS	D 112.705 159.932 95.331	A 84.791 118.132 104.527						SEQRES 42 A 623 LYS ARG LEU GLN GLU ALA LEU TYR LYS ALA MET GLU GLY
	SEQRES 43 A 623 ARG THR SER LEU ILE ILE ALA HIS ARG LEU SER THR ILE	D 116.840 166.013 96.634	A 92.403 117.332 97.794			HELIX 13 AB4 SER A 289 PHE A 304 1 16	D 117.113 162.285 96.392	A 89.575 114.920 98.180			SEQRES 19 B 578 SER LEU ALA LEU ALA ARG VAL GLU GLY PRO LEU HIS ALA	D 105.868 141.487 90.937	A 86.862 119.719 103.692			SEQRES 41 B 578 LEU GLY LYS GLN THR THR LEU LEU ILE SER HIS ARG THR	D 106.431 146.923 98.634	A 87.897 118.945 105.100			SEQRES 7 C 136 ASN THR VAL HIS LEU GLN MET ASN SER LEU LYS PRO GLU	D 104.399 149.546 93.250	A 85.029 120.665 104.853			FORMUL 5 MG 2(MG 2+)	D 108.469 148.689 92.255	A 86.734 122.522 104.197			SEQRES 6 C 136 VAL LYS GLY ARG PHE THR ILE SER ARG ASP ASN ALA LYS	D 107.142 143.706 87.793	A 87.270 121.943 105.027			SEQRES 41 B 578 LEU GLY LYS GLN THR THR LEU LEU ILE SER HIS ARG THR	D 107.970 142.412 88.304	A 87.344 117.808 104.386			SEQRES 5 C 136 ILE SER LYS ILE THR GLY ASN THR ALA TYR ALA ASP SER	D 112.705 159.932 95.331	A 84.791 118.132 104.527						SEQRES 43 A 623 ARG THR SER LEU ILE ILE ALA HIS ARG LEU SER THR ILE
	SEQRES 44 A 623 ARG HIS VAL ASP ARG ILE LEU VAL PHE ARG LYS GLY ARG	D 116.840 166.013 96.634	A 92.403 117.332 97.794			HELIX 14 AB5 GLN A 305 LEU A 307 5 3	D 117.113 162.285 96.392	A 89.575 114.920 98.180			SEQRES 20 B 578 LEU LEU GLY PHE LEU MET GLY PHE ALA PHE LEU THR VAL	D 105.868 141.487 90.937	A 86.862 119.719 103.692			SEQRES 42 B 578 ALA ALA LEU ARG HIS ALA ASP TRP ILE ILE VAL LEU ASP	D 106.431 146.923 98.634	A 87.897 118.945 105.100			SEQRES 8 C 136 ASP THR ALA VAL TYR TYR CYS ALA THR VAL THR ALA VAL	D 104.399 149.546 93.250	A 85.029 120.665 104.853			FORMUL 6 ATP C10 H16 N5 O13 P3	D 108.469 148.689 93.095	A 86.734 122.522 104.197			SEQRES 7 C 136 ASN THR VAL HIS LEU GLN MET ASN SER LEU LYS PRO GLU	D 107.142 143.706 87.793	A 87.270 121.943 105.027			SEQRES 42 B 578 ALA ALA LEU ARG HIS ALA ASP TRP ILE ILE VAL LEU ASP	D 107.970 142.412 89.144	A 87.344 117.808 104.386			SEQRES 6 C 136 VAL LYS GLY ARG PHE THR ILE SER ARG ASP ASN ALA LYS	D 112.705 159.932 95.331	A 84.791 118.132 104.527						SEQRES 44 A 623 ARG HIS VAL ASP ARG ILE LEU VAL PHE ARG LYS GLY ARG
	SEQRES 45 A 623 LEU VAL GLU GLU GLY SER HIS GLU GLU LEU LEU ALA LYS	D 116.840 166.013 97.474	A 92.403 117.332 98.394			HELIX 15 AB6 GLN A 308 LYS A 313 1 6	D 117.113 162.285 97.232	A 89.575 114.920 98.780			SEQRES 21 B 578 LEU TRP ALA GLY GLY ALA MET VAL VAL ARG GLY GLU LEU	D 105.868 142.327 88.417	A 86.862 119.719 104.292			SEQRES 43 B 578 GLY GLY ARG ILE VAL GLU GLU GLY THR HIS GLU SER LEU	D 106.431 147.763 85.194	A 87.897 118.945 105.700			SEQRES 9 C 136 LEU LEU PRO GLY ARG CYS VAL PRO GLY LYS TYR TRP GLY	D 104.399 149.546 94.090	A 85.029 120.665 105.453			HELIX 1 AA1 LEU A 14 ARG A 20 1 7	D 108.469 148.689 93.095	A 86.734 122.522 104.797			SEQRES 8 C 136 ASP THR ALA VAL TYR TYR CYS ALA THR VAL THR ALA VAL	D 107.142 143.706 88.633	A 87.270 121.943 105.627			SEQRES 43 B 578 GLY GLY ARG ILE VAL GLU GLU GLY THR HIS GLU SER LEU	D 107.970 142.412 89.984	A 87.344 117.808 104.986			SEQRES 7 C 136 ASN THR VAL HIS LEU GLN MET ASN SER LEU LYS PRO GLU	D 112.705 159.932 96.171	A 84.791 118.132 105.127						SEQRES 45 A 623 LEU VAL GLU GLU GLY SER HIS GLU GLU LEU LEU ALA LYS
	SEQRES 46 A 623 GLY GLY TYR TYR ALA ALA LEU TYR ARG LEU GLN PHE GLN	D 116.840 166.013 97.474	A 92.403 117.332 98.394			HELIX 16 AB7 ASN A 315 ASP A 332 1 18	D 117.113 162.285 97.232	A 89.575 114.920 98.780			SEQRES 22 B 578 SER VAL GLY GLU LEU VAL GLN PHE ASN ALA TYR LEU ALA	D 105.868 142.327 88.417	A 86.862 119.719 104.292			SEQRES 44 B 578 LEU GLN ALA GLY GLY LEU TYR ALA GLU MET ASP ARG LEU	D 106.431 147.763 85.194	A 87.897 118.945 105.700			SEQRES 10 C 136 GLN GLY THR PRO VAL THR VAL SER SER HIS HIS HIS HIS	D 104.399 149.546 94.090	A 85.029 120.665 105.453			HELIX 2 AA2 TYR A 25 ALA A 44 1 20	D 108.469 148.689 93.935	A 86.734 122.522 104.797			SEQRES 9 C 136 LEU LEU PRO GLY ARG CYS VAL PRO GLY LYS TYR TRP GLY	D 107.142 143.706 88.633	A 87.270 121.943 105.627			SEQRES 44 B 578 LEU GLN ALA GLY GLY LEU TYR ALA GLU MET ASP ARG LEU	D 107.970 142.412 90.824	A 87.344 117.808 104.986			SEQRES 8 C 136 ASP THR ALA VAL TYR TYR CYS ALA THR VAL THR ALA VAL	D 112.705 159.932 96.171	A 84.791 118.132 105.127						SEQRES 46 A 623 GLY GLY TYR TYR ALA ALA LEU TYR ARG LEU GLN PHE GLN
	SEQRES 47 A 623 GLU ALA LYS LEU GLY GLY GLY GLY GLU ASN LEU TYR PHE	D 116.840 166.013 97.474	A 92.403 117.332 98.394			HELIX 17 AB8 THR A 370 TRP A 374 5 5	D 117.113 162.285 97.232	A 89.575 114.920 98.780			SEQRES 23 B 578 GLN LEU THR TRP PRO ILE LEU GLY LEU GLY TRP VAL MET	D 105.868 142.327 89.257	A 86.862 119.719 104.292			SEQRES 45 B 578 GLN LYS GLU VAL GLU ALA	D 106.431 147.763 85.194	A 87.897 118.945 105.700			SEQRES 11 C 136 HIS HIS GLU PRO GLU ALA	D 104.399 149.546 94.930	A 85.029 120.665 105.453			HELIX 3 AA3 ALA A 45 ALA A 57 1 13	D 108.469 148.689 93.935	A 86.734 122.522 104.797			SEQRES 10 C 136 GLN GLY THR PRO VAL THR VAL SER SER HIS HIS HIS HIS	D 107.142 143.706 89.473	A 87.270 121.943 105.627			SEQRES 45 B 578 GLN LYS GLU VAL GLU ALA	D 107.970 143.252 86.624	A 87.344 117.808 104.986			SEQRES 9 C 136 LEU LEU PRO GLY ARG CYS VAL PRO GLY LYS TYR TRP GLY	D 112.705 159.932 96.171	A 84.791 118.132 105.127						SEQRES 47 A 623 GLU ALA LYS LEU GLY GLY GLY GLY GLU ASN LEU TYR PHE
	SEQRES 48 A 623 GLN GLY HIS HIS HIS HIS HIS HIS HIS HIS HIS HIS	D 116.840 166.013 98.314	A 92.403 117.332 98.994			HELIX 18 AB9 GLY A 398 ALA A 407 1 10	D 117.113 162.285 98.072	A 89.575 114.920 99.380			SEQRES 24 B 578 ALA LEU TYR GLN ARG GLY LEU THR SER LEU ARG ARG LEU	D 105.868 142.327 89.257	A 86.862 119.719 104.892			SEQRES 1 C 136 MET ALA GLN LEU GLN LEU VAL GLU SER GLY GLY GLY LEU	D 106.431 147.763 86.034	A 87.897 118.945 106.300			HET AOV A 701 32	D 104.399 149.546 94.930	A 85.029 120.665 106.053			HELIX 4 AA4 LEU A 72 MET A 118 1 47	D 108.469 148.689 94.775	A 86.734 122.522 105.397			SEQRES 11 C 136 HIS HIS GLU PRO GLU ALA	D 107.142 143.706 89.473	A 87.270 122.543 94.227			SEQRES 1 C 136 MET ALA GLN LEU GLN LEU VAL GLU SER GLY GLY GLY LEU	D 107.970 143.252 86.624	A 87.344 117.808 105.586			SEQRES 10 C 136 GLN GLY THR PRO VAL THR VAL SER SER HIS HIS HIS HIS	D 112.705 159.932 97.011	A 84.791 118.132 105.727						SEQRES 48 A 623 GLN GLY HIS HIS HIS HIS HIS HIS HIS HIS HIS HIS
	SEQRES 1 B 578 MET THR GLY ARG SER ALA ALA PRO LEU LEU ARG ARG LEU	D 116.840 166.013 98.314	A 92.403 117.332 98.994			HELIX 19 AC1 ARG A 425 TYR A 427 5 3	D 117.113 162.285 98.072	A 89.575 114.920 99.380			SEQRES 25 B 578 PHE GLU LEU LEU ASP GLU LYS PRO ALA ILE ARG ASP GLU	D 105.868 142.327 90.097	A 86.862 119.719 104.892			SEQRES 2 C 136 VAL GLN PRO GLY ASP SER LEU ARG LEU SER CYS ALA VAL	D 106.431 147.763 86.034	A 87.897 118.945 106.300			HET ATP A 702 31	D 104.399 149.546 95.770	A 85.029 120.665 106.053			HELIX 5 AA5 HIS A 121 ASN A 128 1 8	D 108.469 148.689 94.775	A 86.734 122.522 105.397			HET ADP A 701 27	D 107.142 143.706 90.313	A 87.270 122.543 94.227			SEQRES 2 C 136 VAL GLN PRO GLY ASP SER LEU ARG LEU SER CYS ALA VAL	D 107.970 143.252 87.464	A 87.344 117.808 105.586			SEQRES 11 C 136 HIS HIS GLU PRO GLU ALA	D 112.705 159.932 97.011	A 84.791 118.132 105.727						SEQRES 1 B 578 MET THR GLY ARG SER ALA ALA PRO LEU LEU ARG ARG LEU
	SEQRES 2 B 578 TRP PRO TYR VAL GLY ARG TYR ARG TRP ARG TYR LEU TRP	D 116.840 166.013 98.314	A 92.403 117.332 98.994			HELIX 20 AC2 ARG A 428 HIS A 435 1 8	D 117.113 162.285 98.072	A 89.575 114.920 99.380			SEQRES 26 B 578 ASP PRO LEU PRO LEU ALA LEU GLU ASP LEU SER GLY GLU	D 105.868 142.327 90.097	A 86.862 119.719 104.892			SEQRES 3 C 136 SER GLY SER ALA LEU ASP TYR ASN ALA ILE GLY TRP PHE	D 106.431 147.763 86.034	A 87.897 118.945 106.300			HET MG A 703 1	D 104.399 149.546 96.610	A 85.029 120.665 106.053			HELIX 6 AA6 PRO A 129 THR A 138 1 10	D 108.469 148.689 95.615	A 86.734 122.522 105.397			HET MG A 702 1	D 107.142 143.706 90.313	A 87.270 122.543 94.227			SEQRES 3 C 136 SER GLY SER ALA LEU ASP TYR ASN ALA ILE GLY TRP PHE	D 107.970 143.252 87.464	A 87.344 117.808 105.586			HELIX 1 AA1 ASP A 11 ARG A 20 1 10	D 112.705 159.932 97.011	A 84.791 118.132 105.727						SEQRES 2 B 578 TRP PRO TYR VAL GLY ARG TYR ARG TRP ARG TYR LEU TRP
[truncated: 176,152 more rows]
[truncated: 26 more columns]
