# Supplementary material for: ATP-driven conformational dynamics reveal hidden intermediates in a heterodimeric ABC transporter
Source: eLife. 2026 Jul 31;15:RP110967. doi: 10.7554/eLife.110967 (PMC13427343; doi:10.7554/eLife.110967)
Supplement: Figure 1—figure supplement 1—source data 1. [file elife-110967-fig1-figsupp1-data1.xlsx]

## Sheet: Fig 1–Fig sup 1 –source data 1
Figure 1–Figure supplement 1–source data 1
Fig. 1-S1a		Fig. 1-S1b (PG)			Fig. 1-S1c						Fig. 1-S1d (NBD)							Fig. 1-S1e (PG)							Fig. 1-S1f (PG_EQ)
		280nm				TmrAB (60 nM)		no TmrAB			280nm		555nm		647nm			280nm		555nm		647nm			280nm		555nm		647nm
		ml	mAU		ATP (mM)	Pi (mM)	Error	Pi (mM)	Error		ml	mAU	ml	mAU	ml	mAU		ml	mAU	ml	mAU	ml	mAU		ml	mAU	ml	mAU	ml	mAU
		0	-0.02862		0	3	0.17714	4.07692	0.04167		0	-0.125	0	0	0	0		0	0.344	0	0	0	0		0	3.856	0	0	0	0
		0.001	-0.03786		0.125	4.79167	0.30479	1.15385	0.0016		0.003	3.691	0.003	0.397	0.003	0.141		0.003	-2.42	0.003	16.237	0.003	14.972		0.003	-2.67	0.003	12.846	0.003	-1.778
		0.002	-0.03735		0.25	16.9167	0.35625	1.11538	0.00224		0.007	3.991	0.007	0.346	0.007	0.245		0.007	-5.534	0.007	16	0.007	15.326		0.007	-4.786	0.007	12.182	0.007	-3.555
		0.002	-0.03664		0.5	27.4583	0.96565	2.07692	0.0015		0.01	4.291	0.01	0.296	0.01	0.35		0.01	-8.649	0.01	15.763	0.01	15.681		0.01	-6.903	0.01	11.517	0.01	-5.333
		0.003	-0.03637		0.75	30.8333	2.4326	2.92308	0.07622		0.013	3.903	0.013	0.125	0.013	0.073		0.013	-10.69	0.013	15.049	0.013	14.739		0.013	-8.407	0.013	11.109	0.013	-5.699
		0.003	-0.03602		1	40.2083	3.05345	5.30769	0.20763		0.017	3.506	0.017	-0.048	0.017	-0.208		0.017	-12.721	0.017	14.329	0.017	13.784		0.017	-9.905	0.017	10.704	0.017	-6.052
		0.004	-0.03554		2	50.6667	1.75871	6.65385	0.0604		0.02	3.109	0.02	-0.22	0.02	-0.489		0.02	-14.752	0.02	13.61	0.02	12.829		0.02	-11.403	0.02	10.298	0.02	-6.404
		0.005	-0.0357		5	61.0833	1.03371	8.07692	0.07751		0.023	2.79	0.023	-0.345	0.023	-0.408		0.023	-15.359	0.023	13.515	0.023	12.902		0.023	-11.902	0.023	10.368	0.023	-6.288
		0.005	-0.03652								0.027	2.474	0.027	-0.469	0.027	-0.317		0.027	-15.938	0.027	13.431	0.027	12.995		0.027	-12.382	0.027	10.447	0.027	-6.164
		0.006	-0.02983								0.03	2.157	0.03	-0.594	0.03	-0.226		0.03	-16.517	0.03	13.348	0.03	13.088		0.03	-12.861	0.03	10.526	0.03	-6.039
		0.006	-0.00385								0.033	1.919	0.033	-0.691	0.033	-0.183		0.033	-16.974	0.033	13.18	0.033	12.907		0.033	-13.137	0.033	10.497	0.033	-6.057
		0.007	0.00056504								0.037	1.684	0.037	-0.788	0.037	-0.142		0.037	-17.427	0.037	13.009	0.037	12.718		0.037	-13.406	0.037	10.464	0.037	-6.08
		0.007	0.00158								0.04	1.449	0.04	-0.885	0.04	-0.101		0.04	-17.88	0.04	12.838	0.04	12.529		0.04	-13.676	0.04	10.432	0.04	-6.103
		0.008	0.00168								0.043	1.307	0.043	-0.818	0.043	-0.288		0.043	-18.09	0.043	12.801	0.043	12.603		0.043	-14.001	0.043	10.165	0.043	-6.586
M, marker;		0.009	0.00121								0.046	1.168	0.046	-0.742	0.046	-0.487		0.047	-18.29	0.047	12.769	0.047	12.687		0.047	-14.329	0.047	9.888	0.047	-7.088
L, lysate,		0.009	0.00335								0.05	1.03	0.05	-0.666	0.05	-0.685		0.05	-18.49	0.05	12.738	0.05	12.771		0.05	-14.657	0.05	9.61	0.05	-7.59
B, Ni-NTA agarose beads after incubation with lysate;		0.01	0.00327								0.053	0.938	0.053	-0.676	0.053	-0.73		0.053	-18.665	0.053	12.811	0.053	12.692		0.053	-14.86	0.053	9.487	0.053	-7.608
FT, flow-through;		0.01	0.0035								0.056	0.848	0.056	-0.693	0.056	-0.765		0.056	-18.838	0.056	12.889	0.056	12.604		0.056	-15.057	0.056	9.371	0.056	-7.602
W, wash;		0.011	0.00337								0.06	0.758	0.06	-0.709	0.06	-0.799		0.06	-19.012	0.06	12.967	0.06	12.516		0.06	-15.254	0.06	9.256	0.06	-7.595
E, eluted TmrAB,		0.012	0.00361								0.063	0.689	0.063	-0.796	0.063	-0.853		0.063	-19.055	0.063	12.818	0.063	12.061		0.063	-15.353	0.063	9.231	0.063	-7.629
BE, TmrAB after buffer exchange;		0.012	0.00383								0.066	0.622	0.066	-0.888	0.066	-0.908		0.066	-19.089	0.066	12.655	0.066	11.583		0.066	-15.447	0.066	9.211	0.066	-7.665
C, concentrated TmrAB;		0.013	0.00382								0.07	0.555	0.07	-0.98	0.07	-0.963		0.07	-19.124	0.07	12.491	0.07	11.105		0.07	-15.541	0.07	9.191	0.07	-7.702
CFT, concentrator flow-through;		0.013	0.00356								0.073	0.412	0.073	-0.998	0.073	-0.951		0.073	-19.261	0.073	12.548	0.073	11.394		0.073	-15.62	0.073	9.17	0.073	-7.914
1 and 2, first and second peaks eluted from size-exclusion chromatography (SEC).		0.014	0.0035								0.076	0.262	0.076	-1.008	0.076	-0.932		0.076	-19.406	0.076	12.62	0.076	11.738		0.076	-15.698	0.076	9.148	0.076	-8.139
		0.015	0.00348								0.08	0.112	0.08	-1.019	0.08	-0.913		0.08	-19.551	0.08	12.692	0.08	12.081		0.08	-15.776	0.08	9.127	0.08	-8.365
		0.015	0.00275								0.083	0.073	0.083	-0.956	0.083	-0.778		0.083	-19.503	0.083	12.607	0.083	12.126		0.083	-15.811	0.083	9.14	0.083	-8.174
		0.016	0.00293								0.086	0.046	0.086	-0.885	0.086	-0.631		0.086	-19.44	0.086	12.508	0.086	12.145		0.086	-15.843	0.086	9.156	0.086	-7.95
		0.016	0.00325								0.09	0.019	0.09	-0.815	0.09	-0.484		0.09	-19.377	0.09	12.41	0.09	12.164		0.09	-15.874	0.09	9.172	0.09	-7.725
		0.017	0.00194								0.093	-0.019	0.093	-0.898	0.093	-0.586		0.093	-19.406	0.093	12.49	0.093	12.327		0.093	-15.883	0.093	8.942	0.093	-7.796
		0.018	0.000984285								0.096	-0.057	0.096	-1	0.096	-0.719		0.096	-19.444	0.096	12.587	0.096	12.504		0.096	-15.89	0.096	8.69	0.096	-7.896
		0.018	0.000569376								0.1	-0.096	0.1	-1.103	0.1	-0.852		0.1	-19.482	0.1	12.684	0.1	12.68		0.1	-15.896	0.1	8.437	0.1	-7.996
		0.019	0.00149								0.103	-0.146	0.103	-1.091	0.103	-0.906		0.103	-19.564	0.103	12.701	0.103	12.633		0.103	-15.886	0.103	8.64	0.103	-8.197
		0.019	0.00103								0.106	-0.197	0.106	-1.064	0.106	-0.949		0.106	-19.65	0.106	12.709	0.106	12.562		0.106	-15.874	0.106	8.892	0.106	-8.409
		0.02	0.00012932								0.11	-0.248	0.11	-1.037	0.11	-0.991		0.11	-19.736	0.11	12.717	0.11	12.492		0.11	-15.861	0.11	9.143	0.11	-8.62
		0.02	-0.000414635								0.113	-0.252	0.113	-1.008	0.113	-0.853		0.113	-19.714	0.113	12.643	0.113	12.277		0.113	-15.919	0.113	9.093	0.113	-8.383
		0.021	0.00139								0.116	-0.248	0.116	-0.98	0.116	-0.688		0.116	-19.678	0.116	12.558	0.116	12.045		0.116	-15.985	0.116	9.006	0.116	-8.092
		0.022	0.00342								0.12	-0.244	0.12	-0.951	0.12	-0.523		0.12	-19.643	0.12	12.474	0.12	11.813		0.12	-16.05	0.12	8.92	0.12	-7.801
		0.022	0.00386								0.123	-0.301	0.123	-0.97	0.123	-0.633		0.123	-19.643	0.123	12.464	0.123	11.981		0.123	-16.138	0.123	8.981	0.123	-7.757
		0.023	0.00278								0.126	-0.368	0.126	-0.996	0.126	-0.79		0.126	-19.647	0.126	12.463	0.126	12.202		0.126	-16.228	0.126	9.061	0.126	-7.746
		0.023	0.00138								0.129	-0.435	0.129	-1.023	0.129	-0.947		0.13	-19.651	0.13	12.463	0.13	12.423		0.13	-16.318	0.13	9.142	0.13	-7.734
		0.024	0.000280666								0.133	-0.466	0.133	-1.034	0.133	-1.042		0.133	-19.658	0.133	12.669	0.133	12.673		0.133	-16.312	0.133	9.14	0.133	-7.632
		0.025	0.000818086								0.136	-0.489	0.136	-1.042	0.136	-1.125		0.136	-19.664	0.136	12.905	0.136	12.927		0.136	-16.293	0.136	9.126	0.136	-7.516
		0.025	0.00176								0.139	-0.513	0.139	-1.051	0.139	-1.209		0.14	-19.671	0.14	13.14	0.14	13.181		0.14	-16.274	0.14	9.112	0.14	-7.4
		0.026	0.00285								0.143	-0.494	0.143	-1.033	0.143	-1.231		0.143	-19.692	0.143	12.929	0.143	13.009		0.143	-16.314	0.143	9.151	0.143	-7.39
		0.026	0.00284								0.146	-0.466	0.146	-1.009	0.146	-1.241		0.146	-19.715	0.146	12.647	0.146	12.771		0.146	-16.363	0.146	9.199	0.146	-7.398
		0.027	0.00351								0.149	-0.438	0.149	-0.986	0.149	-1.251		0.15	-19.739	0.15	12.366	0.15	12.533		0.15	-16.413	0.15	9.247	0.15	-7.405
		0.028	0.00511								0.153	-0.438	0.153	-1.053	0.153	-1.124		0.153	-19.733	0.153	12.455	0.153	12.485		0.153	-16.373	0.153	9.26	0.153	-7.361
		0.028	0.00593								0.156	-0.445	0.156	-1.14	0.156	-0.966		0.156	-19.724	0.156	12.606	0.156	12.468		0.156	-16.319	0.156	9.266	0.156	-7.308
		0.029	0.00591								0.159	-0.452	0.159	-1.226	0.159	-0.808		0.159	-19.714	0.159	12.758	0.159	12.452		0.159	-16.264	0.159	9.273	0.159	-7.255
		0.029	0.00501								0.163	-0.472	0.163	-1.233	0.163	-0.838		0.163	-19.748	0.163	12.663	0.163	12.555		0.163	-16.297	0.163	9.141	0.163	-7.31
		0.03	0.00496								0.166	-0.495	0.166	-1.22	0.166	-0.912		0.166	-19.79	0.166	12.523	0.166	12.681		0.166	-16.346	0.166	8.983	0.166	-7.384
		0.031	0.00582								0.169	-0.518	0.169	-1.208	0.169	-0.987		0.169	-19.833	0.169	12.383	0.169	12.807		0.169	-16.395	0.169	8.826	0.169	-7.458
		0.031	0.00722								0.173	-0.526	0.173	-1.17	0.173	-0.958		0.173	-19.848	0.173	12.352	0.173	12.568		0.173	-16.385	0.173	8.798	0.173	-7.689
		0.032	0.00731								0.176	-0.53	0.176	-1.127	0.176	-0.902		0.176	-19.858	0.176	12.342	0.176	12.258		0.176	-16.363	0.176	8.795	0.176	-7.951
		0.032	0.00726								0.179	-0.533	0.179	-1.083	0.179	-0.847		0.179	-19.867	0.179	12.333	0.179	11.947		0.179	-16.341	0.179	8.792	0.179	-8.213
		0.033	0.00717								0.183	-0.51	0.183	-1.095	0.183	-0.918		0.183	-19.887	0.183	12.359	0.183	11.942		0.183	-16.322	0.183	8.785	0.183	-8.203
		0.033	0.00724								0.186	-0.478	0.186	-1.123	0.186	-1.023		0.186	-19.908	0.186	12.393	0.186	12.002		0.186	-16.303	0.186	8.778	0.186	-8.136
		0.034	0.00773								0.189	-0.447	0.189	-1.15	0.189	-1.128		0.189	-19.93	0.189	12.428	0.189	12.062		0.189	-16.284	0.189	8.771	0.189	-8.068
		0.035	0.0083								0.193	-0.463	0.193	-1.163	0.193	-1.091		0.193	-19.871	0.193	12.324	0.193	12.276		0.193	-16.279	0.193	8.99	0.193	-7.697
		0.035	0.00868								0.196	-0.492	0.196	-1.171	0.196	-1.013		0.196	-19.793	0.196	12.19	0.196	12.524		0.196	-16.276	0.196	9.259	0.196	-7.256
		0.036	0.00957								0.199	-0.522	0.199	-1.18	0.199	-0.934		0.199	-19.716	0.199	12.056	0.199	12.772		0.199	-16.274	0.199	9.528	0.199	-6.816
		0.036	0.01047								0.203	-0.507	0.203	-1.161	0.203	-1.002		0.203	-19.753	0.203	12.289	0.203	12.864		0.203	-16.28	0.203	9.517	0.203	-6.736
		0.037	0.01116								0.206	-0.478	0.206	-1.132	0.206	-1.115		0.206	-19.818	0.206	12.609	0.206	12.92		0.206	-16.289	0.206	9.439	0.206	-6.743
		0.038	0.01166								0.209	-0.448	0.209	-1.104	0.209	-1.229		0.209	-19.883	0.209	12.93	0.209	12.975		0.209	-16.298	0.209	9.361	0.209	-6.75
		0.038	0.01288								0.212	-0.438	0.212	-1.082	0.212	-1.14		0.213	-19.875	0.213	12.791	0.213	12.878		0.213	-16.293	0.213	9.392	0.213	-6.792
		0.039	0.01507								0.216	-0.434	0.216	-1.061	0.216	-0.982		0.216	-19.849	0.216	12.534	0.216	12.742		0.216	-16.284	0.216	9.451	0.216	-6.843
		0.039	0.01629								0.219	-0.43	0.219	-1.04	0.219	-0.825		0.219	-19.824	0.219	12.278	0.219	12.607		0.219	-16.276	0.219	9.509	0.219	-6.894
		0.04	0.01648								0.222	-0.416	0.222	-1.035	0.222	-0.852		0.223	-19.804	0.223	12.241	0.223	12.554		0.223	-16.27	0.223	9.4	0.223	-7.047
		0.041	0.01612								0.226	-0.398	0.226	-1.035	0.226	-0.945		0.226	-19.785	0.226	12.265	0.226	12.523		0.226	-16.264	0.226	9.245	0.226	-7.228
		0.041	0.01821								0.229	-0.38	0.229	-1.035	0.229	-1.038		0.229	-19.767	0.229	12.288	0.229	12.492		0.229	-16.258	0.229	9.089	0.229	-7.409
		0.042	0.01997								0.232	-0.45	0.232	-1.024	0.232	-1.04		0.233	-19.772	0.233	12.441	0.233	12.367		0.233	-16.244	0.233	9.046	0.233	-7.514
		0.042	0.02101								0.236	-0.554	0.236	-1.008	0.236	-1.006		0.236	-19.784	0.236	12.631	0.236	12.216		0.236	-16.227	0.236	9.036	0.236	-7.597
		0.043	0.01995								0.239	-0.658	0.239	-0.992	0.239	-0.973		0.239	-19.795	0.239	12.821	0.239	12.064		0.239	-16.211	0.239	9.025	0.239	-7.681
		0.044	0.02078								0.242	-0.671	0.242	-1.057	0.242	-0.986		0.243	-19.776	0.243	12.739	0.243	12.225		0.243	-16.181	0.243	8.961	0.243	-7.645
		0.044	0.02238								0.246	-0.648	0.246	-1.155	0.246	-1.019		0.246	-19.746	0.246	12.575	0.246	12.481		0.246	-16.148	0.246	8.881	0.246	-7.574
		0.045	0.02441								0.249	-0.624	0.249	-1.252	0.249	-1.051		0.249	-19.717	0.249	12.411	0.249	12.736		0.249	-16.115	0.249	8.801	0.249	-7.503
		0.045	0.02569								0.252	-0.682	0.252	-1.234	0.252	-1.032		0.253	-19.73	0.253	12.562	0.253	12.693		0.253	-16.211	0.253	8.769	0.253	-7.575
		0.046	0.02634								0.256	-0.774	0.256	-1.168	0.256	-0.991		0.256	-19.757	0.256	12.814	0.256	12.554		0.256	-16.347	0.256	8.753	0.256	-7.693
		0.046	0.02636								0.259	-0.866	0.259	-1.101	0.259	-0.95		0.259	-19.784	0.259	13.066	0.259	12.415		0.259	-16.484	0.259	8.736	0.259	-7.811
		0.047	0.02664								0.262	-0.91	0.262	-1.132	0.262	-1.075		0.262	-19.807	0.262	12.936	0.262	12.341		0.262	-16.511	0.262	8.7	0.262	-8.01
		0.048	0.02691								0.266	-0.931	0.266	-1.208	0.266	-1.275		0.266	-19.829	0.266	12.679	0.266	12.289		0.266	-16.501	0.266	8.657	0.266	-8.236
		0.048	0.02713								0.269	-0.952	0.269	-1.284	0.269	-1.476		0.269	-19.85	0.269	12.422	0.269	12.237		0.269	-16.491	0.269	8.614	0.269	-8.462
		0.049	0.0272								0.272	-0.975	0.272	-1.247	0.272	-1.508		0.272	-19.921	0.272	12.314	0.272	12.038		0.272	-16.489	0.272	8.483	0.272	-8.54
		0.049	0.02794								0.276	-1	0.276	-1.154	0.276	-1.459		0.276	-20.008	0.276	12.259	0.276	11.787		0.276	-16.49	0.276	8.321	0.276	-8.565
		0.05	0.0291								0.279	-1.024	0.279	-1.062	0.279	-1.41		0.279	-20.095	0.279	12.203	0.279	11.537		0.279	-16.491	0.279	8.159	0.279	-8.59
		0.051	0.03067								0.282	-1.043	0.282	-1.094	0.282	-1.384		0.282	-20.05	0.282	12.233	0.282	11.83		0.282	-16.481	0.282	8.315	0.282	-8.727
		0.051	0.02983								0.286	-1.06	0.286	-1.19	0.286	-1.369		0.286	-19.955	0.286	12.294	0.286	12.325		0.286	-16.468	0.286	8.588	0.286	-8.906
		0.052	0.02946								0.289	-1.076	0.289	-1.285	0.289	-1.354		0.289	-19.86	0.289	12.355	0.289	12.819		0.289	-16.455	0.289	8.862	0.289	-9.084
		0.052	0.03058								0.292	-1.081	0.292	-1.287	0.292	-1.339		0.292	-19.831	0.292	12.387	0.292	12.428		0.292	-16.441	0.292	8.96	0.292	-8.925
		0.053	0.03133								0.295	-1.08	0.295	-1.24	0.295	-1.325		0.296	-19.828	0.296	12.407	0.296	11.691		0.296	-16.428	0.296	8.99	0.296	-8.634
		0.054	0.03224								0.299	-1.079	0.299	-1.192	0.299	-1.31		0.299	-19.825	0.299	12.427	0.299	10.955		0.299	-16.414	0.299	9.019	0.299	-8.343
		0.054	0.03339								0.302	-1.1	0.302	-1.224	0.302	-1.215		0.302	-19.835	0.302	12.474	0.302	11.151		0.302	-16.424	0.302	9.271	0.302	-8.193
		0.055	0.03547								0.305	-1.132	0.305	-1.301	0.305	-1.074		0.306	-19.851	0.306	12.531	0.306	11.728		0.306	-16.444	0.306	9.613	0.306	-8.099
		0.055	0.03753								0.309	-1.164	0.309	-1.378	0.309	-0.933		0.309	-19.867	0.309	12.588	0.309	12.305		0.309	-16.464	0.309	9.955	0.309	-8.006
		0.056	0.03954								0.312	-1.168	0.312	-1.403	0.312	-0.979		0.312	-19.892	0.312	12.567	0.312	12.357		0.312	-16.452	0.312	9.539	0.312	-8.138
		0.057	0.04143								0.315	-1.155	0.315	-1.396	0.315	-1.135		0.316	-19.919	0.316	12.512	0.316	12.183		0.316	-16.426	0.316	8.8	0.316	-8.367
		0.057	0.04117								0.319	-1.143	0.319	-1.389	0.319	-1.291		0.319	-19.947	0.319	12.457	0.319	12.01		0.319	-16.401	0.319	8.061	0.319	-8.595
		0.058	0.04157								0.322	-1.166	0.322	-1.401	0.322	-1.354		0.322	-19.898	0.322	12.43	0.322	11.896		0.322	-16.393	0.322	7.955	0.322	-8.398
		0.058	0.04338								0.325	-1.213	0.325	-1.425	0.325	-1.359		0.326	-19.815	0.326	12.415	0.326	11.81		0.326	-16.392	0.326	8.132	0.326	-8.009
		0.059	0.04434								0.329	-1.259	0.329	-1.449	0.329	-1.364		0.329	-19.732	0.329	12.4	0.329	11.724		0.329	-16.391	0.329	8.309	0.329	-7.621
		0.059	0.04488								0.332	-1.314	0.332	-1.473	0.332	-1.473		0.332	-19.777	0.332	12.484	0.332	11.756		0.332	-16.404	0.332	8.444	0.332	-7.449
		0.06	0.04502								0.335	-1.376	0.335	-1.497	0.335	-1.65		0.336	-19.883	0.336	12.615	0.336	11.845		0.336	-16.424	0.336	8.558	0.336	-7.377
		0.061	0.0446								0.339	-1.437	0.339	-1.52	0.339	-1.828		0.339	-19.989	0.339	12.745	0.339	11.933		0.339	-16.444	0.339	8.672	0.339	-7.306
		0.061	0.04531								0.342	-1.438	0.342	-1.496	0.342	-1.735		0.342	-19.993	0.342	12.697	0.342	11.945		0.342	-16.542	0.342	8.764	0.342	-7.345
		0.062	0.04619								0.345	-1.398	0.345	-1.438	0.345	-1.456		0.346	-19.947	0.346	12.562	0.346	11.919		0.346	-16.679	0.346	8.843	0.346	-7.436
		0.062	0.04664								0.349	-1.357	0.349	-1.38	0.349	-1.177		0.349	-19.901	0.349	12.427	0.349	11.893		0.349	-16.816	0.349	8.923	0.349	-7.528
		0.063	0.04829								0.352	-1.374	0.352	-1.397	0.352	-1.081		0.352	-19.904	0.352	12.48	0.352	12.031		0.352	-16.816	0.352	9.012	0.352	-7.566
		0.064	0.04945								0.355	-1.433	0.355	-1.469	0.355	-1.118		0.356	-19.932	0.356	12.631	0.356	12.254		0.356	-16.747	0.356	9.107	0.356	-7.578
		0.064	0.04991								0.359	-1.492	0.359	-1.54	0.359	-1.154		0.359	-19.961	0.359	12.781	0.359	12.477		0.359	-16.677	0.359	9.201	0.359	-7.589
		0.065	0.04922								0.362	-1.506	0.362	-1.543	0.362	-1.155		0.362	-19.958	0.362	12.738	0.362	12.411		0.362	-16.655	0.362	9.029	0.362	-7.692
		0.065	0.04919								0.365	-1.485	0.365	-1.493	0.365	-1.128		0.365	-19.938	0.365	12.592	0.365	12.191		0.365	-16.658	0.365	8.715	0.365	-7.844
		0.066	0.04916								0.369	-1.464	0.369	-1.444	0.369	-1.101		0.369	-19.918	0.369	12.446	0.369	11.971		0.369	-16.662	0.369	8.401	0.369	-7.996
		0.067	0.04845								0.372	-1.46	0.372	-1.439	0.372	-1.118		0.372	-19.904	0.372	12.341	0.372	11.91		0.372	-16.666	0.372	8.456	0.372	-8.105
		0.067	0.04935								0.375	-1.469	0.375	-1.47	0.375	-1.17		0.375	-19.894	0.375	12.259	0.375	11.939		0.375	-16.67	0.375	8.717	0.375	-8.192
		0.068	0.05036								0.378	-1.479	0.378	-1.5	0.378	-1.222		0.379	-19.883	0.379	12.177	0.379	11.968		0.379	-16.674	0.379	8.977	0.379	-8.278
		0.068	0.05134								0.382	-1.491	0.382	-1.506	0.382	-1.328		0.382	-19.852	0.382	12.256	0.382	12.029		0.382	-16.684	0.382	8.919	0.382	-8.365
		0.069	0.05303								0.385	-1.505	0.385	-1.49	0.385	-1.479		0.385	-19.808	0.385	12.428	0.385	12.11		0.385	-16.699	0.385	8.676	0.385	-8.451
		0.07	0.05442								0.388	-1.518	0.388	-1.475	0.388	-1.629		0.389	-19.765	0.389	12.6	0.389	12.191		0.389	-16.714	0.389	8.434	0.389	-8.537
		0.07	0.05581								0.392	-1.536	0.392	-1.493	0.392	-1.69		0.392	-19.773	0.392	12.582	0.392	12.217		0.392	-16.723	0.392	8.386	0.392	-8.483
		0.071	0.05762								0.395	-1.558	0.395	-1.541	0.395	-1.671		0.395	-19.811	0.395	12.45	0.395	12.211		0.395	-16.727	0.395	8.456	0.395	-8.342
		0.071	0.05949								0.398	-1.58	0.398	-1.589	0.398	-1.652		0.399	-19.849	0.399	12.317	0.399	12.204		0.399	-16.731	0.399	8.526	0.399	-8.202
		0.072	0.06192								0.402	-1.584	0.402	-1.64	0.402	-1.582		0.402	-19.888	0.402	12.298	0.402	12.144		0.402	-16.728	0.402	8.58	0.402	-8.101
		0.073	0.06494								0.405	-1.574	0.405	-1.695	0.405	-1.464		0.405	-19.927	0.405	12.351	0.405	12.049		0.405	-16.72	0.405	8.624	0.405	-8.024
		0.073	0.06696								0.408	-1.563	0.408	-1.749	0.408	-1.347		0.409	-19.966	0.409	12.403	0.409	11.954		0.409	-16.711	0.409	8.668	0.409	-7.947
		0.074	0.06977								0.412	-1.594	0.412	-1.668	0.412	-1.233		0.412	-19.978	0.412	12.389	0.412	11.991		0.412	-16.711	0.412	8.685	0.412	-7.878
		0.074	0.07333								0.415	-1.665	0.415	-1.457	0.415	-1.122		0.415	-19.97	0.415	12.331	0.415	12.114		0.415	-16.715	0.415	8.685	0.415	-7.816
		0.075	0.07785								0.418	-1.735	0.418	-1.245	0.418	-1.012		0.419	-19.963	0.419	12.273	0.419	12.238		0.419	-16.72	0.419	8.685	0.419	-7.754
		0.075	0.08262								0.422	-1.769	0.422	-1.218	0.422	-1.002		0.422	-19.949	0.422	12.345	0.422	12.379		0.422	-16.732	0.422	8.666	0.422	-7.742
		0.076	0.087								0.425	-1.765	0.425	-1.378	0.425	-1.095		0.425	-19.931	0.425	12.507	0.425	12.531		0.425	-16.748	0.425	8.635	0.425	-7.763
		0.077	0.0908								0.428	-1.76	0.428	-1.538	0.428	-1.187		0.429	-19.913	0.429	12.669	0.429	12.684		0.429	-16.764	0.429	8.604	0.429	-7.785
		0.077	0.09677								0.432	-1.737	0.432	-1.608	0.432	-1.284		0.432	-19.965	0.432	12.703	0.432	12.658		0.432	-16.755	0.432	8.594	0.432	-7.804
		0.078	0.10352								0.435	-1.694	0.435	-1.582	0.435	-1.387		0.435	-20.067	0.435	12.647	0.435	12.505		0.435	-16.728	0.435	8.6	0.435	-7.821
		0.078	0.11082								0.438	-1.652	0.438	-1.555	0.438	-1.489		0.439	-20.168	0.439	12.591	0.439	12.352		0.439	-16.701	0.439	8.606	0.439	-7.839
		0.079	0.11825								0.442	-1.633	0.442	-1.604	0.442	-1.518		0.442	-20.175	0.442	12.515	0.442	12.291		0.442	-16.701	0.442	8.478	0.442	-7.93
		0.08	0.12545								0.445	-1.642	0.445	-1.738	0.445	-1.466		0.445	-20.113	0.445	12.425	0.445	12.298		0.445	-16.719	0.445	8.25	0.445	-8.076
		0.08	0.13233								0.448	-1.651	0.448	-1.873	0.448	-1.413		0.449	-20.051	0.449	12.334	0.449	12.305		0.449	-16.738	0.449	8.021	0.449	-8.222
		0.081	0.13882								0.452	-1.672	0.452	-1.948	0.452	-1.325		0.452	-20.001	0.452	12.34	0.452	12.319		0.452	-16.769	0.452	8.007	0.452	-8.435
		0.081	0.14779								0.455	-1.708	0.455	-1.955	0.455	-1.196		0.455	-19.96	0.455	12.419	0.455	12.338		0.455	-16.81	0.455	8.159	0.455	-8.699
		0.082	0.15631								0.458	-1.744	0.458	-1.961	0.458	-1.066		0.459	-19.918	0.459	12.498	0.459	12.357		0.459	-16.852	0.459	8.31	0.459	-8.964
		0.083	0.16459								0.461	-1.774	0.461	-1.907	0.461	-1.06		0.462	-19.945	0.462	12.494	0.462	12.239		0.462	-16.855	0.462	8.31	0.462	-8.998
		0.083	0.17393								0.465	-1.797	0.465	-1.777	0.465	-1.205		0.465	-20.026	0.465	12.422	0.465	12.012		0.465	-16.828	0.465	8.188	0.465	-8.847
		0.084	0.18368								0.468	-1.819	0.468	-1.646	0.468	-1.349		0.468	-20.107	0.468	12.351	0.468	11.784		0.468	-16.8	0.468	8.067	0.468	-8.696
		0.084	0.19384								0.471	-1.834	0.471	-1.552	0.471	-1.416		0.472	-20.122	0.472	12.405	0.472	11.768		0.472	-16.842	0.472	8.108	0.472	-8.87
		0.085	0.20449								0.475	-1.84	0.475	-1.505	0.475	-1.383		0.475	-20.08	0.475	12.561	0.475	11.927		0.475	-16.942	0.475	8.283	0.475	-9.314
		0.086	0.2183								0.478	-1.845	0.478	-1.457	0.478	-1.349		0.478	-20.039	0.478	12.718	0.478	12.086		0.478	-17.041	0.478	8.459	0.478	-9.759
		0.086	0.23219								0.481	-1.862	0.481	-1.45	0.481	-1.388		0.482	-20.036	0.482	12.646	0.482	12.051		0.482	-17.054	0.482	8.484	0.482	-9.701
		0.087	0.24586								0.485	-1.895	0.485	-1.497	0.485	-1.525		0.485	-20.065	0.485	12.377	0.485	11.847		0.485	-16.992	0.485	8.381	0.485	-9.208
		0.087	0.25904								0.488	-1.928	0.488	-1.544	0.488	-1.662		0.488	-20.095	0.488	12.107	0.488	11.643		0.488	-16.929	0.488	8.277	0.488	-8.715
		0.088	0.2748								0.491	-1.94	0.491	-1.551	0.491	-1.767		0.492	-20.088	0.492	11.991	0.492	11.538		0.492	-16.909	0.492	8.222	0.492	-8.516
		0.088	0.2926								0.495	-1.922	0.495	-1.501	0.495	-1.829		0.495	-20.048	0.495	12.012	0.495	11.524		0.495	-16.925	0.495	8.212	0.495	-8.581
		0.089	0.31261								0.498	-1.904	0.498	-1.45	0.498	-1.89		0.498	-20.007	0.498	12.034	0.498	11.51		0.498	-16.941	0.498	8.201	0.498	-8.646
		0.09	0.33491								0.501	-1.883	0.501	-1.43	0.501	-1.851		0.502	-19.973	0.502	12.076	0.502	11.686		0.502	-16.944	0.502	8.307	0.502	-8.655
		0.09	0.3573								0.505	-1.856	0.505	-1.455	0.505	-1.659		0.505	-19.945	0.505	12.136	0.505	12.041		0.505	-16.934	0.505	8.522	0.505	-8.613
		0.091	0.37961								0.508	-1.83	0.508	-1.48	0.508	-1.468		0.508	-19.917	0.508	12.196	0.508	12.396		0.508	-16.924	0.508	8.736	0.508	-8.571
		0.091	0.40351								0.511	-1.807	0.511	-1.501	0.511	-1.365		0.512	-19.923	0.512	12.299	0.512	12.508		0.512	-16.926	0.512	8.82	0.512	-8.377
		0.092	0.42717								0.515	-1.79	0.515	-1.518	0.515	-1.401		0.515	-19.963	0.515	12.442	0.515	12.383		0.515	-16.941	0.515	8.778	0.515	-8.036
		0.093	0.45092								0.518	-1.773	0.518	-1.535	0.518	-1.437		0.518	-20.002	0.518	12.586	0.518	12.259		0.518	-16.956	0.518	8.735	0.518	-7.695
		0.093	0.47523								0.521	-1.78	0.521	-1.564	0.521	-1.42		0.522	-20.024	0.522	12.601	0.522	12.141		0.522	-16.935	0.522	8.634	0.522	-7.638
		0.094	0.49817								0.525	-1.827	0.525	-1.615	0.525	-1.314		0.525	-20.029	0.525	12.487	0.525	12.029		0.525	-16.879	0.525	8.473	0.525	-7.866
		0.094	0.52109								0.528	-1.874	0.528	-1.666	0.528	-1.208		0.528	-20.034	0.528	12.373	0.528	11.918		0.528	-16.824	0.528	8.312	0.528	-8.095
		0.095	0.54436								0.531	-1.893	0.531	-1.699	0.531	-1.155		0.532	-20.013	0.532	12.301	0.532	11.943		0.532	-16.806	0.532	8.172	0.532	-8.24
		0.096	0.56917								0.535	-1.863	0.535	-1.7	0.535	-1.195		0.535	-19.963	0.535	12.271	0.535	12.111		0.535	-16.828	0.535	8.052	0.535	-8.298
		0.096	0.59104								0.538	-1.833	0.538	-1.701	0.538	-1.236		0.538	-19.914	0.538	12.241	0.538	12.278		0.538	-16.85	0.538	7.932	0.538	-8.356
		0.097	0.61209								0.541	-1.818	0.541	-1.683	0.541	-1.268		0.542	-19.906	0.542	12.25	0.542	12.387		0.542	-16.887	0.542	7.969	0.542	-8.486
		0.097	0.63529								0.544	-1.831	0.544	-1.633	0.544	-1.285		0.545	-19.943	0.545	12.301	0.545	12.43		0.545	-16.939	0.545	8.179	0.545	-8.694
		0.098	0.65767								0.548	-1.845	0.548	-1.582	0.548	-1.302		0.548	-19.979	0.548	12.352	0.548	12.474		0.548	-16.991	0.548	8.389	0.548	-8.903
		0.099	0.67924								0.551	-1.867	0.551	-1.571	0.551	-1.369		0.552	-19.995	0.552	12.428	0.552	12.497		0.552	-16.991	0.552	8.478	0.552	-8.941
		0.099	0.69991								0.554	-1.906	0.554	-1.635	0.554	-1.535		0.555	-19.987	0.555	12.534	0.555	12.497		0.555	-16.932	0.555	8.43	0.555	-8.786
		0.1	0.72087								0.558	-1.945	0.558	-1.7	0.558	-1.701		0.558	-19.979	0.558	12.64	0.558	12.496		0.558	-16.872	0.558	8.383	0.558	-8.63
		0.1	0.74164								0.561	-1.975	0.561	-1.735	0.561	-1.785		0.562	-19.962	0.562	12.605	0.562	12.375		0.562	-16.881	0.562	8.36	0.562	-8.532
		0.101	0.7624								0.564	-1.986	0.564	-1.712	0.564	-1.701		0.565	-19.934	0.565	12.403	0.565	12.112		0.565	-16.971	0.565	8.366	0.565	-8.502
		0.101	0.78373								0.568	-1.997	0.568	-1.688	0.568	-1.618		0.568	-19.906	0.568	12.202	0.568	11.849		0.568	-17.061	0.568	8.372	0.568	-8.472
		0.102	0.80408								0.571	-2.012	0.571	-1.679	0.571	-1.59		0.571	-19.909	0.571	12.151	0.571	11.768		0.571	-17.102	0.571	8.381	0.571	-8.537
		0.103	0.82402								0.574	-2.034	0.574	-1.703	0.574	-1.68		0.575	-19.95	0.575	12.286	0.575	11.912		0.575	-17.085	0.575	8.393	0.575	-8.718
		0.103	0.84375								0.578	-2.057	0.578	-1.727	0.578	-1.771		0.578	-19.991	0.578	12.42	0.578	12.056		0.578	-17.069	0.578	8.406	0.578	-8.899
		0.104	0.86359								0.581	-2.057	0.581	-1.732	0.581	-1.813		0.581	-20.027	0.581	12.452	0.581	12.044		0.581	-17.065	0.581	8.419	0.581	-8.998
		0.104	0.88169								0.584	-2.008	0.584	-1.695	0.584	-1.745		0.585	-20.056	0.585	12.355	0.585	11.833		0.585	-17.077	0.585	8.433	0.585	-8.992
		0.105	0.89895								0.588	-1.959	0.588	-1.657	0.588	-1.676		0.588	-20.085	0.588	12.258	0.588	11.623		0.588	-17.09	0.588	8.447	0.588	-8.987
		0.106	0.91832								0.591	-1.932	0.591	-1.634	0.591	-1.594		0.591	-20.079	0.591	12.265	0.591	11.613		0.591	-17.098	0.591	8.497	0.591	-8.872
		0.106	0.93403								0.594	-1.96	0.594	-1.643	0.594	-1.477		0.595	-20.027	0.595	12.412	0.595	11.87		0.595	-17.099	0.595	8.594	0.595	-8.61
		0.107	0.94912								0.598	-1.987	0.598	-1.652	0.598	-1.36		0.598	-19.974	0.598	12.56	0.598	12.127		0.598	-17.1	0.598	8.692	0.598	-8.348
		0.107	0.96507								0.601	-2.022	0.601	-1.683	0.601	-1.301		0.601	-19.946	0.601	12.652	0.601	12.28		0.601	-17.086	0.601	8.663	0.601	-7.988
		0.108	0.98036								0.604	-2.074	0.604	-1.767	0.604	-1.39		0.605	-19.95	0.605	12.67	0.605	12.291		0.605	-17.049	0.605	8.461	0.605	-7.493
		0.109	0.99314								0.608	-2.126	0.608	-1.852	0.608	-1.479		0.608	-19.954	0.608	12.688	0.608	12.302		0.608	-17.013	0.608	8.259	0.608	-6.997
		0.109	1.00332								0.611	-2.164	0.611	-1.925	0.611	-1.542		0.611	-19.952	0.611	12.629	0.611	12.271		0.611	-16.993	0.611	8.153	0.611	-6.898
		0.11	1.01029								0.614	-2.164	0.614	-1.966	0.614	-1.535		0.615	-19.942	0.615	12.461	0.615	12.179		0.615	-16.999	0.615	8.186	0.615	-7.368
		0.11	1.01551								0.618	-2.163	0.618	-2.007	0.618	-1.528		0.618	-19.933	0.618	12.294	0.618	12.088		0.618	-17.005	0.618	8.219	0.618	-7.837
		0.111	1.01989								0.621	-2.143	0.621	-1.989	0.621	-1.511		0.621	-19.944	0.621	12.229	0.621	12.144		0.621	-16.995	0.621	8.226	0.621	-8.093
		0.112	1.02369								0.624	-2.067	0.624	-1.804	0.624	-1.466		0.625	-19.987	0.625	12.318	0.625	12.42		0.625	-16.962	0.625	8.195	0.625	-8.028
		0.112	1.02449								0.627	-1.991	0.627	-1.618	0.627	-1.42		0.628	-20.029	0.628	12.407	0.628	12.696		0.628	-16.928	0.628	8.164	0.628	-7.963
		0.113	1.02565								0.631	-1.945	0.631	-1.498	0.631	-1.414		0.631	-20.058	0.631	12.45	0.631	12.766		0.631	-16.923	0.631	8.148	0.631	-8.018
		0.113	1.0272								0.634	-1.994	0.634	-1.58	0.634	-1.528		0.635	-20.065	0.635	12.423	0.635	12.516		0.635	-16.964	0.635	8.154	0.635	-8.262
		0.114	1.02774								0.637	-2.043	0.637	-1.663	0.637	-1.642		0.638	-20.072	0.638	12.396	0.638	12.266		0.638	-17.006	0.638	8.161	0.638	-8.506
		0.114	1.02784								0.641	-2.068	0.641	-1.737	0.641	-1.714		0.641	-20.055	0.641	12.362	0.641	12.077		0.641	-17.066	0.641	8.169	0.641	-8.671
		0.115	1.02765								0.644	-2.018	0.644	-1.784	0.644	-1.647		0.645	-19.996	0.645	12.318	0.645	11.989		0.645	-17.157	0.645	8.181	0.645	-8.708
		0.116	1.02722								0.647	-1.967	0.647	-1.83	0.647	-1.579		0.648	-19.938	0.648	12.275	0.648	11.901		0.648	-17.249	0.648	8.192	0.648	-8.745
		0.116	1.02512								0.651	-1.941	0.651	-1.862	0.651	-1.536		0.651	-19.913	0.651	12.243	0.651	11.979		0.651	-17.271	0.651	8.23	0.651	-8.749
		0.117	1.02316								0.654	-1.998	0.654	-1.841	0.654	-1.58		0.655	-19.947	0.655	12.232	0.655	12.34		0.655	-17.177	0.655	8.313	0.655	-8.697
		0.117	1.02127								0.657	-2.055	0.657	-1.819	0.657	-1.625		0.658	-19.981	0.658	12.221	0.658	12.701		0.658	-17.084	0.658	8.396	0.658	-8.646
		0.118	1.01767								0.661	-2.098	0.661	-1.806	0.661	-1.667		0.661	-20	0.661	12.225	0.661	12.886		0.661	-17.042	0.661	8.452	0.661	-8.575
		0.119	1.01355								0.664	-2.089	0.664	-1.826	0.664	-1.701		0.665	-19.994	0.665	12.257	0.665	12.763		0.665	-17.091	0.665	8.459	0.665	-8.469
		0.119	1.0095								0.667	-2.079	0.667	-1.845	0.667	-1.735		0.668	-19.989	0.668	12.288	0.668	12.639		0.668	-17.141	0.668	8.465	0.668	-8.363
		0.12	1.00625								0.671	-2.073	0.671	-1.879	0.671	-1.748		0.671	-19.979	0.671	12.283	0.671	12.5		0.671	-17.162	0.671	8.548	0.671	-8.237
		0.12	1.00175								0.674	-2.078	0.674	-1.971	0.674	-1.677		0.674	-19.963	0.674	12.21	0.674	12.331		0.674	-17.131	0.674	8.771	0.674	-8.076
		0.121	0.99646								0.677	-2.084	0.677	-2.064	0.677	-1.605		0.678	-19.947	0.678	12.138	0.678	12.163		0.678	-17.1	0.678	8.994	0.678	-7.915
		0.122	0.99056								0.681	-2.083	0.681	-2.102	0.681	-1.536		0.681	-19.928	0.681	12.059	0.681	11.958		0.681	-17.089	0.681	9.031	0.681	-7.978
		0.122	0.98576								0.684	-2.057	0.684	-1.9	0.684	-1.479		0.684	-19.9	0.684	11.966	0.684	11.683		0.684	-17.117	0.684	8.714	0.684	-8.472
		0.123	0.98012								0.687	-2.031	0.687	-1.698	0.687	-1.421		0.688	-19.872	0.688	11.872	0.688	11.408		0.688	-17.146	0.688	8.397	0.688	-8.966
		0.123	0.97428								0.691	-2.001	0.691	-1.56	0.691	-1.389		0.691	-19.814	0.691	11.878	0.691	11.315		0.691	-17.184	0.691	8.164	0.691	-9.281
		0.124	0.96909								0.694	-1.956	0.694	-1.727	0.694	-1.485		0.694	-19.694	0.694	12.084	0.694	11.587		0.694	-17.241	0.694	8.103	0.694	-9.234
		0.125	0.96256								0.697	-1.91	0.697	-1.894	0.697	-1.58		0.698	-19.574	0.698	12.29	0.698	11.859		0.698	-17.298	0.698	8.041	0.698	-9.188
		0.125	0.9554								0.701	-1.886	0.701	-2.028	0.701	-1.657		0.701	-19.526	0.701	12.459	0.701	12.105		0.701	-17.295	0.701	7.985	0.701	-9.069
		0.126	0.94775								0.704	-1.973	0.704	-1.985	0.704	-1.639		0.704	-19.626	0.704	12.553	0.704	12.295		0.704	-17.166	0.704	7.941	0.704	-8.798
		0.126	0.93994								0.707	-2.061	0.707	-1.941	0.707	-1.621		0.708	-19.727	0.708	12.647	0.708	12.486		0.708	-17.036	0.708	7.898	0.708	-8.526
		0.127	0.93256								0.71	-2.135	0.71	-1.909	0.71	-1.636		0.711	-19.813	0.711	12.641	0.711	12.475		0.711	-16.95	0.711	7.883	0.711	-8.348
		0.127	0.9251								0.714	-2.135	0.714	-1.942	0.714	-1.849		0.714	-19.867	0.714	12.415	0.714	12.024		0.714	-16.96	0.714	7.933	0.714	-8.371
		0.128	0.91673								0.717	-2.135	0.717	-1.975	0.717	-2.062		0.718	-19.921	0.718	12.189	0.718	11.573		0.718	-16.969	0.718	7.982	0.718	-8.395
		0.129	0.90984								0.72	-2.126	0.72	-2	0.72	-2.217		0.721	-19.976	0.721	12.04	0.721	11.326		0.721	-16.982	0.721	8.024	0.721	-8.434
		0.129	0.90272								0.724	-2.064	0.724	-1.973	0.724	-2.007		0.724	-20.03	0.724	12.065	0.724	11.546		0.724	-17.001	0.724	8.048	0.724	-8.506
		0.13	0.89489								0.727	-2.001	0.727	-1.946	0.727	-1.796		0.728	-20.085	0.728	12.091	0.728	11.767		0.728	-17.02	0.728	8.073	0.728	-8.577
		0.13	0.88693								0.73	-1.941	0.73	-1.916	0.73	-1.608		0.731	-20.109	0.731	12.114	0.731	11.919		0.731	-17.04	0.731	8.078	0.731	-8.638
		0.131	0.87938								0.734	-1.899	0.734	-1.871	0.734	-1.585		0.734	-20.056	0.734	12.132	0.734	11.907		0.734	-17.061	0.734	8.035	0.734	-8.671
		0.132	0.8716								0.737	-1.856	0.737	-1.825	0.737	-1.561		0.738	-20.004	0.738	12.15	0.738	11.895		0.738	-17.081	0.738	7.992	0.738	-8.705
		0.132	0.86201								0.74	-1.824	0.74	-1.787	0.74	-1.559		0.741	-19.962	0.741	12.132	0.741	11.884		0.741	-17.099	0.741	7.98	0.741	-8.685
		0.133	0.85553								0.744	-1.871	0.744	-1.818	0.744	-1.725		0.744	-19.949	0.744	12.021	0.744	11.871		0.744	-17.11	0.744	8.045	0.744	-8.53
		0.133	0.84837								0.747	-1.918	0.747	-1.849	0.747	-1.891		0.748	-19.936	0.748	11.91	0.748	11.859		0.748	-17.12	0.748	8.11	0.748	-8.375
		0.134	0.83918								0.75	-1.96	0.75	-1.871	0.75	-2.026		0.751	-19.911	0.751	11.872	0.751	11.874		0.751	-17.131	0.751	8.194	0.751	-8.292
		0.135	0.82965								0.754	-1.961	0.754	-1.819	0.754	-1.874		0.754	-19.857	0.754	12.023	0.754	11.96		0.754	-17.142	0.754	8.327	0.754	-8.397
		0.135	0.82069								0.757	-1.963	0.757	-1.767	0.757	-1.723		0.758	-19.802	0.758	12.174	0.758	12.046		0.758	-17.152	0.758	8.461	0.758	-8.502
		0.136	0.81216								0.76	-1.956	0.76	-1.73	0.76	-1.584		0.761	-19.772	0.761	12.274	0.761	12.102		0.761	-17.159	0.761	8.573	0.761	-8.562
		0.136	0.80402								0.764	-1.862	0.764	-1.842	0.764	-1.578		0.764	-19.812	0.764	12.234	0.764	12.073		0.764	-17.155	0.764	8.626	0.764	-8.497
		0.137	0.79507								0.767	-1.768	0.767	-1.954	0.767	-1.571		0.768	-19.851	0.768	12.193	0.768	12.045		0.768	-17.15	0.768	8.679	0.768	-8.431
		0.138	0.78657								0.77	-1.677	0.77	-2.055	0.77	-1.574		0.771	-19.868	0.771	12.146	0.771	12.052		0.771	-17.145	0.771	8.679	0.771	-8.366
		0.138	0.77908								0.774	-1.622	0.774	-2.014	0.774	-1.691		0.774	-19.822	0.774	12.079	0.774	12.16		0.774	-17.136	0.774	8.523	0.774	-8.299
		0.139	0.77092								0.777	-1.567	0.777	-1.973	0.777	-1.808		0.777	-19.776	0.777	12.012	0.777	12.268		0.777	-17.128	0.777	8.367	0.777	-8.232
		0.139	0.7619								0.78	-1.519	0.78	-1.933	0.78	-1.923		0.781	-19.731	0.781	11.99	0.781	12.3		0.781	-17.111	0.781	8.237	0.781	-8.165
		0.14	0.75245								0.784	-1.567	0.784	-1.906	0.784	-2.017		0.784	-19.688	0.784	12.105	0.784	12.099		0.784	-17.07	0.784	8.187	0.784	-8.096
		0.14	0.74363								0.787	-1.615	0.787	-1.879	0.787	-2.11		0.787	-19.646	0.787	12.22	0.787	11.898		0.787	-17.029	0.787	8.138	0.787	-8.027
		0.141	0.73503								0.79	-1.658	0.79	-1.855	0.79	-2.192		0.791	-19.619	0.791	12.295	0.791	11.868		0.791	-16.993	0.791	8.07	0.791	-8.059
		0.142	0.72656								0.793	-1.624	0.793	-1.866	0.793	-2.06		0.794	-19.639	0.794	12.24	0.794	12.392		0.794	-16.973	0.794	7.944	0.794	-8.421
		0.142	0.71821								0.797	-1.589	0.797	-1.878	0.797	-1.929		0.797	-19.659	0.797	12.185	0.797	12.917		0.797	-16.953	0.797	7.818	0.797	-8.782
		0.143	0.70975								0.8	-1.557	0.8	-1.89	0.8	-1.796		0.801	-19.656	0.801	12.18	0.801	13.258		0.801	-16.947	0.801	7.693	0.801	-9.069
		0.143	0.70156								0.803	-1.584	0.803	-1.926	0.803	-1.635		0.804	-19.574	0.804	12.348	0.804	12.975		0.804	-16.994	0.804	7.575	0.804	-9.098
		0.144	0.6934								0.807	-1.612	0.807	-1.961	0.807	-1.475		0.807	-19.492	0.807	12.516	0.807	12.692		0.807	-17.04	0.807	7.457	0.807	-9.128
		0.145	0.68448								0.81	-1.638	0.81	-1.996	0.81	-1.323		0.811	-19.437	0.811	12.595	0.811	12.466		0.811	-17.069	0.811	7.424	0.811	-9.215
		0.145	0.67548								0.813	-1.624	0.813	-2.038	0.813	-1.449		0.814	-19.481	0.814	12.35	0.814	12.448		0.814	-17.038	0.814	7.696	0.814	-9.512
		0.146	0.66646								0.817	-1.61	0.817	-2.08	0.817	-1.576		0.817	-19.524	0.817	12.105	0.817	12.429		0.817	-17.007	0.817	7.968	0.817	-9.808
		0.146	0.65743								0.82	-1.597	0.82	-2.12	0.82	-1.699		0.821	-19.556	0.821	11.914	0.821	12.253		0.821	-16.983	0.821	8.17	0.821	-9.957
		0.147	0.64855								0.823	-1.66	0.823	-2.059	0.823	-1.551		0.824	-19.545	0.824	11.928	0.824	11.473		0.824	-16.988	0.824	8.101	0.824	-9.542
		0.148	0.63971								0.827	-1.723	0.827	-1.998	0.827	-1.403		0.827	-19.535	0.827	11.943	0.827	10.693		0.827	-16.993	0.827	8.032	0.827	-9.128
		0.148	0.63082								0.83	-1.785	0.83	-1.937	0.83	-1.257		0.831	-19.506	0.831	11.979	0.831	10.243		0.831	-16.999	0.831	7.986	0.831	-8.788
		0.149	0.62135								0.833	-1.774	0.833	-1.99	0.833	-1.409		0.834	-19.405	0.834	12.108	0.834	11.133		0.834	-17.01	0.834	8.033	0.834	-8.754
		0.149	0.61311								0.837	-1.764	0.837	-2.042	0.837	-1.561		0.837	-19.304	0.837	12.237	0.837	12.023		0.837	-17.02	0.837	8.08	0.837	-8.719
		0.15	0.60517								0.84	-1.753	0.84	-2.095	0.84	-1.714		0.841	-19.202	0.841	12.356	0.841	12.749		0.841	-16.986	0.841	8.136	0.841	-8.679
		0.151	0.59705								0.843	-1.782	0.843	-2.063	0.843	-1.903		0.844	-19.098	0.844	12.43	0.844	12.768		0.844	-16.755	0.844	8.235	0.844	-8.616
		0.151	0.5891								0.847	-1.811	0.847	-2.031	0.847	-2.093		0.847	-18.994	0.847	12.504	0.847	12.787		0.847	-16.525	0.847	8.333	0.847	-8.554
		0.152	0.58053								0.85	-1.84	0.85	-1.999	0.85	-2.283		0.851	-18.902	0.851	12.574	0.851	12.805		0.851	-16.285	0.851	8.416	0.851	-8.447
		0.152	0.57166								0.853	-1.865	0.853	-1.981	0.853	-1.955		0.854	-18.864	0.854	12.626	0.854	12.82		0.854	-15.997	0.854	8.425	0.854	-8.142
		0.153	0.564								0.857	-1.889	0.857	-1.963	0.857	-1.617		0.857	-18.826	0.857	12.679	0.857	12.836		0.857	-15.709	0.857	8.434	0.857	-7.836
		0.153	0.55467								0.86	-1.913	0.86	-1.946	0.86	-1.279		0.861	-18.785	0.861	12.702	0.861	12.857		0.861	-15.323	0.861	8.481	0.861	-7.489
		0.154	0.54602								0.863	-1.879	0.863	-1.99	0.863	-1.537		0.864	-18.728	0.864	12.583	0.864	12.906		0.864	-14.451	0.864	8.715	0.864	-6.938
		0.155	0.53957								0.867	-1.843	0.867	-2.036	0.867	-1.815		0.867	-18.672	0.867	12.464	0.867	12.954		0.867	-13.579	0.867	8.948	0.867	-6.387
		0.155	0.5309								0.87	-1.808	0.87	-2.083	0.87	-2.093		0.871	-18.617	0.871	12.4	0.871	13.023		0.871	-12.548	0.871	9.212	0.871	-5.688
		0.156	0.5229								0.873	-1.782	0.873	-2.081	0.873	-2.006		0.874	-18.569	0.874	12.629	0.874	13.201		0.874	-10.671	0.874	9.641	0.874	-4.212
		0.156	0.51534								0.876	-1.757	0.876	-2.077	0.876	-1.902		0.877	-18.52	0.877	12.858	0.877	13.379		0.877	-8.795	0.877	10.07	0.877	-2.735
		0.157	0.50706								0.88	-1.731	0.88	-2.073	0.88	-1.799		0.88	-18.467	0.88	13.03	0.88	13.498		0.88	-6.72	0.88	10.559	0.88	-1.073
		0.158	0.49887								0.883	-1.762	0.883	-2.079	0.883	-1.756		0.884	-18.383	0.884	12.884	0.884	13.288		0.884	-3.515	0.884	11.389	0.884	1.646
		0.158	0.49001								0.886	-1.796	0.886	-2.086	0.886	-1.717		0.887	-18.3	0.887	12.738	0.887	13.077		0.887	-0.309	0.887	12.22	0.887	4.365
		0.159	0.48054								0.89	-1.831	0.89	-2.093	0.89	-1.678		0.89	-18.219	0.89	12.597	0.89	12.908		0.89	3.013	0.89	13.033	0.89	7.137
		0.159	0.47222								0.893	-1.824	0.893	-2.089	0.893	-1.603		0.894	-18.155	0.894	12.492	0.894	13		0.894	7.055	0.894	13.741	0.894	10.239
		0.16	0.4656								0.896	-1.815	0.896	-2.085	0.896	-1.526		0.897	-18.091	0.897	12.386	0.897	13.092		0.897	11.097	0.897	14.449	0.897	13.341
		0.161	0.45764								0.9	-1.806	0.9	-2.081	0.9	-1.448		0.9	-18.011	0.9	12.332	0.9	13.196		0.9	15.002	0.9	15.247	0.9	16.322
		0.161	0.44866								0.903	-1.811	0.903	-2.047	0.903	-1.44		0.904	-17.828	0.904	12.625	0.904	13.384		0.904	17.994	0.904	16.651	0.904	18.495
		0.162	0.44008								0.906	-1.817	0.906	-2.01	0.906	-1.438		0.907	-17.645	0.907	12.918	0.907	13.572		0.907	20.987	0.907	18.055	0.907	20.668
		0.162	0.43182								0.91	-1.823	0.91	-1.973	0.91	-1.436		0.91	-17.462	0.91	13.166	0.91	13.752		0.91	23.704	0.91	19.291	0.91	22.756
		0.163	0.42061								0.913	-1.857	0.913	-1.905	0.913	-1.401		0.914	-17.283	0.914	13.088	0.914	13.877		0.914	24.41	0.914	19.299	0.914	24.216
		0.164	0.41179								0.916	-1.893	0.916	-1.833	0.916	-1.363		0.917	-17.103	0.917	13.009	0.917	14.001		0.917	25.115	0.917	19.308	0.917	25.677
		0.164	0.4034								0.92	-1.929	0.92	-1.76	0.92	-1.325		0.92	-16.926	0.92	12.962	0.92	14.181		0.92	25.633	0.92	19.301	0.92	26.879
		0.165	0.39502								0.923	-1.888	0.923	-1.762	0.923	-1.552		0.924	-16.771	0.924	13.162	0.924	14.808		0.924	24.641	0.924	19.177	0.924	26.001
		0.165	0.38667								0.926	-1.837	0.926	-1.773	0.926	-1.809		0.927	-16.617	0.927	13.361	0.927	15.435		0.927	23.65	0.927	19.052	0.927	25.123
		0.166	0.37773								0.93	-1.787	0.93	-1.783	0.93	-2.067		0.93	-16.453	0.93	13.558	0.93	15.976		0.93	22.61	0.93	18.914	0.93	24.251
		0.166	0.36935								0.933	-1.736	0.933	-1.751	0.933	-1.903		0.934	-16.211	0.934	13.731	0.934	15.746		0.934	21.143	0.934	18.66	0.934	23.425
		0.167	0.36004								0.936	-1.684	0.936	-1.713	0.936	-1.684		0.937	-15.968	0.937	13.903	0.937	15.517		0.937	19.676	0.937	18.405	0.937	22.6
		0.168	0.35051								0.94	-1.633	0.94	-1.676	0.94	-1.465		0.94	-15.725	0.94	14.051	0.94	15.321		0.94	18.216	0.94	18.151	0.94	21.777
		0.168	0.33958								0.943	-1.599	0.943	-1.61	0.943	-1.32		0.944	-15.487	0.944	13.956	0.944	15.468		0.944	16.831	0.944	17.905	0.944	20.983
		0.169	0.32988								0.946	-1.569	0.946	-1.54	0.946	-1.187		0.947	-15.249	0.947	13.86	0.947	15.614		0.947	15.446	0.947	17.658	0.947	20.189
		0.169	0.31871								0.95	-1.538	0.95	-1.471	0.95	-1.053		0.95	-15.014	0.95	13.797	0.95	15.78		0.95	14.103	0.95	17.435	0.95	19.429
		0.17	0.30813								0.953	-1.519	0.953	-1.388	0.953	-1.026		0.954	-14.811	0.954	14.097	0.954	16.164		0.954	13.236	0.954	17.478	0.954	19.056
		0.171	0.29715								0.956	-1.501	0.956	-1.304	0.956	-1.017		0.957	-14.608	0.957	14.397	0.957	16.547		0.957	12.369	0.957	17.521	0.957	18.683
		0.171	0.28554								0.959	-1.483	0.959	-1.22	0.959	-1.008		0.96	-14.407	0.96	14.683	0.96	16.885		0.96	11.527	0.96	17.553	0.96	18.354
		0.172	0.27502								0.963	-1.33	0.963	-1.206	0.963	-0.698		0.964	-14.243	0.964	14.795	0.964	16.629		0.964	11.003	0.964	17.451	0.964	18.591
		0.172	0.26602								0.966	-1.153	0.966	-1.205	0.966	-0.333		0.967	-14.08	0.967	14.906	0.967	16.374		0.967	10.479	0.967	17.349	0.967	18.827
		0.173	0.2559								0.969	-0.976	0.969	-1.204	0.969	0.031		0.97	-13.912	0.97	15.023	0.97	16.166		0.97	9.964	0.97	17.259	0.97	19.025
		0.174	0.24437								0.973	-0.918	0.973	-1.119	0.973	0.016		0.974	-13.695	0.974	15.223	0.974	16.664		0.974	9.579	0.974	17.347	0.974	18.635
		0.174	0.23578								0.976	-0.882	0.976	-1.017	0.976	-0.074		0.977	-13.478	0.977	15.423	0.977	17.163		0.977	9.194	0.977	17.434	0.977	18.246
		0.175	0.22618								0.979	-0.847	0.979	-0.915	0.979	-0.164		0.98	-13.263	0.98	15.606	0.98	17.634		0.98	8.823	0.98	17.531	0.98	17.891
		0.175	0.21653								0.983	-0.796	0.983	-0.891	0.983	-0.078		0.983	-13.095	0.983	15.497	0.983	17.614		0.983	8.716	0.983	17.789	0.983	18.158
		0.176	0.2095								0.986	-0.742	0.986	-0.883	0.986	0.046		0.987	-12.928	0.987	15.388	0.987	17.593		0.987	8.608	0.987	18.047	0.987	18.424
		0.177	0.20232								0.989	-0.687	0.989	-0.875	0.989	0.17		0.99	-12.765	0.99	15.286	0.99	17.595		0.99	8.504	0.99	18.309	0.99	18.701
		0.177	0.19704								0.993	-0.571	0.993	-0.846	0.993	0.404		0.993	-12.72	0.993	15.358	0.993	18.091		0.993	8.484	0.993	18.646	0.993	19.218
		0.178	0.19071								0.996	-0.44	0.996	-0.812	0.996	0.663		0.997	-12.674	0.997	15.429	0.997	18.587		0.997	8.464	0.997	18.984	0.997	19.735
		0.178	0.1822								0.999	-0.309	0.999	-0.778	0.999	0.923		1	-12.622	1	15.508	1	19.068		1	8.455	1	19.316	1	20.262
		0.179	0.1744								1.003	-0.163	1.003	-0.579	1.003	1.174		1.003	-12.369	1.003	15.823	1.003	19.138		1.003	8.791	1.003	19.471	1.003	21.114
		0.179	0.16789								1.006	-0.013	1.006	-0.34	1.006	1.423		1.007	-12.117	1.007	16.137	1.007	19.207		1.007	9.126	1.007	19.626	1.007	21.966
		0.18	0.1627								1.009	0.136	1.009	-0.101	1.009	1.672		1.01	-11.868	1.01	16.448	1.01	19.282		1.01	9.464	1.01	19.781	1.01	22.836
		0.181	0.15558								1.013	0.292	1.013	0.147	1.013	1.942		1.013	-11.721	1.013	16.625	1.013	19.583		1.013	9.877	1.013	19.946	1.013	24.456
		0.181	0.14871								1.016	0.449	1.016	0.396	1.016	2.218		1.017	-11.575	1.017	16.801	1.017	19.884		1.017	10.29	1.017	20.111	1.017	26.077
		0.182	0.14277								1.019	0.606	1.019	0.646	1.019	2.494		1.02	-11.428	1.02	16.978	1.02	20.186		1.02	10.706	1.02	20.281	1.02	27.682
		0.182	0.13739								1.023	0.779	1.023	0.706	1.023	2.793		1.023	-11.208	1.023	17.191	1.023	20.554		1.023	11.246	1.023	20.857	1.023	28.273
		0.183	0.13053								1.026	0.956	1.026	0.711	1.026	3.099		1.027	-10.988	1.027	17.403	1.027	20.922		1.027	11.787	1.027	21.433	1.027	28.864
		0.184	0.12533								1.029	1.133	1.029	0.716	1.029	3.405		1.03	-10.768	1.03	17.615	1.03	21.29		1.03	12.326	1.03	22.011	1.03	29.459
		0.184	0.11932								1.033	1.332	1.033	0.85	1.033	3.672		1.033	-10.576	1.033	17.704	1.033	21.51		1.033	12.665	1.033	22.943	1.033	30.866
		0.185	0.11726								1.036	1.536	1.036	1.025	1.036	3.926		1.037	-10.384	1.037	17.793	1.037	21.731		1.037	13.004	1.037	23.876	1.037	32.272
		0.185	0.1142								1.039	1.741	1.039	1.2	1.039	4.181		1.04	-10.192	1.04	17.883	1.04	21.951		1.04	13.343	1.04	24.808	1.04	33.678
		0.186	0.10943								1.042	1.958	1.042	1.44	1.042	4.443		1.043	-10.051	1.043	18.209	1.043	22.503		1.043	14.058	1.043	25.916	1.043	35.832
		0.187	0.10611								1.046	2.179	1.046	1.703	1.046	4.709		1.047	-9.911	1.047	18.537	1.047	23.057		1.047	14.775	1.047	27.025	1.047	37.99
		0.187	0.10069								1.049	2.4	1.049	1.966	1.049	4.974		1.05	-9.77	1.05	18.865	1.05	23.611		1.05	15.491	1.05	28.134	1.05	40.148
		0.188	0.09543								1.052	2.599	1.052	2.208	1.052	5.313		1.053	-9.583	1.053	18.949	1.053	23.511		1.053	16.294	1.053	29.74	1.053	42.3
		0.188	0.09197								1.056	2.791	1.056	2.442	1.056	5.677		1.057	-9.395	1.057	19.03	1.057	23.401		1.057	17.099	1.057	31.354	1.057	44.452
		0.189	0.08838								1.059	2.983	1.059	2.677	1.059	6.042		1.06	-9.208	1.06	19.11	1.06	23.291		1.06	17.903	1.06	32.967	1.06	46.604
		0.19	0.08463								1.062	3.179	1.062	2.816	1.062	6.298		1.063	-9.011	1.063	19.269	1.063	23.514		1.063	18.699	1.063	34.656	1.063	49.961
		0.19	0.07911								1.066	3.376	1.066	2.919	1.066	6.514		1.067	-8.814	1.067	19.429	1.067	23.746		1.067	19.495	1.067	36.346	1.067	53.348
		0.191	0.07488								1.069	3.573	1.069	3.022	1.069	6.73		1.07	-8.618	1.07	19.589	1.07	23.978		1.07	20.291	1.07	38.037	1.07	56.736
		0.191	0.07064								1.072	3.847	1.072	3.172	1.072	7.115		1.073	-8.462	1.073	19.919	1.073	24.536		1.073	20.735	1.073	38.836	1.073	58.194
		0.192	0.0664								1.076	4.153	1.076	3.342	1.076	7.568		1.077	-8.308	1.077	20.254	1.077	25.105		1.077	21.166	1.077	39.604	1.077	59.585
		0.192	0.06136								1.079	4.458	1.079	3.511	1.079	8.021		1.08	-8.154	1.08	20.589	1.08	25.675		1.08	21.598	1.08	40.371	1.08	60.975
		0.193	0.05536								1.082	4.698	1.082	3.699	1.082	8.378		1.083	-7.932	1.083	20.69	1.083	25.626		1.083	21.48	1.083	40.315	1.083	60.641
		0.194	0.05005								1.086	4.91	1.086	3.895	1.086	8.694		1.086	-7.707	1.086	20.78	1.086	25.549		1.086	21.337	1.086	40.22	1.086	60.228
		0.194	0.04581								1.089	5.123	1.089	4.091	1.089	9.011		1.09	-7.482	1.09	20.87	1.09	25.471		1.09	21.194	1.09	40.126	1.09	59.814
		0.195	0.04187								1.092	5.328	1.092	4.36	1.092	9.451		1.093	-7.302	1.093	20.937	1.093	25.632		1.093	20.767	1.093	39.5	1.093	58.68
		0.195	0.03723								1.096	5.531	1.096	4.663	1.096	9.947		1.096	-7.125	1.096	21.002	1.096	25.807		1.096	20.324	1.096	38.843	1.096	57.505
		0.196	0.03206								1.099	5.733	1.099	4.965	1.099	10.443		1.1	-6.947	1.1	21.067	1.1	25.981		1.1	19.881	1.1	38.187	1.1	56.329
		0.197	0.0285								1.102	5.987	1.102	5.236	1.102	10.802		1.103	-6.777	1.103	21.452	1.103	26.417		1.103	19.438	1.103	37.48	1.103	55.384
		0.197	0.02588								1.106	6.265	1.106	5.491	1.106	11.095		1.106	-6.608	1.106	21.859	1.106	26.87		1.106	18.995	1.106	36.77	1.106	54.454
		0.198	0.02254								1.109	6.544	1.109	5.747	1.109	11.389		1.11	-6.438	1.11	22.265	1.11	27.323		1.11	18.552	1.11	36.06	1.11	53.524
		0.198	0.0184								1.112	6.851	1.112	6.024	1.112	11.88		1.113	-6.258	1.113	22.379	1.113	27.574		1.113	18.406	1.113	35.425	1.113	52.327
		0.199	0.01576								1.116	7.173	1.116	6.312	1.116	12.47		1.116	-6.076	1.116	22.47	1.116	27.809		1.116	18.284	1.116	34.796	1.116	51.109
		0.2	0.01291								1.119	7.494	1.119	6.6	1.119	13.059		1.12	-5.894	1.12	22.561	1.12	28.045		1.12	18.161	1.12	34.167	1.12	49.892
		0.2	0.01127								1.122	7.858	1.122	6.819	1.122	13.454		1.123	-5.572	1.123	22.616	1.123	28.602		1.123	18.424	1.123	33.954	1.123	49.818
		0.201	0.00688								1.125	8.243	1.125	7.001	1.125	13.747		1.126	-5.237	1.126	22.666	1.126	29.188		1.126	18.722	1.126	33.779	1.126	49.848
		0.201	0.00358								1.129	8.629	1.129	7.184	1.129	14.04		1.13	-4.902	1.13	22.717	1.13	29.774		1.13	19.02	1.13	33.603	1.13	49.877
		0.202	0.00273								1.132	8.967	1.132	7.512	1.132	14.519		1.133	-4.655	1.133	23.263	1.133	29.971		1.133	20.437	1.133	34.372	1.133	51.183
		0.203	0.00017584								1.135	9.278	1.135	7.921	1.135	15.101		1.136	-4.417	1.136	23.859	1.136	30.128		1.136	21.968	1.136	35.237	1.136	52.618
		0.203	-0.00136								1.139	9.589	1.139	8.33	1.139	15.684		1.14	-4.178	1.14	24.455	1.14	30.285		1.14	23.5	1.14	36.102	1.14	54.054
		0.204	-0.00233								1.142	10.012	1.142	8.742	1.142	16.279		1.143	-3.888	1.143	24.495	1.143	30.523		1.143	26.966	1.143	38.168	1.143	59.232
		0.204	-0.00388								1.145	10.498	1.145	9.155	1.145	16.881		1.146	-3.592	1.146	24.471	1.146	30.77		1.146	30.652	1.146	40.37	1.146	64.835
		0.205	-0.00572								1.149	10.985	1.149	9.568	1.149	17.483		1.15	-3.296	1.15	24.448	1.15	31.016		1.15	34.338	1.15	42.572	1.15	70.438
		0.205	-0.00763								1.152	11.581	1.152	10.092	1.152	18.292		1.153	-2.899	1.153	24.875	1.153	31.56		1.153	41.566	1.153	47.57	1.153	81.058
		0.206	-0.01152								1.155	12.244	1.155	10.683	1.155	19.229		1.156	-2.489	1.156	25.359	1.156	32.14		1.156	49.24	1.156	52.92	1.156	92.309
		0.207	-0.01462								1.159	12.906	1.159	11.274	1.159	20.165		1.16	-2.079	1.16	25.843	1.16	32.721		1.16	56.913	1.16	58.27	1.16	103.559
		0.207	-0.0185								1.162	13.666	1.162	12.067	1.162	21.112		1.163	-1.717	1.163	26.308	1.163	32.753		1.163	68.271	1.163	66.309	1.163	119.488
		0.208	-0.02228								1.165	14.488	1.165	12.989	1.165	22.065		1.166	-1.362	1.166	26.77	1.166	32.71		1.166	80.138	1.166	74.718	1.166	136.063
		0.208	-0.0219								1.169	15.311	1.169	13.911	1.169	23.018		1.17	-1.007	1.17	27.232	1.17	32.668		1.17	92.005	1.17	83.128	1.17	152.639
		0.209	-0.02253								1.172	16.299	1.172	14.941	1.172	24.414		1.173	-0.334	1.173	27.783	1.173	33.71		1.173	104.709	1.173	92.329	1.173	170.656
		0.21	-0.02436								1.175	17.4	1.175	16.043	1.175	26.11		1.176	0.387	1.176	28.347	1.176	34.917		1.176	117.539	1.176	101.648	1.176	188.892
		0.21	-0.02481								1.179	18.5	1.179	17.145	1.179	27.806		1.18	1.108	1.18	28.912	1.18	36.123		1.18	130.368	1.18	110.968	1.18	207.127
		0.211	-0.02579								1.182	19.432	1.182	18.043	1.182	29.158		1.183	2.072	1.183	29.794	1.183	37.162		1.183	139.29	1.183	118.147	1.183	220.791
		0.211	-0.02815								1.185	20.244	1.185	18.797	1.185	30.264		1.186	3.077	1.186	30.728	1.186	38.172		1.186	147.573	1.186	124.976	1.186	233.706
		0.212	-0.02904								1.189	21.056	1.189	19.551	1.189	31.37		1.19	4.081	1.19	31.663	1.19	39.183		1.19	155.855	1.19	131.805	1.19	246.621
		0.213	-0.02973								1.192	21.609	1.192	19.982	1.192	32.202		1.193	5.273	1.193	32.693	1.193	40.691		1.193	159.138	1.193	134.701	1.193	251.703
		0.213	-0.0302								1.195	21.967	1.195	20.171	1.195	32.83		1.196	6.498	1.196	33.74	1.196	42.286		1.196	161.537	1.196	136.901	1.196	255.398
		0.214	-0.03147								1.199	22.325	1.199	20.361	1.199	33.459		1.199	7.723	1.199	34.786	1.199	43.882		1.199	163.935	1.199	139.101	1.199	259.094
		0.214	-0.03236								1.202	22.262	1.202	20.254	1.202	33.53		1.203	8.995	1.203	35.851	1.203	45.243		1.203	161.42	1.203	137.562	1.203	255.795
		0.215	-0.03434								1.205	21.868	1.205	19.914	1.205	33.163		1.206	10.276	1.206	36.919	1.206	46.559		1.206	157.968	1.206	135.311	1.206	251.163
		0.216	-0.03504								1.208	21.473	1.208	19.575	1.208	32.797		1.209	11.558	1.209	37.987	1.209	47.876		1.209	154.517	1.209	133.06	1.209	246.532
		0.216	-0.03622								1.212	20.926	1.212	19.037	1.212	32.046		1.213	12.497	1.213	38.893	1.213	48.971		1.213	148.037	1.213	128.706	1.213	237.805
		0.217	-0.03829								1.215	20.252	1.215	18.336	1.215	30.978		1.216	13.367	1.216	39.767	1.216	50.02		1.216	140.938	1.216	123.922	1.216	228.242
		0.217	-0.03971								1.218	19.578	1.218	17.635	1.218	29.91		1.219	14.237	1.219	40.64	1.219	51.07		1.219	133.839	1.219	119.139	1.219	218.679
		0.218	-0.03957								1.222	18.781	1.222	16.864	1.222	28.851		1.223	14.783	1.223	41.075	1.223	51.848		1.223	126.269	1.223	113.946	1.223	208.063
		0.219	-0.04208								1.225	17.877	1.225	16.031	1.225	27.802		1.226	15.258	1.226	41.415	1.226	52.566		1.226	118.597	1.226	108.664	1.226	197.216
		0.219	-0.04373								1.228	16.974	1.228	15.198	1.228	26.752		1.229	15.733	1.229	41.754	1.229	53.284		1.229	110.924	1.229	103.382	1.229	186.37
		0.22	-0.04506								1.232	16.062	1.232	14.425	1.232	25.567		1.233	15.759	1.233	41.899	1.233	53.369		1.233	104.036	1.233	98.313	1.233	176.759
		0.22	-0.04693								1.235	15.142	1.235	13.707	1.235	24.259		1.236	15.679	1.236	41.998	1.236	53.306		1.236	97.331	1.236	93.292	1.236	167.437
		0.221	-0.04721								1.238	14.222	1.238	12.988	1.238	22.952		1.239	15.6	1.239	42.097	1.239	53.243		1.239	90.625	1.239	88.272	1.239	158.114
		0.221	-0.04621								1.242	13.421	1.242	12.253	1.242	21.719		1.243	15.196	1.243	41.728	1.243	52.737		1.243	84.825	1.243	84.012	1.243	148.984
		0.222	-0.04631								1.245	12.734	1.245	11.5	1.245	20.558		1.246	14.713	1.246	41.243	1.246	52.122		1.246	79.249	1.246	79.939	1.246	139.902
		0.223	-0.04576								1.248	12.047	1.248	10.747	1.248	19.396		1.249	14.229	1.249	40.757	1.249	51.507		1.249	73.673	1.249	75.866	1.249	130.819
		0.223	-0.04447								1.252	11.383	1.252	10.121	1.252	18.37		1.253	13.559	1.253	40.151	1.253	50.64		1.253	69.012	1.253	72.429	1.253	123.7
		0.224	-0.04541								1.255	10.744	1.255	9.621	1.255	17.481		1.256	12.84	1.256	39.513	1.256	49.706		1.256	64.592	1.256	69.159	1.256	117.097
		0.224	-0.04654								1.258	10.105	1.258	9.12	1.258	16.592		1.259	12.122	1.259	38.875	1.259	48.772		1.259	60.173	1.259	65.889	1.259	110.494
		0.225	-0.04602								1.262	9.525	1.262	8.615	1.262	15.832		1.263	11.295	1.263	38.245	1.263	47.964		1.263	56.058	1.263	62.994	1.263	104.415
		0.226	-0.0459								1.265	9.007	1.265	8.105	1.265	15.207		1.266	10.439	1.266	37.618	1.266	47.192		1.266	52.029	1.266	60.204	1.266	98.481
		0.226	-0.0471								1.268	8.489	1.268	7.595	1.268	14.582		1.269	9.582	1.269	36.99	1.269	46.42		1.269	48	1.269	57.414	1.269	92.548
		0.227	-0.04643								1.272	8.053	1.272	7.189	1.272	13.987		1.273	8.72	1.273	36.148	1.273	45.345		1.273	44.463	1.273	54.805	1.273	87.146
		0.227	-0.04864								1.275	7.705	1.275	6.897	1.275	13.423		1.276	7.857	1.276	35.243	1.276	44.182		1.276	41.072	1.276	52.248	1.276	81.901
		0.228	-0.04797								1.278	7.357	1.278	6.605	1.278	12.86		1.279	6.993	1.279	34.338	1.279	43.018		1.279	37.68	1.279	49.692	1.279	76.656
		0.229	-0.04969								1.282	7.053	1.282	6.314	1.282	12.454		1.283	6.193	1.283	33.497	1.283	42.129		1.283	34.654	1.283	47.411	1.283	72.051
		0.229	-0.05081								1.285	6.798	1.285	6.024	1.285	12.229		1.286	5.413	1.286	32.676	1.286	41.326		1.286	31.742	1.286	45.216	1.286	67.646
		0.23	-0.05008								1.288	6.544	1.288	5.733	1.288	12.004		1.289	4.634	1.289	31.856	1.289	40.522		1.289	28.829	1.289	43.021	1.289	63.241
		0.23	-0.05044								1.292	6.271	1.292	5.484	1.292	11.563		1.293	3.908	1.293	31.393	1.293	39.767		1.293	26.145	1.293	41.089	1.293	58.997
		0.231	-0.05153								1.295	5.978	1.295	5.286	1.295	10.86		1.296	3.199	1.296	31.047	1.296	39.028		1.296	23.535	1.296	39.243	1.296	54.806
		0.232	-0.0494								1.298	5.684	1.298	5.088	1.298	10.157		1.299	2.491	1.299	30.701	1.299	38.289		1.299	20.925	1.299	37.397	1.299	50.616
		0.232	-0.04926								1.301	5.442	1.301	4.875	1.301	9.686		1.302	1.799	1.302	30.23	1.302	37.447		1.302	18.757	1.302	35.9	1.302	47.167
		0.233	-0.05045								1.305	5.264	1.305	4.642	1.305	9.51		1.306	1.113	1.306	29.716	1.306	36.57		1.306	16.741	1.306	34.525	1.306	43.975
		0.233	-0.05075								1.308	5.086	1.308	4.409	1.308	9.334		1.309	0.428	1.309	29.203	1.309	35.693		1.309	14.725	1.309	33.149	1.309	40.783
		0.234	-0.05071								1.311	4.844	1.311	4.208	1.311	9.092		1.312	-0.134	1.312	28.753	1.312	34.865		1.312	12.828	1.312	31.774	1.312	38.757
		0.234	-0.05164								1.315	4.517	1.315	4.05	1.315	8.763		1.316	-0.65	1.316	28.328	1.316	34.056		1.316	10.974	1.316	30.398	1.316	37.153
		0.235	-0.0521								1.318	4.19	1.318	3.891	1.318	8.433		1.319	-1.166	1.319	27.902	1.319	33.246		1.319	9.121	1.319	29.022	1.319	35.55
		0.236	-0.05079								1.321	3.92	1.321	3.68	1.321	8.061		1.322	-1.64	1.322	27.523	1.322	32.751		1.322	7.55	1.322	27.771	1.322	32.793
		0.236	-0.05167								1.325	3.731	1.325	3.395	1.325	7.627		1.326	-2.097	1.326	27.162	1.326	32.375		1.326	6.087	1.326	26.567	1.326	29.597
		0.237	-0.05271								1.328	3.542	1.328	3.11	1.328	7.193		1.329	-2.554	1.329	26.802	1.329	31.999		1.329	4.625	1.329	25.364	1.329	26.401
		0.237	-0.05222								1.331	3.355	1.331	2.871	1.331	6.811		1.332	-3.052	1.332	26.588	1.332	31.329		1.332	3.249	1.332	24.568	1.332	24.134
		0.238	-0.05267								1.335	3.172	1.335	2.701	1.335	6.505		1.336	-3.567	1.336	26.433	1.336	30.54		1.336	1.908	1.336	23.935	1.336	22.239
		0.239	-0.0531								1.338	2.988	1.338	2.531	1.338	6.199		1.339	-4.081	1.339	26.278	1.339	29.752		1.339	0.567	1.339	23.302	1.339	20.344
		0.239	-0.05175								1.341	2.8	1.341	2.402	1.341	5.945		1.342	-4.523	1.342	25.916	1.342	29.465		1.342	-0.38	1.342	22.531	1.342	18.633
		0.24	-0.05257								1.345	2.603	1.345	2.336	1.345	5.771		1.346	-4.935	1.346	25.468	1.346	29.388		1.346	-1.163	1.346	21.701	1.346	17
		0.24	-0.05327								1.348	2.406	1.348	2.271	1.348	5.598		1.349	-5.346	1.349	25.021	1.349	29.311		1.349	-1.945	1.349	20.872	1.349	15.367
		0.241	-0.05263								1.351	2.225	1.351	2.153	1.351	5.411		1.352	-5.653	1.352	24.801	1.352	28.842		1.352	-2.731	1.352	20.262	1.352	14.333
		0.242	-0.05142								1.355	2.068	1.355	1.951	1.355	5.201		1.356	-5.914	1.356	24.681	1.356	28.201		1.356	-3.519	1.356	19.747	1.356	13.561
		0.242	-0.04987								1.358	1.912	1.358	1.748	1.358	4.992		1.359	-6.175	1.359	24.561	1.359	27.56		1.359	-4.306	1.359	19.233	1.359	12.79
		0.243	-0.05033								1.361	1.754	1.361	1.562	1.361	4.824		1.362	-6.488	1.362	24.284	1.362	26.947		1.362	-4.988	1.362	18.746	1.362	11.889
		0.243	-0.05034								1.365	1.595	1.365	1.406	1.365	4.726		1.366	-6.824	1.366	23.935	1.366	26.347		1.366	-5.621	1.366	18.271	1.366	10.929
		0.244	-0.04982								1.368	1.436	1.368	1.25	1.368	4.627		1.369	-7.161	1.369	23.586	1.369	25.748		1.369	-6.254	1.369	17.796	1.369	9.969
		0.245	-0.05121								1.371	1.29	1.371	1.138	1.371	4.499		1.372	-7.385	1.372	23.409	1.372	25.76		1.372	-6.737	1.372	17.292	1.372	9.026
		0.245	-0.05225								1.375	1.169	1.375	1.107	1.375	4.315		1.376	-7.555	1.376	23.314	1.376	26.067		1.376	-7.149	1.376	16.773	1.376	8.09
		0.246	-0.05201								1.378	1.047	1.378	1.076	1.378	4.132		1.379	-7.724	1.379	23.22	1.379	26.374		1.379	-7.561	1.379	16.254	1.379	7.155
		0.246	-0.05326								1.381	0.941	1.381	1.065	1.381	3.961		1.382	-7.984	1.382	23.173	1.382	26.055		1.382	-7.96	1.382	15.928	1.382	6.524
		0.247	-0.05436								1.384	0.864	1.384	1.09	1.384	3.814		1.386	-8.289	1.386	23.15	1.386	25.422		1.386	-8.353	1.386	15.699	1.386	6.047
		0.247	-0.05343								1.388	0.787	1.388	1.116	1.388	3.667		1.389	-8.594	1.389	23.128	1.389	24.79		1.389	-8.745	1.389	15.47	1.389	5.57
		0.248	-0.05296								1.391	0.706	1.391	1.13	1.391	3.471		1.392	-8.812	1.392	22.974	1.392	24.643		1.392	-8.996	1.392	15.219	1.392	4.827
		0.249	-0.05266								1.394	0.62	1.394	1.12	1.394	3.176		1.396	-8.985	1.396	22.751	1.396	24.752		1.396	-9.173	1.396	14.958	1.396	3.944
		0.249	-0.0515								1.398	0.533	1.398	1.11	1.398	2.881		1.399	-9.158	1.399	22.529	1.399	24.861		1.399	-9.35	1.399	14.696	1.399	3.061
		0.25	-0.05097								1.401	0.453	1.401	1.071	1.401	2.741		1.402	-9.348	1.402	22.338	1.402	24.508		1.402	-9.514	1.402	14.675	1.402	2.74
		0.25	-0.04966								1.404	0.388	1.404	0.972	1.404	2.93		1.405	-9.547	1.405	22.164	1.405	23.902		1.405	-9.672	1.405	14.785	1.405	2.727
		0.251	-0.05017								1.408	0.322	1.408	0.873	1.408	3.12		1.409	-9.746	1.409	21.99	1.409	23.297		1.409	-9.83	1.409	14.894	1.409	2.714
		0.252	-0.05027								1.411	0.25	1.411	0.815	1.411	3.189		1.412	-9.825	1.412	21.903	1.412	22.989		1.412	-9.888	1.412	14.76	1.412	2.556
		0.252	-0.04982								1.414	0.164	1.414	0.849	1.414	2.986		1.415	-9.835	1.415	21.866	1.415	22.85		1.415	-9.891	1.415	14.487	1.415	2.316
		0.253	-0.04894								1.418	0.078	1.418	0.884	1.418	2.784		1.419	-9.846	1.419	21.828	1.419	22.712		1.419	-9.893	1.419	14.214	1.419	2.076
		0.253	-0.04761								1.421	0.011	1.421	0.872	1.421	2.62		1.422	-10.041	1.422	21.819	1.422	22.562		1.422	-9.902	1.422	14.163	1.422	2.048
		0.254	-0.04731								1.424	-0.009	1.424	0.751	1.424	2.549		1.425	-10.346	1.425	21.826	1.425	22.405		1.425	-9.913	1.425	14.244	1.425	2.145
		0.255	-0.04725								1.428	-0.029	1.428	0.63	1.428	2.479		1.429	-10.651	1.429	21.833	1.429	22.249		1.429	-9.925	1.429	14.326	1.429	2.243
		0.255	-0.04808								1.431	-0.047	1.431	0.566	1.431	2.453		1.432	-10.813	1.432	21.696	1.432	21.741		1.432	-9.982	1.432	14.35	1.432	2.259
		0.256	-0.04912								1.434	-0.06	1.434	0.646	1.434	2.54		1.435	-10.888	1.435	21.47	1.435	21.016		1.435	-10.067	1.435	14.339	1.435	2.225
		0.256	-0.04941								1.438	-0.072	1.438	0.726	1.438	2.627		1.439	-10.964	1.439	21.244	1.439	20.291		1.439	-10.151	1.439	14.328	1.439	2.19
		0.257	-0.0495								1.441	-0.093	1.441	0.779	1.441	2.683		1.442	-11.023	1.442	21.181	1.442	20.218		1.442	-10.203	1.442	14.347	1.442	2.131
		0.258	-0.05032								1.444	-0.137	1.444	0.76	1.444	2.653		1.445	-11.072	1.445	21.223	1.445	20.565		1.445	-10.235	1.445	14.386	1.445	2.055
		0.258	-0.05035								1.448	-0.181	1.448	0.741	1.448	2.622		1.449	-11.121	1.449	21.265	1.449	20.913		1.449	-10.267	1.449	14.425	1.449	1.979
		0.259	-0.04932								1.451	-0.21	1.451	0.751	1.451	2.597		1.452	-11.232	1.452	21.462	1.452	21.213		1.452	-10.341	1.452	14.418	1.452	2.124
		0.259	-0.0477								1.454	-0.195	1.454	0.845	1.454	2.585		1.455	-11.383	1.455	21.763	1.455	21.482		1.455	-10.442	1.455	14.381	1.455	2.417
		0.26	-0.04672								1.458	-0.179	1.458	0.938	1.458	2.573		1.459	-11.535	1.459	22.064	1.459	21.75		1.459	-10.543	1.459	14.344	1.459	2.711
		0.26	-0.04665								1.461	-0.165	1.461	0.989	1.461	2.576		1.462	-11.642	1.462	21.98	1.462	21.673		1.462	-10.625	1.462	14.373	1.462	2.721
		0.261	-0.04652								1.464	-0.152	1.464	0.915	1.464	2.624		1.465	-11.718	1.465	21.628	1.465	21.355		1.465	-10.693	1.465	14.449	1.465	2.532
		0.262	-0.04631								1.467	-0.14	1.467	0.84	1.467	2.671		1.469	-11.795	1.469	21.275	1.469	21.036		1.469	-10.76	1.469	14.524	1.469	2.343
		0.262	-0.04747								1.471	-0.14	1.471	0.825	1.471	2.701		1.472	-11.844	1.472	21.178	1.472	20.862		1.472	-10.774	1.472	14.581	1.472	2.4
		0.263	-0.04894								1.474	-0.181	1.474	1.002	1.474	2.674		1.475	-11.874	1.475	21.266	1.475	20.792		1.475	-10.749	1.475	14.623	1.475	2.638
		0.263	-0.04826								1.477	-0.222	1.477	1.179	1.477	2.646		1.479	-11.904	1.479	21.353	1.479	20.722		1.479	-10.723	1.479	14.666	1.479	2.875
		0.264	-0.0485								1.481	-0.245	1.481	1.332	1.481	2.641		1.482	-11.944	1.482	21.356	1.482	20.535		1.482	-10.732	1.482	14.742	1.482	3.044
		0.265	-0.04813								1.484	-0.204	1.484	1.398	1.484	2.715		1.485	-11.991	1.485	21.293	1.485	20.258		1.485	-10.768	1.485	14.844	1.485	3.161
		0.265	-0.04796								1.487	-0.162	1.487	1.465	1.487	2.789		1.489	-12.037	1.489	21.231	1.489	19.982		1.489	-10.803	1.489	14.946	1.489	3.278
		0.266	-0.04767								1.491	-0.139	1.491	1.527	1.491	2.889		1.492	-12.083	1.492	21.291	1.492	19.916		1.492	-10.725	1.492	15.024	1.492	3.555
		0.266	-0.04569								1.494	-0.18	1.494	1.575	1.494	3.088		1.495	-12.129	1.495	21.447	1.495	20.017		1.495	-10.558	1.495	15.083	1.495	3.96
		0.267	-0.04391								1.497	-0.222	1.497	1.623	1.497	3.288		1.499	-12.175	1.499	21.602	1.499	20.117		1.499	-10.39	1.499	15.142	1.499	4.365
		0.268	-0.04259								1.501	-0.252	1.501	1.671	1.501	3.474		1.502	-12.167	1.502	21.574	1.502	19.943		1.502	-10.267	1.502	15.224	1.502	4.532
		0.268	-0.0422								1.504	-0.237	1.504	1.722	1.504	3.61		1.505	-12.117	1.505	21.396	1.505	19.545		1.505	-10.179	1.505	15.325	1.505	4.506
		0.269	-0.0424								1.507	-0.222	1.507	1.773	1.507	3.745		1.508	-12.067	1.508	21.218	1.508	19.147		1.508	-10.091	1.508	15.426	1.508	4.479
		0.269	-0.04239								1.511	-0.213	1.511	1.828	1.511	3.891		1.512	-12.105	1.512	21.351	1.512	19.086		1.512	-9.99	1.512	15.446	1.512	4.536
		0.27	-0.04142								1.514	-0.229	1.514	1.902	1.514	4.082		1.515	-12.219	1.515	21.75	1.515	19.313		1.515	-9.879	1.515	15.396	1.515	4.663
		0.271	-0.04011								1.517	-0.246	1.517	1.976	1.517	4.273		1.518	-12.333	1.518	22.148	1.518	19.54		1.518	-9.767	1.518	15.346	1.518	4.789
		0.271	-0.04052								1.521	-0.263	1.521	2.043	1.521	4.396		1.522	-12.453	1.522	22.24	1.522	19.565		1.522	-9.686	1.522	15.416	1.522	5.035
		0.272	-0.04156								1.524	-0.283	1.524	2.078	1.524	4.196		1.525	-12.58	1.525	22.062	1.525	19.412		1.525	-9.634	1.525	15.594	1.525	5.386
		0.272	-0.04185								1.527	-0.303	1.527	2.114	1.527	3.996		1.528	-12.706	1.528	21.884	1.528	19.259		1.528	-9.582	1.528	15.772	1.528	5.737
		0.273	-0.04212								1.531	-0.335	1.531	2.136	1.531	3.849		1.532	-12.854	1.532	21.718	1.532	19.208		1.532	-9.527	1.532	15.936	1.532	5.971
		0.273	-0.04298								1.534	-0.427	1.534	2.094	1.534	3.972		1.535	-13.021	1.535	21.561	1.535	19.249		1.535	-9.471	1.535	16.088	1.535	6.097
		0.274	-0.04438								1.537	-0.52	1.537	2.052	1.537	4.095		1.538	-13.188	1.538	21.405	1.538	19.291		1.538	-9.414	1.538	16.241	1.538	6.223
		0.275	-0.0455								1.541	-0.604	1.541	2.022	1.541	4.173		1.542	-13.252	1.542	21.425	1.542	19.202		1.542	-9.356	1.542	16.338	1.542	6.437
		0.275	-0.04488								1.544	-0.644	1.544	2.061	1.544	4.002		1.545	-13.217	1.545	21.613	1.545	18.988		1.545	-9.299	1.545	16.384	1.545	6.733
		0.276	-0.04446								1.547	-0.684	1.547	2.1	1.547	3.83		1.548	-13.182	1.548	21.8	1.548	18.774		1.548	-9.241	1.548	16.43	1.548	7.03
		0.276	-0.04537								1.55	-0.719	1.55	2.137	1.55	3.668		1.552	-13.197	1.552	21.976	1.552	18.728		1.552	-9.157	1.552	16.415	1.552	7.213
		0.277	-0.04389								1.554	-0.718	1.554	2.157	1.554	3.558		1.555	-13.264	1.555	22.14	1.555	18.848		1.555	-9.047	1.555	16.34	1.555	7.284
		0.278	-0.04287								1.557	-0.717	1.557	2.177	1.557	3.448		1.558	-13.33	1.558	22.304	1.558	18.968		1.558	-8.938	1.558	16.264	1.558	7.354
		0.278	-0.0408								1.56	-0.715	1.56	2.196	1.56	3.363		1.562	-13.406	1.562	22.356	1.562	18.915		1.562	-8.827	1.562	16.334	1.562	7.436
		0.279	-0.04348								1.564	-0.707	1.564	2.209	1.564	3.453		1.565	-13.491	1.565	22.294	1.565	18.683		1.565	-8.715	1.565	16.553	1.565	7.53
		0.279	-0.04404								1.567	-0.698	1.567	2.223	1.567	3.542		1.568	-13.577	1.568	22.231	1.568	18.452		1.568	-8.604	1.568	16.772	1.568	7.624
		0.28	-0.0463								1.57	-0.696	1.57	2.24	1.57	3.61		1.572	-13.644	1.572	22.276	1.572	18.429		1.572	-8.55	1.572	17.014	1.572	7.733
		0.281	-0.04668								1.574	-0.735	1.574	2.283	1.574	3.517		1.575	-13.693	1.575	22.434	1.575	18.631		1.575	-8.559	1.575	17.281	1.575	7.857
		0.281	-0.0477								1.577	-0.775	1.577	2.326	1.577	3.423		1.578	-13.741	1.578	22.593	1.578	18.833		1.578	-8.568	1.578	17.547	1.578	7.981
		0.282	-0.0472								1.58	-0.81	1.58	2.372	1.58	3.343		1.582	-13.774	1.582	22.77	1.582	18.882		1.582	-8.518	1.582	17.741	1.582	8.202
		0.282	-0.04845								1.584	-0.804	1.584	2.447	1.584	3.383		1.585	-13.788	1.585	22.968	1.585	18.76		1.585	-8.403	1.585	17.855	1.585	8.531
		0.283	-0.04945								1.587	-0.798	1.587	2.522	1.587	3.424		1.588	-13.802	1.588	23.165	1.588	18.638		1.588	-8.287	1.588	17.969	1.588	8.86
		0.284	-0.04946								1.59	-0.792	1.59	2.605	1.59	3.457		1.592	-13.854	1.592	23.326	1.592	18.602		1.592	-8.199	1.592	18.1	1.592	9.132
		0.284	-0.0496								1.594	-0.788	1.594	2.773	1.594	3.419		1.595	-13.95	1.595	23.445	1.595	18.668		1.595	-8.141	1.595	18.253	1.595	9.34
		0.285	-0.05027								1.597	-0.785	1.597	2.94	1.597	3.381		1.598	-14.045	1.598	23.563	1.598	18.733		1.598	-8.084	1.598	18.405	1.598	9.547
		0.285	-0.05042								1.6	-0.78	1.6	3.108	1.6	3.351		1.602	-14.121	1.602	23.668	1.602	18.667		1.602	-8.049	1.602	18.466	1.602	9.727
		0.286	-0.05013								1.604	-0.755	1.604	3.284	1.604	3.419		1.605	-14.175	1.605	23.756	1.605	18.442		1.605	-8.041	1.605	18.417	1.605	9.872
		0.286	-0.04994								1.607	-0.73	1.607	3.461	1.607	3.487		1.608	-14.228	1.608	23.844	1.608	18.217		1.608	-8.033	1.608	18.368	1.608	10.017
		0.287	-0.05051								1.61	-0.702	1.61	3.628	1.61	3.554		1.611	-14.253	1.611	24.069	1.611	18.254		1.611	-8.056	1.611	18.38	1.611	9.981
		0.288	-0.05064								1.614	-0.651	1.614	3.676	1.614	3.607		1.615	-14.242	1.615	24.465	1.615	18.62		1.615	-8.118	1.615	18.468	1.615	9.716
		0.288	-0.05057								1.617	-0.599	1.617	3.725	1.617	3.661		1.618	-14.23	1.618	24.862	1.618	18.985		1.618	-8.18	1.618	18.555	1.618	9.452
		0.289	-0.05154								1.62	-0.551	1.62	3.775	1.62	3.716		1.621	-14.265	1.621	25.186	1.621	19.205		1.621	-8.254	1.621	18.568	1.621	9.3
		0.289	-0.05251								1.624	-0.573	1.624	3.863	1.624	3.792		1.625	-14.359	1.625	25.416	1.625	19.233		1.625	-8.344	1.625	18.484	1.625	9.294
		0.29	-0.05366								1.627	-0.596	1.627	3.95	1.627	3.868		1.628	-14.454	1.628	25.646	1.628	19.262		1.628	-8.433	1.628	18.399	1.628	9.288
		0.291	-0.05425								1.63	-0.619	1.63	4.036	1.63	3.938		1.631	-14.511	1.631	25.799	1.631	19.221		1.631	-8.556	1.631	18.335	1.631	9.006
		0.291	-0.05355								1.633	-0.669	1.633	4.086	1.633	3.87		1.635	-14.517	1.635	25.846	1.635	19.083		1.635	-8.723	1.635	18.301	1.635	8.349
		0.292	-0.05386								1.637	-0.718	1.637	4.136	1.637	3.801		1.638	-14.522	1.638	25.893	1.638	18.946		1.638	-8.889	1.638	18.266	1.638	7.692
		0.292	-0.05503								1.64	-0.767	1.64	4.186	1.64	3.735		1.641	-14.547	1.641	26.073	1.641	19.07		1.641	-9.066	1.641	18.089	1.641	7.125
		0.293	-0.05755								1.643	-0.806	1.643	4.235	1.643	3.74		1.645	-14.597	1.645	26.439	1.645	19.564		1.645	-9.258	1.645	17.711	1.645	6.687
		0.294	-0.05961								1.647	-0.844	1.647	4.284	1.647	3.745		1.648	-14.647	1.648	26.806	1.648	20.059		1.648	-9.449	1.648	17.333	1.648	6.249
		0.294	-0.05874								1.65	-0.882	1.65	4.33	1.65	3.749		1.651	-14.662	1.651	27.144	1.651	20.328		1.651	-9.651	1.651	17.077	1.651	5.838
		0.295	-0.05712								1.653	-0.895	1.653	4.244	1.653	3.679		1.655	-14.625	1.655	27.442	1.655	20.268		1.655	-9.868	1.655	17.002	1.655	5.467
		0.295	-0.05604								1.657	-0.907	1.657	4.158	1.657	3.609		1.658	-14.588	1.658	27.739	1.658	20.207		1.658	-10.086	1.658	16.926	1.658	5.097
		0.296	-0.05647								1.66	-0.92	1.66	4.072	1.66	3.538		1.661	-14.591	1.661	28.003	1.661	20.092		1.661	-10.271	1.661	16.846	1.661	4.634
		0.297	-0.05689								1.663	-0.972	1.663	4.096	1.663	3.341		1.665	-14.658	1.665	28.217	1.665	19.894		1.665	-10.406	1.665	16.76	1.665	4.029
		0.297	-0.05862								1.667	-1.023	1.667	4.12	1.667	3.144		1.668	-14.725	1.668	28.43	1.668	19.696		1.668	-10.542	1.668	16.675	1.668	3.424
		0.298	-0.05974								1.67	-1.075	1.67	4.144	1.67	2.947		1.671	-14.791	1.671	28.754	1.671	19.623		1.671	-10.689	1.671	16.628	1.671	2.949
		0.298	-0.06221								1.673	-1.086	1.673	4.106	1.673	2.821		1.675	-14.855	1.675	29.254	1.675	19.748		1.675	-10.855	1.675	16.642	1.675	2.681
		0.299	-0.0653								1.677	-1.098	1.677	4.068	1.677	2.696		1.678	-14.919	1.678	29.755	1.678	19.873		1.678	-11.021	1.678	16.656	1.678	2.414
		0.299	-0.06635								1.68	-1.109	1.68	4.031	1.68	2.57		1.681	-14.915	1.681	30.16	1.681	20.015		1.681	-11.19	1.681	16.637	1.681	2.176
		0.3	-0.06811								1.683	-1.108	1.683	4.047	1.683	2.422		1.685	-14.798	1.685	30.408	1.685	20.186		1.685	-11.363	1.685	16.561	1.685	1.986
		0.301	-0.07029								1.687	-1.106	1.687	4.064	1.687	2.274		1.688	-14.681	1.688	30.656	1.688	20.358		1.688	-11.536	1.688	16.486	1.688	1.796
		0.301	-0.07179								1.69	-1.105	1.69	4.081	1.69	2.125		1.691	-14.612	1.691	30.912	1.691	20.542		1.691	-11.669	1.691	16.391	1.691	1.751
		0.302	-0.07035								1.693	-1.129	1.693	4.107	1.693	2.211		1.695	-14.627	1.695	31.183	1.695	20.748		1.695	-11.735	1.695	16.262	1.695	1.957
		0.302	-0.0708								1.697	-1.153	1.697	4.133	1.697	2.303		1.698	-14.642	1.698	31.453	1.698	20.955		1.698	-11.801	1.698	16.133	1.698	2.163
		0.303	-0.07262								1.7	-1.177	1.7	4.16	1.7	2.395		1.701	-14.664	1.701	31.81	1.701	21.043		1.701	-11.841	1.701	15.948	1.701	2.192
		0.304	-0.07392								1.703	-1.16	1.703	4.282	1.703	2.179		1.705	-14.7	1.705	32.323	1.705	20.918		1.705	-11.835	1.705	15.662	1.705	1.902
		0.304	-0.0741								1.707	-1.141	1.707	4.408	1.707	1.951		1.708	-14.736	1.708	32.837	1.708	20.793		1.708	-11.83	1.708	15.376	1.708	1.613
		0.305	-0.0742								1.71	-1.122	1.71	4.534	1.71	1.722		1.711	-14.749	1.711	33.363	1.711	20.829		1.711	-11.847	1.711	15.247	1.711	1.208
		0.305	-0.07461								1.713	-1.159	1.713	4.629	1.713	1.824		1.714	-14.722	1.714	33.915	1.714	21.17		1.714	-11.909	1.714	15.415	1.714	0.587
		0.306	-0.07482								1.716	-1.199	1.716	4.721	1.716	1.944		1.718	-14.694	1.718	34.467	1.718	21.51		1.718	-11.971	1.718	15.583	1.718	-0.034
		0.307	-0.07715								1.72	-1.239	1.72	4.814	1.72	2.064		1.721	-14.659	1.721	35.029	1.721	21.862		1.721	-12.03	1.721	15.737	1.721	-0.379
		0.307	-0.07701								1.723	-1.215	1.723	4.975	1.723	1.969		1.724	-14.607	1.724	35.613	1.724	22.236		1.724	-12.085	1.724	15.866	1.724	-0.179
		0.308	-0.07906								1.726	-1.186	1.726	5.141	1.726	1.859		1.728	-14.555	1.728	36.197	1.728	22.61		1.728	-12.139	1.728	15.994	1.728	0.021
		0.308	-0.07929								1.73	-1.157	1.73	5.306	1.73	1.749		1.731	-14.512	1.731	36.728	1.731	22.95		1.731	-12.216	1.731	16.095	1.731	0.135
		0.309	-0.07899								1.733	-1.173	1.733	5.461	1.733	1.807		1.734	-14.487	1.734	37.151	1.734	23.22		1.734	-12.337	1.734	16.143	1.734	0.076
		0.31	-0.07905								1.736	-1.193	1.736	5.614	1.736	1.878		1.738	-14.463	1.738	37.573	1.738	23.491		1.738	-12.459	1.738	16.19	1.738	0.016
		0.31	-0.08002								1.74	-1.212	1.74	5.768	1.74	1.95		1.741	-14.431	1.741	38.021	1.741	23.642		1.741	-12.571	1.741	16.133	1.741	-0.087
		0.311	-0.08208								1.743	-1.246	1.743	5.931	1.743	1.756		1.744	-14.384	1.744	38.523	1.744	23.537		1.744	-12.661	1.744	15.852	1.744	-0.282
		0.311	-0.08344								1.746	-1.282	1.746	6.095	1.746	1.538		1.748	-14.337	1.748	39.026	1.748	23.433		1.748	-12.751	1.748	15.57	1.748	-0.477
		0.312	-0.08544								1.75	-1.317	1.75	6.259	1.75	1.319		1.751	-14.294	1.751	39.512	1.751	23.518		1.751	-12.805	1.751	15.442	1.751	-0.728
		0.312	-0.08777								1.753	-1.325	1.753	6.422	1.753	1.251		1.754	-14.26	1.754	39.965	1.754	24.027		1.754	-12.777	1.754	15.655	1.754	-1.105
		0.313	-0.08959								1.756	-1.329	1.756	6.585	1.756	1.199		1.758	-14.226	1.758	40.417	1.758	24.535		1.758	-12.748	1.758	15.868	1.758	-1.482
		0.314	-0.09056								1.76	-1.333	1.76	6.749	1.76	1.148		1.761	-14.209	1.761	40.961	1.761	24.918		1.761	-12.706	1.761	16.032	1.761	-1.69
		0.314	-0.09238								1.763	-1.336	1.763	6.863	1.763	1.335		1.764	-14.233	1.764	41.721	1.764	25.006		1.764	-12.631	1.764	16.084	1.764	-1.501
		0.315	-0.09352								1.766	-1.339	1.766	6.971	1.766	1.551		1.768	-14.256	1.768	42.481	1.768	25.094		1.768	-12.557	1.768	16.135	1.768	-1.313
		0.315	-0.09445								1.77	-1.343	1.77	7.079	1.77	1.768		1.771	-14.259	1.771	43.18	1.771	25.246		1.771	-12.54	1.771	16.235	1.771	-1.18
		0.316	-0.09492								1.773	-1.328	1.773	7.281	1.773	1.545		1.774	-14.213	1.774	43.727	1.774	25.556		1.774	-12.665	1.774	16.453	1.774	-1.183
		0.317	-0.09515								1.776	-1.31	1.776	7.497	1.776	1.259		1.778	-14.166	1.778	44.274	1.778	25.866		1.778	-12.789	1.778	16.671	1.778	-1.186
		0.317	-0.09683								1.78	-1.292	1.78	7.714	1.78	0.974		1.781	-14.103	1.781	44.798	1.781	26.185		1.781	-12.854	1.781	16.899	1.781	-1.21
		0.318	-0.09633								1.783	-1.265	1.783	7.955	1.783	1.076		1.784	-14.001	1.784	45.264	1.784	26.528		1.784	-12.766	1.784	17.151	1.784	-1.29
		0.318	-0.09581								1.786	-1.236	1.786	8.2	1.786	1.239		1.788	-13.899	1.788	45.729	1.788	26.871		1.788	-12.678	1.788	17.404	1.788	-1.371
		0.319	-0.09703								1.79	-1.207	1.79	8.445	1.79	1.403		1.791	-13.818	1.791	46.243	1.791	27.239		1.791	-12.61	1.791	17.631	1.791	-1.412
		0.32	-0.09884								1.793	-1.213	1.793	8.665	1.793	1.501		1.794	-13.796	1.794	46.889	1.794	27.676		1.794	-12.599	1.794	17.787	1.794	-1.351
		0.32	-0.09929								1.796	-1.225	1.796	8.881	1.796	1.587		1.798	-13.773	1.798	47.535	1.798	28.113		1.798	-12.588	1.798	17.943	1.798	-1.289
		0.321	-0.09931								1.799	-1.237	1.799	9.097	1.799	1.673		1.801	-13.738	1.801	48.199	1.801	28.468		1.801	-12.578	1.801	18.125	1.801	-1.17
		0.321	-0.09968								1.803	-1.213	1.803	9.373	1.803	1.577		1.804	-13.665	1.804	48.914	1.804	28.588		1.804	-12.568	1.804	18.383	1.804	-0.883
		0.322	-0.10118								1.806	-1.183	1.806	9.66	1.806	1.445		1.808	-13.593	1.808	49.628	1.808	28.708		1.808	-12.559	1.808	18.641	1.808	-0.597
		0.323	-0.1016								1.809	-1.152	1.809	9.947	1.809	1.314		1.811	-13.538	1.811	50.276	1.811	28.914		1.811	-12.562	1.811	18.938	1.811	-0.429
		0.323	-0.10144								1.813	-1.129	1.813	10.155	1.813	1.374		1.814	-13.54	1.814	50.725	1.814	29.376		1.814	-12.6	1.814	19.352	1.814	-0.618
		0.324	-0.10119								1.816	-1.108	1.816	10.347	1.816	1.474		1.817	-13.542	1.817	51.174	1.817	29.839		1.817	-12.638	1.817	19.766	1.817	-0.807
		0.324	-0.10137								1.819	-1.087	1.819	10.54	1.819	1.575		1.821	-13.531	1.821	51.643	1.821	30.185		1.821	-12.633	1.821	20.274	1.821	-0.849
		0.325	-0.10159								1.823	-1.061	1.823	10.776	1.823	1.576		1.824	-13.479	1.824	52.177	1.824	30.165		1.824	-12.494	1.824	21.078	1.824	-0.427
		0.325	-0.10144								1.826	-1.033	1.826	11.023	1.826	1.555		1.827	-13.427	1.827	52.711	1.827	30.145		1.827	-12.354	1.827	21.883	1.827	-0.005
		0.326	-0.09951								1.829	-1.005	1.829	11.27	1.829	1.534		1.831	-13.358	1.831	53.312	1.831	30.271		1.831	-12.245	1.831	22.687	1.831	0.385
		0.327	-0.09931								1.833	-0.986	1.833	11.594	1.833	1.614		1.834	-13.231	1.834	54.141	1.834	30.887		1.834	-12.235	1.834	23.487	1.834	0.664
		0.327	-0.10193								1.836	-0.968	1.836	11.937	1.836	1.718		1.837	-13.104	1.837	54.97	1.837	31.503		1.837	-12.226	1.837	24.288	1.837	0.943
		0.328	-0.10377								1.839	-0.95	1.839	12.28	1.839	1.822		1.841	-13.003	1.841	55.769	1.841	32.1		1.841	-12.2	1.841	25.22	1.841	1.209
		0.328	-0.10396								1.843	-0.91	1.843	12.645	1.843	1.881		1.844	-12.992	1.844	56.461	1.844	32.628		1.844	-12.119	1.844	26.616	1.844	1.428
		0.329	-0.10349								1.846	-0.864	1.846	13.017	1.846	1.927		1.847	-12.981	1.847	57.153	1.847	33.157		1.847	-12.038	1.847	28.012	1.847	1.647
		0.33	-0.10199								1.849	-0.819	1.849	13.388	1.849	1.974		1.851	-12.947	1.851	57.801	1.851	33.634		1.851	-11.937	1.851	29.461	1.851	1.977
		0.33	-0.10115								1.853	-0.775	1.853	13.744	1.853	2.025		1.854	-12.831	1.854	58.28	1.854	33.921		1.854	-11.765	1.854	31.105	1.854	2.719
		0.331	-0.10016								1.856	-0.732	1.856	14.096	1.856	2.077		1.857	-12.715	1.857	58.76	1.857	34.208		1.857	-11.592	1.857	32.75	1.857	3.462
		0.331	-0.10078								1.859	-0.688	1.859	14.447	1.859	2.13		1.861	-12.62	1.861	59.25	1.861	34.473		1.861	-11.408	1.861	34.467	1.861	4.215
		0.332	-0.10068								1.863	-0.679	1.863	14.859	1.863	2.233		1.864	-12.609	1.864	59.779	1.864	34.65		1.864	-11.18	1.864	36.473	1.864	5.015
		0.333	-0.10141								1.866	-0.679	1.866	15.289	1.866	2.352		1.867	-12.599	1.867	60.309	1.867	34.828		1.867	-10.953	1.867	38.479	1.867	5.814
		0.333	-0.10393								1.869	-0.68	1.869	15.718	1.869	2.47		1.871	-12.575	1.871	60.892	1.871	35.128		1.871	-10.744	1.871	40.587	1.871	6.662
		0.334	-0.10367								1.873	-0.622	1.873	16.207	1.873	2.489		1.874	-12.498	1.874	61.702	1.874	35.946		1.874	-10.613	1.874	43.123	1.874	7.719
		0.334	-0.10259								1.876	-0.545	1.876	16.714	1.876	2.476		1.877	-12.421	1.877	62.512	1.877	36.764		1.877	-10.482	1.877	45.659	1.877	8.776
		0.335	-0.10348								1.879	-0.469	1.879	17.221	1.879	2.462		1.881	-12.354	1.881	63.259	1.881	37.402		1.881	-10.321	1.881	48.243	1.881	9.901
		0.336	-0.10447								1.882	-0.43	1.882	17.675	1.882	2.508		1.884	-12.33	1.884	63.722	1.884	37.24		1.884	-10.025	1.884	51.041	1.884	11.328
		0.336	-0.10359								1.886	-0.404	1.886	18.111	1.886	2.574		1.887	-12.307	1.887	64.185	1.887	37.078		1.887	-9.729	1.887	53.839	1.887	12.756
		0.337	-0.1037								1.889	-0.379	1.889	18.546	1.889	2.639		1.891	-12.281	1.891	64.669	1.891	37.084		1.891	-9.416	1.891	56.827	1.891	14.229
		0.337	-0.10379								1.892	-0.308	1.892	18.85	1.892	2.626		1.894	-12.246	1.894	65.251	1.894	37.893		1.894	-9.024	1.894	60.723	1.894	15.921
		0.338	-0.10578								1.896	-0.22	1.896	19.105	1.896	2.583		1.897	-12.212	1.897	65.834	1.897	38.702		1.897	-8.632	1.897	64.619	1.897	17.614
		0.338	-0.10726								1.899	-0.132	1.899	19.36	1.899	2.54		1.901	-12.179	1.901	66.413	1.901	39.407		1.901	-8.195	1.901	68.979	1.901	19.329
		0.339	-0.10759								1.902	-0.11	1.902	19.479	1.902	2.637		1.904	-12.154	1.904	66.976	1.904	39.577		1.904	-7.528	1.904	75.718	1.904	21.161
		0.34	-0.10916								1.906	-0.114	1.906	19.546	1.906	2.788		1.907	-12.129	1.907	67.539	1.907	39.748		1.907	-6.861	1.907	82.458	1.907	22.993
		0.34	-0.11028								1.909	-0.118	1.909	19.613	1.909	2.94		1.911	-12.1	1.911	68.084	1.911	39.946		1.911	-6.133	1.911	90.099	1.911	24.838
		0.341	-0.11231								1.912	-0.097	1.912	19.528	1.912	3.11		1.914	-12.052	1.914	68.535	1.914	40.298		1.914	-5.073	1.914	102.707	1.914	26.761
		0.341	-0.11098								1.916	-0.065	1.916	19.38	1.916	3.287		1.917	-12.003	1.917	68.986	1.917	40.651		1.917	-4.013	1.917	115.315	1.917	28.684
		0.342	-0.10974								1.919	-0.034	1.919	19.233	1.919	3.464		1.92	-11.946	1.92	69.439	1.92	41.002		1.92	-2.857	1.92	129.018	1.92	30.654
		0.343	-0.10865								1.922	-0.048	1.922	19.161	1.922	3.457		1.924	-11.845	1.924	69.906	1.924	41.35		1.924	-1.136	1.924	149.232	1.924	32.902
		0.343	-0.10734								1.926	-0.081	1.926	19.122	1.926	3.37		1.927	-11.744	1.927	70.373	1.927	41.699		1.927	0.586	1.927	169.446	1.927	35.15
		0.344	-0.10746								1.929	-0.115	1.929	19.083	1.929	3.283		1.93	-11.657	1.93	70.846	1.93	42.074		1.93	2.362	1.93	190.363	1.93	37.347
		0.344	-0.10932								1.932	-0.101	1.932	19.077	1.932	3.403		1.934	-11.657	1.934	71.356	1.934	42.629		1.934	4.493	1.934	215.81	1.934	39.216
		0.345	-0.11039								1.936	-0.063	1.936	19.085	1.936	3.618		1.937	-11.657	1.937	71.867	1.937	43.184		1.937	6.625	1.937	241.257	1.937	41.085
		0.346	-0.10942								1.939	-0.026	1.939	19.093	1.939	3.833		1.94	-11.648	1.94	72.359	1.94	43.728		1.94	8.732	1.94	266.109	1.94	42.935
		0.346	-0.10893								1.942	-0.024	1.942	19.022	1.942	3.848		1.944	-11.579	1.944	72.723	1.944	44.206		1.944	10.669	1.944	286.783	1.944	44.651
		0.347	-0.10842								1.946	-0.04	1.946	18.912	1.946	3.765		1.947	-11.509	1.947	73.086	1.947	44.683		1.947	12.606	1.947	307.457	1.947	46.367
		0.347	-0.10693								1.949	-0.055	1.949	18.801	1.949	3.681		1.95	-11.458	1.95	73.46	1.95	45.14		1.95	14.391	1.95	326.678	1.95	48.078
		0.348	-0.1073								1.952	-0.08	1.952	18.824	1.952	3.701		1.954	-11.544	1.954	73.91	1.954	45.447		1.954	14.999	1.954	334.725	1.954	49.743
		0.349	-0.10698								1.956	-0.11	1.956	18.916	1.956	3.775		1.957	-11.63	1.957	74.361	1.957	45.754		1.957	15.606	1.957	342.771	1.957	51.409
		0.349	-0.10685								1.959	-0.14	1.959	19.007	1.959	3.848		1.96	-11.695	1.96	74.758	1.96	46.078		1.96	16.119	1.96	349.387	1.96	52.987
		0.35	-0.10733								1.962	-0.135	1.962	18.866	1.962	3.9		1.964	-11.578	1.964	74.696	1.964	46.54		1.964	15.827	1.964	343.851	1.964	53.819
		0.35	-0.10751								1.965	-0.111	1.965	18.599	1.965	3.939		1.967	-11.461	1.967	74.635	1.967	47.003		1.967	15.534	1.967	338.316	1.967	54.651
		0.351	-0.10711								1.969	-0.086	1.969	18.331	1.969	3.979		1.97	-11.359	1.97	74.629	1.97	47.451		1.97	15.175	1.97	331.963	1.97	55.471
		0.351	-0.10662								1.972	-0.098	1.972	18.094	1.972	4.017		1.974	-11.404	1.974	75.142	1.974	47.765		1.974	14.187	1.974	317.887	1.974	56.188
		0.352	-0.10601								1.975	-0.131	1.975	17.874	1.975	4.056		1.977	-11.448	1.977	75.654	1.977	48.079		1.977	13.198	1.977	303.81	1.977	56.904
		0.353	-0.10694								1.979	-0.164	1.979	17.654	1.979	4.095		1.98	-11.495	1.98	76.117	1.98	48.393		1.98	12.181	1.98	289.412	1.98	57.672
		0.353	-0.10817								1.982	-0.197	1.982	17.349	1.982	4.016		1.984	-11.564	1.984	76.049	1.984	48.703		1.984	10.873	1.984	271.594	1.984	58.996
		0.354	-0.10754								1.985	-0.232	1.985	16.992	1.985	3.868		1.987	-11.633	1.987	75.98	1.987	49.013		1.987	9.564	1.987	253.776	1.987	60.32
		0.354	-0.10729								1.989	-0.266	1.989	16.636	1.989	3.72		1.99	-11.691	1.99	75.904	1.99	49.339		1.99	8.264	1.99	236.014	1.99	61.837
		0.355	-0.10701								1.992	-0.309	1.992	16.114	1.992	3.694		1.994	-11.619	1.994	75.729	1.994	49.843		1.994	7.069	1.994	218.926	1.994	65.689
		0.356	-0.10706								1.995	-0.358	1.995	15.485	1.995	3.747		1.997	-11.546	1.997	75.554	1.997	50.347		1.997	5.874	1.997	201.838	1.997	69.54
		0.356	-0.10731								1.999	-0.406	1.999	14.857	1.999	3.799		2	-11.478	2	75.39	2	50.836		2	4.697	2	184.885	2	73.601
		0.357	-0.10741								2.002	-0.464	2.002	14.266	2.002	3.76		2.004	-11.478	2.004	75.367	2.004	51.106		2.004	3.772	2.004	169.816	2.004	80.592
		0.357	-0.1078								2.005	-0.527	2.005	13.7	2.005	3.66		2.007	-11.477	2.007	75.345	2.007	51.376		2.007	2.847	2.007	154.746	2.007	87.583
		0.358	-0.10799								2.009	-0.591	2.009	13.133	2.009	3.559		2.01	-11.479	2.01	75.315	2.01	51.646		2.01	1.945	2.01	139.855	2.01	94.643
		0.359	-0.10948								2.012	-0.682	2.012	12.477	2.012	3.442		2.014	-11.519	2.014	75.155	2.014	51.933		2.014	1.425	2.014	127.923	2.014	102.829
		0.359	-0.11152								2.015	-0.793	2.015	11.756	2.015	3.313		2.017	-11.559	2.017	74.995	2.017	52.22		2.017	0.904	2.017	115.99	2.017	111.015
		0.36	-0.11252								2.019	-0.904	2.019	11.036	2.019	3.184		2.02	-11.596	2.02	74.856	2.02	52.507		2.02	0.39	2.02	104.21	2.02	119.12
		0.36	-0.11187								2.022	-0.989	2.022	10.358	2.022	3.169		2.023	-11.568	2.023	75.122	2.023	52.81		2.023	0.018	2.023	95.495	2.023	125.58
		0.361	-0.11267								2.025	-1.054	2.025	9.709	2.025	3.237		2.027	-11.54	2.027	75.388	2.027	53.113		2.027	-0.354	2.027	86.779	2.027	132.04
		0.362	-0.11333								2.029	-1.119	2.029	9.061	2.029	3.306		2.03	-11.51	2.03	75.665	2.03	53.398		2.03	-0.721	2.03	78.169	2.03	138.317
		0.362	-0.1138								2.032	-1.202	2.032	8.353	2.032	3.304		2.033	-11.426	2.033	76.233	2.033	53.215		2.033	-0.971	2.033	72.248	2.033	139.922
		0.363	-0.11587								2.035	-1.297	2.035	7.599	2.035	3.246		2.037	-11.342	2.037	76.8	2.037	53.031		2.037	-1.22	2.037	66.327	2.037	141.526
		0.363	-0.11689								2.039	-1.391	2.039	6.846	2.039	3.189		2.04	-11.258	2.04	77.401	2.04	52.874		2.04	-1.476	2.04	60.443	2.04	142.999
		0.364	-0.11744								2.042	-1.463	2.042	6.211	2.042	3.039		2.043	-11.153	2.043	79.196	2.043	53.613		2.043	-1.935	2.043	55.83	2.043	139.94
		0.365	-0.11652								2.045	-1.516	2.045	5.674	2.045	2.813		2.047	-11.049	2.047	80.991	2.047	54.352		2.047	-2.394	2.047	51.217	2.047	136.88
		0.365	-0.11574								2.048	-1.57	2.048	5.137	2.048	2.588		2.05	-10.943	2.05	82.791	2.05	55.079		2.05	-2.852	2.05	46.628	2.05	133.751
		0.366	-0.11516								2.052	-1.612	2.052	4.586	2.052	2.388		2.053	-10.771	2.053	84.848	2.053	55.147		2.053	-3.297	2.053	43.311	2.053	126.945
		0.366	-0.11427								2.055	-1.647	2.055	4.024	2.055	2.209		2.057	-10.599	2.057	86.905	2.057	55.215		2.057	-3.742	2.057	39.993	2.057	120.138
		0.367	-0.11475								2.058	-1.681	2.058	3.461	2.058	2.03		2.06	-10.428	2.06	88.961	2.06	55.281		2.06	-4.187	2.06	36.684	2.06	113.322
		0.367	-0.11574								2.062	-1.725	2.062	3.055	2.062	1.969		2.063	-10.298	2.063	90.821	2.063	55.134		2.063	-4.689	2.063	34.411	2.063	105.312
		0.368	-0.11622								2.065	-1.778	2.065	2.789	2.065	2.011		2.067	-10.169	2.067	92.68	2.067	54.986		2.067	-5.19	2.067	32.137	2.067	97.303
		0.369	-0.11699								2.068	-1.83	2.068	2.523	2.068	2.054		2.07	-10.039	2.07	94.54	2.07	54.839		2.07	-5.691	2.07	29.863	2.07	89.294
		0.369	-0.1178								2.072	-1.874	2.072	2.196	2.072	1.885		2.073	-9.902	2.073	95.062	2.073	54.693		2.073	-6.23	2.073	28.173	2.073	81.633
		0.37	-0.11776								2.075	-1.908	2.075	1.814	2.075	1.518		2.077	-9.765	2.077	95.582	2.077	54.547		2.077	-6.769	2.077	26.483	2.077	73.972
		0.37	-0.11843								2.078	-1.942	2.078	1.431	2.078	1.15		2.08	-9.627	2.08	96.102	2.08	54.402		2.08	-7.308	2.08	24.793	2.08	66.312
		0.371	-0.11999								2.082	-1.962	2.082	1.098	2.082	0.948		2.083	-9.724	2.083	95.273	2.083	54.653		2.083	-7.827	2.083	23.57	2.083	59.701
		0.372	-0.12102								2.085	-1.969	2.085	0.814	2.085	0.909		2.087	-9.824	2.087	94.43	2.087	54.909		2.087	-8.346	2.087	22.351	2.087	53.102
		0.372	-0.12207								2.088	-1.976	2.088	0.53	2.088	0.869		2.09	-9.923	2.09	93.586	2.09	55.165		2.09	-8.864	2.09	21.133	2.09	46.502
		0.373	-0.12327								2.092	-2.015	2.092	0.315	2.092	0.834		2.093	-10.194	2.093	91.151	2.093	54.922		2.093	-9.384	2.093	20.188	2.093	41.217
		0.373	-0.1232								2.095	-2.087	2.095	0.17	2.095	0.805		2.097	-10.468	2.097	88.682	2.097	54.668		2.097	-9.903	2.097	19.249	2.097	35.958
		0.374	-0.12271								2.098	-2.16	2.098	0.025	2.098	0.775		2.1	-10.743	2.1	86.214	2.1	54.415		2.1	-10.422	2.1	18.31	2.1	30.7
		0.375	-0.12257								2.102	-2.197	2.102	-0.166	2.102	0.675		2.103	-11.056	2.103	81.891	2.103	54.119		2.103	-10.785	2.103	17.702	2.103	26.783
		0.375	-0.12187								2.105	-2.194	2.105	-0.408	2.105	0.497		2.107	-11.37	2.107	77.511	2.107	53.822		2.107	-11.144	2.107	17.103	2.107	22.908
		0.376	-0.12117								2.108	-2.191	2.108	-0.65	2.108	0.319		2.11	-11.685	2.11	73.131	2.11	53.525		2.11	-11.502	2.11	16.505	2.11	19.033
		0.376	-0.12174								2.112	-2.203	2.112	-0.85	2.112	0.127		2.113	-12.042	2.113	68.893	2.113	53.134		2.113	-11.71	2.113	16.195	2.113	16.03
		0.377	-0.12314								2.115	-2.234	2.115	-1	2.115	-0.082		2.117	-12.401	2.117	64.66	2.117	52.74		2.117	-11.911	2.117	15.897	2.117	13.064
		0.378	-0.12316								2.118	-2.264	2.118	-1.151	2.118	-0.29		2.12	-12.76	2.12	60.428	2.12	52.345		2.12	-12.113	2.12	15.6	2.12	10.097
		0.378	-0.12239								2.122	-2.296	2.122	-1.325	2.122	-0.439		2.123	-13.108	2.123	56.673	2.123	52.784		2.123	-12.168	2.123	15.422	2.123	8.455
		0.379	-0.12177								2.125	-2.328	2.125	-1.526	2.125	-0.519		2.126	-13.456	2.126	52.943	2.126	53.266		2.126	-12.216	2.126	15.251	2.126	6.882
		0.379	-0.12149								2.128	-2.36	2.128	-1.728	2.128	-0.598		2.13	-13.803	2.13	49.213	2.13	53.748		2.13	-12.264	2.13	15.08	2.13	5.309
		0.38	-0.1231								2.131	-2.403	2.131	-1.904	2.131	-0.74		2.133	-14.053	2.133	46.767	2.133	54.728		2.133	-12.319	2.133	15.06	2.133	4.205
		0.38	-0.12222								2.135	-2.459	2.135	-2.049	2.135	-0.96		2.136	-14.297	2.136	44.401	2.136	55.739		2.136	-12.374	2.136	15.049	2.136	3.132
		0.381	-0.12283								2.138	-2.515	2.138	-2.193	2.138	-1.18		2.14	-14.541	2.14	42.034	2.14	56.751		2.14	-12.429	2.14	15.038	2.14	2.058
		0.382	-0.12297								2.141	-2.589	2.141	-2.33	2.141	-1.341		2.143	-14.687	2.143	39.715	2.143	57.02		2.143	-12.512	2.143	15.115	2.143	1.157
		0.382	-0.12292								2.145	-2.685	2.145	-2.458	2.145	-1.423		2.146	-14.825	2.146	37.4	2.146	57.235		2.146	-12.596	2.146	15.198	2.146	0.27
		0.383	-0.12164								2.148	-2.782	2.148	-2.586	2.148	-1.505		2.15	-14.963	2.15	35.084	2.15	57.45		2.15	-12.68	2.15	15.281	2.15	-0.617
		0.383	-0.12012								2.151	-2.827	2.151	-2.655	2.151	-1.603		2.153	-14.981	2.153	34.18	2.153	58.561		2.153	-12.722	2.153	15.196	2.153	-1.107
		0.384	-0.11844								2.155	-2.802	2.155	-2.642	2.155	-1.722		2.156	-14.989	2.156	33.396	2.156	59.748		2.156	-12.76	2.156	15.096	2.156	-1.563
		0.385	-0.11687								2.158	-2.777	2.158	-2.629	2.158	-1.841		2.16	-14.997	2.16	32.611	2.16	60.936		2.16	-12.798	2.16	14.996	2.16	-2.019
		0.385	-0.11616								2.161	-2.765	2.161	-2.671	2.161	-1.923		2.163	-15.067	2.163	31.602	2.163	60.958		2.163	-12.897	2.163	14.829	2.163	-2.334
		0.386	-0.11495								2.165	-2.772	2.165	-2.792	2.165	-1.951		2.166	-15.143	2.166	30.571	2.166	60.868		2.166	-13.003	2.166	14.657	2.166	-2.635
		0.386	-0.11325								2.168	-2.78	2.168	-2.912	2.168	-1.979		2.17	-15.219	2.17	29.541	2.17	60.778		2.17	-13.109	2.17	14.484	2.17	-2.937
		0.387	-0.11225								2.171	-2.78	2.171	-2.952	2.171	-2.012		2.173	-15.288	2.173	29.083	2.173	60.635		2.173	-13.163	2.173	14.343	2.173	-3.139
		0.388	-0.11127								2.175	-2.77	2.175	-2.87	2.175	-2.053		2.176	-15.357	2.176	28.687	2.176	60.486		2.176	-13.213	2.176	14.207	2.176	-3.331
		0.388	-0.10935								2.178	-2.76	2.178	-2.787	2.178	-2.094		2.18	-15.426	2.18	28.291	2.18	60.338		2.18	-13.262	2.18	14.07	2.18	-3.522
		0.389	-0.10855								2.181	-2.729	2.181	-2.738	2.181	-2.096		2.183	-15.559	2.183	27.513	2.183	58.14		2.183	-13.36	2.183	13.879	2.183	-3.674
		0.389	-0.10916								2.185	-2.664	2.185	-2.744	2.185	-2.037		2.186	-15.701	2.186	26.688	2.186	55.695		2.186	-13.464	2.186	13.681	2.186	-3.821
		0.39	-0.1088								2.188	-2.6	2.188	-2.75	2.188	-1.977		2.19	-15.842	2.19	25.863	2.19	53.25		2.19	-13.569	2.19	13.484	2.19	-3.968
		0.391	-0.10883								2.191	-2.533	2.191	-2.732	2.191	-1.997		2.193	-15.973	2.193	25.314	2.193	50.729		2.193	-13.596	2.193	13.509	2.193	-4.304
		0.391	-0.10922								2.195	-2.464	2.195	-2.671	2.195	-2.15		2.196	-16.102	2.196	24.802	2.196	48.198		2.196	-13.612	2.196	13.563	2.196	-4.664
		0.392	-0.10774								2.198	-2.395	2.198	-2.611	2.198	-2.304		2.2	-16.232	2.2	24.291	2.2	45.668		2.2	-13.629	2.2	13.617	2.2	-5.025
		0.392	-0.10596								2.201	-2.316	2.201	-2.584	2.201	-2.377		2.203	-16.351	2.203	23.86	2.203	42.97		2.203	-13.626	2.203	13.388	2.203	-5.038
		0.393	-0.10511								2.205	-2.221	2.205	-2.616	2.205	-2.306		2.206	-16.469	2.206	23.441	2.206	40.249		2.206	-13.62	2.206	13.118	2.206	-5.001
		0.393	-0.10464								2.208	-2.125	2.208	-2.648	2.208	-2.236		2.21	-16.587	2.21	23.022	2.21	37.527		2.21	-13.614	2.21	12.848	2.21	-4.963
		0.394	-0.10442								2.211	-2.04	2.211	-2.633	2.211	-2.248		2.213	-16.689	2.213	22.48	2.213	35.672		2.213	-13.537	2.213	12.73	2.213	-5.216
		0.395	-0.1046								2.214	-1.977	2.214	-2.529	2.214	-2.414		2.216	-16.789	2.216	21.919	2.216	33.955		2.216	-13.45	2.216	12.635	2.216	-5.515
		0.395	-0.10482								2.218	-1.915	2.218	-2.425	2.218	-2.58		2.22	-16.888	2.22	21.357	2.22	32.237		2.22	-13.362	2.22	12.541	2.22	-5.813
		0.396	-0.10543								2.221	-1.874	2.221	-2.358	2.221	-2.594		2.223	-16.949	2.223	21.032	2.223	30.627		2.223	-13.334	2.223	12.393	2.223	-6.179
		0.396	-0.10636								2.224	-1.876	2.224	-2.362	2.224	-2.306		2.226	-17.003	2.226	20.748	2.226	29.037		2.226	-13.317	2.226	12.235	2.226	-6.556
		0.397	-0.10663								2.228	-1.878	2.228	-2.367	2.228	-2.019		2.229	-17.058	2.229	20.463	2.229	27.446		2.229	-13.3	2.229	12.078	2.229	-6.932
		0.398	-0.10531								2.231	-1.859	2.231	-2.343	2.231	-1.823		2.233	-17.131	2.233	20.271	2.233	26.354		2.233	-13.254	2.233	12.027	2.233	-6.641
		0.398	-0.10392								2.234	-1.793	2.234	-2.258	2.234	-1.817		2.236	-17.207	2.236	20.095	2.236	25.353		2.236	-13.204	2.236	11.995	2.236	-6.226
		0.399	-0.10367								2.238	-1.727	2.238	-2.173	2.238	-1.81		2.239	-17.283	2.239	19.92	2.239	24.353		2.239	-13.153	2.239	11.964	2.239	-5.811
		0.399	-0.10308								2.241	-1.683	2.241	-2.149	2.241	-1.825		2.243	-17.315	2.243	19.745	2.243	23.989		2.243	-13.227	2.243	11.95	2.243	-5.71
		0.4	-0.10313								2.244	-1.687	2.244	-2.26	2.244	-1.886		2.246	-17.337	2.246	19.571	2.246	23.75		2.246	-13.324	2.246	11.938	2.246	-5.671
		0.401	-0.10336								2.248	-1.69	2.248	-2.371	2.248	-1.947		2.249	-17.36	2.249	19.397	2.249	23.511		2.249	-13.422	2.249	11.927	2.249	-5.633
		0.401	-0.10368								2.251	-1.688	2.251	-2.433	2.251	-1.958		2.253	-17.406	2.253	19.301	2.253	22.808		2.253	-13.5	2.253	11.835	2.253	-5.718
		0.402	-0.10261								2.254	-1.669	2.254	-2.384	2.254	-1.851		2.256	-17.458	2.256	19.222	2.256	22.008		2.256	-13.574	2.256	11.727	2.256	-5.83
		0.402	-0.10182								2.258	-1.651	2.258	-2.335	2.258	-1.744		2.259	-17.509	2.259	19.144	2.259	21.207		2.259	-13.648	2.259	11.618	2.259	-5.941
		0.403	-0.10173								2.261	-1.649	2.261	-2.296	2.261	-1.671		2.263	-17.533	2.263	18.853	2.263	20.799		2.263	-13.684	2.263	11.57	2.263	-5.983
		0.404	-0.1032								2.264	-1.687	2.264	-2.28	2.264	-1.68		2.266	-17.55	2.266	18.514	2.266	20.479		2.266	-13.711	2.266	11.536	2.266	-6.01
		0.404	-0.10321								2.268	-1.725	2.268	-2.265	2.268	-1.69		2.269	-17.568	2.269	18.175	2.269	20.16		2.269	-13.739	2.269	11.503	2.269	-6.036
		0.405	-0.10225								2.271	-1.755	2.271	-2.25	2.271	-1.705		2.273	-17.61	2.273	18.046	2.273	19.766		2.273	-13.865	2.273	11.435	2.273	-6.261
		0.405	-0.10471								2.274	-1.761	2.274	-2.237	2.274	-1.736		2.276	-17.659	2.276	17.967	2.276	19.354		2.276	-14.015	2.276	11.359	2.276	-6.534
		0.406	-0.1043								2.278	-1.767	2.278	-2.225	2.278	-1.766		2.279	-17.707	2.279	17.889	2.279	18.942		2.279	-14.165	2.279	11.283	2.279	-6.807
		0.406	-0.1044								2.281	-1.772	2.281	-2.215	2.281	-1.795		2.283	-17.761	2.283	17.666	2.283	18.829		2.283	-14.259	2.283	11.175	2.283	-6.859
		0.407	-0.10471								2.284	-1.771	2.284	-2.213	2.284	-1.824		2.286	-17.817	2.286	17.407	2.286	18.794		2.286	-14.339	2.286	11.057	2.286	-6.854
		0.408	-0.10534								2.288	-1.77	2.288	-2.212	2.288	-1.852		2.289	-17.873	2.289	17.147	2.289	18.758		2.289	-14.418	2.289	10.94	2.289	-6.849
		0.408	-0.10548								2.291	-1.8	2.291	-2.222	2.291	-1.852		2.293	-17.9	2.293	17.33	2.293	18.586		2.293	-14.528	2.293	10.931	2.293	-6.991
		0.409	-0.10548								2.294	-1.923	2.294	-2.264	2.294	-1.771		2.296	-17.919	2.296	17.633	2.296	18.378		2.296	-14.646	2.296	10.952	2.296	-7.172
		0.409	-0.10455								2.297	-2.046	2.297	-2.306	2.297	-1.689		2.299	-17.938	2.299	17.936	2.299	18.17		2.299	-14.764	2.299	10.973	2.299	-7.353
		0.41	-0.10329								2.301	-2.132	2.301	-2.342	2.301	-1.714		2.303	-17.985	2.303	17.671	2.303	17.914		2.303	-14.814	2.303	10.926	2.303	-7.383
		0.411	-0.10239								2.304	-2.104	2.304	-2.359	2.304	-2.076		2.306	-18.041	2.306	17.243	2.306	17.645		2.306	-14.845	2.306	10.859	2.306	-7.369
		0.411	-0.10094								2.307	-2.076	2.307	-2.377	2.307	-2.438		2.309	-18.097	2.309	16.815	2.309	17.376		2.309	-14.876	2.309	10.792	2.309	-7.355
		0.412	-0.1002								2.311	-2.061	2.311	-2.403	2.311	-2.681		2.313	-18.088	2.313	16.665	2.313	17.279		2.313	-14.924	2.313	10.751	2.313	-7.287
		0.412	-0.10037								2.314	-2.092	2.314	-2.458	2.314	-2.525		2.316	-18.06	2.316	16.601	2.316	17.235		2.316	-14.978	2.316	10.718	2.316	-7.203
		0.413	-0.10117								2.317	-2.123	2.317	-2.514	2.317	-2.368		2.319	-18.031	2.319	16.536	2.319	17.191		2.319	-15.031	2.319	10.686	2.319	-7.118
		0.414	-0.10233								2.321	-2.152	2.321	-2.535	2.321	-2.21		2.323	-18.097	2.323	16.43	2.323	16.93		2.323	-15.074	2.323	10.627	2.323	-7.203
		0.414	-0.10282								2.324	-2.175	2.324	-2.431	2.324	-2.048		2.326	-18.194	2.326	16.312	2.326	16.599		2.326	-15.114	2.326	10.559	2.326	-7.341
		0.415	-0.10321								2.327	-2.199	2.327	-2.326	2.327	-1.886		2.329	-18.292	2.329	16.193	2.329	16.268		2.329	-15.154	2.329	10.492	2.329	-7.479
		0.415	-0.10449								2.331	-2.218	2.331	-2.258	2.331	-1.811		2.332	-18.256	2.332	16.077	2.332	16.258		2.332	-15.175	2.332	10.389	2.332	-7.487
		0.416	-0.10427								2.334	-2.22	2.334	-2.334	2.334	-2.074		2.336	-18.176	2.336	15.962	2.336	16.355		2.336	-15.19	2.336	10.274	2.336	-7.45
		0.417	-0.10324								2.337	-2.223	2.337	-2.41	2.337	-2.338		2.339	-18.096	2.339	15.846	2.339	16.452		2.339	-15.205	2.339	10.158	2.339	-7.414
		0.417	-0.10381								2.341	-2.224	2.341	-2.46	2.341	-2.525		2.342	-18.149	2.342	15.786	2.342	16.329		2.342	-15.202	2.342	10.13	2.342	-7.354
		0.418	-0.10271								2.344	-2.218	2.344	-2.404	2.344	-2.39		2.346	-18.249	2.346	15.744	2.346	16.128		2.346	-15.192	2.346	10.132	2.346	-7.287
		0.418	-0.10258								2.347	-2.212	2.347	-2.347	2.347	-2.254		2.349	-18.349	2.349	15.703	2.349	15.928		2.349	-15.183	2.349	10.134	2.349	-7.219
		0.419	-0.10153								2.351	-2.215	2.351	-2.298	2.351	-2.134		2.352	-18.474	2.352	15.642	2.352	15.884		2.352	-15.221	2.352	10.107	2.352	-7.16
		0.419	-0.09903								2.354	-2.257	2.354	-2.278	2.354	-2.084		2.356	-18.607	2.356	15.574	2.356	15.9		2.356	-15.277	2.356	10.069	2.356	-7.104
		0.42	-0.09707								2.357	-2.3	2.357	-2.259	2.357	-2.034		2.359	-18.741	2.359	15.505	2.359	15.916		2.359	-15.333	2.359	10.031	2.359	-7.048
		0.421	-0.09464								2.361	-2.33	2.361	-2.259	2.361	-1.995		2.362	-18.714	2.362	15.434	2.362	15.703		2.362	-15.35	2.362	10.104	2.362	-7.048
		0.421	-0.09358								2.364	-2.304	2.364	-2.356	2.364	-2.004		2.366	-18.623	2.366	15.361	2.366	15.401		2.366	-15.351	2.366	10.222	2.366	-7.071
		0.422	-0.09359								2.367	-2.277	2.367	-2.453	2.367	-2.014		2.369	-18.531	2.369	15.288	2.369	15.1		2.369	-15.353	2.369	10.339	2.369	-7.094
		0.422	-0.09317								2.371	-2.262	2.371	-2.539	2.371	-2.036		2.372	-18.561	2.372	15.296	2.372	15.131		2.372	-15.364	2.372	10.444	2.372	-6.997
		0.423	-0.09283								2.374	-2.316	2.374	-2.565	2.374	-2.124		2.376	-18.639	2.376	15.336	2.376	15.299		2.376	-15.38	2.376	10.545	2.376	-6.849
		0.424	-0.09215								2.377	-2.369	2.377	-2.592	2.377	-2.212		2.379	-18.717	2.379	15.377	2.379	15.467		2.379	-15.395	2.379	10.646	2.379	-6.702
		0.424	-0.0914								2.38	-2.415	2.38	-2.593	2.38	-2.298		2.382	-18.766	2.382	15.221	2.382	15.567		2.382	-15.429	2.382	10.656	2.382	-6.565
		0.425	-0.09132								2.384	-2.413	2.384	-2.447	2.384	-2.365		2.386	-18.803	2.386	14.982	2.386	15.639		2.386	-15.471	2.386	10.628	2.386	-6.432
		0.425	-0.09217								2.387	-2.412	2.387	-2.302	2.387	-2.433		2.389	-18.839	2.389	14.742	2.389	15.711		2.389	-15.513	2.389	10.6	2.389	-6.298
		0.426	-0.09278								2.39	-2.414	2.39	-2.196	2.39	-2.477		2.392	-18.86	2.392	14.707	2.392	15.585		2.392	-15.51	2.392	10.471	2.392	-6.365
		0.427	-0.09246								2.394	-2.439	2.394	-2.356	2.394	-2.362		2.396	-18.875	2.396	14.765	2.396	15.369		2.396	-15.488	2.396	10.296	2.396	-6.523
		0.427	-0.09015								2.397	-2.463	2.397	-2.515	2.397	-2.248		2.399	-18.889	2.399	14.822	2.399	15.154		2.399	-15.465	2.399	10.122	2.399	-6.68
		0.428	-0.08951								2.4	-2.477	2.4	-2.651	2.4	-2.137		2.402	-18.932	2.402	14.819	2.402	14.954		2.402	-15.425	2.402	10.104	2.402	-7.224
		0.428	-0.09002								2.404	-2.414	2.404	-2.61	2.404	-2.049		2.406	-18.989	2.406	14.787	2.406	14.762		2.406	-15.377	2.406	10.161	2.406	-7.95
		0.429	-0.08916								2.407	-2.351	2.407	-2.568	2.407	-1.962		2.409	-19.045	2.409	14.755	2.409	14.57		2.409	-15.329	2.409	10.217	2.409	-8.677
		0.43	-0.0898								2.41	-2.297	2.41	-2.526	2.41	-1.889		2.412	-19.095	2.412	14.657	2.412	14.123		2.412	-15.292	2.412	10.126	2.412	-8.398
		0.43	-0.08934								2.414	-2.319	2.414	-2.477	2.414	-1.933		2.416	-19.141	2.416	14.527	2.416	13.55		2.416	-15.261	2.416	9.963	2.416	-7.625
		0.431	-0.08825								2.417	-2.34	2.417	-2.427	2.417	-1.978		2.419	-19.186	2.419	14.396	2.419	12.977		2.419	-15.23	2.419	9.799	2.419	-6.852
		0.431	-0.08948								2.42	-2.356	2.42	-2.389	2.42	-2.024		2.422	-19.232	2.422	14.238	2.422	13.089		2.422	-15.294	2.422	9.731	2.422	-6.948
		0.432	-0.09179								2.424	-2.325	2.424	-2.451	2.424	-2.092		2.426	-19.277	2.426	14.065	2.426	13.551		2.426	-15.405	2.426	9.71	2.426	-7.49
		0.432	-0.09337								2.427	-2.294	2.427	-2.512	2.427	-2.159		2.429	-19.322	2.429	13.891	2.429	14.014		2.429	-15.516	2.429	9.69	2.429	-8.032
		0.433	-0.09217								2.43	-2.271	2.43	-2.564	2.43	-2.213		2.432	-19.304	2.432	13.884	2.432	14.203		2.432	-15.65	2.432	9.611	2.432	-8.3
		0.434	-0.09176								2.434	-2.326	2.434	-2.499	2.434	-2.117		2.435	-19.251	2.435	13.966	2.435	14.247		2.435	-15.796	2.435	9.501	2.435	-8.42
		0.434	-0.09318								2.437	-2.381	2.437	-2.434	2.437	-2.02		2.439	-19.199	2.439	14.048	2.439	14.29		2.439	-15.942	2.439	9.391	2.439	-8.541
		0.435	-0.09368								2.44	-2.434	2.44	-2.376	2.44	-1.939		2.442	-19.225	2.442	14.104	2.442	14.333		2.442	-15.877	2.442	9.439	2.442	-8.298
		0.435	-0.09331								2.444	-2.457	2.444	-2.408	2.444	-2.044		2.445	-19.294	2.445	14.145	2.445	14.374		2.445	-15.695	2.445	9.575	2.445	-7.852
		0.436	-0.09271								2.447	-2.479	2.447	-2.44	2.447	-2.15		2.449	-19.363	2.449	14.187	2.449	14.416		2.449	-15.512	2.449	9.712	2.449	-7.406
		0.437	-0.09227								2.45	-2.498	2.45	-2.473	2.45	-2.247		2.452	-19.395	2.452	14.21	2.452	14.234		2.452	-15.473	2.452	9.654	2.452	-7.346
		0.437	-0.09256								2.454	-2.44	2.454	-2.518	2.454	-2.219		2.455	-19.404	2.455	14.222	2.455	13.922		2.455	-15.518	2.455	9.484	2.455	-7.511
		0.438	-0.09273								2.457	-2.383	2.457	-2.563	2.457	-2.191		2.459	-19.413	2.459	14.233	2.459	13.61		2.459	-15.562	2.459	9.313	2.459	-7.676
		0.438	-0.09231								2.46	-2.329	2.46	-2.597	2.46	-2.171		2.462	-19.411	2.462	14.133	2.462	13.493		2.462	-15.585	2.462	9.2	2.462	-7.573
		0.439	-0.0922								2.463	-2.338	2.463	-2.407	2.463	-2.317		2.465	-19.4	2.465	13.964	2.465	13.494		2.465	-15.596	2.465	9.122	2.465	-7.308
		0.44	-0.0916								2.467	-2.347	2.467	-2.216	2.467	-2.463		2.469	-19.39	2.469	13.795	2.469	13.495		2.469	-15.606	2.469	9.043	2.469	-7.044
		0.44	-0.09094								2.47	-2.356	2.47	-2.039	2.47	-2.596		2.472	-19.396	2.472	13.724	2.472	13.597		2.472	-15.602	2.472	9.065	2.472	-7.274
		0.441	-0.09056								2.473	-2.376	2.473	-2.217	2.473	-2.368		2.475	-19.413	2.475	13.713	2.475	13.761		2.475	-15.589	2.475	9.151	2.475	-7.817
		0.441	-0.09172								2.477	-2.396	2.477	-2.394	2.477	-2.141		2.479	-19.429	2.479	13.703	2.479	13.925		2.479	-15.576	2.479	9.236	2.479	-8.36
		0.442	-0.09269								2.48	-2.417	2.48	-2.567	2.48	-1.92		2.482	-19.436	2.482	13.646	2.482	13.897		2.482	-15.587	2.482	9.249	2.482	-8.514
		0.443	-0.09385								2.483	-2.438	2.483	-2.56	2.483	-1.972		2.485	-19.436	2.485	13.559	2.485	13.742		2.485	-15.613	2.485	9.213	2.485	-8.41
		0.443	-0.0931								2.487	-2.46	2.487	-2.553	2.487	-2.024		2.489	-19.436	2.489	13.472	2.489	13.587		2.489	-15.639	2.489	9.177	2.489	-8.306
		0.444	-0.0922								2.49	-2.481	2.49	-2.546	2.49	-2.075		2.492	-19.423	2.492	13.476	2.492	13.577		2.492	-15.651	2.492	9.174	2.492	-8.267
		0.444	-0.09259								2.493	-2.457	2.493	-2.537	2.493	-2.114		2.495	-19.402	2.495	13.544	2.495	13.667		2.495	-15.654	2.495	9.193	2.495	-8.272
		0.445	-0.0909								2.497	-2.434	2.497	-2.528	2.497	-2.152		2.499	-19.381	2.499	13.612	2.499	13.757		2.499	-15.656	2.499	9.211	2.499	-8.278
		0.445	-0.09024								2.5	-2.41	2.5	-2.519	2.5	-2.19		2.502	-19.393	2.502	13.657	2.502	13.602		2.502	-15.609	2.502	9.264	2.502	-8.258
		0.446	-0.08954								2.503	-2.392	2.503	-2.514	2.503	-2.2		2.505	-19.428	2.505	13.685	2.505	13.272		2.505	-15.527	2.505	9.341	2.505	-8.219
		0.447	-0.08762								2.507	-2.373	2.507	-2.51	2.507	-2.211		2.509	-19.464	2.509	13.714	2.509	12.942		2.509	-15.445	2.509	9.418	2.509	-8.18
		0.447	-0.08438								2.51	-2.355	2.51	-2.505	2.51	-2.221		2.512	-19.461	2.512	13.704	2.512	13.028		2.512	-15.391	2.512	9.429	2.512	-8.322
		0.448	-0.08139								2.513	-2.335	2.513	-2.466	2.513	-2.291		2.515	-19.429	2.515	13.665	2.515	13.424		2.515	-15.358	2.515	9.39	2.515	-8.599
		0.448	-0.08316								2.517	-2.314	2.517	-2.426	2.517	-2.361		2.519	-19.397	2.519	13.626	2.519	13.819		2.519	-15.325	2.519	9.351	2.519	-8.875
		0.449	-0.08215								2.52	-2.293	2.52	-2.386	2.52	-2.431		2.522	-19.43	2.522	13.483	2.522	13.676		2.522	-15.289	2.522	9.325	2.522	-8.729
		0.45	-0.08193								2.523	-2.381	2.523	-2.42	2.523	-2.356		2.525	-19.513	2.525	13.258	2.525	13.116		2.525	-15.25	2.525	9.309	2.525	-8.258
		0.45	-0.08127								2.527	-2.471	2.527	-2.457	2.527	-2.278		2.529	-19.597	2.529	13.034	2.529	12.556		2.529	-15.211	2.529	9.292	2.529	-7.787
		0.451	-0.08172								2.53	-2.562	2.53	-2.493	2.53	-2.199		2.532	-19.621	2.532	12.936	2.532	12.419		2.532	-15.217	2.532	9.341	2.532	-7.723
		0.451	-0.08123								2.533	-2.532	2.533	-2.522	2.533	-2.261		2.535	-19.598	2.535	12.939	2.535	12.624		2.535	-15.258	2.535	9.443	2.535	-7.987
		0.452	-0.0807								2.537	-2.498	2.537	-2.552	2.537	-2.329		2.538	-19.575	2.538	12.942	2.538	12.828		2.538	-15.298	2.538	9.544	2.538	-8.25
		0.453	-0.08051								2.54	-2.465	2.54	-2.582	2.54	-2.397		2.542	-19.547	2.542	12.95	2.542	12.99		2.542	-15.281	2.542	9.514	2.542	-8.065
		0.453	-0.07932								2.543	-2.429	2.543	-2.628	2.543	-2.371		2.545	-19.513	2.545	12.962	2.545	13.117		2.545	-15.216	2.545	9.374	2.545	-7.504
		0.454	-0.0777								2.546	-2.393	2.546	-2.675	2.546	-2.341		2.548	-19.479	2.548	12.974	2.548	13.243		2.548	-15.15	2.548	9.234	2.548	-6.943
		0.454	-0.07661								2.55	-2.357	2.55	-2.722	2.55	-2.311		2.552	-19.456	2.552	13.09	2.552	13.422		2.552	-15.105	2.552	9.126	2.552	-6.899
		0.455	-0.07578								2.553	-2.361	2.553	-2.682	2.553	-2.341		2.555	-19.442	2.555	13.296	2.555	13.647		2.555	-15.078	2.555	9.046	2.555	-7.304
		0.456	-0.07545								2.556	-2.367	2.556	-2.635	2.556	-2.375		2.558	-19.428	2.558	13.502	2.558	13.872		2.558	-15.051	2.558	8.965	2.558	-7.709
		0.456	-0.07549								2.56	-2.373	2.56	-2.589	2.56	-2.409		2.562	-19.436	2.562	13.574	2.562	13.662		2.562	-15.042	2.562	8.989	2.562	-8.133
		0.457	-0.07457								2.563	-2.375	2.563	-2.612	2.563	-2.31		2.565	-19.464	2.565	13.523	2.565	13.058		2.565	-15.05	2.565	9.107	2.565	-8.576
		0.457	-0.07394								2.566	-2.376	2.566	-2.64	2.566	-2.2		2.568	-19.492	2.568	13.473	2.568	12.454		2.568	-15.058	2.568	9.225	2.568	-9.019
		0.458	-0.07485								2.57	-2.378	2.57	-2.669	2.57	-2.091		2.572	-19.489	2.572	13.421	2.572	12.326		2.572	-15.06	2.572	9.241	2.572	-8.856
		0.458	-0.07513								2.573	-2.379	2.573	-2.603	2.573	-2.134		2.575	-19.459	2.575	13.367	2.575	12.645		2.575	-15.056	2.575	9.163	2.575	-8.126
		0.459	-0.0742								2.576	-2.379	2.576	-2.529	2.576	-2.19		2.578	-19.428	2.578	13.313	2.578	12.965		2.578	-15.053	2.578	9.084	2.578	-7.395
		0.46	-0.07327								2.58	-2.38	2.58	-2.455	2.58	-2.247		2.582	-19.43	2.582	13.227	2.582	13.167		2.582	-15.057	2.582	9.013	2.582	-7.213
		0.46	-0.07385								2.583	-2.424	2.583	-2.471	2.583	-2.376		2.585	-19.464	2.585	13.112	2.585	13.254		2.585	-15.068	2.585	8.95	2.585	-7.566
		0.461	-0.0737								2.586	-2.472	2.586	-2.497	2.586	-2.513		2.588	-19.497	2.588	12.996	2.588	13.34		2.588	-15.079	2.588	8.888	2.588	-7.92
		0.461	-0.07291								2.59	-2.521	2.59	-2.522	2.59	-2.65		2.592	-19.517	2.592	12.982	2.592	13.416		2.592	-15.06	2.592	8.763	2.592	-8.09
		0.462	-0.07436								2.593	-2.522	2.593	-2.526	2.593	-2.543		2.595	-19.523	2.595	13.071	2.595	13.479		2.595	-15.009	2.595	8.577	2.595	-8.074
		0.463	-0.07552								2.596	-2.517	2.596	-2.528	2.596	-2.406		2.598	-19.53	2.598	13.159	2.598	13.543		2.598	-14.959	2.598	8.39	2.598	-8.058
		0.463	-0.07571								2.6	-2.513	2.6	-2.529	2.6	-2.268		2.602	-19.508	2.602	13.237	2.602	13.429		2.602	-14.934	2.602	8.338	2.602	-8.344
		0.464	-0.0752								2.603	-2.499	2.603	-2.644	2.603	-2.123		2.605	-19.456	2.605	13.303	2.605	13.128		2.605	-14.935	2.605	8.429	2.605	-8.948
		0.464	-0.07478								2.606	-2.485	2.606	-2.774	2.606	-1.976		2.608	-19.404	2.608	13.369	2.608	12.827		2.608	-14.937	2.608	8.52	2.608	-9.552
		0.465	-0.07386								2.61	-2.47	2.61	-2.905	2.61	-1.829		2.612	-19.388	2.612	13.254	2.612	12.595		2.612	-14.965	2.612	8.616	2.612	-9.725
		0.466	-0.07501								2.613	-2.458	2.613	-2.943	2.613	-2.009		2.615	-19.412	2.615	12.943	2.615	12.441		2.615	-15.021	2.615	8.719	2.615	-9.426
		0.466	-0.07394								2.616	-2.446	2.616	-2.967	2.616	-2.238		2.618	-19.436	2.618	12.632	2.618	12.287		2.618	-15.078	2.618	8.822	2.618	-9.126
		0.467	-0.07422								2.62	-2.434	2.62	-2.992	2.62	-2.467		2.622	-19.474	2.622	12.57	2.622	12.478		2.622	-15.11	2.622	8.907	2.622	-8.805
		0.467	-0.07321								2.623	-2.442	2.623	-2.909	2.623	-2.519		2.625	-19.526	2.625	12.791	2.625	13.061		2.625	-15.113	2.625	8.972	2.625	-8.459
		0.468	-0.07142								2.626	-2.454	2.626	-2.81	2.626	-2.541		2.628	-19.579	2.628	13.013	2.628	13.645		2.628	-15.117	2.628	9.037	2.628	-8.113
		0.469	-0.07179								2.629	-2.465	2.629	-2.71	2.629	-2.564		2.632	-19.616	2.632	13.057	2.632	13.778		2.632	-15.089	2.632	8.992	2.632	-8.01
		0.469	-0.07192								2.633	-2.46	2.633	-2.732	2.633	-2.528		2.635	-19.634	2.635	12.892	2.635	13.377		2.635	-15.024	2.635	8.816	2.635	-8.196
		0.47	-0.07225								2.636	-2.452	2.636	-2.777	2.636	-2.481		2.638	-19.653	2.638	12.726	2.638	12.976		2.638	-14.959	2.638	8.64	2.638	-8.382
		0.47	-0.07012								2.639	-2.443	2.639	-2.822	2.639	-2.435		2.641	-19.643	2.641	12.531	2.641	12.522		2.641	-14.943	2.641	8.568	2.641	-8.441
		0.471	-0.06945								2.643	-2.443	2.643	-2.776	2.643	-2.394		2.645	-19.598	2.645	12.299	2.645	12.001		2.645	-14.988	2.645	8.624	2.645	-8.344
		0.471	-0.06921								2.646	-2.444	2.646	-2.71	2.646	-2.355		2.648	-19.553	2.648	12.066	2.648	11.48		2.648	-15.034	2.648	8.68	2.648	-8.246
		0.472	-0.06895								2.649	-2.445	2.649	-2.645	2.649	-2.315		2.651	-19.536	2.651	12.012	2.651	11.389		2.651	-15.034	2.651	8.689	2.651	-8.222
		0.473	-0.06749								2.653	-2.471	2.653	-2.644	2.653	-2.252		2.655	-19.555	2.655	12.186	2.655	11.848		2.655	-14.976	2.655	8.636	2.655	-8.294
		0.473	-0.06612								2.656	-2.502	2.656	-2.657	2.656	-2.184		2.658	-19.574	2.658	12.361	2.658	12.306		2.658	-14.918	2.658	8.582	2.658	-8.366
		0.474	-0.06615								2.659	-2.534	2.659	-2.67	2.659	-2.115		2.661	-19.572	2.661	12.522	2.661	12.677		2.661	-14.896	2.661	8.577	2.661	-8.44
		0.474	-0.06654								2.663	-2.569	2.663	-2.766	2.663	-2.121		2.665	-19.542	2.665	12.666	2.665	12.932		2.665	-14.921	2.665	8.636	2.665	-8.517
		0.475	-0.06548								2.666	-2.604	2.666	-2.881	2.666	-2.143		2.668	-19.512	2.668	12.811	2.668	13.187		2.668	-14.946	2.668	8.695	2.668	-8.594
		0.476	-0.06372								2.669	-2.64	2.669	-2.997	2.669	-2.166		2.671	-19.495	2.671	12.916	2.671	13.233		2.671	-14.967	2.671	8.741	2.671	-8.614
		0.476	-0.06374								2.673	-2.646	2.673	-2.883	2.673	-2.228		2.675	-19.496	2.675	12.968	2.675	12.989		2.675	-14.981	2.675	8.77	2.675	-8.553
		0.477	-0.06394								2.676	-2.645	2.676	-2.71	2.676	-2.299		2.678	-19.498	2.678	13.019	2.678	12.745		2.678	-14.996	2.678	8.8	2.678	-8.493
		0.477	-0.06213								2.679	-2.643	2.679	-2.537	2.679	-2.371		2.681	-19.489	2.681	12.968	2.681	12.569		2.681	-15.005	2.681	8.841	2.681	-8.507
		0.478	-0.06121								2.683	-2.653	2.683	-2.613	2.683	-2.359		2.685	-19.464	2.685	12.769	2.685	12.49		2.685	-15.007	2.685	8.899	2.685	-8.629
		0.479	-0.06121								2.686	-2.665	2.686	-2.756	2.686	-2.324		2.688	-19.439	2.688	12.571	2.688	12.411		2.688	-15.009	2.688	8.957	2.688	-8.751
		0.479	-0.05991								2.689	-2.677	2.689	-2.9	2.689	-2.29		2.691	-19.437	2.691	12.522	2.691	12.399		2.691	-15.021	2.691	9.055	2.691	-8.738
		0.48	-0.05938								2.693	-2.689	2.693	-2.798	2.693	-2.379		2.695	-19.469	2.695	12.698	2.695	12.488		2.695	-15.049	2.695	9.213	2.695	-8.524
		0.48	-0.0592								2.696	-2.701	2.696	-2.624	2.696	-2.504		2.698	-19.501	2.698	12.875	2.698	12.576		2.698	-15.077	2.698	9.372	2.698	-8.31
		0.481	-0.05844								2.699	-2.713	2.699	-2.449	2.699	-2.629		2.701	-19.527	2.701	12.958	2.701	12.6		2.701	-15.087	2.701	9.545	2.701	-7.965
		0.482	-0.05887								2.703	-2.705	2.703	-2.463	2.703	-2.637		2.705	-19.544	2.705	12.895	2.705	12.521		2.705	-15.07	2.705	9.741	2.705	-7.415
		0.482	-0.05972								2.706	-2.69	2.706	-2.536	2.706	-2.607		2.708	-19.56	2.708	12.832	2.708	12.443		2.708	-15.053	2.708	9.937	2.708	-6.865
		0.483	-0.05953								2.709	-2.675	2.709	-2.61	2.709	-2.577		2.711	-19.585	2.711	12.746	2.711	12.426		2.711	-15.064	2.711	9.848	2.711	-6.676
		0.483	-0.05783								2.712	-2.647	2.712	-2.665	2.712	-2.488		2.715	-19.621	2.715	12.624	2.715	12.507		2.715	-15.124	2.715	9.292	2.715	-7.075
		0.484	-0.0572								2.716	-2.614	2.716	-2.713	2.716	-2.379		2.718	-19.656	2.718	12.501	2.718	12.589		2.718	-15.183	2.718	8.737	2.718	-7.475
		0.484	-0.05708								2.719	-2.582	2.719	-2.762	2.719	-2.27		2.721	-19.661	2.721	12.466	2.721	12.603		2.721	-15.249	2.721	8.424	2.721	-7.839
		0.485	-0.05779								2.722	-2.591	2.722	-2.772	2.722	-2.32		2.725	-19.611	2.725	12.581	2.725	12.502		2.725	-15.326	2.725	8.525	2.725	-8.144
		0.486	-0.05964								2.726	-2.615	2.726	-2.769	2.726	-2.428		2.728	-19.561	2.728	12.695	2.728	12.402		2.728	-15.403	2.728	8.626	2.728	-8.449
		0.486	-0.0588								2.729	-2.639	2.729	-2.765	2.729	-2.536		2.731	-19.555	2.731	12.69	2.731	12.35		2.731	-15.476	2.731	8.642	2.731	-8.661
		0.487	-0.05832								2.732	-2.632	2.732	-2.738	2.732	-2.576		2.735	-19.628	2.735	12.473	2.735	12.381		2.735	-15.542	2.735	8.508	2.735	-8.709
		0.487	-0.0578								2.736	-2.613	2.736	-2.701	2.736	-2.59		2.738	-19.701	2.738	12.256	2.738	12.413		2.738	-15.607	2.738	8.375	2.738	-8.757
		0.488	-0.05657								2.739	-2.594	2.739	-2.665	2.739	-2.604		2.741	-19.736	2.741	12.123	2.741	12.41		2.741	-15.595	2.741	8.302	2.741	-8.711
		0.489	-0.05562								2.742	-2.61	2.742	-2.676	2.742	-2.617		2.744	-19.7	2.744	12.145	2.744	12.341		2.744	-15.44	2.744	8.342	2.744	-8.493
		0.489	-0.05324								2.746	-2.642	2.746	-2.707	2.746	-2.63		2.748	-19.664	2.748	12.167	2.748	12.271		2.748	-15.284	2.748	8.382	2.748	-8.274
		0.49	-0.05267								2.749	-2.674	2.749	-2.738	2.749	-2.642		2.751	-19.648	2.751	12.225	2.751	12.241		2.751	-15.191	2.751	8.423	2.751	-8.075
		0.49	-0.05401								2.752	-2.696	2.752	-2.737	2.752	-2.509		2.754	-19.667	2.754	12.354	2.754	12.285		2.754	-15.216	2.754	8.467	2.754	-7.915
		0.491	-0.05322								2.756	-2.715	2.756	-2.723	2.756	-2.313		2.758	-19.686	2.758	12.483	2.758	12.329		2.758	-15.242	2.758	8.511	2.758	-7.755
		0.492	-0.05156								2.759	-2.733	2.759	-2.708	2.759	-2.117		2.761	-19.696	2.761	12.542	2.761	12.331		2.761	-15.251	2.761	8.555	2.761	-7.663
		0.492	-0.04954								2.762	-2.76	2.762	-2.698	2.762	-2.244		2.764	-19.685	2.764	12.461	2.764	12.251		2.764	-15.227	2.764	8.6	2.764	-7.71
		0.493	-0.04941								2.766	-2.792	2.766	-2.689	2.766	-2.518		2.768	-19.675	2.768	12.379	2.768	12.17		2.768	-15.202	2.768	8.645	2.768	-7.756
		0.493	-0.04771								2.769	-2.823	2.769	-2.68	2.769	-2.792		2.771	-19.67	2.771	12.38	2.771	12.164		2.771	-15.189	2.771	8.672	2.771	-7.774
		0.494	-0.04777								2.772	-2.826	2.772	-2.7	2.772	-2.82		2.774	-19.675	2.774	12.556	2.774	12.312		2.774	-15.2	2.774	8.661	2.774	-7.732
		0.495	-0.04627								2.776	-2.816	2.776	-2.733	2.776	-2.731		2.778	-19.68	2.778	12.731	2.778	12.461		2.778	-15.211	2.778	8.651	2.778	-7.691
		0.495	-0.04491								2.779	-2.806	2.779	-2.767	2.779	-2.641		2.781	-19.693	2.781	12.8	2.781	12.493		2.781	-15.219	2.781	8.655	2.781	-7.701
		0.496	-0.04368								2.782	-2.802	2.782	-2.78	2.782	-2.542		2.784	-19.722	2.784	12.637	2.784	12.27		2.784	-15.222	2.784	8.692	2.784	-7.826
		0.496	-0.04225								2.786	-2.8	2.786	-2.782	2.786	-2.438		2.788	-19.751	2.788	12.474	2.788	12.047		2.788	-15.226	2.788	8.728	2.788	-7.951
		0.497	-0.04087								2.789	-2.799	2.789	-2.785	2.789	-2.333		2.791	-19.759	2.791	12.319	2.791	12.011		2.791	-15.227	2.791	8.741	2.791	-8.029
		0.497	-0.03889								2.792	-2.784	2.792	-2.788	2.792	-2.332		2.794	-19.721	2.794	12.182	2.794	12.405		2.794	-15.225	2.794	8.701	2.794	-8.001
		0.498	-0.03941								2.795	-2.762	2.795	-2.791	2.795	-2.385		2.798	-19.683	2.798	12.045	2.798	12.8		2.798	-15.223	2.798	8.661	2.798	-7.972
		0.499	-0.03917								2.799	-2.74	2.799	-2.795	2.799	-2.438		2.801	-19.659	2.801	11.986	2.801	12.999		2.801	-15.23	2.801	8.594	2.801	-7.971
		0.499	-0.03781								2.802	-2.736	2.802	-2.823	2.802	-2.415		2.804	-19.669	2.804	12.115	2.804	12.727		2.804	-15.258	2.804	8.459	2.804	-8.035
		0.5	-0.03686								2.805	-2.742	2.805	-2.864	2.805	-2.35		2.808	-19.679	2.808	12.244	2.808	12.454		2.808	-15.286	2.808	8.324	2.808	-8.099
		0.5	-0.03632								2.809	-2.748	2.809	-2.906	2.809	-2.285		2.811	-19.683	2.811	12.351	2.811	12.254		2.811	-15.308	2.811	8.249	2.811	-8.149
		0.501	-0.03619								2.812	-2.773	2.812	-2.865	2.812	-2.325		2.814	-19.671	2.814	12.401	2.814	12.236		2.814	-15.315	2.814	8.322	2.814	-8.162
		0.502	-0.03538								2.815	-2.809	2.815	-2.776	2.815	-2.427		2.818	-19.659	2.818	12.452	2.818	12.218		2.818	-15.321	2.818	8.396	2.818	-8.176
		0.502	-0.03455								2.819	-2.846	2.819	-2.687	2.819	-2.53		2.821	-19.668	2.821	12.481	2.821	12.309		2.821	-15.337	2.821	8.488	2.821	-8.317
		0.503	-0.03405								2.822	-2.827	2.822	-2.634	2.822	-2.63		2.824	-19.729	2.824	12.454	2.824	12.687		2.824	-15.377	2.824	8.631	2.824	-8.796
		0.503	-0.03314								2.825	-2.773	2.825	-2.604	2.825	-2.729		2.828	-19.791	2.828	12.428	2.828	13.065		2.828	-15.417	2.828	8.773	2.828	-9.275
		0.504	-0.03338								2.829	-2.719	2.829	-2.573	2.829	-2.829		2.831	-19.846	2.831	12.429	2.831	13.209		2.831	-15.441	2.831	8.792	2.831	-9.556
		0.505	-0.03424								2.832	-2.713	2.832	-2.62	2.832	-2.798		2.834	-19.885	2.834	12.507	2.834	12.7		2.834	-15.424	2.834	8.468	2.834	-9.288
		0.505	-0.03416								2.835	-2.738	2.835	-2.718	2.835	-2.682		2.838	-19.923	2.838	12.586	2.838	12.191		2.838	-15.407	2.838	8.143	2.838	-9.02
		0.506	-0.03429								2.839	-2.764	2.839	-2.815	2.839	-2.566		2.841	-19.941	2.841	12.59	2.841	11.801		2.841	-15.405	2.841	7.93	2.841	-8.753
		0.506	-0.03516								2.842	-2.772	2.842	-2.886	2.842	-2.517		2.844	-19.897	2.844	12.376	2.844	11.757		2.844	-15.446	2.844	8.046	2.844	-8.489
		0.507	-0.03548								2.845	-2.768	2.845	-2.938	2.845	-2.513		2.847	-19.852	2.847	12.162	2.847	11.714		2.847	-15.488	2.847	8.161	2.847	-8.225
		0.508	-0.03499								2.849	-2.764	2.849	-2.99	2.849	-2.509		2.851	-19.868	2.851	12.042	2.851	11.749		2.851	-15.507	2.851	8.283	2.851	-7.962
		0.508	-0.03447								2.852	-2.762	2.852	-3.018	2.852	-2.56		2.854	-20.068	2.854	12.213	2.854	12.024		2.854	-15.46	2.854	8.428	2.854	-7.7
		0.509	-0.03351								2.855	-2.761	2.855	-3.029	2.855	-2.651		2.857	-20.267	2.857	12.383	2.857	12.3		2.857	-15.413	2.857	8.572	2.857	-7.437
		0.509	-0.03376								2.859	-2.76	2.859	-3.04	2.859	-2.743		2.861	-20.367	2.861	12.501	2.861	12.44		2.861	-15.377	2.861	8.649	2.861	-7.251
		0.51	-0.03402								2.862	-2.784	2.862	-2.966	2.862	-2.643		2.864	-20.144	2.864	12.445	2.864	12.136		2.864	-15.375	2.864	8.506	2.864	-7.31
		0.511	-0.03391								2.865	-2.826	2.865	-2.828	2.865	-2.397		2.867	-19.92	2.867	12.39	2.867	11.833		2.867	-15.374	2.867	8.363	2.867	-7.368
		0.511	-0.03332								2.869	-2.867	2.869	-2.689	2.869	-2.152		2.871	-19.743	2.871	12.378	2.871	11.654		2.871	-15.379	2.871	8.22	2.871	-7.504
		0.512	-0.03256								2.872	-2.892	2.872	-2.63	2.872	-2.106		2.874	-19.724	2.874	12.516	2.874	11.902		2.874	-15.405	2.874	8.08	2.874	-7.905
		0.512	-0.03217								2.875	-2.903	2.875	-2.634	2.875	-2.22		2.877	-19.706	2.877	12.653	2.877	12.15		2.877	-15.431	2.877	7.94	2.877	-8.305
		0.513	-0.03166								2.878	-2.914	2.878	-2.638	2.878	-2.333		2.881	-19.718	2.881	12.741	2.881	12.353		2.881	-15.451	2.881	7.852	2.881	-8.591
		0.513	-0.03112								2.882	-2.902	2.882	-2.644	2.882	-2.351		2.884	-19.841	2.884	12.65	2.884	12.395		2.884	-15.451	2.884	7.953	2.884	-8.462
		0.514	-0.03139								2.885	-2.871	2.885	-2.652	2.885	-2.29		2.887	-19.965	2.887	12.559	2.887	12.437		2.887	-15.451	2.887	8.054	2.887	-8.333
		0.515	-0.03199								2.888	-2.84	2.888	-2.659	2.888	-2.228		2.891	-20.042	2.891	12.48	2.891	12.443		2.891	-15.468	2.891	8.146	2.891	-8.319
		0.515	-0.03094								2.892	-2.843	2.892	-2.658	2.892	-2.132		2.894	-19.94	2.894	12.445	2.894	12.314		2.894	-15.55	2.894	8.204	2.894	-8.752
		0.516	-0.02953								2.895	-2.874	2.895	-2.648	2.895	-2.005		2.897	-19.838	2.897	12.41	2.897	12.184		2.897	-15.632	2.897	8.262	2.897	-9.184
		0.516	-0.02769								2.898	-2.905	2.898	-2.638	2.898	-1.879		2.901	-19.757	2.901	12.377	2.901	12.055		2.901	-15.691	2.901	8.338	2.901	-9.479
		0.517	-0.0269								2.902	-2.902	2.902	-2.665	2.902	-1.903		2.904	-19.764	2.904	12.352	2.904	11.927		2.904	-15.655	2.904	8.486	2.904	-9.211
		0.518	-0.02575								2.905	-2.867	2.905	-2.725	2.905	-2.068		2.907	-19.77	2.907	12.327	2.907	11.798		2.907	-15.62	2.907	8.633	2.907	-8.942
		0.518	-0.02738								2.908	-2.831	2.908	-2.786	2.908	-2.232		2.911	-19.781	2.911	12.315	2.911	11.777		2.911	-15.593	2.911	8.733	2.911	-8.701
		0.519	-0.02811								2.912	-2.832	2.912	-2.802	2.912	-2.314		2.914	-19.814	2.914	12.36	2.914	12.224		2.914	-15.603	2.914	8.625	2.914	-8.578
		0.519	-0.02697								2.915	-2.869	2.915	-2.775	2.915	-2.316		2.917	-19.847	2.917	12.406	2.917	12.67		2.917	-15.613	2.917	8.517	2.917	-8.456
		0.52	-0.02796								2.918	-2.905	2.918	-2.748	2.918	-2.318		2.921	-19.879	2.921	12.434	2.921	12.987		2.921	-15.625	2.921	8.46	2.921	-8.324
		0.521	-0.02615								2.922	-2.907	2.922	-2.768	2.922	-2.378		2.924	-19.91	2.924	12.386	2.924	12.708		2.924	-15.648	2.924	8.638	2.924	-8.147
		0.521	-0.0253								2.925	-2.875	2.925	-2.837	2.925	-2.498		2.927	-19.941	2.927	12.337	2.927	12.428		2.927	-15.671	2.927	8.816	2.927	-7.97
		0.522	-0.02478								2.928	-2.843	2.928	-2.906	2.928	-2.617		2.931	-19.968	2.931	12.29	2.931	12.154		2.931	-15.686	2.931	8.967	2.931	-7.781
		0.522	-0.02491								2.932	-2.834	2.932	-2.877	2.932	-2.593		2.934	-19.975	2.934	12.246	2.934	11.911		2.934	-15.664	2.934	8.983	2.934	-7.529
		0.523	-0.02388								2.935	-2.848	2.935	-2.744	2.935	-2.415		2.937	-19.981	2.937	12.203	2.937	11.668		2.937	-15.642	2.937	8.999	2.937	-7.277
		0.524	-0.02439								2.938	-2.862	2.938	-2.611	2.938	-2.237		2.941	-19.983	2.941	12.188	2.941	11.491		2.941	-15.634	2.941	8.965	2.941	-7.149
		0.524	-0.0229								2.942	-2.868	2.942	-2.553	2.942	-2.226		2.944	-19.957	2.944	12.325	2.944	11.665		2.944	-15.701	2.944	8.664	2.944	-7.683
		0.525	-0.02129								2.945	-2.863	2.945	-2.578	2.945	-2.403		2.947	-19.931	2.947	12.462	2.947	11.839		2.947	-15.767	2.947	8.363	2.947	-8.217
		0.525	-0.0201								2.948	-2.858	2.948	-2.603	2.948	-2.58		2.95	-19.903	2.95	12.575	2.95	12.011		2.95	-15.81	2.95	8.123	2.95	-8.62
		0.526	-0.02077								2.952	-2.85	2.952	-2.68	2.952	-2.61		2.954	-19.864	2.954	12.547	2.954	12.168		2.954	-15.715	2.954	8.236	2.954	-8.279
		0.526	-0.02309								2.955	-2.838	2.955	-2.818	2.955	-2.47		2.957	-19.825	2.957	12.519	2.957	12.324		2.957	-15.621	2.957	8.349	2.957	-7.938
		0.527	-0.02397								2.958	-2.826	2.958	-2.956	2.958	-2.33		2.96	-19.79	2.96	12.479	2.96	12.446		2.96	-15.547	2.96	8.451	2.96	-7.672
		0.528	-0.02444								2.961	-2.855	2.961	-2.959	2.961	-2.269		2.964	-19.778	2.964	12.361	2.964	12.356		2.964	-15.601	2.964	8.476	2.964	-7.871
		0.528	-0.02546								2.965	-2.934	2.965	-2.796	2.965	-2.305		2.967	-19.766	2.967	12.243	2.967	12.266		2.967	-15.656	2.967	8.502	2.967	-8.071
		0.529	-0.02605								2.968	-3.014	2.968	-2.634	2.968	-2.342		2.97	-19.763	2.97	12.169	2.97	12.214		2.97	-15.706	2.97	8.505	2.97	-8.241
		0.529	-0.02647								2.971	-3.024	2.971	-2.56	2.971	-2.376		2.974	-19.824	2.974	12.382	2.974	12.427		2.974	-15.725	2.974	8.362	2.974	-8.207
		0.53	-0.02708								2.975	-2.945	2.975	-2.602	2.975	-2.406		2.977	-19.884	2.977	12.596	2.977	12.64		2.977	-15.744	2.977	8.218	2.977	-8.173
		0.531	-0.02705								2.978	-2.866	2.978	-2.644	2.978	-2.436		2.98	-19.932	2.98	12.747	2.98	12.769		2.98	-15.767	2.98	8.107	2.98	-8.157
		0.531	-0.02647								2.981	-2.84	2.981	-2.666	2.981	-2.447		2.984	-19.883	2.984	12.436	2.984	12.286		2.984	-15.83	2.984	8.229	2.984	-8.275
		0.532	-0.02583								2.985	-2.886	2.985	-2.662	2.985	-2.434		2.987	-19.834	2.987	12.125	2.987	11.803		2.987	-15.892	2.987	8.351	2.987	-8.394
		0.532	-0.0252								2.988	-2.933	2.988	-2.658	2.988	-2.42		2.99	-19.794	2.99	11.85	2.99	11.479		2.99	-15.938	2.99	8.411	2.99	-8.571
		0.533	-0.02471								2.991	-2.959	2.991	-2.643	2.991	-2.444		2.994	-19.794	2.994	11.85	2.994	11.479		2.994	-15.938	2.994	8.411	2.994	-8.571
		0.534	-0.02355								2.995	-2.959	2.995	-2.643	2.995	-2.444		2.997	-19.794	2.997	11.85	2.997	11.479		2.997	-15.938	2.997	8.411	2.997	-8.571
		0.534	-0.02355								2.998	-2.959	2.998	-2.643	2.998	-2.444
		0.535	-0.02284
		0.535	-0.02173
		0.536	-0.02181
		0.537	-0.02075
		0.537	-0.01894
		0.538	-0.01944
		0.538	-0.01969
		0.539	-0.02095
		0.539	-0.02201
		0.54	-0.02298
		0.541	-0.02364
		0.541	-0.02247
		0.542	-0.02114
		0.542	-0.02153
		0.543	-0.02153
		0.544	-0.02102
		0.544	-0.02016
		0.545	-0.01734
		0.545	-0.01685
		0.546	-0.01736
		0.547	-0.01762
		0.547	-0.0186
		0.548	-0.01908
		0.548	-0.01865
		0.549	-0.01747
		0.55	-0.0189
		0.55	-0.01852
		0.551	-0.01744
		0.551	-0.01742
		0.552	-0.0186
		0.552	-0.01892
		0.553	-0.02014
		0.554	-0.02036
		0.554	-0.01939
		0.555	-0.01929
		0.555	-0.0199
		0.556	-0.02075
		0.557	-0.02059
		0.557	-0.01963
		0.558	-0.01877
		0.558	-0.01763
		0.559	-0.01709
		0.56	-0.01805
		0.56	-0.01766
		0.561	-0.01632
		0.561	-0.01655
		0.562	-0.01604
		0.563	-0.01526
		0.563	-0.0158
		0.564	-0.0154
		0.564	-0.01403
		0.565	-0.01365
		0.565	-0.01425
		0.566	-0.01408
		0.567	-0.01339
		0.567	-0.01395
		0.568	-0.01265
		0.568	-0.01217
		0.569	-0.01122
		0.57	-0.01145
		0.57	-0.01089
		0.571	-0.00919
		0.571	-0.00775
		0.572	-0.00662
		0.573	-0.005
		0.573	-0.00363
		0.574	-0.00461
		0.574	-0.00239
		0.575	-0.00225
		0.576	-0.00379
		0.576	-0.00281
		0.577	-0.0017
		0.577	-0.00291
		0.578	-0.00109
		0.578	-0.00128
		0.579	-0.00139
		0.58	0.00064074
		0.58	0.000958869
		0.581	0.00268
		0.581	0.00184
		0.582	0.00392
		0.583	0.00422
		0.583	0.00496
		0.584	0.00641
		0.584	0.00713
		0.585	0.00712
		0.586	0.00712
		0.586	0.00793
		0.587	0.00915
		0.587	0.00849
		0.588	0.00829
		0.589	0.01058
		0.589	0.01058
		0.59	0.00836
		0.59	0.0081
		0.591	0.00766
		0.591	0.00632
		0.592	0.00572
		0.593	0.00621
		0.593	0.00598
		0.594	0.00509
		0.594	0.00643
		0.595	0.006
		0.596	0.0051
		0.596	0.00463
		0.597	0.00505
		0.597	0.00619
		0.598	0.00541
		0.599	0.00615
		0.599	0.00653
		0.6	0.00682
		0.6	0.00927
		0.601	0.00867
		0.602	0.00894
		0.602	0.01013
		0.603	0.01123
		0.603	0.0111
		0.604	0.00966
		0.604	0.00884
		0.605	0.00838
		0.606	0.00623
		0.606	0.00594
		0.607	0.00908
		0.607	0.00945
		0.608	0.01028
		0.609	0.01064
		0.609	0.01041
		0.61	0.01094
		0.61	0.00971
		0.611	0.00973
		0.612	0.00956
		0.612	0.00962
		0.613	0.00822
		0.613	0.00743
		0.614	0.0062
		0.615	0.00471
		0.615	0.0031
		0.616	0.00164
		0.616	0.00179
		0.617	0.00202
		0.617	0.00146
		0.618	0.00164
		0.619	0.00326
		0.619	0.00199
		0.62	0.000221194
		0.62	0.000971466
		0.621	-0.000709496
		0.622	-0.00105
		0.622	-0.00239
		0.623	-0.00152
		0.623	-0.00279
		0.624	-0.00211
		0.625	-0.000815356
		0.625	-0.00166
		0.626	-0.00332
		0.626	-0.00248
		0.627	-0.000999578
		0.628	-0.00134
		0.628	-0.00229
		0.629	-0.00187
		0.629	-0.000823289
		0.63	-0.000950753
		0.63	-0.00158
		0.631	-0.00151
		0.632	-0.00263
		0.632	-0.0027
		0.633	-0.00428
		0.633	-0.00455
		0.634	-0.00463
		0.635	-0.00354
		0.635	-0.00124
		0.636	0.000308148
		0.636	0.000724447
		0.637	0.00032303
		0.638	8.7717e-05
		0.638	0.000652671
		0.639	-0.000496246
		0.639	0.000672605
		0.64	-0.000259111
		0.641	0.000495022
		0.641	0.0013
		0.642	0.00299
		0.642	0.00148
		0.643	-0.000276444
		0.643	0.000374944
		0.644	0.00122
		0.645	0.00113
		0.645	0.00216
		0.646	0.00353
		0.646	0.00381
		0.647	0.0041
		0.648	0.00485
		0.648	0.00625
		0.649	0.00672
		0.649	0.00602
		0.65	0.0066
		0.651	0.00719
		0.651	0.00692
		0.652	0.0085
		0.652	0.01138
		0.653	0.01222
		0.654	0.01355
		0.654	0.01436
		0.655	0.01471
		0.655	0.01503
		0.656	0.01437
		0.657	0.01529
		0.657	0.01586
		0.658	0.01811
		0.658	0.01987
		0.659	0.0211
		0.659	0.02297
		0.66	0.02273
		0.661	0.02123
		0.661	0.02152
		0.662	0.02187
		0.662	0.02155
		0.663	0.02108
		0.664	0.02222
		0.664	0.02295
		0.665	0.02561
		0.665	0.02278
		0.666	0.02217
		0.667	0.02246
		0.667	0.01994
		0.668	0.01744
		0.668	0.01741
		0.669	0.01713
		0.67	0.01626
		0.67	0.01674
		0.671	0.01679
		0.671	0.01826
		0.672	0.01844
		0.672	0.01755
		0.673	0.01486
		0.674	0.013
		0.674	0.01163
		0.675	0.00973
		0.675	0.0099
		0.676	0.01092
		0.677	0.01057
		0.677	0.01046
		0.678	0.01081
		0.678	0.01128
		0.679	0.01231
		0.68	0.01142
		0.68	0.00898
		0.681	0.0093
		0.681	0.00861
		0.682	0.00805
		0.683	0.00944
		0.683	0.01069
		0.684	0.01045
		0.684	0.0105
		0.685	0.01079
		0.685	0.01034
		0.686	0.0128
		0.687	0.0111
		0.687	0.00943
		0.688	0.0114
		0.688	0.01356
		0.689	0.01552
		0.69	0.01696
		0.69	0.01768
		0.691	0.01728
		0.691	0.01694
		0.692	0.01799
		0.693	0.01943
		0.693	0.02086
		0.694	0.02029
		0.694	0.0195
		0.695	0.02091
		0.696	0.02306
		0.696	0.02443
		0.697	0.02559
		0.697	0.02583
		0.698	0.02566
		0.698	0.02616
		0.699	0.0274
		0.7	0.02926
		0.7	0.02956
		0.701	0.0277
		0.701	0.02658
		0.702	0.0267
		0.703	0.02618
		0.703	0.02621
		0.704	0.02561
		0.704	0.02551
		0.705	0.0239
		0.706	0.02307
		0.706	0.02347
		0.707	0.02352
		0.707	0.02306
		0.708	0.02234
		0.709	0.02212
		0.709	0.02298
		0.71	0.02209
		0.71	0.02154
		0.711	0.02201
		0.711	0.0218
		0.712	0.02208
		0.713	0.02278
		0.713	0.02283
		0.714	0.02411
		0.714	0.02264
		0.715	0.02131
		0.716	0.02277
		0.716	0.02423
		0.717	0.02654
		0.717	0.02798
		0.718	0.02856
		0.719	0.02816
		0.719	0.02597
		0.72	0.02561
		0.72	0.02597
		0.721	0.02589
		0.722	0.02652
		0.722	0.02725
		0.723	0.02707
		0.723	0.02631
		0.724	0.02542
		0.724	0.02548
		0.725	0.0266
		0.726	0.02694
		0.726	0.02761
		0.727	0.02888
		0.727	0.02882
		0.728	0.02874
		0.729	0.02769
		0.729	0.02689
		0.73	0.02817
		0.73	0.02763
		0.731	0.02636
		0.732	0.02442
		0.732	0.02236
		0.733	0.02288
		0.733	0.02355
		0.734	0.02503
		0.735	0.02773
		0.735	0.02768
		0.736	0.03015
		0.736	0.03113
		0.737	0.03112
		0.737	0.03114
		0.738	0.03239
		0.739	0.03277
		0.739	0.0327
		0.74	0.03289
		0.74	0.03256
		0.741	0.0312
		0.742	0.03038
		0.742	0.03008
		0.743	0.02994
		0.743	0.03057
		0.744	0.03105
		0.745	0.03074
		0.745	0.03078
		0.746	0.03078
		0.746	0.03098
		0.747	0.03157
		0.748	0.03232
		0.748	0.03186
		0.749	0.0307
		0.749	0.03016
		0.75	0.02905
		0.75	0.02813
		0.751	0.02699
		0.752	0.02582
		0.752	0.0244
		0.753	0.02339
		0.753	0.02251
		0.754	0.02275
		0.755	0.02328
		0.755	0.02258
		0.756	0.02441
		0.756	0.02624
		0.757	0.02551
		0.758	0.02499
		0.758	0.02418
		0.759	0.02443
		0.759	0.02472
		0.76	0.02248
		0.761	0.02173
		0.761	0.02314
		0.762	0.02389
		0.762	0.02452
		0.763	0.02534
		0.763	0.02636
		0.764	0.02656
		0.765	0.02599
		0.765	0.02624
		0.766	0.02665
		0.766	0.0267
		0.767	0.02668
		0.768	0.02779
		0.768	0.02878
		0.769	0.02847
		0.769	0.02824
		0.77	0.02908
		0.771	0.02866
		0.771	0.02738
		0.772	0.02621
		0.772	0.02532
		0.773	0.02529
		0.774	0.02476
		0.774	0.02441
		0.775	0.02549
		0.775	0.02578
		0.776	0.02547
		0.776	0.02521
		0.777	0.02517
		0.778	0.0247
		0.778	0.02471
		0.779	0.0259
		0.779	0.02725
		0.78	0.02827
		0.781	0.02801
		0.781	0.02779
		0.782	0.02872
		0.782	0.02998
		0.783	0.0295
		0.784	0.02938
		0.784	0.0299
		0.785	0.02927
		0.785	0.02905
		0.786	0.02948
		0.787	0.02907
		0.787	0.03032
		0.788	0.03258
		0.788	0.0325
		0.789	0.03288
		0.789	0.03226
		0.79	0.03148
		0.791	0.03335
		0.791	0.03236
		0.792	0.03259
		0.792	0.03075
		0.793	0.03081
		0.794	0.03059
		0.794	0.03078
		0.795	0.0289
		0.795	0.02991
		0.796	0.0304
		0.797	0.03042
		0.797	0.02994
		0.798	0.02948
		0.798	0.02847
		0.799	0.02881
		0.8	0.03043
		0.8	0.03094
		0.801	0.0303
		0.801	0.03051
		0.802	0.03067
		0.803	0.03017
		0.803	0.03097
		0.804	0.03179
		0.804	0.03292
		0.805	0.03377
		0.805	0.03308
		0.806	0.0324
		0.807	0.03168
		0.807	0.03247
		0.808	0.0351
		0.808	0.03604
		0.809	0.03536
		0.81	0.03566
		0.81	0.03746
		0.811	0.03814
		0.811	0.03806
		0.812	0.03851
		0.813	0.03919
		0.813	0.03988
		0.814	0.04108
		0.814	0.04046
		0.815	0.03973
		0.816	0.04077
		0.816	0.04014
		0.817	0.0391
		0.817	0.03907
		0.818	0.03803
		0.818	0.03699
		0.819	0.03781
		0.82	0.03601
		0.82	0.0361
		0.821	0.0384
		0.821	0.03888
		0.822	0.0382
		0.823	0.03594
		0.823	0.03484
		0.824	0.03412
		0.824	0.03448
		0.825	0.03454
		0.826	0.03357
		0.826	0.03374
		0.827	0.03395
		0.827	0.03367
		0.828	0.03211
		0.829	0.03209
		0.829	0.03181
		0.83	0.03206
		0.83	0.03195
		0.831	0.03333
		0.831	0.03319
		0.832	0.03266
		0.833	0.03351
		0.833	0.03364
		0.834	0.034
		0.834	0.03453
		0.835	0.03675
		0.836	0.03734
		0.836	0.0384
		0.837	0.04036
		0.837	0.04154
		0.838	0.04175
		0.839	0.04113
		0.839	0.04006
		0.84	0.03884
		0.84	0.03794
		0.841	0.03763
		0.842	0.03776
		0.842	0.03762
		0.843	0.03804
		0.843	0.03967
		0.844	0.03952
		0.844	0.03825
		0.845	0.03892
		0.846	0.0396
		0.846	0.04028
		0.847	0.04068
		0.847	0.04197
		0.848	0.04149
		0.849	0.04294
		0.849	0.04236
		0.85	0.04372
		0.85	0.04316
		0.851	0.04343
		0.852	0.04008
		0.852	0.03997
		0.853	0.04032
		0.853	0.04039
		0.854	0.0407
		0.855	0.04172
		0.855	0.04067
		0.856	0.03996
		0.856	0.03829
		0.857	0.03864
		0.857	0.03847
		0.858	0.03824
		0.859	0.03724
		0.859	0.03746
		0.86	0.03649
		0.86	0.03444
		0.861	0.03318
		0.862	0.03397
		0.862	0.03323
		0.863	0.03282
		0.863	0.03218
		0.864	0.03205
		0.865	0.03227
		0.865	0.03222
		0.866	0.03146
		0.866	0.03365
		0.867	0.03559
		0.868	0.03531
		0.868	0.03466
		0.869	0.03463
		0.869	0.03547
		0.87	0.03692
		0.87	0.03942
		0.871	0.04196
		0.872	0.0435
		0.872	0.04316
		0.873	0.04223
		0.873	0.04155
		0.874	0.04261
		0.875	0.04433
		0.875	0.04529
		0.876	0.04516
		0.876	0.04464
		0.877	0.04489
		0.878	0.04527
		0.878	0.04558
		0.879	0.04648
		0.879	0.04705
		0.88	0.04698
		0.881	0.0465
		0.881	0.04525
		0.882	0.04508
		0.882	0.04582
		0.883	0.04589
		0.883	0.04407
		0.884	0.04423
		0.885	0.0444
		0.885	0.04521
		0.886	0.04559
		0.886	0.04489
		0.887	0.04402
		0.888	0.04283
		0.888	0.04165
		0.889	0.04087
		0.889	0.04032
		0.89	0.04108
		0.891	0.04279
		0.891	0.04333
		0.892	0.04314
		0.892	0.04379
		0.893	0.04445
		0.894	0.04403
		0.894	0.04337
		0.895	0.04294
		0.895	0.04186
		0.896	0.04285
		0.896	0.04247
		0.897	0.04261
		0.898	0.04259
		0.898	0.04255
		0.899	0.04251
		0.899	0.04217
		0.9	0.04127
		0.901	0.04139
		0.901	0.04161
		0.902	0.04154
		0.902	0.04322
		0.903	0.04572
		0.904	0.04713
		0.904	0.04672
		0.905	0.04491
		0.905	0.04419
		0.906	0.04309
		0.907	0.04349
		0.907	0.04498
		0.908	0.04632
		0.908	0.04447
		0.909	0.04473
		0.909	0.04475
		0.91	0.04347
		0.911	0.04397
		0.911	0.04566
		0.912	0.0463
		0.912	0.04518
		0.913	0.04324
		0.914	0.0432
		0.914	0.04238
		0.915	0.04207
		0.915	0.04199
		0.916	0.04134
		0.917	0.04095
		0.917	0.04194
		0.918	0.04208
		0.918	0.04111
		0.919	0.04019
		0.92	0.03879
		0.92	0.03911
		0.921	0.04048
		0.921	0.03917
		0.922	0.03806
		0.922	0.03903
		0.923	0.03973
		0.924	0.03891
		0.924	0.04111
		0.925	0.04187
		0.925	0.04302
		0.926	0.04422
		0.927	0.0424
		0.927	0.04029
		0.928	0.04043
		0.928	0.04075
		0.929	0.04136
		0.93	0.04434
		0.93	0.04596
		0.931	0.04639
		0.931	0.04775
		0.932	0.0469
		0.933	0.04584
		0.933	0.0465
		0.934	0.04387
		0.934	0.04464
		0.935	0.04212
		0.935	0.04071
		0.936	0.0431
		0.937	0.04563
		0.937	0.04493
		0.938	0.04359
		0.938	0.0429
		0.939	0.04355
		0.94	0.0443
		0.94	0.04233
		0.941	0.04161
		0.941	0.042
		0.942	0.04253
		0.943	0.04232
		0.943	0.04268
		0.944	0.04233
		0.944	0.04176
		0.945	0.03996
		0.946	0.03972
		0.946	0.0401
		0.947	0.04042
		0.947	0.04097
		0.948	0.04011
		0.949	0.0398
		0.949	0.04119
		0.95	0.04084
		0.95	0.04248
		0.951	0.0429
		0.951	0.04311
		0.952	0.0426
		0.953	0.04222
		0.953	0.04384
		0.954	0.04267
		0.954	0.04168
		0.955	0.04065
		0.956	0.04173
		0.956	0.04239
		0.957	0.04223
		0.957	0.04234
		0.958	0.04285
		0.959	0.04447
		0.959	0.04648
		0.96	0.04717
		0.96	0.04707
		0.961	0.04705
		0.962	0.04747
		0.962	0.0485
		0.963	0.04811
		0.963	0.04978
		0.964	0.05006
		0.964	0.05001
		0.965	0.0503
		0.966	0.05138
		0.966	0.0515
		0.967	0.05065
		0.967	0.05012
		0.968	0.04828
		0.969	0.05029
		0.969	0.05029
		0.97	0.04886
		0.97	0.04809
		0.971	0.04805
		0.972	0.04818
		0.972	0.04877
		0.973	0.04759
		0.973	0.04629
		0.974	0.04448
		0.975	0.04299
		0.975	0.04376
		0.976	0.0451
		0.976	0.04541
		0.977	0.04465
		0.977	0.04426
		0.978	0.0438
		0.979	0.04208
		0.979	0.04175
		0.98	0.043
		0.98	0.04289
		0.981	0.04179
		0.982	0.04095
		0.982	0.04154
		0.983	0.04197
		0.983	0.04278
		0.984	0.04175
		0.985	0.04072
		0.985	0.04216
		0.986	0.04373
		0.986	0.04364
		0.987	0.04267
		0.988	0.04121
		0.988	0.0421
		0.989	0.0422
		0.989	0.0436
		0.99	0.04466
		0.99	0.04458
		0.991	0.04382
		0.992	0.0429
		0.992	0.04362
		0.993	0.04349
		0.993	0.04453
		0.994	0.04437
		0.995	0.04415
		0.995	0.04476
		0.996	0.04543
		0.996	0.04501
		0.997	0.04565
		0.998	0.04649
		0.998	0.04647
		0.999	0.04652
		0.999	0.04626
		1	0.04644
		1.001	0.04577
		1.001	0.04534
		1.002	0.04591
		1.002	0.0476
		1.003	0.049
		1.003	0.04987
		1.004	0.04936
		1.005	0.04679
		1.005	0.04592
		1.006	0.04642
		1.006	0.04642
		1.007	0.04566
		1.008	0.04373
		1.008	0.0424
		1.009	0.04324
		1.009	0.04426
		1.01	0.04352
		1.011	0.0414
		1.011	0.04063
		1.012	0.04051
		1.012	0.03936
		1.013	0.03902
		1.014	0.03932
		1.014	0.03937
		1.015	0.0413
		1.015	0.04058
		1.016	0.04217
		1.016	0.04003
		1.017	0.04103
		1.018	0.03903
		1.018	0.03869
		1.019	0.03673
		1.019	0.03869
		1.02	0.03905
		1.021	0.03719
		1.021	0.03646
		1.022	0.03805
		1.022	0.03826
		1.023	0.0415
		1.024	0.04136
		1.024	0.0405
		1.025	0.04077
		1.025	0.04227
		1.026	0.04443
		1.027	0.04573
		1.027	0.04631
		1.028	0.04652
		1.028	0.04666
		1.029	0.04669
		1.029	0.04703
		1.03	0.04777
		1.031	0.04885
		1.031	0.05006
		1.032	0.05155
		1.032	0.05335
		1.033	0.05467
		1.034	0.0561
		1.034	0.05621
		1.035	0.05624
		1.035	0.05708
		1.036	0.05672
		1.037	0.05535
		1.037	0.05433
		1.038	0.05339
		1.038	0.05161
		1.039	0.05226
		1.04	0.05137
		1.04	0.05053
		1.041	0.04931
		1.041	0.04752
		1.042	0.04785
		1.042	0.04755
		1.043	0.04684
		1.044	0.04712
		1.044	0.0475
		1.045	0.04678
		1.045	0.04844
		1.046	0.04732
		1.047	0.047
		1.047	0.04509
		1.048	0.04349
		1.048	0.04247
		1.049	0.04213
		1.05	0.04237
		1.05	0.04159
		1.051	0.04261
		1.051	0.04252
		1.052	0.04309
		1.053	0.04458
		1.053	0.04631
		1.054	0.04555
		1.054	0.04643
		1.055	0.0464
		1.055	0.04711
		1.056	0.04945
		1.057	0.04937
		1.057	0.04882
		1.058	0.0489
		1.058	0.05009
		1.059	0.05094
		1.06	0.05075
		1.06	0.04954
		1.061	0.04859
		1.061	0.04901
		1.062	0.04835
		1.063	0.0488
		1.063	0.05062
		1.064	0.05108
		1.064	0.05253
		1.065	0.05359
		1.066	0.0531
		1.066	0.05365
		1.067	0.05518
		1.067	0.05663
		1.068	0.05688
		1.068	0.05716
		1.069	0.05815
		1.07	0.05833
		1.07	0.05788
		1.071	0.05707
		1.071	0.05669
		1.072	0.05684
		1.073	0.05661
		1.073	0.057
		1.074	0.05594
		1.074	0.05484
		1.075	0.05642
		1.076	0.05667
		1.076	0.05722
		1.077	0.05807
		1.077	0.05828
		1.078	0.05817
		1.079	0.05607
		1.079	0.05528
		1.08	0.05479
		1.08	0.05432
		1.081	0.05573
		1.081	0.05694
		1.082	0.05692
		1.083	0.05547
		1.083	0.05608
		1.084	0.05674
		1.084	0.05764
		1.085	0.05845
		1.086	0.0581
		1.086	0.05796
		1.087	0.0582
		1.087	0.06049
		1.088	0.06036
		1.089	0.05815
		1.089	0.05864
		1.09	0.05793
		1.09	0.0575
		1.091	0.05679
		1.092	0.055
		1.092	0.0553
		1.093	0.05347
		1.093	0.05477
		1.094	0.05493
		1.095	0.05303
		1.095	0.05348
		1.096	0.05206
		1.096	0.05084
		1.097	0.04782
		1.097	0.04736
		1.098	0.0472
		1.099	0.04663
		1.099	0.04382
		1.1	0.04134
		1.1	0.04102
		1.101	0.04036
		1.102	0.04082
		1.102	0.04076
		1.103	0.03897
		1.103	0.03977
		1.104	0.04118
		1.105	0.04208
		1.105	0.04155
		1.106	0.04099
		1.106	0.04058
		1.107	0.04097
		1.108	0.04095
		1.108	0.04085
		1.109	0.04226
		1.109	0.04361
		1.11	0.04553
		1.11	0.04555
		1.111	0.04502
		1.112	0.04587
		1.112	0.04615
		1.113	0.04554
		1.113	0.04532
		1.114	0.04602
		1.115	0.04698
		1.115	0.0476
		1.116	0.04849
		1.116	0.04741
		1.117	0.04605
		1.118	0.04738
		1.118	0.04816
		1.119	0.04744
		1.119	0.04569
		1.12	0.04621
		1.121	0.04873
		1.121	0.0509
		1.122	0.05113
		1.122	0.05172
		1.123	0.05233
		1.123	0.05212
		1.124	0.05207
		1.125	0.05184
		1.125	0.0519
		1.126	0.05243
		1.126	0.0523
		1.127	0.05287
		1.128	0.05379
		1.128	0.05369
		1.129	0.05444
		1.129	0.05574
		1.13	0.05762
		1.131	0.05911
		1.131	0.0604
		1.132	0.06044
		1.132	0.0598
		1.133	0.05921
		1.134	0.05842
		1.134	0.05837
		1.135	0.05819
		1.135	0.05777
		1.136	0.05584
		1.136	0.05545
		1.137	0.05656
		1.138	0.05671
		1.138	0.05609
		1.139	0.05656
		1.139	0.05692
		1.14	0.05727
		1.141	0.05904
		1.141	0.0595
		1.142	0.06105
		1.142	0.06078
		1.143	0.06289
		1.144	0.06145
		1.144	0.06134
		1.145	0.05933
		1.145	0.0575
		1.146	0.05713
		1.147	0.05632
		1.147	0.05601
		1.148	0.05556
		1.148	0.05547
		1.149	0.05736
		1.149	0.05932
		1.15	0.05884
		1.151	0.05935
		1.151	0.06001
		1.152	0.05957
		1.152	0.05905
		1.153	0.05935
		1.154	0.05867
		1.154	0.05749
		1.155	0.0566
		1.155	0.0554
		1.156	0.05429
		1.157	0.05368
		1.157	0.05253
		1.158	0.05066
		1.158	0.04989
		1.159	0.05154
		1.16	0.05174
		1.16	0.05143
		1.161	0.05127
		1.161	0.05143
		1.162	0.05191
		1.162	0.05255
		1.163	0.05317
		1.164	0.0542
		1.164	0.05342
		1.165	0.0533
		1.165	0.05254
		1.166	0.05124
		1.167	0.05207
		1.167	0.0507
		1.168	0.04962
		1.168	0.04909
		1.169	0.0489
		1.17	0.04869
		1.17	0.04891
		1.171	0.04727
		1.171	0.04636
		1.172	0.04599
		1.173	0.04557
		1.173	0.04523
		1.174	0.04534
		1.174	0.0445
		1.175	0.04553
		1.175	0.0439
		1.176	0.04219
		1.177	0.04306
		1.177	0.04338
		1.178	0.04387
		1.178	0.04179
		1.179	0.04202
		1.18	0.04302
[truncated: 48,766 more rows]
