# Supplementary material for: ATP-driven conformational dynamics reveal hidden intermediates in a heterodimeric ABC transporter
Source: eLife. 2026 Jul 31;15:RP110967. doi: 10.7554/eLife.110967 (PMC13427343; doi:10.7554/eLife.110967)
Supplement: Figure 1—figure supplement 2—source data 1. [file elife-110967-fig1-figsupp2-data1.xlsx]

## Sheet: Fig 1–Fig sup 2 –source data 1
Figure 1–Figure supplement 2–source data 1
LD555
Free dye																	TmrAB PG																	TmrAB NBD
t[ns]	Intens.	t[ns]	Intens.	t[ns]	diff.												t[ns]	Intens.	t[ns]	Intens.	t[ns]	diff.												t[ns]	Intens.	t[ns]	Intens.	t[ns]	diff.
-726	5	0	0	0	0		Best	Fit	Parameters:								-1116	5	0	0	0	0		Best	Fit	Parameters:								-967	5	0	0	0	0		Best	Fit	Parameters:
-476	4	250	0	250	0												-866	4	250	0	250	0												-717	4	250	0	250	0
-226	6	500	0	500	0		Data	Set	#0								-616	6	500	0	500	0		Data	Set	#0								-467	6	500	0	500	0		Data	Set	#0
24	3	750	0	750	0		A1	=	26951	+	866	-	866	Cnts			-366	3	750	0	750	0		A1	=	22311	+	798	-	798	Cnts			-217	3	750	0	750	0		A1	=	19777	+	776	-	776	Cnts
274	4	1000	0	1000	0		t1	=	18013	+	354	-	354	ns			-116	4	1000	0	1000	0		t1	=	19280	+	423	-	423	ns			33	4	1000	0	1000	0		t1	=	18810	+	440	-	440	ns
524	3	1250	0	1250	0		A2	=	54990	+	1840	-	1840	Cnts			134	3	1250	0	1250	0		A2	=	67750	+	2200	-	2200	Cnts			283	3	1250	0	1250	0		A2	=	70220	+	2110	-	2110	Cnts
774	3	1500	0	1500	0		t2	=	7859	+	269	-	269	ns			384	3	1500	0	1500	0		t2	=	6266	+	220	-	220	ns			533	3	1500	0	1500	0		t2	=	6573	+	203	-	203	ns
1024	5	1750	0	1750	0		Bkgr.	Dec	=	2731	+	645	-	645			634	5	1750	0	1750	0		Bkgr.	Dec	=	6074	+	943	-	943			783	5	1750	0	1750	0		Bkgr.	Dec	=	6532	+	911	-	911
1274	3	2000	0	2000	0		Bkgr.	IRF	=	1056	+	801	-	801			884	3	2000	0	2000	0		Bkgr.	IRF	=	195	+	118	-	118			1033	3	2000	0	2000	0		Bkgr.	IRF	=	205	+	114	-	114
1524	3	2250	0	2250	0		Shift	IRF	=	-7263	+	839	-	839			1134	3	2250	0	2250	0		Shift	IRF	=	-11157	+	766	-	766			1283	3	2250	0	2250	0		Shift	IRF	=	-9670	+	826	-	826
1774	3	2500	0	2500	0		A	Scat	=	-222700	+	16800	-	16800			1384	3	2500	0	2500	0		A	Scat	=	-257400	+	16800	-	16800			1533	3	2500	0	2500	0		A	Scat	=	-241100	+	17600	-	17600
2024	4	2750	0	2750	0												1634	4	2750	0	2750	0												1783	4	2750	0	2750	0
2274	2	3000	0	3000	0												1884	2	3000	0	3000	0												2033	2	3000	0	3000	0
2524	4	3250	0	3250	0		Average	Lifetime:									2134	4	3250	0	3250	0		Average	Lifetime:									2283	4	3250	0	3250	0		Average	Lifetime:
2774	0	3500	0	3500	0		tAv.1=1,3231	ns	(intensity	weighted)							2384	0	3500	0	3500	0		tAv.1=1,2816	ns	(intensity	weighted)							2533	0	3500	0	3500	0		tAv.1=1,2034	ns	(intensity	weighted)
3024	2	3750	0	3750	0		tAv.2=1,1199	ns	(amplitude	weighted)							2634	2	3750	0	3750	0		tAv.2=0,9490	ns	(amplitude	weighted)							2783	2	3750	0	3750	0		tAv.2=0,9262	ns	(amplitude	weighted)
3274	4	4000	0	4000	0												2884	4	4000	0	4000	0												3033	4	4000	0	4000	0
3524	0	4250	0	4250	0		Fractional	Intensities	of	the	Positive	Decay	Components:				3134	0	4250	0	4250	0		Fractional	Intensities	of	the	Positive	Decay	Components:				3283	0	4250	0	4250	0		Fractional	Intensities	of	the	Positive	Decay	Components:
3774	4	4500	0	4500	0		t1	(1,8013	ns):	52.9							3384	4	4500	0	4500	0		t1	(1,9280	ns):	50.33							3533	4	4500	0	4500	0		t1	(1,8810	ns):	44.63
4024	6	4750	0	4750	0		t2	(0,7859	ns):	47.1							3634	6	4750	0	4750	0		t2	(0,6266	ns):	49.67							3783	6	4750	0	4750	0		t2	(0,6573	ns):	55.37
4274	3	5000	0	5000	0												3884	3	5000	0	5000	0												4033	3	5000	0	5000	0
4524	1	5250	0	5250	0		Fractional	Amplitudes	of	the	Positive	Decay	Components:				4134	1	5250	0	5250	0		Fractional	Amplitudes	of	the	Positive	Decay	Components:				4283	1	5250	0	5250	0		Fractional	Amplitudes	of	the	Positive	Decay	Components:
4774	2	5500	0	5500	0		t1	(1,8013	ns):	32.89							4384	2	5500	0	5500	0		t1	(1,9280	ns):	24.77							4533	2	5500	0	5500	0		t1	(1,8810	ns):	21.98
5024	7	5750	0	5750	0		t2	(0,7859	ns):	67.11							4634	7	5750	0	5750	0		t2	(0,6266	ns):	75.23							4783	7	5750	0	5750	0		t2	(0,6573	ns):	78.02
5274	2	6000	0	6000	0												4884	2	6000	0	6000	0												5033	2	6000	0	6000	0
5524	5	6250	0	6250	0												5134	5	6250	0	6250	0												5283	5	6250	0	6250	0
5774	5	6500	0	6500	0												5384	5	6500	0	6500	0												5533	5	6500	0	6500	0
6024	2	6750	0	6750	0												5634	2	6750	0	6750	0												5783	2	6750	0	6750	0
6274	3	7000	0	7000	0												5884	3	7000	0	7000	0												6033	3	7000	0	7000	0
6524	2	7250	0	7250	0												6134	2	7250	0	7250	0												6283	2	7250	0	7250	0
6774	0	7500	0	7500	0												6384	0	7500	0	7500	0												6533	0	7500	0	7500	0
7024	6	7750	0	7750	0												6634	6	7750	0	7750	0												6783	6	7750	0	7750	0
7274	10	8000	0	8000	0												6884	10	8000	0	8000	0												7033	10	8000	0	8000	0
7524	1	8250	0	8250	0												7134	1	8250	0	8250	0												7283	1	8250	0	8250	0
7774	3	8500	0	8500	0												7384	3	8500	0	8500	0												7533	3	8500	0	8500	0
8024	4	8750	0	8750	0												7634	4	8750	0	8750	0												7783	4	8750	0	8750	0
8274	2	9000	0	9000	0												7884	2	9000	0	9000	0												8033	2	9000	0	9000	0
8524	5	9250	0	9250	0												8134	5	9250	0	9250	0												8283	5	9250	0	9250	0
8774	3	9500	0	9500	0												8384	3	9500	0	9500	0												8533	3	9500	0	9500	0
9024	1	9750	0	9750	0												8634	1	9750	0	9750	0												8783	1	9750	0	9750	0
9274	4	10000	0	10000	0												8884	4	10000	0	10000	0												9033	4	10000	0	10000	0
9524	8	10250	0	10250	0												9134	8	10250	0	10250	0												9283	8	10250	0	10250	0
9774	4	10500	0	10500	0												9384	4	10500	0	10500	0												9533	4	10500	0	10500	0
10024	0	10750	0	10750	0												9634	0	10750	0	10750	0												9783	0	10750	0	10750	0
10274	2	11000	0	11000	0												9884	2	11000	0	11000	0												10033	2	11000	0	11000	0
10524	3	11250	0	11250	0												10134	3	11250	0	11250	0												10283	3	11250	0	11250	0
10774	2	11500	0	11500	0												10384	2	11500	0	11500	0												10533	2	11500	0	11500	0
11024	2	11750	0	11750	0												10634	2	11750	0	11750	0												10783	2	11750	0	11750	0
11274	8	12000	0	12000	0												10884	8	12000	0	12000	0												11033	8	12000	0	12000	0
11524	5	12250	0	12250	0												11134	5	12250	0	12250	0												11283	5	12250	0	12250	0
11774	5	12500	0	12500	0												11384	5	12500	0	12500	0												11533	5	12500	0	12500	0
12024	5	12750	0	12750	0												11634	5	12750	0	12750	0												11783	5	12750	0	12750	0
12274	4	13000	0	13000	0												11884	4	13000	0	13000	0												12033	4	13000	0	13000	0
12524	3	13250	0	13250	0												12134	3	13250	0	13250	0												12283	3	13250	0	13250	0
12774	2	13500	0	13500	0												12384	2	13500	0	13500	0												12533	2	13500	0	13500	0
13024	4	13750	0	13750	0												12634	4	13750	0	13750	0												12783	4	13750	0	13750	0
13274	2	14000	0	14000	0												12884	2	14000	0	14000	0												13033	2	14000	0	14000	0
13524	3	14250	0	14250	0												13134	3	14250	0	14250	0												13283	3	14250	0	14250	0
13774	1	14500	0	14500	0												13384	1	14500	0	14500	0												13533	1	14500	0	14500	0
14024	2	14750	0	14750	0												13634	2	14750	0	14750	0												13783	2	14750	0	14750	0
14274	9	15000	0	15000	0												13884	9	15000	0	15000	0												14033	9	15000	0	15000	0
14524	3	15250	0	15250	0												14134	3	15250	0	15250	0												14283	3	15250	0	15250	0
14774	6	15500	0	15500	0												14384	6	15500	0	15500	0												14533	6	15500	0	15500	0
15024	1	15750	0	15750	0												14634	1	15750	0	15750	0												14783	1	15750	0	15750	0
15274	5	16000	0	16000	0												14884	5	16000	0	16000	0												15033	5	16000	0	16000	0
15524	4	16250	0	16250	0												15134	4	16250	0	16250	0												15283	4	16250	0	16250	0
15774	2	16500	0	16500	0												15384	2	16500	0	16500	0												15533	2	16500	0	16500	0
16024	3	16750	0	16750	0												15634	3	16750	0	16750	0												15783	3	16750	0	16750	0
16274	5	17000	0	17000	0												15884	5	17000	0	17000	0												16033	5	17000	0	17000	0
16524	4	17250	0	17250	0												16134	4	17250	0	17250	0												16283	4	17250	0	17250	0
16774	5	17500	0	17500	0												16384	5	17500	0	17500	0												16533	5	17500	0	17500	0
17024	2	17750	0	17750	0												16634	2	17750	0	17750	0												16783	2	17750	0	17750	0
17274	2	18000	0	18000	0												16884	2	18000	0	18000	0												17033	2	18000	0	18000	0
17524	7	18250	0	18250	0												17134	7	18250	0	18250	0												17283	7	18250	0	18250	0
17774	4	18500	0	18500	0												17384	4	18500	0	18500	0												17533	4	18500	0	18500	0
18024	3	18750	0	18750	0												17634	3	18750	0	18750	0												17783	3	18750	0	18750	0
18274	5	19000	0	19000	0												17884	5	19000	0	19000	0												18033	5	19000	0	19000	0
18524	3	19250	0	19250	0												18134	3	19250	0	19250	0												18283	3	19250	0	19250	0
18774	0	19500	0	19500	0												18384	0	19500	0	19500	0												18533	0	19500	0	19500	0
19024	4	19750	0	19750	0												18634	4	19750	0	19750	0												18783	4	19750	0	19750	0
19274	6	20000	0	20000	0												18884	6	20000	0	20000	0												19033	6	20000	0	20000	0
19524	2	20250	0	20250	0												19134	2	20250	0	20250	0												19283	2	20250	0	20250	0
19774	3	20500	0	20500	0												19384	3	20500	0	20500	0												19533	3	20500	0	20500	0
20024	1	20750	0	20750	0												19634	1	20750	0	20750	0												19783	1	20750	0	20750	0
20274	1	21000	0	21000	0												19884	1	21000	0	21000	0												20033	1	21000	0	21000	0
20524	8	21250	0	21250	0												20134	8	21250	0	21250	0												20283	8	21250	0	21250	0
20774	7	21500	0	21500	0												20384	7	21500	0	21500	0												20533	7	21500	0	21500	0
21024	1	21750	0	21750	0												20634	1	21750	0	21750	0												20783	1	21750	0	21750	0
21274	2	22000	0	22000	0												20884	2	22000	0	22000	0												21033	2	22000	0	22000	0
21524	4	22250	0	22250	0												21134	4	22250	0	22250	0												21283	4	22250	0	22250	0
21774	2	22500	0	22500	0												21384	2	22500	0	22500	0												21533	2	22500	0	22500	0
22024	4	22750	0	22750	0												21634	4	22750	0	22750	0												21783	4	22750	0	22750	0
22274	3	23000	0	23000	0												21884	3	23000	0	23000	0												22033	3	23000	0	23000	0
22524	2	23250	0	23250	0												22134	2	23250	0	23250	0												22283	2	23250	0	23250	0
22774	1	23500	0	23500	0												22384	1	23500	0	23500	0												22533	1	23500	0	23500	0
23024	1	23750	0	23750	0												22634	1	23750	0	23750	0												22783	1	23750	0	23750	0
23274	1	24000	0	24000	0												22884	1	24000	0	24000	0												23033	1	24000	0	24000	0
23524	7	24250	0	24250	0												23134	7	24250	0	24250	0												23283	7	24250	0	24250	0
23774	5	24500	0	24500	0												23384	5	24500	0	24500	0												23533	5	24500	0	24500	0
24024	5	24750	0	24750	0												23634	5	24750	0	24750	0												23783	5	24750	0	24750	0
24274	2	25000	0	25000	0												23884	2	25000	0	25000	0												24033	2	25000	0	25000	0
24524	2	25250	0	25250	0												24134	2	25250	0	25250	0												24283	2	25250	0	25250	0
24774	5	25500	0	25500	0												24384	5	25500	0	25500	0												24533	5	25500	0	25500	0
25024	3	25750	0	25750	0												24634	3	25750	0	25750	0												24783	3	25750	0	25750	0
25274	4	26000	0	26000	0												24884	4	26000	0	26000	0												25033	4	26000	0	26000	0
25524	7	26250	0	26250	0												25134	7	26250	0	26250	0												25283	7	26250	0	26250	0
25774	5	26500	0	26500	0												25384	5	26500	0	26500	0												25533	5	26500	0	26500	0
26024	3	26750	0	26750	0												25634	3	26750	0	26750	0												25783	3	26750	0	26750	0
26274	5	27000	0	27000	0												25884	5	27000	0	27000	0												26033	5	27000	0	27000	0
26524	2	27250	0	27250	0												26134	2	27250	0	27250	0												26283	2	27250	0	27250	0
26774	5	27500	0	27500	0												26384	5	27500	0	27500	0												26533	5	27500	0	27500	0
27024	3	27750	0	27750	0												26634	3	27750	0	27750	0												26783	3	27750	0	27750	0
27274	4	28000	0	28000	0												26884	4	28000	0	28000	0												27033	4	28000	0	28000	0
27524	2	28250	0	28250	0												27134	2	28250	0	28250	0												27283	2	28250	0	28250	0
27774	2	28500	0	28500	0												27384	2	28500	0	28500	0												27533	2	28500	0	28500	0
28024	3	28750	0	28750	0												27634	3	28750	0	28750	0												27783	3	28750	0	28750	0
28274	3	29000	0	29000	0												27884	3	29000	0	29000	0												28033	3	29000	0	29000	0
28524	2	29250	0	29250	0												28134	2	29250	0	29250	0												28283	2	29250	0	29250	0
28774	1	29500	0	29500	0												28384	1	29500	0	29500	0												28533	1	29500	0	29500	0
29024	4	29750	0	29750	0												28634	4	29750	0	29750	0												28783	4	29750	0	29750	0
29274	4	30000	0	30000	0												28884	4	30000	0	30000	0												29033	4	30000	0	30000	0
29524	5	30250	0	30250	0												29134	5	30250	0	30250	0												29283	5	30250	0	30250	0
29774	4	30500	0	30500	0												29384	4	30500	0	30500	0												29533	4	30500	0	30500	0
30024	5	30750	0	30750	0												29634	5	30750	0	30750	0												29783	5	30750	0	30750	0
30274	4	31000	0	31000	0												29884	4	31000	0	31000	0												30033	4	31000	0	31000	0
30524	2	31250	0	31250	0												30134	2	31250	0	31250	0												30283	2	31250	0	31250	0
30774	5	31500	0	31500	0												30384	5	31500	0	31500	0												30533	5	31500	0	31500	0
31024	4	31750	0	31750	0												30634	4	31750	0	31750	0												30783	4	31750	0	31750	0
31274	4	32000	0	32000	0												30884	4	32000	0	32000	0												31033	4	32000	0	32000	0
31524	5	32250	0	32250	0												31134	5	32250	0	32250	0												31283	5	32250	0	32250	0
31774	2	32500	0	32500	0												31384	2	32500	0	32500	0												31533	2	32500	0	32500	0
32024	1	32750	0	32750	0												31634	1	32750	0	32750	0												31783	1	32750	0	32750	0
32274	8	33000	0	33000	0												31884	8	33000	0	33000	0												32033	8	33000	0	33000	0
32524	4	33250	0	33250	0												32134	4	33250	0	33250	0												32283	4	33250	0	33250	0
32774	7	33500	0	33500	0												32384	7	33500	0	33500	0												32533	7	33500	0	33500	0
33024	2	33750	0	33750	0												32634	2	33750	0	33750	0												32783	2	33750	0	33750	0
33274	2	34000	0	34000	0												32884	2	34000	0	34000	0												33033	2	34000	0	34000	0
33524	5	34250	0	34250	0												33134	5	34250	0	34250	0												33283	5	34250	0	34250	0
33774	3	34500	0	34500	0												33384	3	34500	0	34500	0												33533	3	34500	0	34500	0
34024	5	34750	0	34750	0												33634	5	34750	0	34750	0												33783	5	34750	0	34750	0
34274	2	35000	0	35000	0												33884	2	35000	0	35000	0												34033	2	35000	0	35000	0
34524	4	35250	0	35250	0												34134	4	35250	0	35250	0												34283	4	35250	0	35250	0
34774	6	35500	0	35500	0												34384	6	35500	0	35500	0												34533	6	35500	0	35500	0
35024	2	35750	0	35750	0												34634	2	35750	0	35750	0												34783	2	35750	0	35750	0
35274	4	36000	0	36000	0												34884	4	36000	0	36000	0												35033	4	36000	0	36000	0
35524	5	36250	0	36250	0												35134	5	36250	0	36250	0												35283	5	36250	0	36250	0
35774	4	36500	0	36500	0												35384	4	36500	0	36500	0												35533	4	36500	0	36500	0
36024	1	36750	0	36750	0												35634	1	36750	0	36750	0												35783	1	36750	0	36750	0
36274	0	37000	0	37000	0												35884	0	37000	0	37000	0												36033	0	37000	0	37000	0
36524	4	37250	0	37250	0												36134	4	37250	0	37250	0												36283	4	37250	0	37250	0
36774	3	37500	0	37500	0												36384	3	37500	0	37500	0												36533	3	37500	0	37500	0
37024	8	37750	0	37750	0												36634	8	37750	0	37750	0												36783	8	37750	0	37750	0
37274	2	38000	0	38000	0												36884	2	38000	0	38000	0												37033	2	38000	0	38000	0
37524	3	38250	0	38250	0												37134	3	38250	0	38250	0												37283	3	38250	0	38250	0
37774	5	38500	0	38500	0												37384	5	38500	0	38500	0												37533	5	38500	0	38500	0
38024	3	38750	0	38750	0												37634	3	38750	0	38750	0												37783	3	38750	0	38750	0
38274	5	39000	0	39000	0												37884	5	39000	0	39000	0												38033	5	39000	0	39000	0
38524	2	39250	0	39250	0												38134	2	39250	0	39250	0												38283	2	39250	0	39250	0
38774	3	39500	0	39500	0												38384	3	39500	0	39500	0												38533	3	39500	0	39500	0
39024	4	39750	0	39750	0												38634	4	39750	0	39750	0												38783	4	39750	0	39750	0
39274	3	40000	0	40000	0												38884	3	40000	0	40000	0												39033	3	40000	0	40000	0
39524	2	40250	0	40250	0												39134	2	40250	0	40250	0												39283	2	40250	0	40250	0
39774	2	40500	0	40500	0												39384	2	40500	0	40500	0												39533	2	40500	0	40500	0
40024	3	40750	0	40750	0												39634	3	40750	0	40750	0												39783	3	40750	0	40750	0
40274	4	41000	0	41000	0												39884	4	41000	0	41000	0												40033	4	41000	0	41000	0
40524	5	41250	0	41250	0												40134	5	41250	0	41250	0												40283	5	41250	0	41250	0
40774	7	41500	0	41500	0												40384	7	41500	0	41500	0												40533	7	41500	0	41500	0
41024	6	41750	0	41750	0												40634	6	41750	0	41750	0												40783	6	41750	0	41750	0
41274	2	42000	0	42000	0												40884	2	42000	0	42000	0												41033	2	42000	0	42000	0
41524	2	42250	0	42250	0												41134	2	42250	0	42250	0												41283	2	42250	0	42250	0
41774	4	42500	0	42500	0												41384	4	42500	0	42500	0												41533	4	42500	0	42500	0
42024	7	42750	0	42750	0												41634	7	42750	0	42750	0												41783	7	42750	0	42750	0
42274	5	43000	0	43000	0												41884	5	43000	0	43000	0												42033	5	43000	0	43000	0
42524	4	43250	0	43250	0												42134	4	43250	0	43250	0												42283	4	43250	0	43250	0
42774	6	43500	0	43500	0												42384	6	43500	0	43500	0												42533	6	43500	0	43500	0
43024	3	43750	0	43750	0												42634	3	43750	0	43750	0												42783	3	43750	0	43750	0
43274	2	44000	0	44000	0												42884	2	44000	0	44000	0												43033	2	44000	0	44000	0
43524	2	44250	0	44250	0												43134	2	44250	0	44250	0												43283	2	44250	0	44250	0
43774	5	44500	0	44500	0												43384	5	44500	0	44500	0												43533	5	44500	0	44500	0
44024	7	44750	0	44750	0												43634	7	44750	0	44750	0												43783	7	44750	0	44750	0
44274	4	45000	0	45000	0												43884	4	45000	0	45000	0												44033	4	45000	0	45000	0
44524	2	45250	0	45250	0												44134	2	45250	0	45250	0												44283	2	45250	0	45250	0
44774	3	45500	0	45500	0												44384	3	45500	0	45500	0												44533	3	45500	0	45500	0
45024	3	45750	0	45750	0												44634	3	45750	0	45750	0												44783	3	45750	0	45750	0
45274	1	46000	0	46000	0												44884	1	46000	0	46000	0												45033	1	46000	0	46000	0
45524	7	46250	0	46250	0												45134	7	46250	0	46250	0												45283	7	46250	0	46250	0
45774	2	46500	0	46500	0												45384	2	46500	0	46500	0												45533	2	46500	0	46500	0
46024	1	46750	0	46750	0												45634	1	46750	0	46750	0												45783	1	46750	0	46750	0
46274	4	47000	0	47000	0												45884	4	47000	0	47000	0												46033	4	47000	0	47000	0
46524	2	47250	0	47250	0												46134	2	47250	0	47250	0												46283	2	47250	0	47250	0
46774	2	47500	0	47500	0												46384	2	47500	0	47500	0												46533	2	47500	0	47500	0
47024	2	47750	0	47750	0												46634	2	47750	0	47750	0												46783	2	47750	0	47750	0
47274	3	48000	0	48000	0												46884	3	48000	0	48000	0												47033	3	48000	0	48000	0
47524	4	48250	0	48250	0												47134	4	48250	0	48250	0												47283	4	48250	0	48250	0
47774	2	48500	0	48500	0												47384	2	48500	0	48500	0												47533	2	48500	0	48500	0
48024	2	48750	0	48750	0												47634	2	48750	0	48750	0												47783	2	48750	0	48750	0
48274	9	49000	0	49000	0												47884	9	49000	0	49000	0												48033	9	49000	0	49000	0
48524	1	49250	0	49250	0												48134	1	49250	0	49250	0												48283	1	49250	0	49250	0
48774	1	49500	0	49500	0												48384	1	49500	0	49500	0												48533	1	49500	0	49500	0
49024	2	49750	0	49750	0												48634	2	49750	0	49750	0												48783	2	49750	0	49750	0
49274	2	50000	0	50000	0												48884	2	50000	0	50000	0												49033	2	50000	0	50000	0
49524	1	50250	0	50250	0												49134	1	50250	0	50250	0												49283	1	50250	0	50250	0
49774	4	50500	0	50500	0												49384	4	50500	0	50500	0												49533	4	50500	0	50500	0
50024	2	50750	0	50750	0												49634	2	50750	0	50750	0												49783	2	50750	0	50750	0
50274	2	51000	0	51000	0												49884	2	51000	0	51000	0												50033	2	51000	0	51000	0
50524	3	51250	0	51250	0												50134	3	51250	0	51250	0												50283	3	51250	0	51250	0
50774	3	51500	0	51500	0												50384	3	51500	0	51500	0												50533	3	51500	0	51500	0
51024	1	51750	0	51750	0												50634	1	51750	0	51750	0												50783	1	51750	0	51750	0
51274	5	52000	0	52000	0												50884	5	52000	0	52000	0												51033	5	52000	0	52000	0
51524	5	52250	0	52250	0												51134	5	52250	0	52250	0												51283	5	52250	0	52250	0
51774	6	52500	0	52500	0												51384	6	52500	0	52500	0												51533	6	52500	0	52500	0
52024	6	52750	0	52750	0												51634	6	52750	0	52750	0												51783	6	52750	0	52750	0
52274	3	53000	0	53000	0												51884	3	53000	0	53000	0												52033	3	53000	0	53000	0
52524	2	53250	0	53250	0												52134	2	53250	0	53250	0												52283	2	53250	0	53250	0
52774	4	53500	0	53500	0												52384	4	53500	0	53500	0												52533	4	53500	0	53500	0
53024	4	53750	0	53750	0												52634	4	53750	0	53750	0												52783	4	53750	0	53750	0
53274	5	54000	0	54000	0												52884	5	54000	0	54000	0												53033	5	54000	0	54000	0
53524	2	54250	0	54250	0												53134	2	54250	0	54250	0												53283	2	54250	0	54250	0
53774	3	54500	0	54500	0												53384	3	54500	0	54500	0												53533	3	54500	0	54500	0
54024	4	54750	0	54750	0												53634	4	54750	0	54750	0												53783	4	54750	0	54750	0
54274	2	55000	0	55000	0												53884	2	55000	0	55000	0												54033	2	55000	0	55000	0
54524	1	55250	0	55250	0												54134	1	55250	0	55250	0												54283	1	55250	0	55250	0
54774	4	55500	0	55500	0												54384	4	55500	0	55500	0												54533	4	55500	0	55500	0
55024	6	55750	0	55750	0												54634	6	55750	0	55750	0												54783	6	55750	0	55750	0
55274	7	56000	0	56000	0												54884	7	56000	0	56000	0												55033	7	56000	0	56000	0
55524	3	56250	0	56250	0												55134	3	56250	0	56250	0												55283	3	56250	0	56250	0
55774	3	56500	0	56500	0												55384	3	56500	0	56500	0												55533	3	56500	0	56500	0
56024	5	56750	0	56750	0												55634	5	56750	0	56750	0												55783	5	56750	0	56750	0
56274	5	57000	0	57000	0												55884	5	57000	0	57000	0												56033	5	57000	0	57000	0
56524	2	57250	0	57250	0												56134	2	57250	0	57250	0												56283	2	57250	0	57250	0
56774	4	57500	0	57500	0												56384	4	57500	0	57500	0												56533	4	57500	0	57500	0
57024	4	57750	0	57750	0												56634	4	57750	0	57750	0												56783	4	57750	0	57750	0
57274	1	58000	0	58000	0												56884	1	58000	0	58000	0												57033	1	58000	0	58000	0
57524	6	58250	0	58250	0												57134	6	58250	0	58250	0												57283	6	58250	0	58250	0
57774	1	58500	0	58500	0												57384	1	58500	0	58500	0												57533	1	58500	0	58500	0
58024	8	58750	23357	58750	1174												57634	8	58750	0	58750	0												57783	8	58750	0	58750	0
58274	5	59000	21822	59000	2166												57884	5	59000	0	59000	0												58033	5	59000	0	59000	0
58524	3	59250	22154	59250	-688												58134	3	59250	46112	59250	2514												58283	3	59250	0	59250	0
58774	2	59500	21328	59500	-68												58384	2	59500	45076	59500	1669												58533	2	59500	0	59500	0
59024	7	59750	21559	59750	-117												58634	7	59750	43470	59750	2316												58783	7	59750	0	59750	0
59274	3	60000	20387	60000	-303												58884	3	60000	42739	60000	1505												59033	3	60000	46418	60000	2478
59524	5	60250	19849	60250	2746												59134	5	60250	41326	60250	2791												59283	5	60250	45822	60250	3508
59774	1	60500	19906	60500	1633												59384	1	60500	39926	60500	2963												59533	1	60500	43497	60500	2627
60024	4	60750	18246	60750	766												59634	4	60750	39415	60750	3788												59783	4	60750	43060	60750	2368
60274	4	61000	18471	61000	2038												59884	4	61000	38734	61000	2595												60033	4	61000	41992	61000	1362
60524	1	61250	17972	61250	-465												60134	1	61250	37950	61250	1912												60283	1	61250	41592	61250	3442
60774	7	61500	18144	61500	1950												60384	7	61500	36322	61500	2362												60533	7	61500	40188	61500	2830
61024	4	61750	17293	61750	1645												60634	4	61750	35520	61750	4750												60783	4	61750	38487	61750	3714
61274	5	62000	16186	62000	2008												60884	5	62000	35443	62000	2480												61033	5	62000	38380	62000	1733
61524	2	62250	16610	62250	1774												61134	2	62250	35020	62250	3567												61283	2	62250	37899	62250	2487
61774	4	62500	16586	62500	1619												61384	4	62500	34270	62500	2959												61533	4	62500	37421	62500	4108
62024	8	62750	16580	62750	2776												61634	8	62750	32920	62750	4370												61783	8	62750	36271	62750	3116
62274	5	63000	15906	63000	1244												61884	5	63000	32080	63000	4555												62033	5	63000	34792	63000	1618
62524	4	63250	14929	63250	2092												62134	4	63250	31417	63250	4372												62283	4	63250	34452	63250	3918
62774	2	63500	15049	63500	660												62384	2	63500	30823	63500	4617												62533	2	63500	33248	63500	4590
63024	3	63750	14269	63750	3752												62634	3	63750	30775	63750	2997												62783	3	63750	33228	63750	4334
63274	6	64000	14667	64000	1989												62884	6	64000	29665	64000	3948												63033	6	64000	32789	64000	3356
63524	4	64250	14592	64250	3235												63134	4	64250	28976	64250	3747												63283	4	64250	31142	64250	4045
63774	7	64500	13364	64500	3070												63384	7	64500	29356	64500	3796												63533	7	64500	31376	64500	5292
64024	4	64750	13993	64750	2960												63634	4	64750	28833	64750	4329												63783	4	64750	31375	64750	4016
64274	3	65000	14294	65000	2776												63884	3	65000	27733	65000	4003												64033	3	65000	30331	65000	3163
64524	8	65250	13603	65250	1879												64134	8	65250	27175	65250	4262												64283	8	65250	29260	65250	4367
64774	4	65500	12918	65500	1685												64384	4	65500	26509	65500	5207												64533	4	65500	29016	65500	4659
65024	1	65750	13015	65750	704												64634	1	65750	25301	65750	3210												64783	1	65750	27762	65750	4550
65274	2	66000	12090	66000	1687												64884	2	66000	24200	66000	4899												65033	2	66000	26725	66000	5017
65524	3	66250	11414	66250	2161												65134	3	66250	23804	66250	4686												65283	3	66250	25515	66250	4561
65774	0	66500	10542	66500	2492												65384	0	66500	23713	66500	5293												65533	0	66500	25780	66500	5293
66024	2	66750	11099	66750	4357												65634	2	66750	22857	66750	5476												65783	2	66750	25037	66750	5694
66274	3	67000	10606	67000	4120												65884	3	67000	22229	67000	4527												66033	3	67000	24218	67000	5555
66524	6	67250	10087	67250	2114												66134	6	67250	21996	67250	4083												66283	6	67250	23698	67250	5295
66774	2	67500	9845	67500	3800												66384	2	67500	21909	67500	4659												66533	2	67500	23577	67500	4162
67024	3	67750	9969	67750	2606												66634	3	67750	20597	67750	5090												66783	3	67750	23331	67750	4834
67274	4	68000	9950	68000	3664												66884	4	68000	19734	68000	5530												67033	4	68000	21155	68000	4933
67524	4	68250	8065	68250	3878												67134	4	68250	20230	68250	4029												67283	4	68250	21718	68250	5288
67774	2	68500	8905	68500	4895												67384	2	68500	20013	68500	5164												67533	2	68500	21572	68500	4042
68024	0	68750	8920	68750	3095												67634	0	68750	19362	68750	4442												67783	0	68750	21339	68750	5083
68274	8	69000	8898	69000	2962												67884	8	69000	18442	69000	5107												68033	8	69000	20252	69000	5219
68524	3	69250	8040	69250	3644												68134	3	69250	17896	69250	3953												68283	3	69250	19589	69250	4217
68774	2	69500	7624	69500	3344												68384	2	69500	17364	69500	5820												68533	2	69500	19024	69500	5617
69024	0	69750	7271	69750	3281												68634	0	69750	16641	69750	6362												68783	0	69750	18474	69750	6148
69274	2	70000	6926	70000	3077												68884	2	70000	16204	70000	6558												69033	2	70000	17593	70000	4955
69524	2	70250	6255	70250	4307												69134	2	70250	15553	70250	5806												69283	2	70250	17555	70250	4960
69774	2	70500	6407	70500	3824												69384	2	70500	15237	70500	4341												69533	2	70500	16257	70500	6552
70024	2	70750	5298	70750	3912												69634	2	70750	15334	70750	5833												69783	2	70750	16964	70750	5947
70274	4	71000	6184	71000	4935												69884	4	71000	14650	71000	5997												70033	4	71000	16145	71000	5570
70524	2	71250	5493	71250	3501												70134	2	71250	14607	71250	5845												70283	2	71250	15858	71250	5847
70774	7	71500	5396	71500	3893												70384	7	71500	14736	71500	5247												70533	7	71500	15870	71500	5604
71024	2	71750	5549	71750	4640												70634	2	71750	14418	71750	5948												70783	2	71750	15989	71750	6933
71274	5	72000	5794	72000	3696												70884	5	72000	13516	72000	6138												71033	5	72000	15244	72000	6948
71524	5	72250	5198	72250	4597												71134	5	72250	13181	72250	6025												71283	5	72250	14392	72250	6481
71774	4	72500	4533	72500	2860												71384	4	72500	12629	72500	5271												71533	4	72500	14526	72500	6317
72024	2	72750	4816	72750	4452												71634	2	72750	12439	72750	6118												71783	2	72750	13325	72750	5263
72274	4	73000	3762	73000	4425												71884	4	73000	12455	73000	5718												72033	4	73000	14291	73000	6345
72524	7	73250	4868	73250	3752												72134	7	73250	10184	73250	6980												72283	7	73250	13237	73250	6545
72774	6	73500	3914	73500	5014												72384	6	73500	9035	73500	6245												72533	6	73500	10758	73500	6177
73024	13	73750	1686	73750	4805												72634	13	73750	4687	73750	8552												72783	13	73750	11532	73750	6605
73274	10	74000	2648	74000	4070												72884	10	74000	-5392	74000	8941												73033	10	74000	3732	74000	7681
73524	19	74250	-4829	74250	5911												73134	19	74250	-28056	74250	12008												73283	19	74250	-3882	74250	7989
73774	39	74500	-11726	74500	7499												73384	39	74500	-59169	74500	15336												73533	39	74500	-32849	74500	12223
74024	50	74750	-39346	74750	12245												73634	50	74750	-71803	74750	16712												73783	50	74750	-50908	74750	14268
74274	119	75000	-55455	75000	14644												73884	119	75000	-67377	75000	16210												74033	119	75000	-46146	75000	14249
74524	216	75250	-50037	75250	13958												74134	216	75250	4789	75250	8541												74283	216	75250	-26467	75250	12333
74774	489	75500	-30867	75500	11473												74384	489	75500	146270	75500	-3102												74533	489	75500	104720	75500	1038
75024	826	75750	96074	75750	-1074												74634	826	75750	310701	75750	-13926												74783	826	75750	249055	75750	-7403
75274	1220	76000	231640	76000	-9846												74884	1220	76000	510475	76000	-25364												75033	1220	76000	438914	76000	-15511
75524	1748	76250	412356	76250	-17967												75134	1748	76250	713672	76250	-29574												75283	1748	76250	644544	76250	-26006
75774	1911	76500	607347	76500	-25872												75384	1911	76500	928158	76500	-35110												75533	1911	76500	847277	76500	-37214
76024	2155	76750	800267	76750	-30866												75634	2155	76750	1137104	76750	-41728												75783	2155	76750	1073271	76750	-38659
76274	2236	77000	1016966	77000	-41131												75884	2236	77000	1351137	77000	-47007												76033	2236	77000	1264411	77000	-43113
76524	2277	77250	1199969	77250	-41322												76134	2277	77250	1572763	77250	-51873												76283	2277	77250	1501528	77250	-47098
76774	2331	77500	1430138	77500	-49387												76384	2331	77500	1744192	77500	-51906												76533	2331	77500	1696471	77500	-55203
77024	2243	77750	1618181	77750	-51645												76634	2243	77750	1901651	77750	-57059												76783	2243	77750	1852059	77750	-54685
77274	2296	78000	1771204	78000	-52339												76884	2296	78000	2041315	78000	-60481												77033	2296	78000	2013526	78000	-58326
77524	2048	78250	1931945	78250	-53019												77134	2048	78250	2171868	78250	-61245												77283	2048	78250	2131594	78250	-57196
77774	1923	78500	2050767	78500	-55021												77384	1923	78500	2289530	78500	-58103												77533	1923	78500	2277729	78500	-57973
78024	1888	78750	2199153	78750	-58578												77634	1888	78750	2371478	78750	-60749												77783	1888	78750	2364727	78750	-57762
78274	1750	79000	2289159	79000	-61785												77884	1750	79000	2433838	79000	-60562												78033	1750	79000	2454407	79000	-56523
78524	1776	79250	2384860	79250	-58341												78134	1776	79250	2431283	79250	-56547												78283	1776	79250	2498850	79250	-55030
78774	1597	79500	2436412	79500	-60807												78384	1597	79500	2312514	79500	-50811												78533	1597	79500	2483398	79500	-52910
79024	1675	79750	2432198	79750	-54403												78634	1675	79750	2005239	79750	-36801												78783	1675	79750	2333758	79750	-45297
79274	1710	80000	2300494	80000	-45985												78884	1710	80000	1514648	80000	-14566												79033	1710	80000	2016417	80000	-32444
79524	2022	80250	2012032	80250	-30278												79134	2022	80250	1080889	80250	7054												79283	2022	80250	1591178	80250	-9266
79774	2795	80500	1625764	80500	-9887												79384	2795	80500	1042068	80500	20264												79533	2795	80500	1442821	80500	10770
80024	4701	80750	1511950	80750	6854												79634	4701	80750	1821458	80750	23006												79783	4701	80750	1804961	80750	21363
80274	8477	81000	1882282	81000	19537												79884	8477	81000	3772965	81000	19417												80033	8477	81000	3243841	81000	21030
80524	14750	81250	3280429	81250	21052												80134	14750	81250	6959658	81250	12225												80283	14750	81250	5815899	81250	16514
80774	22656	81500	5742237	81500	19693												80384	22656	81500	11389600	81500	2906												80533	22656	81500	9622852	81500	14224
81024	31964	81750	9372640	81750	14781												80634	31964	81750	16514000	81750	-1826												80783	31964	81750	14520100	81750	6549
81274	40195	82000	14031900	82000	10894												80884	40195	82000	21692900	82000	-149												81033	40195	82000	19662300	82000	4814
81524	46757	82250	18912400	82250	9976												81134	46757	82250	26559000	82250	2581												81283	46757	82250	24729200	82250	6837
81774	50000	82500	23740900	82500	8978												81384	50000	82500	30743800	82500	8093												81533	50000	82500	29259200	82500	7983
82024	48942	82750	28077200	82750	9569												81634	48942	82750	34176400	82750	12567												81783	48942	82750	33043700	82750	11885
82274	45941	83000	31735100	83000	10899												81884	45941	83000	36830600	83000	20075												82033	45941	83000	36112100	83000	14546
82524	41107	83250	34744500	83250	13771												82134	41107	83250	38921800	83250	21519												82283	41107	83250	38382600	83250	17889
82774	36009	83500	37019800	83500	14886												82384	36009	83500	40603200	83500	24649												82533	36009	83500	40334300	83500	19281
83024	31435	83750	39024500	83750	13793												82634	31435	83750	41871000	83750	22008												82783	31435	83750	41745600	83750	21241
83274	27485	84000	40519500	84000	14369												82884	27485	84000	42884800	84000	22811												83033	27485	84000	42919000	84000	20473
83524	25111	84250	41808500	84250	14138												83134	25111	84250	43732200	84250	20316												83283	25111	84250	43788700	84250	19619
83774	22410	84500	42810500	84500	14086												83384	22410	84500	44437300	84500	21429												83533	22410	84500	44630300	84500	19239
84024	20966	84750	43796500	84750	15048												83634	20966	84750	45047000	84750	20122												83783	20966	84750	45191400	84750	18215
84274	19513	85000	44508200	85000	16351												83884	19513	85000	45615600	85000	17524												84033	19513	85000	45853200	85000	14949
84524	18761	85250	45326900	85250	12401												84134	18761	85250	45988200	85250	17705												84283	18761	85250	46276400	85250	15755
84774	17426	85500	45905100	85500	14388												84384	17426	85500	46294600	85500	14089												84533	17426	85500	46600000	85500	15205
85024	16922	85750	46394500	85750	13304												84634	16922	85750	46457400	85750	15843												84783	16922	85750	46845900	85750	13133
85274	15265	86000	46806600	86000	11528												84884	15265	86000	46421700	86000	13731												85033	15265	86000	46886500	86000	11282
85524	14169	86250	47017900	86250	13336												85134	14169	86250	46245500	86250	12786												85283	14169	86250	46755700	86250	12544
85774	12813	86500	47066000	86500	11128												85384	12813	86500	45900100	86500	11872												85533	12813	86500	46502500	86500	11238
86024	11123	86750	46995000	86750	10882												85634	11123	86750	45401000	86750	11947												85783	11123	86750	46037800	86750	10142
86274	9669	87000	46716400	87000	9401												85884	9669	87000	44812900	87000	10529												86033	9669	87000	45488000	87000	9998
86524	8301	87250	46356000	87250	10055												86134	8301	87250	44092400	87250	10096												86283	8301	87250	44825300	87250	9742
86774	6853	87500	45880300	87500	9345												86384	6853	87500	43270600	87500	8148												86533	6853	87500	44026400	87500	7079
87024	5852	87750	45268400	87750	8679												86634	5852	87750	42397300	87750	7594												86783	5852	87750	43165100	87750	6855
87274	4750	88000	44592500	88000	7104												86884	4750	88000	41477700	88000	6972												87033	4750	88000	42253100	88000	4489
87524	3789	88250	43860200	88250	7028												87134	3789	88250	40528200	88250	3281												87283	3789	88250	41301500	88250	3858
87774	3152	88500	43082200	88500	6772												87384	3152	88500	39565600	88500	4530												87533	3152	88500	40329400	88500	2271
88024	2586	88750	42276800	88750	4561												87634	2586	88750	38606700	88750	2911												87783	2586	88750	39349800	88750	2147
88274	2135	89000	41455800	89000	5151												87884	2135	89000	37657800	89000	906												88033	2135	89000	38382200	89000	2035
88524	1802	89250	40638100	89250	3008												88134	1802	89250	36716000	89250	-580												88283	1802	89250	37420100	89250	691
88774	1552	89500	39816700	89500	3907												88384	1552	89500	35786300	89500	-600												88533	1552	89500	36468300	89500	762
89024	1370	89750	38997100	89750	-853												88634	1370	89750	34880200	89750	-2692												88783	1370	89750	35529900	89750	-510
89274	1188	90000	38182500	90000	1420												88884	1188	90000	33994800	90000	-2659												89033	1188	90000	34622900	90000	-1364
89524	1056	90250	37390300	90250	1708												89134	1056	90250	33132700	90250	-1399												89283	1056	90250	33724800	90250	-1871
89774	963	90500	36598500	90500	655												89384	963	90500	32291000	90500	-3546												89533	963	90500	32865600	90500	-2520
90024	913	90750	35837400	90750	2887												89634	913	90750	31465000	90750	-4499												89783	913	90750	32006500	90750	-2270
90274	825	91000	35068400	91000	1910												89884	825	91000	30677800	91000	-4410												90033	825	91000	31184000	91000	-2412
90524	817	91250	34329200	91250	1868												90134	817	91250	29918500	91250	-3879												90283	817	91250	30394700	91250	-3609
90774	735	91500	33614800	91500	-1400												90384	735	91500	29179500	91500	-3893												90533	735	91500	29629400	91500	-4589
91024	786	91750	32917000	91750	303												90634	786	91750	28462100	91750	-3747												90783	786	91750	28882800	91750	-4555
91274	790	92000	32231600	92000	1434												90884	790	92000	27773200	92000	-3334												91033	790	92000	28161200	92000	-4746
91524	773	92250	31565000	92250	0												91134	773	92250	27115600	92250	-4273												91283	773	92250	27469800	92250	-4773
91774	763	92500	30922300	92500	-2032												91384	763	92500	26470700	92500	-5010												91533	763	92500	26809000	92500	-3538
92024	783	92750	30303800	92750	-2289												91634	783	92750	25847200	92750	-6416												91783	783	92750	26146500	92750	-2842
92274	805	93000	29678700	93000	-1245												91884	805	93000	25262800	93000	-4181												92033	805	93000	25530100	93000	-2747
92524	802	93250	29094900	93250	-4797												92134	802	93250	24688500	93250	-5806												92283	802	93250	24937000	93250	-3664
92774	757	93500	28528100	93500	-2951												92384	757	93500	24121400	93500	-5695												92533	757	93500	24347200	93500	-1832
93024	829	93750	27960900	93750	-2968												92634	829	93750	23573600	93750	-5487												92783	829	93750	23771400	93750	-2619
93274	775	94000	27404100	94000	-1110												92884	775	94000	23044200	94000	-5659												93033	775	94000	23217500	94000	-3053
93524	699	94250	26865100	94250	-3174												93134	699	94250	22522000	94250	-5504												93283	699	94250	22677700	94250	-3756
93774	674	94500	26336300	94500	-3295												93384	674	94500	22012800	94500	-3456												93533	674	94500	22141400	94500	-2627
94024	652	94750	25808100	94750	-1728												93634	652	94750	21518600	94750	-2444												93783	652	94750	21628000	94750	-2648
94274	596	95000	25299600	95000	-1463												93884	596	95000	21033900	95000	-2412												94033	596	95000	21119800	95000	-1339
94524	536	95250	24793000	95250	-3604												94134	536	95250	20556500	95250	-3627												94283	536	95250	20628200	95250	-2985
94774	520	95500	24300500	95500	-2826												94384	520	95500	20087800	95500	-4202												94533	520	95500	20134800	95500	-1287
95024	451	95750	23803500	95750	-2618												94634	451	95750	19633300	95750	-2821												94783	451	95750	19663300	95750	-3490
95274	417	96000	23326300	96000	-1245												94884	417	96000	19188100	96000	-3576												95033	417	96000	19195700	96000	-1376
95524	351	96250	22850100	96250	-664												95134	351	96250	18757800	96250	-2906												95283	351	96250	18746000	96250	-3072
95774	354	96500	22389800	96500	-2757												95384	354	96500	18337900	96500	-1484												95533	354	96500	18306400	96500	-1347
96024	305	96750	21937000	96750	-745												95634	305	96750	17925500	96750	-2096												95783	305	96750	17879200	96750	-2014
96274	302	97000	21494700	97000	-1396												95884	302	97000	17519700	97000	-1801												96033	302	97000	17455700	97000	-3238
96524	267	97250	21054200	97250	-4794												96134	267	97250	17126900	97250	-1328												96283	267	97250	17044100	97250	-2506
96774	241	97500	20624100	97500	-2126												96384	241	97500	16748900	97500	-2504												96533	241	97500	16645300	97500	-2365
97024	204	97750	20204900	97750	-2405												96634	204	97750	16382200	97750	-1360												96783	204	97750	16263300	97750	-1382
97274	203	98000	19800600	98000	-2956												96884	203	98000	16020800	98000	-640												97033	203	98000	15887300	98000	-1961
97524	199	98250	19400600	98250	-2197												97134	199	98250	15669500	98250	-468												97283	199	98250	15518800	98250	-175
97774	192	98500	19006900	98500	8												97384	192	98500	15326400	98500	-2081												97533	192	98500	15162500	98500	-2274
98024	155	98750	18624200	98750	-24												97634	155	98750	14989200	98750	1039												97783	155	98750	14811000	98750	-2030
98274	135	99000	18245200	99000	88												97884	135	99000	14661400	99000	746												98033	135	99000	14468400	99000	-1450
98524	122	99250	17874000	99250	-2339												98134	122	99250	14343200	99250	390												98283	122	99250	14135600	99250	-1981
98774	93	99500	17511500	99500	-800												98384	93	99500	14031300	99500	107												98533	93	99500	13812500	99500	-73
99024	84	99750	17157700	99750	-1627												98634	84	99750	13725200	99750	-301												98783	84	99750	13493400	99750	-1181
99274	75	100000	16807200	100000	-1047												98884	75	100000	13430600	100000	-1473												99033	75	100000	13183900	100000	-934
99524	63	100250	16465400	100250	975												99134	63	100250	13144600	100250	-512												99283	63	100250	12886600	100250	-1165
99774	45	100500	16135000	100500	-1147												99384	45	100500	12863700	100500	-1051												99533	45	100500	12594900	100500	392
100024	50	100750	15809400	100750	-1370												99634	50	100750	12591500	100750	-371												99783	50	100750	12309900	100750	791
100274	52	101000	15490000	101000	-2295												99884	52	101000	12327300	101000	-1883												100033	52	101000	12035600	101000	-618
100524	37	101250	15180600	101250	-1491												100134	37	101250	12070200	101250	1139												100283	37	101250	11766700	101250	582
100774	35	101500	14876100	101500	1020												100384	35	101500	11821200	101500	2839												100533	35	101500	11507900	101500	985
101024	39	101750	14581300	101750	-1586												100634	39	101750	11575700	101750	355												100783	39	101750	11255000	101750	-311
101274	30	102000	14291900	102000	-1387												100884	30	102000	11337100	102000	711												101033	30	102000	11005000	102000	-573
101524	33	102250	14005300	102250	-689												101134	33	102250	11106600	102250	957												101283	33	102250	10766200	102250	-350
101774	21	102500	13729600	102500	-2028												101384	21	102500	10880600	102500	-1580												101533	21	102500	10532100	102500	-1870
102024	14	102750	13458200	102750	-3733												101634	14	102750	10661500	102750	1447												101783	14	102750	10304000	102750	-782
102274	26	103000	13192700	103000	-1372												101884	26	103000	10448400	103000	-1323												102033	26	103000	10083800	103000	706
102524	17	103250	12934800	103250	-988												102134	17	103250	10241500	103250	1836												102283	17	103250	9868141	103250	1209
102774	19	103500	12681400	103500	201												102384	19	103500	10040800	103500	2291												102533	19	103500	9661063	103500	497
103024	23	103750	12436500	103750	907												102634	23	103750	9843434	103750	1447												102783	23	103750	9457828	103750	1623
103274	20	104000	12195300	104000	-2809												102884	20	104000	9653096	104000	-286												103033	20	104000	9259010	104000	642
103524	26	104250	11958700	104250	-832												103134	26	104250	9467743	104250	-1489												103283	26	104250	9069463	104250	1557
103774	18	104500	11731200	104500	-215												103384	18	104500	9285583	104500	3038												103533	18	104500	8880908	104500	298
104024	19	104750	11504800	104750	-719												103634	19	104750	9108486	104750	1461												103783	19	104750	8699313	104750	1084
104274	25	105000	11285600	105000	-1619												103884	25	105000	8934852	105000	-1148												104033	25	105000	8520516	105000	2432
104524	11	105250	11069300	105250	-594												104134	11	105250	8767506	105250	1014												104283	11	105250	8347061	105250	1357
104774	17	105500	10858500	105500	-2560												104384	17	105500	8604060	105500	2562												104533	17	105500	8180413	105500	766
105024	11	105750	10654600	105750	23												104634	11	105750	8443594	105750	-268												104783	11	105750	8015390	105750	1128
105274	16	106000	10452500	106000	-1008												104884	16	106000	8287646	106000	748												105033	16	106000	7855781	106000	1402
105524	18	106250	10256100	106250	707												105134	18	106250	8134675	106250	1793												105283	18	106250	7699590	106250	1686
105774	9	106500	10063400	106500	-764												105384	9	106500	7985881	106500	1411												105533	9	106500	7546854	106500	2397
106024	13	106750	9874358	106750	-650												105634	13	106750	7841092	106750	629												105783	13	106750	7399198	106750	519
106274	10	107000	9690666	107000	-1110												105884	10	107000	7700865	107000	1302												106033	10	107000	7254710	107000	86
106524	11	107250	9510385	107250	-291												106134	11	107250	7563892	107250	2484												106283	11	107250	7116458	107250	691
106774	15	107500	9336584	107500	-932												106384	15	107500	7428279	107500	2287												106533	15	107500	6978678	107500	-8
107024	14	107750	9163549	107750	-572												106634	14	107750	7296861	107750	1234												106783	14	107750	6844453	107750	872
107274	17	108000	8994535	108000	279												106884	17	108000	7168907	108000	-806												107033	17	108000	6714622	108000	1731
107524	6	108250	8830180	108250	-514												107134	6	108250	7042248	108250	1509												107283	6	108250	6587617	108250	1904
107774	9	108500	8668958	108500	1439												107384	9	108500	6918614	108500	1447												107533	9	108500	6461312	108500	1169
108024	10	108750	8508888	108750	2430												107634	10	108750	6799421	108750	1318												107783	10	108750	6340637	108750	2050
108274	6	109000	8354816	109000	667												107884	6	109000	6682511	109000	4214												108033	6	109000	6222717	109000	-250
108524	3	109250	8203737	109250	-517												108134	3	109250	6568166	109250	2907												108283	3	109250	6107464	109250	2426
108774	12	109500	8055730	109500	1659												108384	12	109500	6455899	109500	3186												108533	12	109500	5994876	109500	465
109024	9	109750	7910771	109750	-675												108634	9	109750	6346487	109750	4426												108783	9	109750	5884183	109750	3651
109274	8	110000	7768115	110000	1506												108884	8	110000	6240120	110000	1429												109033	8	110000	5777482	110000	2351
109524	7	110250	7629825	110250	834												109134	7	110250	6134840	110250	1193												109283	7	110250	5672816	110250	2072
109774	6	110500	7493907	110500	-2092												109384	6	110500	6031486	110500	2776												109533	6	110500	5569106	110500	851
110024	9	110750	7359418	110750	1383												109634	9	110750	5931840	110750	1136												109783	9	110750	5468578	110750	1026
110274	5	111000	7228536	111000	767												109884	5	111000	5834747	111000	1404												110033	5	111000	5371919	111000	1259
110524	3	111250	7101822	111250	-737												110134	3	111250	5738501	111250	2231												110283	3	111250	5276721	111250	2080
110774	8	111500	6976934	111500	490												110384	8	111500	5644472	111500	1392												110533	8	111500	5182507	111500	2101
111024	10	111750	6853512	111750	-1003												110634	10	111750	5552633	111750	1401												110783	10	111750	5091764	111750	1597
111274	5	112000	6733961	112000	-1165												110884	5	112000	5461998	112000	1500												111033	5	112000	5001896	112000	1789
111524	3	112250	6615655	112250	-205												111134	3	112250	5373542	112250	2011												111283	3	112250	4914191	112250	1101
111774	6	112500	6499969	112500	-12												111384	6	112500	5287133	112500	1657												111533	6	112500	4828591	112500	722
112024	2	112750	6386763	112750	-562												111634	2	112750	5202887	112750	993												111783	2	112750	4745169	112750	992
112274	4	113000	6276116	113000	565												111884	4	113000	5120506	113000	202												112033	4	113000	4663971	113000	380
112524	5	113250	6168067	113250	1036												112134	5	113250	5039084	113250	420												112283	5	113250	4584421	113250	641
112774	6	113500	6062053	113500	-322												112384	6	113500	4958854	113500	1436												112533	6	113500	4505530	113500	1989
113024	6	113750	5957135	113750	592												112634	6	113750	4881027	113750	839												112783	6	113750	4428636	113750	111
113274	4	114000	5854641	114000	2169												112884	4	114000	4804627	114000	1348												113033	4	114000	4354338	114000	-492
113524	2	114250	5755079	114250	629												113134	2	114250	4729926	114250	1922												113283	2	114250	4280538	114250	1008
113774	5	114500	5656401	114500	-861												113384	5	114500	4657567	114500	2297												113533	5	114500	4209867	114500	1555
114024	7	114750	5561242	114750	797												113634	7	114750	4585416	114750	-838												113783	7	114750	4140413	114750	1301
114274	5	115000	5467614	115000	959												113884	5	115000	4514371	115000	-244												114033	5	115000	4070848	115000	905
114524	9	115250	5374335	115250	-401												114134	9	115250	4445567	115250	1210												114283	9	115250	4003740	115250	3134
114774	5	115500	5283920	115500	-676												114384	5	115500	4377636	115500	1307												114533	5	115500	3938291	115500	186
115024	2	115750	5195473	115750	835												114634	2	115750	4310917	115750	2085												114783	2	115750	3873327	115750	43
115274	6	116000	5107907	116000	891												114884	6	116000	4245437	116000	1884												115033	6	116000	3810437	116000	1529
115524	5	116250	5022794	116250	1992												115134	5	116250	4181037	116250	600												115283	5	116250	3747910	116250	2530
115774	3	116500	4938399	116500	2263												115384	3	116500	4118635	116500	888												115533	3	116500	3687457	116500	-1864
116024	5	116750	4856455	116750	366												115634	5	116750	4056709	116750	380												115783	5	116750	3628618	116750	-1015
116274	3	117000	4776425	117000	-1336												115884	3	117000	3995323	117000	1015												116033	3	117000	3569507	117000	359
116524	6	117250	4696513	117250	1035												116134	6	117250	3936641	117250	482												116283	6	117250	3512059	117250	1350
116774	5	117500	4618659	117500	780												116384	5	117500	3878503	117500	2185												116533	5	117500	3457765	117500	798
117024	2	117750	4544204	117750	2773												116634	2	117750	3820616	117750	152												116783	2	117750	3401669	117750	-1050
117274	6	118000	4468299	118000	547												116884	6	118000	3764693	118000	-1080												117033	6	118000	3348471	118000	-95
117524	8	118250	4395709	118250	2010												117134	8	118250	3708659	118250	-324												117283	8	118250	3295593	118250	682
117774	0	118500	4323690	118500	-2034												117384	0	118500	3654058	118500	1195												117533	0	118500	3242884	118500	247
118024	6	118750	4252243	118750	-96												117634	6	118750	3600922	118750	1661												117783	6	118750	3192660	118750	-688
118274	2	119000	4183584	119000	775												117884	2	119000	3548020	119000	1492												118033	2	119000	3142665	119000	415
118524	2	119250	4115425	119250	907												118134	2	119250	3496587	119250	-1206												118283	2	119250	3093390	119250	938
118774	6	119500	4048352	119500	776												118384	6	119500	3446398	119500	586												118533	6	119500	3046080	119500	-584
119024	3	119750	3983522	119750	150												118634	3	119750	3396211	119750	-1675												118783	3	119750	2999193	119750	-683
119274	4	120000	3919391	120000	1665												118884	4	120000	3346910	120000	-189												119033	4	120000	2952303	120000	-449
119524	6	120250	3855616	120250	-968												119134	6	120250	3299044	120250	329												119283	6	120250	2907132	120250	-768
119774	3	120500	3793862	120500	310												119384	3	120500	3251578	120500	-1467												119533	3	120500	2862848	120500	-297
120024	2	120750	3733243	120750	2717												119634	2	120750	3205007	120750	-1613												119783	2	120750	2818751	120750	641
120274	5	121000	3673125	121000	80												119884	5	121000	3159706	121000	-1363												120033	5	121000	2776242	121000	843
120524	4	121250	3614879	121250	-181												120134	4	121250	3114133	121250	-525												120283	4	121250	2734453	121250	-1013
120774	3	121500	3557596	121500	424												120384	3	121500	3069775	121500	-1071												120533	3	121500	2691823	121500	-1344
121024	5	121750	3499810	121750	-574												120634	5	121750	3026701	121750	566												120783	5	121750	2652351	121750	206
121274	3	122000	3445441	122000	231												120884	3	122000	2983482	122000	-229												121033	3	122000	2611871	122000	818
121524	1	122250	3390272	122250	-574												121134	1	122250	2941363	122250	-488												121283	1	122250	2572760	122250	-510
121774	7	122500	3336809	122500	-1381												121384	7	122500	2900092	122500	-244												121533	7	122500	2534050	122500	316
122024	1	122750	3283970	122750	-139												121634	1	122750	2859569	122750	-992												121783	1	122750	2496739	122750	2332
122274	4	123000	3232781	123000	494												121884	4	123000	2818970	123000	693												122033	4	123000	2459405	123000	-658
122524	3	123250	3181807	123250	796												122134	3	123250	2779296	123250	1785												122283	3	123250	2422258	123250	-825
122774	4	123500	3131318	123500	493												122384	4	123500	2740340	123500	-602												122533	4	123500	2386581	123500	-464
123024	1	123750	3082527	123750	-625												122634	1	123750	2701516	123750	-2312												122783	1	123750	2350779	123750	-1312
123274	1	124000	3033833	124000	1064												122884	1	124000	2663826	124000	485												123033	1	124000	2315644	124000	-2509
123524	3	124250	2986079	124250	1675												123134	3	124250	2627046	124250	-1526												123283	3	124250	2281842	124250	-650
123774	1	124500	2939852	124500	2012												123384	1	124500	2590666	124500	-1206												123533	1	124500	2248453	124500	598
124024	3	124750	2894241	124750	-284												123634	3	124750	2554649	124750	-1458												123783	3	124750	2215588	124750	-547
124274	5	125000	2849391	125000	977												123884	5	125000	2519256	125000	372												124033	5	125000	2182929	125000	258
124524	4	125250	2804979	125250	-56												124134	4	125250	2485270	125250	-1347												124283	4	125250	2151295	125250	-2260
124774	4	125500	2761807	125500	515												124384	4	125500	2451436	125500	-885												124533	4	125500	2121130	125500	1870
125024	4	125750	2720263	125750	1227												124634	4	125750	2417515	125750	-522												124783	4	125750	2089923	125750	-130
125274	6	126000	2677902	126000	349												124884	6	126000	2383789	126000	-2259												125033	6	126000	2059859	126000	-107
125524	6	126250	2636941	126250	1931												125134	6	126250	2351037	126250	-498												125283	6	126250	2028855	126250	-645
125774	1	126500	2595250	126500	2448												125384	1	126500	2319638	126500	462												125533	1	126500	2000754	126500	-1796
126024	3	126750	2556647	126750	714												125634	3	126750	2287254	126750	-1839												125783	3	126750	1971917	126750	-292
126274	1	127000	2517427	127000	1966												125884	1	127000	2255696	127000	-1469												126033	1	127000	1942619	127000	662
126524	7	127250	2478038	127250	-975												126134	7	127250	2225250	127250	-388												126283	7	127250	1915101	127250	-996
126774	1	127500	2440602	127500	-521												126384	1	127500	2194398	127500	-1351												126533	1	127500	1887708	127500	-1349
127024	1	127750	2403424	127750	-1901												126634	1	127750	2164883	127750	-690												126783	1	127750	1859810	127750	740
127274	5	128000	2365976	128000	593												126884	5	128000	2136249	128000	-27												127033	5	128000	1834766	128000	192
127524	3	128250	2331517	128250	668												127134	3	128250	2106365	128250	-600												127283	3	128250	1808297	128250	-719
127774	3	128500	2295759	128500	-435												127384	3	128500	2077846	128500	592												127533	3	128500	1781583	128500	877
128024	8	128750	2260048	128750	20												127634	8	128750	2050184	128750	632												127783	8	128750	1757260	128750	-150
128274	1	129000	2226842	129000	446												127884	1	129000	2022830	129000	-1145												128033	1	129000	1732041	129000	-1518
128524	3	129250	2192861	129250	2437												128134	3	129250	1995930	129250	-1756												128283	3	129250	1708638	129250	-871
128774	8	129500	2160883	129500	345												128384	8	129500	1968642	129500	210												128533	8	129500	1684003	129500	-1363
129024	4	129750	2127814	129750	112												128634	4	129750	1942277	129750	-854												128783	4	129750	1660271	129750	433
129274	7	130000	2095869	130000	1018												128884	7	130000	1916701	130000	-1456												129033	7	130000	1637026	130000	-249
129524	2	130250	2064526	130250	-856												129134	2	130250	1891158	130250	-257												129283	2	130250	1614833	130250	-2038
129774	5	130500	2034364	130500	433												129384	5	130500	1865349	130500	-921												129533	5	130500	1591678	130500	-1343
130024	5	130750	2003402	130750	1507												129634	5	130750	1840469	130750	222												129783	5	130750	1569202	130750	-1602
130274	5	131000	1973315	131000	-986												129884	5	131000	1815781	131000	-2409												130033	5	131000	1547498	131000	-499
130524	1	131250	1944104	131250	651												130134	1	131250	1790927	131250	-2280												130283	1	131250	1525478	131250	-945
130774	3	131500	1914722	131500	-246												130384	3	131500	1766673	131500	-543												130533	3	131500	1503611	131500	-1569
131024	3	131750	1885665	131750	-362												130634	3	131750	1743423	131750	-1972												130783	3	131750	1482597	131750	909
131274	1	132000	1857582	132000	-13												130884	1	132000	1720098	132000	-1375												131033	1	132000	1462501	132000	-1561
131524	2	132250	1830505	132250	-624												131134	2	132250	1696576	132250	-478												131283	2	132250	1441473	132250	-1190
131774	4	132500	1802643	132500	1376												131384	4	132500	1673844	132500	-1161												131533	4	132500	1421189	132500	912
132024	4	132750	1775696	132750	1636												131634	4	132750	1651844	132750	4												131783	4	132750	1401397	132750	-225
132274	1	133000	1749331	133000	88												131884	1	133000	1630363	133000	-608												132033	1	133000	1382524	133000	1333
132524	4	133250	1723983	133250	-876												132134	4	133250	1608796	133250	2046												132283	4	133250	1363665	133250	-1006
132774	5	133500	1698753	133500	-753												132384	5	133500	1587051	133500	-1044												132533	5	133500	1344766	133500	-1582
133024	6	133750	1673631	133750	975												132634	6	133750	1565810	133750	-249												132783	6	133750	1325590	133750	-738
133274	4	134000	1648377	134000	796												132884	4	134000	1545461	134000	-1121												133033	4	134000	1307589	134000	204
133524	3	134250	1624405	134250	-85												133134	3	134250	1525286	134250	-731												133283	3	134250	1289907	134250	142
133774	3	134500	1600818	134500	179												133384	3	134500	1504875	134500	-2252												133533	3	134500	1272377	134500	-919
134024	6	134750	1577503	134750	1761												133634	6	134750	1484772	134750	-543												133783	6	134750	1254305	134750	1862
134274	5	135000	1553785	135000	-841												133884	5	135000	1465339	135000	-908												134033	5	135000	1237351	135000	-1284
134524	4	135250	1531296	135250	-264												134134	4	135250	1445925	135250	-1173												134283	4	135250	1220350	135250	-1056
134774	3	135500	1508830	135500	4												134384	3	135500	1427189	135500	-1961												134533	3	135500	1203621	135500	-2190
135024	6	135750	1486758	135750	1005												134634	6	135750	1409224	135750	-1975												134783	6	135750	1187758	135750	-1871
135274	5	136000	1465628	136000	244												134884	5	136000	1390817	136000	-1556												135033	5	136000	1172375	136000	-630
135524	6	136250	1445043	136250	-531												135134	6	136250	1371722	136250	-591												135283	6	136250	1155830	136250	122
135774	7	136500	1423433	136500	-1279												135384	7	136500	1353648	136500	-3346												135533	7	136500	1139328	136500	-1931
136024	5	136750	1402028	136750	792												135634	5	136750	1335943	136750	733												135783	5	136750	1124384	136750	-221
136274	1	137000	1382227	137000	21												135884	1	137000	1318356	137000	-203												136033	1	137000	1108537	137000	491
136524	3	137250	1361592	137250	119												136134	3	137250	1301437	137250	1588												136283	3	137250	1094035	137250	-92
136774	6	137500	1342413	137500	-1545												136384	6	137500	1284323	137500	-600												136533	6	137500	1079142	137500	-650
137024	3	137750	1322892	137750	899												136634	3	137750	1267514	137750	-240												136783	3	137750	1064517	137750	-510
137274	6	138000	1303758	138000	283												136884	6	138000	1250728	138000	-419												137033	6	138000	1050037	138000	-218
137524	3	138250	1284848	138250	-843												137134	3	138250	1233898	138250	568												137283	3	138250	1035489	138250	-1153
137774	3	138500	1265964	138500	724												137384	3	138500	1217130	138500	54												137533	3	138500	1020940	138500	-2773
138024	2	138750	1247176	138750	-375												137634	2	138750	1201038	138750	286												137783	2	138750	1006496	138750	-1302
138274	1	139000	1228582	139000	1382												137884	1	139000	1185554	139000	360												138033	1	139000	993127	139000	-1332
138524	1	139250	1211111	139250	567												138134	1	139250	1169590	139250	41												138283	1	139250	979722	139250	-734
138774	2	139500	1193650	139500	1149												138384	2	139500	1153870	139500	-1409												138533	2	139500	965672	139500	-2015
139024	4	139750	1175661	139750	-1056												138634	4	139750	1138859	139750	122												138783	4	139750	952675	139750	-2412
139274	2	140000	1158804	140000	530												138884	2	140000	1124077	140000	117												139033	2	140000	939744	140000	-155
139524	1	140250	1142044	140250	323												139134	1	140250	1109124	140250	-1415												139283	1	140250	927301	140250	607
139774	4	140500	1125845	140500	-993												139384	4	140500	1094224	140500	414												139533	4	140500	914038	140500	-907
140024	3	140750	1108912	140750	-148												139634	3	140750	1079918	140750	-426												139783	3	140750	901775	140750	239
140274	3	141000	1093066	141000	-214												139884	3	141000	1065558	141000	197												140033	3	141000	889393	141000	-1952
140524	1	141250	1077133	141250	-2080												140134	1	141250	1051904	141250	-245												140283	1	141250	877211	141250	-142
140774	4	141500	1061484	141500	-2401												140384	4	141500	1037896	141500	-846												140533	4	141500	865997	141500	1230
141024	3	141750	1046836	141750	-399												140634	3	141750	1023949	141750	-789												140783	3	141750	853222	141750	1199
141274	4	142000	1030714	142000	778												140884	4	142000	1011173	142000	-962												141033	4	142000	842287	142000	264
141524	5	142250	1016520	142250	46												141134	5	142250	998310	142250	-296												141283	5	142250	831261	142250	1012
141774	2	142500	1002217	142500	1954												141384	2	142500	985786	142500	-2338												141533	2	142500	820476	142500	-1011
142024	8	142750	988240	142750	-391												141634	8	142750	972877	142750	-124												141783	8	142750	809944	142750	385
142274	6	143000	974564	143000	-928												141884	6	143000	959887	143000	-1112												142033	6	143000	798517	143000	-2110
142524	6	143250	960085	143250	-621												142134	6	143250	947900	143250	677												142283	6	143250	787887	143250	-2761
142774	5	143500	946483	143500	-1073												142384	5	143500	935869	143500	-1330												142533	5	143500	778041	143500	-1929
143024	3	143750	933664	143750	1696												142634	3	143750	923603	143750	-853												142783	3	143750	767437	143750	1253
143274	6	144000	920150	144000	-1214												142884	6	144000	911644	144000	-455												143033	6	144000	757272	144000	315
143524	6	144250	907162	144250	-205												143134	6	144250	899873	144250	335												143283	6	144250	747048	144250	-333
143774	3	144500	894155	144500	-2260												143384	3	144500	887582	144500	-595												143533	3	144500	737273	144500	-1099
144024	4	144750	881649	144750	113												143634	4	144750	875609	144750	-88												143783	4	144750	726118	144750	-794
144274	3	145000	867847	145000	-97												143884	3	145000	864749	145000	1434												144033	3	145000	716995	145000	407
144524	3	145250	856131	145250	1784												144134	3	145250	853808	145250	1570												144283	3	145250	707518	145250	317
144774	1	145500	844031	145500	-347												144384	1	145500	842811	145500	348												144533	1	145500	698568	145500	724
145024	7	145750	832530	145750	1203												144634	7	145750	831060	145750	342												144783	7	145750	688850	145750	-493
145274	4	146000	820314	146000	128												144884	4	146000	819878	146000	659												145033	4	146000	678696	146000	505
145524	4	146250	807769	146250	-524												145134	4	146250	809716	146250	-343												145283	4	146250	669855	146250	728
145774	1	146500	796559	146500	1057												145384	1	146500	799443	146500	-479												145533	1	146500	661400	146500	1273
146024	2	146750	785714	146750	-1153												145634	2	146750	788443	146750	-518												145783	2	146750	652540	146750	-21
146274	6	147000	774523	147000	1038												145884	6	147000	778468	147000	-964												146033	6	147000	642856	147000	358
146524	5	147250	762606	147250	1355												146134	5	147250	769065	147250	-401												146283	5	147250	635713	147250	-347
146774	3	147500	753229	147500	497												146384	3	147500	758723	147500	477												146533	3	147500	626842	147500	-436
147024	3	147750	742113	147750	-748												146634	3	147750	748737	147750	-618												146783	3	147750	618465	147750	-629
147274	8	148000	731619	148000	3083												146884	8	148000	738742	148000	1684												147033	8	148000	609873	148000	-279
147524	1	148250	720926	148250	628												147134	1	148250	729158	148250	975												147283	1	148250	601600	148250	-1799
147774	3	148500	710603	148500	-60												147384	3	148500	719363	148500	-1039												147533	3	148500	593655	148500	501
148024	2	148750	700625	148750	-404												147634	2	148750	709417	148750	1302												147783	2	148750	585061	148750	285
148274	3	149000	690052	149000	-1569												147884	3	149000	700500	149000	578												148033	3	149000	576918	149000	1021
148524	3	149250	679988	149250	39												148134	3	149250	691948	149250	266												148283	3	149250	570002	149250	-550
148774	2	149500	671129	149500	1127												148384	2	149500	683080	149500	111												148533	2	149500	562537	149500	1527
149024	5	149750	661733	149750	-106												148634	5	149750	674294	149750	-634												148783	5	149750	555224	149750	-2045
149274	7	150000	652560	150000	134												148884	7	150000	665448	150000	60												149033	7	150000	547770	150000	888
149524	4	150250	643280	150250	-1806												149134	4	150250	656924	150250	-949												149283	4	150250	540379	150250	1116
149774	4	150500	634109	150500	389												149384	4	150500	647835	150500	626												149533	4	150500	533435	150500	154
150024	3	150750	625405	150750	1193												149634	3	150750	639121	150750	387												149783	3	150750	525070	150750	599
150274	3	151000	615346	151000	895												149884	3	151000	631240	151000	-1148												150033	3	151000	518869	151000	180
150524	3	151250	607483	151250	1051												150134	3	151250	623026	151250	-1400												150283	3	151250	511687	151250	190
150774	1	151500	598602	151500	1249												150384	1	151500	615408	151500	-628												150533	1	151500	505265	151500	860
151024	7	151750	590554	151750	506												150634	7	151750	607370	151750	1933												150783	7	151750	498876	151750	839
151274	3	152000	582532	152000	1346												150884	3	152000	598918	152000	166												151033	3	152000	491842	152000	672
151524	5	152250	573927	152250	-1725												151134	5	152250	590924	152250	-2098												151283	5	152250	484721	152250	193
151774	3	152500	565299	152500	1015												151384	3	152500	583252	152500	-260												151533	3	152500	478390	152500	2196
152024	1	152750	557469	152750	1377												151634	1	152750	575741	152750	1068												151783	1	152750	471814	152750	820
152274	2	153000	549398	153000	-665												151884	2	153000	568337	153000	-608												152033	2	153000	465871	153000	98
152524	4	153250	541990	153250	1007												152134	4	153250	560609	153250	517												152283	4	153250	459397	153250	759
152774	3	153500	534070	153500	212												152384	3	153500	549786	153500	927												152533	3	153500	452998	153500	2309
153024	4	153750	526282	153750	-143												152634	4	153750	544328	153750	-1155												152783	4	153750	443671	153750	1959
153274	2	154000	517658	154000	449												152884	2	154000	538908	154000	-430												153033	2	154000	439565	154000	2316
153524	3	154250	511042	154250	1493												153134	3	154250	533526	154250	2243												153283	3	154250	435479	154250	1231
153774	4	154500	504513	154500	1020												153384	4	154500	528182	154500	1424												153533	4	154500	431416	154500	2683
154024	2	154750	498070	154750	701												153634	2	154750	522879	154750	1809												153783	2	154750	427375	154750	-1417
154274	1	155000	491711	155000	678												153884	1	155000	517615	155000	1004												154033	1	155000	423358	155000	415
154524	2	155250	485435	155250	-1136												154134	2	155250	512393	155250	763												154283	2	155250	419366	155250	2847
154774	5	155500	479242	155500	1657												154384	5	155500	507212	155500	903												154533	5	155500	415399	155500	-717
155024	1	155750	473131	155750	-1040												154634	1	155750	502072	155750	-544												154783	1	155750	411458	155750	222
155274	4	156000	467100	156000	677												154884	4	156000	496975	156000	-589												155033	4	156000	407543	156000	317
155524	4	156250	461149	156250	132												155134	4	156250	491920	156250	712												155283	4	156250	403656	156250	264
155774	5	156500	455277	156500	1609												155384	5	156500	486909	156500	-361												155533	5	156500	399797	156500	-90
156024	2	156750	449482	156750	443												155634	2	156750	481941	156750	1792												155783	2	156750	395965	156750	1028
156274	2	157000	443763	157000	-1107												155884	2	157000	477016	157000	452												156033	2	157000	392163	157000	-8
156524	3	157250	438121	157250	419												156134	3	157250	472135	157250	1545												156283	3	157250	388390	157250	431
156774	3	157500	432553	157500	165												156384	3	157500	467298	157500	-1249												156533	3	157500	384646	157500	1721
157024	3	157750	427058	157750	285												156634	3	157750	462506	157750	-780												156783	3	157750	380932	157750	207
157274	1	158000	421637	158000	66												156884	1	158000	457757	158000	381												157033	1	158000	377249	158000	1086
157524	2	158250	416288	158250	-1590												157134	2	158250	453054	158250	-961												157283	2	158250	373596	158250	1841
157774	1	158500	411009	158500	389												157384	1	158500	448394	158500	723												157533	1	158500	369974	158500	1011
158024	6	158750	405801	158750	-798												157634	6	158750	443780	158750	525												157783	6	158750	366383	158750	-335
158274	2	159000	400662	159000	-744												157884	2	159000	439209	159000	85												158033	2	159000	362823	159000	526
158524	5	159250	395592	159250	950												158134	5	159250	434684	159250	2107												158283	5	159250	359295	159250	-227
158774	6	159500	390589	159500	-594												158384	6	159500	430203	159500	86												158533	6	159500	355799	159500	-1995
159024	7	159750	385652	159750	911												158634	7	159750	425767	159750	1094												158783	7	159750	352334	159750	-2216
159274	5	160000	380782	160000	466												158884	5	160000	421375	160000	605												159033	5	160000	348901	160000	840
159524	5	160250	375976	160250	206												159134	5	160250	417027	160250	241												159283	5	160250	345501	160250	187
159774	1	160500	371235	160500	398												159384	1	160500	412724	160500	1933												159533	1	160500	342132	160500	524
160024	2	160750	366557	160750	587												159634	2	160750	408465	160750	-778												159783	2	160750	338796	160750	-1337
160274	3	161000	361941	161000	-2516												159884	3	161000	404251	161000	-566												160033	3	161000	335491	161000	297
160524	7	161250	357387	161250	-73												160134	7	161250	400080	161250	1440												160283	7	161250	332219	161250	421
160774	4	161500	352895	161500	937												160384	4	161500	395953	161500	1265												160533	4	161500	328979	161500	-109
161024	4	161750	348462	161750	1167												160634	4	161750	391869	161750	700												160783	4	161750	325771	161750	-210
161274	2	162000	344089	162000	-942												160884	2	162000	387829	162000	-1627												161033	2	162000	322596	162000	1916
161524	4	162250	339774	162250	1567												161134	4	162250	383832	162250	-2028												161283	4	162250	319452	162250	900
161774	4	162500	335517	162500	876												161384	4	162500	379879	162500	2046												161533	4	162500	316341	162500	-1975
162024	5	162750	331317	162750	309												161634	5	162750	375967	162750	-786												161783	5	162750	313261	162750	649
162274	2	163000	327174	163000	-684												161884	2	163000	372099	163000	149												162033	2	163000	310213	163000	269
162524	4	163250	323086	163250	-5												162134	4	163250	368273	163250	-1305												162283	4	163250	307198	163250	-1495
162774	2	163500	319053	163500	762												162384	2	163500	364489	163500	183												162533	2	163500	304214	163500	-1567
163024	1	163750	315075	163750	219												162634	1	163750	360746	163750	-411												162783	1	163750	301261	163750	1206
163274	1	164000	311149	164000	-467												162884	1	164000	357045	164000	-2482												163033	1	164000	298340	164000	716
163524	2	164250	307277	164250	154												163134	2	164250	353386	164250	-1283												163283	2	164250	295450	164250	205
163774	4	164500	303457	164500	88												163384	4	164500	349767	164500	382												163533	4	164500	292592	164500	875
164024	3	164750	299688	164750	-1421												163634	3	164750	346189	164750	777												163783	3	164750	289764	164750	-826
164274	5	165000	295970	165000	-2355												163884	5	165000	342652	165000	1268												164033	5	165000	286967	165000	-1091
164524	5	165250	292302	165250	-76												164134	5	165250	339154	165250	839												164283	5	165250	284201	165250	-371
164774	2	165500	288684	165500	-700												164384	2	165500	335697	165500	125												164533	2	165500	281466	165500	-328
165024	3	165750	285114	165750	574												164634	3	165750	332279	165750	148												164783	3	165750	278761	165750	133
165274	2	166000	281593	166000	-703												164884	2	166000	328900	166000	1279												165033	2	166000	276086	166000	-65
165524	8	166250	278119	166250	289												165134	8	166250	325560	166250	-881												165283	8	166250	273441	166250	-579
165774	1	166500	274692	166500	-1622												165384	1	166500	322258	166500	-1461												165533	1	166500	270826	166500	-923
166024	2	166750	271311	166750	-202												165634	2	166750	318995	166750	-452												165783	2	166750	268240	166750	700
166274	3	167000	267976	167000	243												165884	3	167000	315770	167000	401												166033	3	167000	265684	167000	80
166524	7	167250	264686	167250	-478												166134	7	167250	312582	167250	-1382												166283	7	167250	263157	167250	-572
166774	2	167500	261441	167500	-1786												166384	2	167500	309431	167500	1858												166533	2	167500	260659	167500	566
167024	4	167750	258239	167750	-455												166634	4	167750	306317	167750	925												166783	4	167750	258189	167750	-12
167274	5	168000	255081	168000	1878												166884	5	168000	303240	168000	1042												167033	5	168000	255748	168000	-1416
167524	4	168250	251966	168250	-1102												167134	4	168250	300200	168250	-11												167283	4	168250	253336	168250	-147
167774	4	168500	248893	168500	986												167384	4	168500	297195	168500	-186												167533	4	168500	250951	168500	-1103
168024	2	168750	245861	168750	-573												167634	2	168750	294225	168750	-130												167783	2	168750	248595	168750	-101
168274	2	169000	242870	169000	-1820												167884	2	169000	291291	169000	-312												168033	2	169000	246265	169000	235
168524	3	169250	239920	169250	1181												168134	3	169250	288392	169250	892												168283	3	169250	243964	169250	66
168774	4	169500	237010	169500	1479												168384	4	169500	285527	169500	1111												168533	4	169500	241689	169500	-44
169024	5	169750	234140	169750	938												168634	5	169750	282697	169750	-894												168783	5	169750	239441	169750	-687
169274	4	170000	231308	170000	-86												168884	4	170000	279901	170000	1045												169033	4	170000	237220	170000	369
169524	5	170250	228515	170250	-34												169134	5	170250	277138	170250	-743												169283	5	170250	235026	170250	1306
169774	4	170500	225760	170500	-1154												169384	4	170500	274408	170500	855												169533	4	170500	232857	170500	-1936
170024	5	170750	223042	170750	650												169634	5	170750	271711	170750	494												169783	5	170750	230714	170750	-997
170274	5	171000	220361	171000	-572												169884	5	171000	269047	171000	58												170033	5	171000	228598	171000	733
170524	1	171250	217716	171250	-1246												170134	1	171250	266415	171250	692												170283	1	171250	226506	171250	-167
170774	3	171500	215108	171500	-774												170384	3	171500	263815	171500	-1803												170533	3	171500	224440	171500	558
171024	5	171750	212535	171750	-1399												170634	5	171750	261246	171750	709												170783	5	171750	222399	171750	944
171274	6	172000	209997	172000	-2385												170884	6	172000	258709	172000	-872												171033	6	172000	220382	172000	-2038
171524	8	172250	207493	172250	-104												171134	8	172250	256203	172250	-1310												171283	8	172250	218390	172250	307
171774	6	172500	205023	172500	544												171384	6	172500	253727	172500	265												171533	6	172500	216422	172500	763
172024	4	172750	202587	172750	29												171634	4	172750	251281	172750	-81												171783	4	172750	214479	172750	1822
172274	6	173000	200185	173000	940												171884	6	173000	248866	173000	-1724												172033	6	173000	212559	173000	-245
172524	2	173250	197814	173250	224												172134	2	173250	246479	173250	-482												172283	2	173250	210662	173250	-895
172774	4	173500	195477	173500	-177												172384	4	173500	244123	173500	-995												172533	4	173500	208789	173500	15
173024	4	173750	193171	173750	755												172634	4	173750	241795	173750	330												172783	4	173750	206939	173750	-777
173274	2	174000	190896	174000	363												172884	2	174000	239496	174000	-826												173033	2	174000	205111	174000	-289
173524	3	174250	188652	174250	-1830												173134	3	174250	237225	174250	-1226												173283	3	174250	203306	174250	1377
173774	5	174500	186439	174500	817												173384	5	174500	234982	174500	-527												173533	5	174500	201524	174500	-758
174024	4	174750	184257	174750	556												173634	4	174750	232767	174750	-583												173783	4	174750	199763	174750	1034
174274	4	175000	182103	175000	570												173884	4	175000	230579	175000	1934												174033	4	175000	198024	175000	139
174524	3	175250	179980	175250	-919												174134	3	175250	228418	175250	807												174283	3	175250	196307	175250	807
174774	5	175500	177885	175500	-758												174384	5	175500	226284	175500	47												174533	5	175500	194611	175500	-3900
175024	2	175750	175819	175750	-213												174634	2	175750	224176	175750	1017												174783	2	175750	192937	175750	147
175274	4	176000	173781	176000	-1248												174884	4	176000	222095	176000	324												175033	4	176000	191283	176000	886
175524	6	176250	171770	176250	610												175134	6	176250	220040	176250	-1708												175283	6	176250	189650	176250	381
175774	4	176500	169788	176500	318												175384	4	176500	218010	176500	-762												175533	4	176500	188037	176500	-1783
176024	1	176750	167832	176750	1936												175634	1	176750	216005	176750	532												175783	1	176750	186445	176750	-403
176274	1	177000	165903	177000	-1549												175884	1	177000	214025	177000	401												176033	1	177000	184873	177000	-1214
176524	4	177250	164000	177250	-718												176134	4	177250	212070	177250	-777												176283	4	177250	183320	177250	-24
176774	3	177500	162124	177500	-1239												176384	3	177500	210140	177500	-1005												176533	3	177500	181787	177500	-510
177024	4	177750	160273	177750	-100												176634	4	177750	208234	177750	1240												176783	4	177750	180273	177750	772
177274	3	178000	158447	178000	-115												176884	3	178000	206351	178000	3589												177033	3	178000	178778	178000	91
177524	1	178250	156646	178250	495												177134	1	178250	204492	178250	580												177283	1	178250	177302	178250	273
177774	5	178500	154870	178500	1226												177384	5	178500	202656	178500	-692												177533	5	178500	175845	178500	-602
178024	2	178750	153118	178750	-90												177634	2	178750	200844	178750	494												177783	2	178750	174406	178750	916
178274	3	179000	151390	179000	-2051												177884	3	179000	199054	179000	-653												178033	3	179000	172986	179000	1
178524	1	179250	149685	179250	1111												178134	1	179250	197286	179250	873												178283	1	179250	171583	179250	-121
178774	2	179500	148004	179500	1534												178384	2	179500	195541	179500	-327												178533	2	179500	170199	179500	1429
179024	4	179750	146346	179750	-881												178634	4	179750	193818	179750	-570												178783	4	179750	168832	179750	-775
179274	1	180000	144711	180000	-395												178884	1	180000	192116	180000	416												179033	1	180000	167482	180000	192
179524	4	180250	143098	180250	480												179134	4	180250	190436	180250	-250												179283	4	180250	166149	180250	-245
179774	0	180500	141507	180500	-1752												179384	0	180500	188777	180500	513												179533	0	180500	164834	180500	-143
180024	4	180750	139938	180750	-1420												179634	4	180750	187138	180750	-2132												179783	4	180750	163535	180750	-120
180274	5	181000	138390	181000	-376												179884	5	181000	185521	181000	-1588												180033	5	181000	162253	181000	-994
180524	4	181250	136864	181250	428												180134	4	181250	183924	181250	-3025												180283	4	181250	160987	181250	-236
180774	5	181500	135358	181500	-555												180384	5	181500	182347	181500	-1672												180533	5	181500	159737	181500	-706
181024	7	181750	133873	181750	-2049												180634	7	181750	180790	181750	523												180783	7	181750	158504	181750	-442
181274	2	182000	132408	182000	1273												180884	2	182000	179253	182000	-1347												181033	2	182000	157286	182000	896
181524	1	182250	130964	182250	-84												181134	1	182250	177735	182250	1633												181283	1	182250	156084	182250	-1000
181774	1	182500	129539	182500	797												181384	1	182500	176236	182500	497												181533	1	182500	154897	182500	-1250
182024	0	182750	128134	182750	-100												181634	0	182750	174757	182750	534												181783	0	182750	153725	182750	-551
182274	2	183000	126748	183000	-426												181884	2	183000	173296	183000	-251												182033	2	183000	152569	183000	-795
182524	2	183250	125381	183250	822												182134	2	183250	171853	183250	-1095												182283	2	183250	151427	183250	750
182774	3	183500	124032	183500	-182												182384	3	183500	170429	183500	-499												182533	3	183500	150300	183500	-606
183024	4	183750	122702	183750	291												182634	4	183750	169023	183750	301												182783	4	183750	149188	183750	925
183274	2	184000	121391	184000	-2796												182884	2	184000	167635	184000	256												183033	2	184000	148090	184000	-1482
183524	2	184250	120097	184250	-2780												183134	2	184250	166264	184250	-254												183283	2	184250	147006	184250	-1296
183774	0	184500	118821	184500	-75												183384	0	184500	164911	184500	831												183533	0	184500	145936	184500	5
184024	2	184750	117563	184750	-617												183634	2	184750	163575	184750	-521												183783	2	184750	144880	184750	1337
184274	4	185000	116322	185000	-1404												183884	4	185000	162256	185000	-98												184033	4	185000	143837	185000	-1204
184524	3	185250	115097	185250	-102												184134	3	185250	160954	185250	-475												184283	3	185250	142808	185250	-493
184774	4	185500	113890	185500	-368												184384	4	185500	159668	185500	489												184533	4	185500	141792	185500	-1396
185024	4	185750	112699	185750	-1797												184634	4	185750	158398	185750	-271												184783	4	185750	140790	185750	1134
185274	2	186000	111525	186000	-934												184884	2	186000	157145	186000	683												185033	2	186000	139800	186000	670
185524	1	186250	110366	186250	-719												185134	1	186250	155908	186250	7												185283	1	186250	138823	186250	347
185774	6	186500	109224	186500	1147												185384	6	186500	154687	186500	1095												185533	6	186500	137859	186500	-1235
186024	5	186750	108097	186750	904												185634	5	186750	153481	186750	512												185783	5	186750	136907	186750	506
186274	2	187000	106986	187000	-389												185884	2	187000	152290	187000	216												186033	2	187000	135968	187000	172
186524	3	187250	105890	187250	-686												186134	3	187250	151115	187250	71												186283	3	187250	135041	187250	-3
186774	7	187500	104809	187500	-3673												186384	7	187500	149954	187500	1090												186533	7	187500	134125	187500	-1570
187024	2	187750	103742	187750	863												186634	2	187750	148809	187750	1179												186783	2	187750	133222	187750	487
187274	2	188000	102691	188000	-469												186884	2	188000	147678	188000	2463												187033	2	188000	132331	188000	1735
187524	4	188250	101654	188250	605												187134	4	188250	146561	188250	1206												187283	4	188250	131451	188250	-303
187774	4	188500	100631	188500	-263												187384	4	188500	145459	188500	-458												187533	4	188500	130582	188500	-1441
188024	5	188750	99622	188750	-1003												187634	5	188750	144370	188750	457												187783	5	188750	129725	188750	781
188274	2	189000	98627	189000	710												187884	2	189000	143296	189000	222												188033	2	189000	128879	189000	-165
188524	9	189250	97645	189250	1432												188134	9	189250	142236	189250	1617												188283	9	189250	128044	189250	-1304
188774	3	189500	96677	189500	231												188384	3	189500	141188	189500	-883												188533	3	189500	127220	189500	156
189024	3	189750	95723	189750	-2624												188634	3	189750	140155	189750	641												188783	3	189750	126406	189750	-396
189274	3	190000	94781	190000	-936												188884	3	190000	139134	190000	239												189033	3	190000	125603	190000	2053
189524	4	190250	93853	190250	-837												189134	4	190250	138127	190250	405												189283	4	190250	124811	190250	-162
189774	5	190500	92937	190500	794												189384	5	190500	137132	190500	-443												189533	5	190500	124029	190500	1019
190024	7	190750	92034	190750	-866												189634	7	190750	136150	190750	-359												189783	7	190750	123257	190750	1003
190274	4	191000	91143	191000	-659												189884	4	191000	135181	191000	322												190033	4	191000	122495	191000	737
190524	2	191250	90264	191250	-28												190134	2	191250	134224	191250	-1481												190283	2	191250	121743	191250	1214
190774	3	191500	89398	191500	-922												190384	3	191500	133280	191500	399												190533	3	191500	121001	191500	1437
191024	5	191750	88543	191750	48												190634	5	191750	132347	191750	-30												190783	5	191750	120269	191750	-1271
191274	4	192000	87700	192000	-181												190884	4	192000	131426	192000	-124												191033	4	192000	119546	192000	-420
191524	2	192250	86869	192250	-200												191134	2	192250	130518	192250	-221												191283	2	192250	118832	192250	-449
191774	1	192500	86049	192500	-442												191384	1	192500	129620	192500	1728												191533	1	192500	118128	192500	-478
192024	4	192750	85240	192750	291												191634	4	192750	128735	192750	1725												191783	4	192750	117434	192750	1501
192274	4	193000	84443	193000	166												191884	4	193000	127860	193000	693												192033	4	193000	116748	193000	383
192524	2	193250	83656	193250	354												192134	2	193250	126997	193250	432												192283	2	193250	116071	193250	356
192774	2	193500	82881	193500	-431												192384	2	193500	126145	193500	2589												192533	2	193500	115403	193500	-224
193024	1	193750	82116	193750	-13												192634	1	193750	125304	193750	1313												192783	1	193750	114744	193750	1571
193274	3	194000	81361	194000	70												192884	3	194000	124474	194000	-1070												193033	3	194000	114093	194000	535
193524	3	194250	80617	194250	-1251												193134	3	194250	123654	194250	381												193283	3	194250	113451	194250	-1438
193774	7	194500	79883	194500	13												193384	7	194500	122845	194500	-76												193533	7	194500	112817	194500	110
194024	4	194750	79159	194750	-955												193634	4	194750	122046	194750	-651												193783	4	194750	112192	194750	1220
194274	10	195000	78445	195000	-393												193884	10	195000	121257	195000	1729												194033	10	195000	111575	195000	-536
194524	1	195250	77741	195250	-1968												194134	1	195250	120479	195250	829												194283	1	195250	110966	195250	905
194774	5	195500	77047	195500	-1606												194384	5	195500	119710	195500	206												194533	5	195500	110365	195500	2562
195024	5	195750	76362	195750	1518												194634	5	195750	118952	195750	-2780												194783	5	195750	109771	195750	-967
195274	5	196000	75686	196000	36												194884	5	196000	118203	196000	-390												195033	5	196000	109186	196000	-1773
195524	4	196250	75020	196250	968												195134	4	196250	117463	196250	230												195283	4	196250	108608	196250	1701
195774	3	196500	74363	196500	-1014												195384	3	196500	116734	196500	988												195533	3	196500	108038	196500	-392
196024	5	196750	73715	196750	1210												195634	5	196750	116013	196750	90												195783	5	196750	107475	196750	606
196274	5	197000	73076	197000	331												195884	5	197000	115302	197000	2149												196033	5	197000	106920	197000	-89
196524	1	197250	72446	197250	64												196134	1	197250	114600	197250	1422												196283	1	197250	106372	197250	1062
196774	2	197500	71824	197500	-834												196384	2	197500	113907	197500	-662												196533	2	197500	105831	197500	-178
197024	1	197750	71211	197750	651												196634	1	197750	113223	197750	436												196783	1	197750	105297	197750	258
197274	4	198000	70607	198000	1141												196884	4	198000	112547	198000	-1242												197033	4	198000	104770	198000	677
197524	8	198250	70010	198250	231												197134	8	198250	111881	198250	197												197283	8	198250	104250	198250	1341
197774	0	198500	69422	198500	300												197384	0	198500	111222	198500	349												197533	0	198500	103737	198500	-72
198024	4	198750	68842	198750	-101												197634	4	198750	110573	198750	-1364												197783	4	198750	103231	198750	1088
198274	1	199000	68270	199000	-784												197884	1	199000	109931	199000	648												198033	1	199000	102731	199000	315
198524	2	199250	67706	199250	-584												198134	2	199250	109298	199250	437												198283	2	199250	102238	199250	2724
198774	3	199500	67150	199500	220												198384	3	199500	108673	199500	763												198533	3	199500	101752	199500	-274
199024	2	199750	66601	199750	-447												198634	2	199750	108056	199750	2606												198783	2	199750	101271	199750	1005
199274	4	200000	66060	200000	691												198884	4	200000	107447	200000	-434												199033	4	200000	100798	200000	-694
199524	2	200250	65526	200250	1080												199134	2	200250	106846	200250	110												199283	2	200250	100330	200250	1864
199774	2	200500	65000	200500	-904												199384	2	200500	106253	200500	261												199533	2	200500	99868	200500	867
200024	4	200750	64480	200750	1092												199634	4	200750	105667	200750	-977												199783	4	200750	99413	200750	-41
200274	1	201000	63968	201000	246												199884	1	201000	105089	201000	-204												200033	1	201000	98963	201000	1396
200524	4	201250	63463	201250	992												200134	4	201250	104518	201250	1979												200283	4	201250	98520	201250	-153
200774	9	201500	62965	201500	-121												200384	9	201500	103954	201500	-93												200533	9	201500	98082	201500	288
201024	6	201750	62474	201750	-1730												200634	6	201750	103398	201750	345												200783	6	201750	97650	201750	617
201274	6	202000	61990	202000	603												200884	6	202000	102849	202000	2595												201033	6	202000	97224	202000	78
201524	3	202250	61512	202250	185												201134	3	202250	102307	202250	68												201283	3	202250	96803	202250	-286
201774	3	202500	61041	202500	484												201384	3	202500	101771	202500	-175												201533	3	202500	96388	202500	-1107
202024	1	202750	60576	202750	1000												201634	1	202750	101243	202750	1272												201783	1	202750	95978	202750	1587
202274	3	203000	60118	203000	-541												201884	3	203000	100722	203000	1233												202033	3	203000	95574	203000	911
202524	5	203250	59666	203250	-215												202134	5	203250	100207	203250	1015												202283	5	203250	95175	203250	764
202774	5	203500	59220	203500	1161												202384	5	203500	99699	203500	128												202533	5	203500	94781	203500	895
203024	4	203750	58781	203750	280												202634	4	203750	99197	203750	561												202783	4	203750	94392	203750	-784
203274	2	204000	58347	204000	577												202884	2	204000	98702	204000	795												203033	2	204000	94009	204000	1063
203524	2	204250	57919	204250	388												203134	2	204250	98213	204250	1552												203283	2	204250	93630	204250	38
203774	5	204500	57498	204500	318												203384	5	204500	97731	204500	-1481												203533	5	204500	93257	204500	857
204024	3	204750	57082	204750	-11												203634	3	204750	97255	204750	933												203783	3	204750	92888	204750	1262
204274	4	205000	56672	205000	43												203884	4	205000	96785	205000	-284												204033	4	205000	92525	205000	1909
204524	1	205250	56267	205250	474												204134	1	205250	96320	205250	461												204283	1	205250	92166	205250	1331
204774	5	205500	55868	205500	1771												204384	5	205500	95862	205500	2347												204533	5	205500	91812	205500	2552
205024	2	205750	55475	205750	696												204634	2	205750	95410	205750	834												204783	2	205750	91462	205750	-582
205274	2	206000	55087	206000	-11												204884	2	206000	94964	206000	304												205033	2	206000	91117	206000	974
205524	7	206250	54704	206250	912												205134	7	206250	94523	206250	1285												205283	7	206250	90777	206250	2239
205774	4	206500	54326	206500	1634												205384	4	206500	94088	206500	870												205533	4	206500	90441	206500	-583
206024	2	206750	53954	206750	1122												205634	2	206750	93659	206750	-1508												205783	2	206750	90110	206750	1618
206274	3	207000	53587	207000	2242												205884	3	207000	93235	207000	2423												206033	3	207000	89783	207000	-295
206524	4	207250	53225	207250	-306												206134	4	207250	92816	207250	-1297												206283	4	207250	89460	207250	-48
206774	2	207500	52868	207500	282												206384	2	207500	92403	207500	560												206533	2	207500	89141	207500	90
207024	0	207750	52516	207750	-1256												206634	0	207750	91995	207750	-862												206783	0	207750	88827	207750	1653
207274	1	208000	52168	208000	-444												206884	1	208000	91593	208000	1020												207033	1	208000	88517	208000	2030
207524	1	208250	51826	208250	548												207134	1	208250	91196	208250	-20												207283	1	208250	88211	208250	2228
207774	0	208500	51488	208500	-67												207384	0	208500	90804	208500	-512												207533	0	208500	87909	208500	321
208024	7	208750	51155	208750	884												207634	7	208750	90416	208750	1410												207783	7	208750	87610	208750	453
208274	1	209000	50826	209000	-850												207884	1	209000	90034	209000	1972												208033	1	209000	87316	209000	1531
208524	4	209250	50502	209250	596												208134	4	209250	89657	209250	1302												208283	4	209250	87026	209250	1097
208774	4	209500	50183	209500	-604												208384	4	209500	89285	209500	-30												208533	4	209500	86740	209500	-79
209024	2	209750	49867	209750	290												208634	2	209750	88917	209750	419												208783	2	209750	86457	209750	770
209274	7	210000	49557	210000	-513												208884	7	210000	88554	210000	-491												209033	7	210000	86178	210000	-1152
209524	3	210250	49250	210250	-35												209134	3	210250	88196	210250	980												209283	3	210250	85903	210250	-652
209774	1	210500	48948	210500	282												209384	1	210500	87842	210500	628												209533	1	210500	85631	210500	-1090
210024	2	210750	48649	210750	-686												209634	2	210750	87493	210750	955												209783	2	210750	85363	210750	1986
210274	4	211000	48355	211000	754												209884	4	211000	87149	211000	-230												210033	4	211000	85098	211000	306
210524	0	211250	48065	211250	-2344												210134	0	211250	86809	211250	-194												210283	0	211250	84837	211250	333
210774	1	211500	47779	211500	-557												210384	1	211500	86473	211500	368												210533	1	211500	84580	211500	-1214
211024	1	211750	47497	211750	2138												210634	1	211750	86142	211750	-15												210783	1	211750	84325	211750	-1184
211274	5	212000	47219	212000	-787												210884	5	212000	85814	212000	126												211033	5	212000	84075	212000	414
211524	8	212250	46945	212250	1771												211134	8	212250	85491	212250	1157												211283	8	212250	83827	212250	843
211774	6	212500	46674	212500	1225												211384	6	212500	85173	212500	-1659												211533	6	212500	83583	212500	-1222
212024	5	212750	46407	212750	363												211634	5	212750	84858	212750	1314												211783	5	212750	83342	212750	-1194
212274	4	213000	46144	213000	-948												211884	4	213000	84547	213000	467												212033	4	213000	83104	213000	1015
212524	5	213250	45884	213250	-745												212134	5	213250	84241	213250	1469												212283	5	213250	82869	213250	14
212774	3	213500	45628	213500	472												212384	3	213500	83938	213500	732												212533	3	213500	82637	213500	-404
213024	3	213750	45376	213750	508												212634	3	213750	83639	213750	-1229												212783	3	213750	82409	213750	989
213274	2	214000	45127	214000	268												212884	2	214000	83344	214000	2266												213033	2	214000	82183	214000	196
213524	2	214250	44881	214250	-434												213134	2	214250	83053	214250	-115												213283	2	214250	81961	214250	1418
213774	1	214500	44639	214500	1251												213384	1	214500	82766	214500	854												213533	1	214500	81741	214500	137
214024	5	214750	44400	214750	1981												213634	5	214750	82482	214750	164												213783	5	214750	81524	214750	580
214274	2	215000	44165	215000	-643												213884	2	215000	82202	215000	1852												214033	2	215000	81310	215000	806
214524	6	215250	43932	215250	-1110												214134	6	215250	81926	215250	-325												214283	6	215250	81099	215250	206
214774	4	215500	43703	215500	189												214384	4	215500	81653	215500	1726												214533	4	215500	80891	215500	-1284
215024	3	215750	43477	215750	-866												214634	3	215750	81384	215750	997												214783	3	215750	80685	215750	-300
215274	4	216000	43255	216000	-344												214884	4	216000	81118	216000	1122												215033	4	216000	80482	216000	691
215524	5	216250	43035	216250	566												215134	5	216250	80855	216250	444												215283	5	216250	80282	216250	1588
215774	5	216500	42818	216500	-277												215384	5	216500	80596	216500	-638												215533	5	216500	80085	216500	1325
216024	5	216750	42604	216750	763												215634	5	216750	80341	216750	603												215783	5	216750	79890	216750	1902
216274	2	217000	42393	217000	521												215884	2	217000	80088	217000	527												216033	2	217000	79697	217000	-773
216524	3	217250	42186	217250	-1181												216134	3	217250	79839	217250	1539												216283	3	217250	79507	217250	2464
216774	3	217500	41980	217500	-2118												216384	3	217500	79593	217500	1564												216533	3	217500	79320	217500	-730
217024	3	217750	41778	217750	1011												216634	3	217750	79350	217750	811												216783	3	217750	79135	217750	1517
217274	5	218000	41579	218000	2008												216884	5	218000	79110	218000	-12												217033	5	218000	78953	218000	-220
217524	7	218250	41382	218250	528												217134	7	218250	78874	218250	1160												217283	7	218250	78773	218250	244
217774	2	218500	41188	218500	-842												217384	2	218500	78640	218500	2203												217533	2	218500	78595	218500	-67
218024	3	218750	40997	218750	-1944												217634	3	218750	78410	218750	707												217783	3	218750	78420	218750	-626
218274	3	219000	40808	219000	180												217884	3	219000	78182	219000	201												218033	3	219000	78247	219000	2329
218524	2	219250	40622	219250	-415												218134	2	219250	77958	219250	1543												218283	2	219250	78076	219250	321
218774	4	219500	40439	219500	-720												218384	4	219500	77736	219500	-667												218533	4	219500	77908	219500	-687
219024	2	219750	40258	219750	-691												218634	2	219750	77517	219750	274												218783	2	219750	77742	219750	675
219274	5	220000	40079	220000	435												218884	5	220000	77301	220000	1226												219033	5	220000	77578	220000	999
219524	3	220250	39903	220250	-633												219134	3	220250	77087	220250	1249												219283	3	220250	77416	220250	606
219774	3	220500	39730	220500	-1720												219384	3	220500	76877	220500	-810												219533	3	220500	77256	220500	727
220024	4	220750	39558	220750	794												219634	4	220750	76669	220750	-543												219783	4	220750	77098	220750	320
220274	4	221000	39389	221000	538												219884	4	221000	76464	221000	1314												220033	4	221000	76943	221000	-107
220524	7	221250	39223	221250	419												220134	7	221250	76261	221250	731												220283	7	221250	76789	221250	1377
220774	3	221500	39059	221500	-1024												220384	3	221500	76062	221500	-354												220533	3	221500	76638	221500	-782
221024	3	221750	38897	221750	-816												220634	3	221750	75864	221750	-1596												220783	3	221750	76488	221750	-285
221274	2	222000	38737	222000	-789												220884	2	222000	75669	222000	478												221033	2	222000	76341	222000	1130
221524	2	222250	38579	222250	516												221134	2	222250	75477	222250	1320												221283	2	222250	76195	222250	2001
221774	6	222500	38424	222500	1094												221384	6	222500	75287	222500	1724												221533	6	222500	76052	222500	1259
222024	7	222750	38271	222750	562												221634	7	222750	75100	222750	1457												221783	7	222750	75910	222750	1565
222274	2	223000	38120	223000	-1848												221884	2	223000	74915	223000	454												222033	2	223000	75770	223000	-1056
222524	5	223250	37971	223250	1159												222134	5	223250	74732	223250	30												222283	5	223250	75632	223250	1004
222774	5	223500	37824	223500	-1188												222384	5	223500	74552	223500	916												222533	5	223500	75496	223500	497
223024	3	223750	37679	223750	-272												222634	3	223750	74374	223750	-1277												222783	3	223750	75361	223750	-156
223274	1	224000	37536	224000	528												222884	1	224000	74199	224000	-867												223033	1	224000	75229	224000	310
223524	2	224250	37395	224250	-925												223134	2	224250	74025	224250	-354												223283	2	224250	75098	224250	2466
223774	2	224500	37256	224500	272												223384	2	224500	73854	224500	679												223533	2	224500	74969	224500	767
224024	5	224750	37119	224750	592												223634	5	224750	73685	224750	591												223783	5	224750	74841	224750	2916
224274	5	225000	36983	225000	1035												223884	5	225000	73519	225000	925												224033	5	225000	74716	225000	-1319
224524	3	225250	36850	225250	633												224134	3	225250	73354	225250	188												224283	3	225250	74592	225250	1315
224774	3	225500	36719	225500	1340												224384	3	225500	73192	225500	-620												224533	3	225500	74469	225500	-649
225024	4	225750	36589	225750	377												224634	4	225750	73031	225750	875												224783	4	225750	74348	225750	835
225274	6	226000	36461	226000	397												224884	6	226000	72873	226000	-1635												225033	6	226000	74229	226000	-621
225524	3	226250	36335	226250	1264												225134	3	226250	72717	226250	1217												225283	3	226250	74111	226250	-1514
225774	3	226500	36210	226500	-1295												225384	3	226500	72562	226500	-183												225533	3	226500	73995	226500	-593
226024	5	226750	36088	226750	-1906												225634	5	226750	72410	226750	-165												225783	5	226750	73881	226750	676
226274	2	227000	35967	227000	768												225884	2	227000	72260	227000	1063												226033	2	227000	73767	227000	364
226524	1	227250	35847	227250	-139												226134	1	227250	72111	227250	765												226283	1	227250	73656	227250	-193
226774	3	227500	35729	227500	659												226384	3	227500	71965	227500	4												226533	3	227500	73546	227500	-63
227024	4	227750	35613	227750	63												226634	4	227750	71820	227750	-2538												226783	4	227750	73437	227750	-1162
227274	5	228000	35499	228000	240												226884	5	228000	71678	228000	266												227033	5	228000	73330	228000	-1148
227524	5	228250	35386	228250	100												227134	5	228250	71537	228250	935												227283	5	228250	73224	228250	642
227774	4	228500	35275	228500	431												227384	4	228500	71398	228500	185												227533	4	228500	73120	228500	-1527
228024	2	228750	35165	228750	-913												227634	2	228750	71261	228750	-1158												227783	2	228750	73017	228750	1482
228274	2	229000	35056	229000	-1711												227884	2	229000	71125	229000	-1986												228033	2	229000	72915	229000	1493
228524	4	229250	34950	229250	328												228134	4	229250	70991	229250	676												228283	4	229250	72815	229250	136
228774	2	229500	34844	229500	26												228384	2	229500	70859	229500	16												228533	2	229500	72716	229500	909
229024	1	229750	34740	229750	-294												228634	1	229750	70729	229750	1331												228783	1	229750	72618	229750	1126
229274	3	230000	34638	230000	-1013												228884	3	230000	70600	230000	611												229033	3	230000	72522	230000	1632
229524	2	230250	34537	230250	76												229134	2	230250	70473	230250	-418												229283	2	230250	72426	230250	293
229774	5	230500	34437	230500	1410												229384	5	230500	70348	230500	530												229533	5	230500	72332	230500	1258
230024	4	230750	34339	230750	-581												229634	4	230750	70224	230750	1080												229783	4	230750	72240	230750	-507
230274	4	231000	34242	231000	1306												229884	4	231000	70102	231000	-623												230033	4	231000	72148	231000	-620
230524	5	231250	34146	231250	1045												230134	5	231250	69982	231250	-1836												230283	5	231250	72058	231250	109
230774	2	231500	34052	231500	156												230384	2	231500	69863	231500	-468												230533	2	231500	71969	231500	-352
231024	0	231750	33959	231750	171												230634	0	231750	69745	231750	488												230783	0	231750	71881	231750	466
231274	3	232000	33867	232000	-2173												230884	3	232000	69629	232000	1350												231033	3	232000	71795	232000	1316
231524	1	232250	33777	232250	-1689												231134	1	232250	69515	232250	949												231283	1	232250	71709	232250	1621
231774	1	232500	33688	232500	-468												231384	1	232500	69402	232500	71												231533	1	232500	71625	232500	819
232024	8	232750	33600	232750	-1022												231634	8	232750	69290	232750	-1318												231783	8	232750	71541	232750	-928
232274	2	233000	33513	233000	709												231884	2	233000	69180	233000	328												232033	2	233000	71459	233000	623
232524	3	233250	33428	233250	-423												232134	3	233250	69071	233250	1708												232283	3	233250	71378	233250	523
232774	3	233500	33343	233500	-2069												232384	3	233500	68964	233500	1422												232533	3	233500	71298	233500	-1861
233024	6	233750	33260	233750	599												232634	6	233750	68858	233750	-347												232783	6	233750	71219	233750	-1019
233274	1	234000	33178	234000	300												232884	1	234000	68754	234000	-1822												233033	1	234000	71141	234000	659
233524	3	234250	33097	234250	313												233134	3	234250	68650	234250	-964												233283	3	234250	71064	234250	1295
233774	3	234500	33017	234500	1217												233384	3	234500	68548	234500	-66												233533	3	234500	70988	234500	118
234024	2	234750	32938	234750	1366												233634	2	234750	68448	234750	299												233783	2	234750	70913	234750	1510
234274	3	235000	32861	235000	-1296												233884	3	235000	68349	235000	758												234033	3	235000	70839	235000	249
234524	3	235250	32784	235250	-874												234134	3	235250	68251	235250	984												234283	3	235250	70767	235250	1123
234774	8	235500	32709	235500	-666												234384	8	235500	68154	235500	333												234533	8	235500	70695	235500	-322
235024	6	235750	32634	235750	-653												234634	6	235750	68058	235750	229												234783	6	235750	70624	235750	717
235274	4	236000	32561	236000	711												234884	4	236000	67964	236000	1122												235033	4	236000	70553	236000	52
235524	3	236250	32488	236250	1017												235134	3	236250	67871	236250	-1854												235283	3	236250	70484	236250	-544
235774	4	236500	32417	236500	-1883												235384	4	236500	67779	236500	931												235533	4	236500	70416	236500	-411
236024	2	236750	32347	236750	-415												235634	2	236750	67689	236750	-582												235783	2	236750	70349	236750	-41
236274	6	237000	32277	237000	-980												235884	6	237000	67599	237000	734												236033	6	237000	70282	237000	1073
236524	3	237250	32209	237250	1476												236134	3	237250	67511	237250	-1090												236283	3	237250	70217	237250	-1027
236774	3	237500	32141	237500	1351												236384	3	237500	67424	237500	644												236533	3	237500	70152	237500	-1019
237024	3	237750	32074	237750	-744												236634	3	237750	67338	237750	1398												236783	3	237750	70088	237750	1400
237274	1	238000	32009	238000	-1135												236884	1	238000	67253	238000	439												237033	1	238000	70025	238000	1102
237524	3	238250	31944	238250	-164												237134	3	238250	67169	238250	-142												237283	3	238250	69963	238250	351
237774	1	238500	31880	238500	-1545												237384	1	238500	67086	238500	-132												237533	1	238500	69901	238500	1520
238024	4	238750	31817	238750	-1533												237634	4	238750	67004	238750	-497												237783	4	238750	69841	238750	-719
238274	2	239000	31755	239000	-1991												237884	2	239000	66924	239000	-746												238033	2	239000	69781	239000	258
238524	2	239250	31693	239250	221												238134	2	239250	66844	239250	821												238283	2	239250	69722	239250	-834
238774	0	239500	31633	239500	231												238384	0	239500	66765	239500	1761												238533	0	239500	69664	239500	608
239024	3	239750	31573	239750	-652												238634	3	239750	66688	239750	-1122												238783	3	239750	69607	239750	938
239274	1	240000	31514	240000	-1042												238884	1	240000	66611	240000	-975												239033	1	240000	69550	240000	-1491
239524	4	240250	31456	240250	1178												239134	4	240250	66536	240250	-65												239283	4	240250	69494	240250	1662
239774	5	240500	31399	240500	271												239384	5	240500	66461	240500	1080												239533	5	240500	69439	240500	-417
240024	3	240750	31343	240750	-2984												239634	3	240750	66387	240750	74												239783	3	240750	69384	240750	857
240274	2	241000	31287	241000	-228												239884	2	241000	66315	241000	548												240033	2	241000	69331	241000	755
240524	8	241250	31232	241250	773												240134	8	241250	66243	241250	-1064												240283	8	241250	69278	241250	-1598
240774	5	241500	31178	241500	-978												240384	5	241500	66172	241500	-522												240533	5	241500	69225	241500	1394
241024	6	241750	31125	241750	1230												240634	6	241750	66102	241750	108												240783	6	241750	69174	241750	-140
241274	6	242000	31072	242000	-756												240884	6	242000	66033	242000	-504												241033	6	242000	69123	242000	334
241524	2	242250	31020	242250	-949												241134	2	242250	65965	242250	-496												241283	2	242250	69073	242250	-753
241774	4	242500	30969	242500	-1594												241384	4	242500	65898	242500	483												241533	4	242500	69023	242500	459
242024	3	242750	30919	242750	-162												241634	3	242750	65831	242750	20												241783	3	242750	68974	242750	-361
242274	6	243000	30869	243000	1545												241884	6	243000	65766	243000	-1141												242033	6	243000	68926	243000	-111
242524	4	243250	30820	243250	-911												242134	4	243250	65701	243250	-1417												242283	4	243250	68878	243250	-349
242774	4	243500	30771	243500	-506												242384	4	243500	65637	243500	-850												242533	4	243500	68831	243500	20
243024	6	243750	30723	243750	-893												242634	6	243750	65574	243750	-70												242783	6	243750	68785	243750	-1116
243274	4	244000	30676	244000	1158												242884	4	244000	65512	244000	865												243033	4	244000	68739	244000	-209
243524	5	244250	30630	244250	235												243134	5	244250	65450	244250	536												243283	5	244250	68694	244250	-451
243774	4	244500	30584	244500	1027												243384	4	244500	65390	244500	879												243533	4	244500	68649	244500	-78
244024	5	244750	30539	244750	80												243634	5	244750	65330	244750	436												243783	5	244750	68605	244750	-316
244274	4	245000	30494	245000	1991												243884	4	245000	65271	245000	-1217												244033	4	245000	68561	245000	-1505
244524	3	245250	30450	245250	-260												244134	3	245250	65212	245250	1430												244283	3	245250	68519	245250	517
244774	4	245500	30407	245500	755												244384	4	245500	65155	245500	1333												244533	4	245500	68476	245500	1065
245024	3	245750	30364	245750	-2210												244634	3	245750	65098	245750	1128												244783	3	245750	68435	245750	-1347
245274	0	246000	30322	246000	288												244884	0	246000	65042	246000	-640												245033	0	246000	68393	246000	2344
245524	3	246250	30281	246250	-416												245134	3	246250	64987	246250	-246												245283	3	246250	68353	246250	-1198
245774	4	246500	30240	246500	-1224												245384	4	246500	64932	246500	-1033												245533	4	246500	68313	246500	1083
246024	6	246750	30199	246750	139												245634	6	246750	64878	246750	-233												245783	6	246750	68273	246750	767
246274	1	247000	30159	247000	948												245884	1	247000	64825	247000	610												246033	1	247000	68234	247000	-1046
246524	5	247250	30120	247250	-1200												246134	5	247250	64772	247250	-2209												246283	5	247250	68195	247250	555
246774	2	247500	30081	247500	493												246384	2	247500	64720	247500	1382												246533	2	247500	68157	247500	-139
247024	3	247750	30043	247750	-8												246634	3	247750	64669	247750	-998												246783	3	247750	68120	247750	674
247274	5	248000	30005	248000	973												246884	5	248000	64618	248000	1289												247033	5	248000	68083	248000	-630
247524	3	248250	29968	248250	979												247134	3	248250	64568	248250	-450												247283	3	248250	68046	248250	1007
247774	1	248500	29931	248500	12												247384	1	248500	64519	248500	979												247533	1	248500	68010	248500	-1433
248024	1	248750	29895	248750	839												247634	1	248750	64470	248750	538												247783	1	248750	67975	248750	-1572
248274	4	249000	29859	249000	199												247884	4	249000	64422	249000	-431												248033	4	249000	67940	249000	-485
248524	4	249250	29824	249250	1002												248134	4	249250	64375	249250	316												248283	4	249250	67905	249250	476
248774	2	249500	29789	249500	1298												248384	2	249500	64328	249500	-40												248533	2	249500	67871	249500	-734
249024	5	249750	29755	249750	385												248634	5	249750	64282	249750	-2303												248783	5	249750	67837	249750	-861
249274	6	250000	29721	250000	868												248884	6	250000	64236	250000	-153												249033	6	250000	67804	250000	259
249524	1	250250	29688	250250	873												249134	1	250250	64191	250250	338												249283	1	250250	67771	250250	-215
249774	4	250500	29655	250500	565												249384	4	250500	64147	250500	343												249533	4	250500	67738	250500	-717
250024	8	250750	29623	250750	-296												249634	8	250750	64103	250750	-1206												249783	8	250750	67706	250750	939
250274	3	251000	29591	251000	72												249884	3	251000	64060	251000	-131												250033	3	251000	67675	251000	389
250524	4	251250	29559	251250	-100												250134	4	251250	64017	251250	1563												250283	4	251250	67644	251250	-705
250774	6	251500	29528	251500	424												250384	6	251500	63975	251500	-1333												250533	6	251500	67613	251500	281
251024	2	251750	29498	251750	1620												250634	2	251750	63933	251750	486												250783	2	251750	67583	251750	-829
251274	2	252000	29468	252000	-655												250884	2	252000	63892	252000	135												251033	2	252000	67553	252000	-1374
251524	1	252250	29438	252250	-3167												251134	1	252250	63852	252250	725												251283	1	252250	67523	252250	-955
251774	7	252500	29408	252500	1358												251384	7	252500	63812	252500	1275												251533	7	252500	67494	252500	746
252024	3	252750	29379	252750	612												251634	3	252750	63772	252750	957												251783	3	252750	67465	252750	-178
252274	2	253000	29351	253000	929												251884	2	253000	63733	253000	961												252033	2	253000	67437	253000	417
252524	3	253250	29323	253250	-431												252134	3	253250	63695	253250	855												252283	3	253250	67409	253250	305
252774	3	253500	29295	253500	464												252384	3	253500	63657	253500	-81												252533	3	253500	67381	253500	-1788
253024	6	253750	29267	253750	-1483												252634	6	253750	63619	253750	289												252783	6	253750	67354	253750	1397
253274	1	254000	29240	254000	-1248												252884	1	254000	63582	254000	868												253033	1	254000	67327	254000	-1633
253524	4	254250	29214	254250	-38												253134	4	254250	63545	254250	-1276												253283	4	254250	67300	254250	202
253774	3	254500	29187	254500	1251												253384	3	254500	63509	254500	-2527												253533	3	254500	67274	254500	988
254024	3	254750	29161	254750	-801												253634	3	254750	63474	254750	881												253783	3	254750	67248	254750	-1056
254274	1	255000	29136	255000	-207												253884	1	255000	63438	255000	-307												254033	1	255000	67223	255000	1512
254524	3	255250	29111	255250	-588												254134	3	255250	63404	255250	-175												254283	3	255250	67198	255250	214
254774	3	255500	29086	255500	1817												254384	3	255500	63369	255500	-171												254533	3	255500	67173	255500	561
255024	12	255750	29061	255750	-993												254634	12	255750	63336	255750	1640												254783	12	255750	67148	255750	1213
255274	5	256000	29037	256000	670												254884	5	256000	63302	256000	-685												255033	5	256000	67124	256000	-905
255524	4	256250	29013	256250	-983												255134	4	256250	63269	256250	565												255283	4	256250	67100	256250	342
255774	1	256500	28990	256500	-2180												255384	1	256500	63237	256500	-155												255533	1	256500	67077	256500	-1454
256024	1	256750	28966	256750	-176												255634	1	256750	63205	256750	-672												255783	1	256750	67053	256750	2020
256274	3	257000	28944	257000	524												255884	3	257000	63173	257000	-942												256033	3	257000	67030	257000	-1166
256524	2	257250	28921	257250	-168												256134	2	257250	63142	257250	-143												256283	2	257250	67008	257250	-1303
256774	3	257500	28899	257500	-353												256384	3	257500	63111	257500	-266												256533	3	257500	66985	257500	-119
257024	3	257750	28877	257750	-544												256634	3	257750	63080	257750	-391												256783	3	257750	66963	257750	-492
257274	3	258000	28855	258000	1010												256884	3	258000	63050	258000	-926												257033	3	258000	66942	258000	-362
257524	6	258250	28834	258250	1163												257134	6	258250	63020	258250	-784												257283	6	258250	66920	258250	10
257774	3	258500	28813	258500	708												257384	3	258500	62991	258500	826												257533	3	258500	66899	258500	-357
258024	3	258750	28792	258750	1169												257634	3	258750	62962	258750	-1055												257783	3	258750	66878	258750	1550
258274	1	259000	28771	259000	1173												257884	1	259000	62933	259000	-1339												258033	1	259000	66857	259000	819
258524	7	259250	28751	259250	1462												258134	7	259250	62905	259250	-240												258283	7	259250	66837	259250	-735
258774	4	259500	28731	259500	-516												258384	4	259500	62877	259500	-237												258533	4	259500	66817	259500	375
259024	1	259750	28712	259750	-1370												258634	1	259750	62850	259750	-362												258783	1	259750	66797	259750	-220
259274	2	260000	28692	260000	567												258884	2	260000	62823	260000	-896												259033	2	260000	66777	260000	937
259524	3	260250	28673	260250	235												259134	3	260250	62796	260250	1598												259283	3	260250	66758	260250	29
259774	3	260500	28654	260500	-1596												259384	3	260500	62769	260500	392												259533	3	260500	66739	260500	384
260024	3	260750	28636	260750	-304												259634	3	260750	62743	260750	-1613												259783	3	260750	66720	260750	-87
260274	4	261000	28617	261000	-495												259884	4	261000	62718	261000	1400												260033	4	261000	66702	261000	1159
260524	5	261250	28599	261250	-693												260134	5	261250	62692	261250	634												260283	5	261250	66683	261250	38
260774	8	261500	28581	261500	-106												260384	8	261500	62667	261500	-470												260533	8	261500	66665	261500	1371
261024	4	261750	28564	261750	-1577												260634	4	261750	62642	261750	-735												260783	4	261750	66648	261750	-979
261274	1	262000	28547	262000	-683												260884	1	262000	62618	262000	47												261033	1	262000	66630	262000	-709
261524	4	262250	28529	262250	756												261134	4	262250	62594	262250	-460												261283	4	262250	66613	262250	-197
261774	3	262500	28513	262500	-1103												261384	3	262500	62570	262500	649												261533	3	262500	66595	262500	-1536
262024	2	262750	28496	262750	-472												261634	2	262750	62546	262750	-860												261783	2	262750	66579	262750	-703
262274	4	263000	28480	263000	-275												261884	4	263000	62523	263000	-451												262033	4	263000	66562	263000	-1245
262524	4	263250	28463	263250	96												262134	4	263250	62500	263250	542												262283	4	263250	66545	263250	55
262774	5	263500	28447	263500	609												262384	5	263500	62477	263500	887												262533	5	263500	66529	263500	293
263024	3	263750	28432	263750	1080												262634	3	263750	62455	263750	1534												262783	3	263750	66513	263750	178
263274	1	264000	28416	264000	615												262884	1	264000	62433	264000	70												263033	1	264000	66497	264000	-1670
263524	1	264250	28401	264250	777												263134	1	264250	62411	264250	73												263283	1	264250	66482	264250	-1376
263774	3	264500	28386	264500	-451												263384	3	264500	62390	264500	198												263533	3	264500	66466	264500	416
264024	4	264750	28371	264750	458												263634	4	264750	62369	264750	201												263783	4	264750	66451	264750	532
264274	3	265000	28356	265000	-646												263884	3	265000	62348	265000	-696												264033	3	265000	66436	265000	68
264524	1	265250	28342	265250	463												264134	1	265250	62327	265250	-831												264283	1	265250	66421	265250	649
264774	1	265500	28327	265500	-2599												264384	1	265500	62307	265500	-38												264533	1	265500	66407	265500	1086
265024	4	265750	28313	265750	298												264634	4	265750	62286	265750	332												264783	4	265750	66392	265750	-1223
265274	5	266000	28299	266000	-635												264884	5	266000	62267	266000	1132												265033	5	266000	66378	266000	-547
265524	3	266250	28286	266250	-1283												265134	3	266250	62247	266250	-157												265283	3	266250	66364	266250	196
265774	3	266500	28272	266500	1106												265384	3	266500	62228	266500	457												265533	3	266500	66350	266500	-806
266024	2	266750	28259	266750	-627												265634	2	266750	62208	266750	-543												265783	2	266750	66336	266750	-414
266274	7	267000	28246	267000	644												265884	7	267000	62190	267000	-24												266033	7	267000	66323	267000	1711
266524	2	267250	28233	267250	646												266134	2	267250	62171	267250	-406												266283	2	267250	66310	267250	-539
266774	4	267500	28220	267500	140												266384	4	267500	62153	267500	1671												266533	4	267500	66297	267500	-1946
267024	7	267750	28207	267750	-617												266634	7	267750	62134	267750	1147												266783	7	267750	66284	267750	2007
267274	3	268000	28195	268000	-1500												266884	3	268000	62116	268000	-1085												267033	3	268000	66271	268000	995
267524	2	268250	28183	268250	1823												267134	2	268250	62099	268250	-801												267283	2	268250	66258	268250	-1638
267774	4	268500	28171	268500	657												267384	4	268500	62081	268500	-798												267533	4	268500	66246	268500	-30
268024	9	268750	28159	268750	1416												267634	9	268750	62064	268750	-392												267783	9	268750	66233	268750	444
268274	2	269000	28147	269000	153												267884	2	269000	62047	269000	-6												268033	2	269000	66221	269000	-528
268524	2	269250	28135	269250	-211												268134	2	269250	62030	269250	-258												268283	2	269250	66209	269250	-1341
268774	5	269500	28124	269500	-209												268384	5	269500	62014	269500	-256												268533	5	269500	66198	269500	97
269024	2	269750	28113	269750	503												268634	2	269750	61997	269750	-651												268783	2	269750	66186	269750	-1337
269274	10	270000	28102	270000	-19												268884	10	270000	61981	270000	1056												269033	10	270000	66174	270000	-1055
269524	1	270250	28091	270250	-17												269134	1	270250	61965	270250	-923												269283	1	270250	66163	270250	-1479
269774	5	270500	28080	270500	-15												269384	5	270500	61949	270500	-1207												269533	5	270500	66152	270500	900
270024	3	270750	28069	270750	-1239												269634	3	270750	61934	270750	-1811												269783	3	270750	66141	270750	339
270274	3	271000	28059	271000	676												269884	3	271000	61919	271000	952												270033	3	271000	66130	271000	105
270524	3	271250	28048	271250	-587												270134	3	271250	61903	271250	258												270283	3	271250	66119	271250	457
270774	1	271500	28038	271500	-7												270384	1	271500	61888	271500	-1199												270533	1	271500	66109	271500	-1618
271024	4	271750	28028	271750	-383												270634	4	271750	61874	271750	958												270783	4	271750	66098	271750	-909
271274	4	272000	28018	272000	-581												270884	4	272000	61859	272000	502												271033	4	272000	66088	272000	-1615
271524	4	272250	28008	272250	844												271134	4	272250	61845	272250	143												271283	4	272250	66078	272250	-640
271774	3	272500	27998	272500	180												271384	3	272500	61831	272500	-766												271533	3	272500	66067	272500	-1762
272024	1	272750	27989	272750	2												271634	1	272750	61817	272750	389												271783	1	272750	66058	272750	-2389
272274	6	273000	27979	273000	-573												271884	6	273000	61803	273000	-359												272033	6	273000	66048	273000	115
272524	2	273250	27970	273250	-779												272134	2	273250	61789	273250	-2623												272283	2	273250	66038	273250	-505
272774	6	273500	27961	273500	-1217												272384	6	273500	61776	273500	394												272533	6	273500	66028	273500	-1036
273024	4	273750	27952	273750	-177												272634	4	273750	61762	273750	-1182												272783	4	273750	66019	273750	-899
273274	3	274000	27943	274000	364												272884	3	274000	61749	274000	632												273033	3	274000	66010	274000	-1754
273524	4	274250	27934	274250	1162												273134	4	274250	61736	274250	-1475												273283	4	274250	66001	274250	1238
273774	7	274500	27926	274500	14												273384	7	274500	61723	274500	-2103												273533	7	274500	65992	274500	472
274024	3	274750	27917	274750	-983												273634	3	274750	61711	274750	-750												273783	3	274750	65983	274750	358
274274	2	275000	27909	275000	-169												273884	2	275000	61698	275000	753												274033	2	275000	65974	275000	-497
274524	3	275250	27900	275250	-359												274134	3	275250	61686	275250	-86												274283	3	275250	65965	275250	-626
274774	4	275500	27892	275500	199												274384	4	275500	61674	275500	286												274533	4	275500	65957	275500	813
275024	3	275750	27884	275750	374												274634	3	275750	61662	275750	758												274783	3	275750	65948	275750	6
275274	2	276000	27876	276000	-760												274884	2	276000	61650	276000	-1166												275033	2	276000	65940	276000	925
275524	1	276250	27868	276250	-759												275134	1	276250	61638	276250	291												275283	1	276250	65931	276250	247
275774	0	276500	27860	276500	205												275384	0	276500	61627	276500	-1460												275533	0	276500	65923	276500	9
276024	1	276750	27853	276750	-158												275634	1	276750	61615	276750	-205												275783	1	276750	65915	276750	249
276274	5	277000	27845	277000	28												275884	5	277000	61604	277000	-204												276033	5	277000	65907	277000	367
276524	4	277250	27838	277250	209												276134	4	277250	61593	277250	-75												276283	4	277250	65900	277250	709
276774	2	277500	27831	277500	-154												276384	2	277500	61582	277500	418												276533	2	277500	65892	277500	-359
277024	4	277750	27823	277750	553												276634	4	277750	61571	277750	-461												276783	4	277750	65884	277750	-108
277274	1	278000	27816	278000	-1924												276884	1	278000	61561	278000	300												277033	1	278000	65877	278000	-1888
277524	3	278250	27809	278250	-1922												277134	3	278250	61550	278250	-458												277283	3	278250	65869	278250	-1016
277774	3	278500	27802	278500	-1184												277384	3	278500	61540	278500	-1600												277533	3	278500	65862	278500	-613
278024	6	278750	27795	278750	390												277634	6	278750	61529	278750	-67												277783	6	278750	65855	278750	-228
278274	6	279000	27789	279000	-1918												277884	6	279000	61519	279000	184												278033	6	279000	65848	279000	374
278524	3	279250	27782	279250	560												278134	3	279250	61509	279250	426												278283	3	279250	65841	279250	2243
278774	3	279500	27775	279500	-1915												278384	3	279500	61499	279500	777												278533	3	279500	65834	279500	-1581
279024	6	279750	27769	279750	-533												278634	6	279750	61490	279750	-1145												278783	6	279750	65827	279750	-478
279274	0	280000	27763	280000	-2469												278884	0	280000	61480	280000	548												279033	0	280000	65820	280000	829
279524	5	280250	27756	280250	728												279134	5	280250	61471	280250	1224												279283	5	280250	65813	280250	1363
279774	1	280500	27750	280500	-331												279384	1	280500	61461	280500	550												279533	1	280500	65807	280500	23
280024	3	280750	27744	280750	567												279634	3	280750	61452	280750	-446												279783	3	280750	65800	280750	-1431
280274	2	281000	27738	281000	-137												279884	2	281000	61443	281000	-56												280033	2	281000	65794	281000	-1006
280524	4	281250	27732	281250	228												280134	4	281250	61434	281250	1852												280283	4	281250	65788	281250	-346
280774	0	281500	27726	281500	-525												280384	0	281500	61425	281500	-1740												280533	0	281500	65781	281500	-868
281024	2	281750	27720	281750	-325												280634	2	281750	61416	281750	-575												280783	2	281750	65775	281750	1367
281274	4	282000	27715	282000	-728												280884	4	282000	61407	282000	-990												281033	4	282000	65769	282000	267
281524	1	282250	27709	282250	-942												281134	1	282250	61399	282250	902												281283	1	282250	65763	282250	-866
281774	4	282500	27703	282500	895												281384	4	282500	61390	282500	76												281533	4	282500	65757	282500	1369
282024	2	282750	27698	282750	1347												281634	2	282750	61382	282750	-437												281783	2	282750	65751	282750	2618
282274	2	283000	27692	283000	408												281884	2	283000	61374	283000	1553												282033	2	283000	65746	283000	31
282524	4	283250	27687	283250	-128												282134	4	283250	61366	283250	-173												282283	4	283250	65740	283250	1371
282774	9	283500	27682	283500	-1393												282384	9	283500	61358	283500	-172												282533	9	283500	65734	283500	1474
283024	3	283750	27677	283750	-515												282634	3	283750	61350	283750	446												282783	3	283750	65729	283750	949
283274	3	284000	27672	284000	579												282884	3	284000	61342	284000	327												283033	3	284000	65723	284000	-465
283524	3	284250	27666	284250	902												283134	3	284250	61334	284250	566												283283	3	284250	65718	284250	-860
283774	1	284500	27662	284500	62												283384	1	284500	61327	284500	-298												283533	1	284500	65713	284500	-2505
284024	5	284750	27657	284750	-717												283634	5	284750	61319	284750	208												283783	5	284750	65707	284750	-210
284274	4	285000	27652	285000	1497												283884	4	285000	61312	285000	-561												284033	4	285000	65702	285000	-1418
284524	2	285250	27647	285250	-715												284134	2	285250	61304	285250	1867												284283	2	285250	65697	285250	-1563
284774	1	285500	27642	285500	-1629												284384	1	285500	61297	285500	-1265												284533	1	285500	65692	285500	621
285024	6	285750	27638	285750	748												284634	6	285750	61290	285750	334												284783	6	285750	65687	285750	508
285274	3	286000	27633	286000	-1383												284884	3	286000	61283	286000	454												285033	3	286000	65682	286000	39
285524	2	286250	27629	286250	1212												285134	2	286250	61276	286250	455												285283	2	286250	65677	286250	-855
285774	2	286500	27624	286500	247												285384	2	286500	61269	286500	336												285533	2	286500	65672	286500	160
286024	2	286750	27620	286750	-306												285634	2	286750	61262	286750	92												285783	2	286750	65668	286750	-205
286274	2	287000	27615	287000	-114												285884	2	287000	61256	287000	93												286033	2	287000	65663	287000	-588
286524	1	287250	27611	287250	-1879												286134	1	287250	61249	287250	-969												286283	1	287250	65658	287250	280
286774	1	287500	27607	287500	-502												286384	1	287500	61243	287500	-827												286533	1	287500	65654	287500	-1858
287024	4	287750	27603	287750	-1621												286634	4	287750	61236	287750	-1257												286783	4	287750	65649	287750	398
287274	4	288000	27599	288000	-706												286884	4	288000	61230	288000	-551												287033	4	288000	65645	288000	1484
287524	4	288250	27595	288250	1364												287134	4	288250	61223	288250	-2717												287283	4	288250	65641	288250	959
287774	3	288500	27591	288500	-499												287384	3	288500	61217	288500	-1403												287533	3	288500	65636	288500	282
288024	4	288750	27587	288750	-300												287634	4	288750	61211	288750	1254												287783	4	288750	65632	288750	-454
288274	3	289000	27583	289000	-1617												287884	3	289000	61205	289000	-1709												288033	3	289000	65628	289000	-77
288524	4	289250	27579	289250	-298												288134	4	289250	61199	289250	-25												288283	4	289250	65624	289250	1175
288774	2	289500	27575	289500	-701												288384	2	289500	61193	289500	-1708												288533	2	289500	65620	289500	46
289024	5	289750	27572	289750	1071												288634	5	289750	61188	289750	1148												288783	5	289750	65616	289750	-75
289274	0	290000	27568	290000	-914												288884	0	290000	61182	290000	347												289033	0	290000	65612	290000	285
289524	6	290250	27564	290250	-1369												289134	6	290250	61176	290250	1365												289283	6	290250	65608	290250	403
289774	6	290500	27561	290500	-1612												289384	6	290500	61171	290500	-409												289533	6	290500	65604	290500	-580
290024	2	290750	27557	290750	762												289634	2	290750	61165	290750	-148												289783	2	290750	65600	290750	1071
290274	4	291000	27554	291000	600												289884	4	291000	61160	291000	-816												290033	4	291000	65596	291000	1984
290524	0	291250	27550	291250	763												290134	0	291250	61154	291250	-541												290283	0	291250	65593	291250	288
290774	9	291500	27547	291500	-102												290384	9	291500	61149	291500	230												290533	9	291500	65589	291500	50
291024	3	291750	27544	291750	434												290634	3	291750	61144	291750	-274												290783	3	291750	65585	291750	-1259
291274	1	292000	27540	292000	84												290884	1	292000	61139	292000	1154												291033	1	292000	65582	292000	-195
291524	3	292250	27537	292250	263												291134	3	292250	61133	292250	590												291283	3	292250	65578	292250	-577
291774	2	292500	27534	292500	-290												291384	2	292500	61128	292500	-2018												291533	2	292500	65575	292500	522
292024	8	292750	27531	292750	-1606												291634	8	292750	61123	292750	-1095												291783	8	292750	65571	292750	407
292274	5	293000	27528	293000	-1605												291884	5	293000	61119	293000	-672												292033	5	293000	65568	293000	407
292524	1	293250	27525	293250	926												292134	1	293250	61114	293250	593												292283	1	293250	65565	293250	1287
292774	2	293500	27522	293500	926												292384	2	293500	61109	293500	-1541												292533	2	293500	65561	293500	-840
293024	6	293750	27519	293750	439												292634	6	293750	61104	293750	-670												292783	6	293750	65558	293750	1287
293274	7	294000	27516	294000	-484												292884	7	294000	61100	294000	-1539												293033	7	294000	65555	294000	-705
293524	3	294250	27513	294250	1231												293134	3	294250	61095	294250	-12												293283	3	294250	65552	294250	1077
293774	3	294500	27510	294500	-902												293384	3	294500	61090	294500	-268												293533	3	294500	65549	294500	410
294024	5	294750	27507	294750	-285												293634	5	294750	61086	294750	-947												293783	5	294750	65546	294750	861
294274	2	295000	27504	295000	-1124												293884	2	295000	61082	295000	-1537												294033	2	295000	65542	295000	-443
294524	3	295250	27502	295250	-284												294134	3	295250	61077	295250	-137												294283	3	295250	65539	295250	-837
294774	4	295500	27499	295500	-481												294384	4	295500	61073	295500	1992												294533	4	295500	65537	295500	1290
295024	4	295750	27496	295750	443												294634	4	295750	61069	295750	-1535												294783	4	295750	65534	295750	862
295274	1	296000	27494	296000	931												294884	1	296000	61064	296000	1053												295033	1	296000	65531	296000	57
295524	2	296250	27491	296250	-282												295134	2	296250	61060	296250	-1382												295283	2	296250	65528	296250	527
295774	6	296500	27488	296500	-479												295384	6	296500	61056	296500	2285												295533	6	296500	65525	296500	-702
296024	2	296750	27486	296750	-90												295634	2	296750	61052	296750	118												295783	2	296750	65522	296750	58
296274	4	297000	27483	297000	-478												295884	4	297000	61048	297000	831												296033	4	297000	65520	297000	-187
296524	4	297250	27481	297250	-89												296134	4	297250	61044	297250	-941												296283	4	297250	65517	297250	642
296774	4	297500	27479	297500	1087												296384	4	297500	61040	297500	-1084												296533	4	297500	65514	297500	-834
297024	3	297750	27476	297750	-682												296634	3	297750	61037	297750	365												296783	3	297750	65512	297750	1081
297274	5	298000	27474	298000	447												296884	5	298000	61033	298000	485												297033	5	298000	65509	298000	-62
297524	4	298250	27472	298250	-88												297134	4	298250	61029	298250	-1083												297283	4	298250	65506	298250	-438
297774	5	298500	27469	298500	-278												297384	5	298500	61025	298500	-939												297533	5	298500	65504	298500	-2475
298024	1	298750	27467	298750	-893												297634	1	298750	61022	298750	-798												297783	1	298750	65501	298750	-185
298274	6	299000	27465	299000	-680												297884	6	299000	61018	299000	-390												298033	6	299000	65499	299000	-1247
298524	1	299250	27463	299250	98												298134	1	299250	61015	299250	-2												298283	1	299250	65496	299250	-1106
298774	6	299500	27460	299500	-892												298384	6	299500	61011	299500	-2167												298533	6	299500	65494	299500	-1247
299024	1	299750	27458	299750	-1590												298634	1	299750	61008	299750	-658												298783	1	299750	65492	299750	1295
299274	2	300000	27456	300000	-275												298884	2	300000	61004	300000	-521												299033	2	300000	65489	300000	532
299524	2	300250	27454	300250	2193												299134	2	300250	61001	300250	722												299283	2	300250	65487	300250	-183
299774	2	300500	27452	300500	-677												299384	2	300500	60998	300500	950												299533	2	300500	65485	300500	532
300024	4	300750	27450	300750	-677												299634	4	300750	60994	300750	-1373												299783	4	300750	65483	300750	532
300274	6	301000	27448	301000	-274												299884	6	301000	60991	301000	1596												300033	6	301000	65480	301000	-966
300524	7	301250	27446	301250	1388												300134	7	301250	60988	301250	838												300283	7	301250	65478	301250	-1104
300774	6	301500	27444	301500	-1842												300384	6	301500	60985	301500	-125												300533	6	301500	65476	301500	869
301024	3	301750	27442	301750	619												300634	3	301750	60982	301750	839												300783	3	301750	65474	301750	759
301274	4	302000	27440	302000	452												300884	4	302000	60979	302000	128												301033	4	302000	65472	302000	-434
301524	4	302250	27439	302250	620												301134	4	302250	60975	302250	-1370												301283	4	302250	65470	302250	-57
301774	2	302500	27437	302500	1094												301384	2	302500	60972	302500	-1522												301533	2	302500	65468	302500	-306
302024	3	302750	27435	302750	-271												301634	3	302750	60970	302750	4												301783	3	302750	65466	302750	-306
302274	9	303000	27433	303000	2069												301884	9	303000	60967	303000	373												302033	9	303000	65464	303000	-180
302524	0	303250	27431	303250	-270												302134	0	303250	60964	303250	-1995												302283	0	303250	65462	303250	-56
302774	7	303500	27430	303500	-2393												302384	7	303500	60961	303500	-251												302533	7	303500	65460	303500	-1101
303024	3	303750	27428	303750	282												302634	3	303750	60958	303750	-930												302783	3	303750	65458	303750	-3537
303274	6	304000	27426	304000	942												302884	6	304000	60955	304000	254												303033	6	304000	65456	304000	66
303524	4	304250	27425	304250	-3013												303134	4	304250	60953	304250	842												303283	4	304250	65454	304250	-179
303774	5	304500	27423	304500	-1107												303384	5	304500	60950	304500	955												303533	5	304500	65452	304500	-962
304024	4	304750	27421	304750	-1838												303634	4	304750	60947	304750	-650												303783	4	304750	65450	304750	187
304274	6	305000	27420	305000	623												303884	6	305000	60945	305000	7												304033	6	305000	65449	305000	187
304524	4	305250	27418	305250	106												304134	4	305250	60942	305250	-1366												304283	4	305250	65447	305250	-692
304774	6	305500	27417	305500	-1581												304384	6	305500	60939	305500	730												304533	6	305500	65445	305500	650
305024	4	305750	27415	305750	107												304634	4	305750	60937	305750	1178												304783	4	305750	65443	305750	-1678
305274	4	306000	27414	306000	1098												304884	4	306000	60934	306000	377												305033	4	306000	65442	306000	-2302
305524	4	306250	27412	306250	1942												305134	4	306250	60932	306250	378												305283	4	306250	65440	306250	68
305774	2	306500	27411	306500	1098												305384	2	306500	60929	306500	1499												305533	2	306500	65438	306500	68
306024	2	306750	27409	306750	1394												305634	2	306750	60927	306750	-1069												305783	2	306750	65437	306750	68
306274	4	307000	27408	307000	-1835												305884	4	307000	60925	307000	379												306033	4	307000	65435	307000	651
306524	1	307250	27406	307250	-266												306134	1	307250	60922	307250	-377												306283	1	307250	65434	307250	-559
306774	3	307500	27405	307500	-75												306384	3	307500	60920	307500	-510												306533	3	307500	65432	307500	-1238
307024	3	307750	27404	307750	1099												306634	3	307750	60918	307750	135												306783	3	307750	65431	307750	-53
307274	3	308000	27402	308000	-75												306884	3	308000	60916	308000	136												307033	3	308000	65429	308000	-429
307524	4	308250	27401	308250	459												307134	4	308250	60913	308250	-645												307283	4	308250	65427	308250	874
307774	3	308500	27400	308500	-264												307384	3	308500	60911	308500	259												307533	3	308500	65426	308500	1197
308024	2	308750	27398	308750	-1577												307634	2	308750	60909	308750	380												307783	2	308750	65425	308750	1197
308274	5	309000	27397	309000	-461												307884	5	309000	60907	309000	2010												308033	5	309000	65423	309000	-52
308524	6	309250	27396	309250	1396												308134	6	309250	60905	309250	1502												308283	6	309250	65422	309250	-52
308774	6	309500	27395	309500	-73												308384	6	309500	60903	309500	1072												308533	6	309500	65420	309500	425
309024	2	309750	27393	309750	-665												308634	2	309750	60901	309750	-1824												308783	2	309750	65419	309750	-300
309274	5	310000	27392	310000	-460												308884	5	310000	60899	310000	-643												309033	5	310000	65417	310000	-427
309524	4	310250	27391	310250	-1576												309134	4	310250	60897	310250	382												309283	4	310250	65416	310250	-1526
309774	5	310500	27390	310500	-460												309384	5	310500	60895	310500	13												309533	5	310500	65415	310500	2100
310024	4	310750	27389	310750	112												309634	4	310750	60893	310750	138												309783	4	310750	65413	310750	-688
310274	3	311000	27387	311000	290												309884	3	311000	60891	311000	1074												310033	3	311000	65412	311000	-174
310524	4	311250	27386	311250	112												310134	4	311250	60889	311250	-642												310283	4	311250	65411	311250	426
310774	2	311500	27385	311500	791												310384	2	311500	60887	311500	-1063												310533	2	311500	65410	311500	-957
311024	6	311750	27384	311750	-1099												310634	6	311750	60885	311750	963												310783	6	311750	65408	311750	1408
311274	3	312000	27383	312000	-1099												310884	3	312000	60883	312000	-2489												311033	3	312000	65407	312000	1199
311524	3	312250	27382	312250	792												311134	3	312250	60881	312250	-920												311283	3	312250	65406	312250	-173
311774	2	312500	27381	312500	-663												311384	2	312500	60880	312500	-1664												311533	2	312500	65405	312500	-3156
312024	3	312750	27380	312750	291												311634	3	312750	60878	312750	964												311783	3	312750	65404	312750	-956
312274	5	313000	27379	313000	1104												311884	5	313000	60876	313000	851												312033	5	313000	65402	313000	-49
312524	2	313250	27378	313250	464												312134	2	313250	60874	313250	-640												312283	2	313250	65401	313250	1200
312774	5	313500	27377	313500	-1330												312384	5	313500	60873	313500	-240												312533	5	313500	65400	313500	-1377
313024	5	313750	27376	313750	-1097												312634	5	313750	60871	313750	-371												312783	5	313750	65399	313750	-49
313274	1	314000	27375	314000	-875												312884	1	314000	60869	314000	-110												313033	1	314000	65398	314000	-819
313524	4	314250	27374	314250	292												313134	4	314250	60868	314250	738												313283	4	314250	65397	314250	2102
313774	5	314500	27373	314500	464												313384	5	314500	60866	314500	142												313533	5	314500	65396	314500	1713
314024	2	314750	27372	314750	-259												313634	2	314750	60865	314750	-917												313783	2	314750	65395	314750	73
314274	2	315000	27371	315000	-874												313884	2	315000	60863	315000	265												314033	2	315000	65394	315000	428
314524	1	315250	27370	315250	293												314134	1	315250	60861	315250	853												314283	1	315250	65393	315250	543
314774	0	315500	27369	315500	-1096												314384	0	315500	60860	315500	-1661												314533	0	315500	65392	315500	1306
315024	1	315750	27368	315750	293												314634	1	315750	60858	315750	143												314783	1	315750	65390	315750	1812
315274	3	316000	27368	316000	115												314884	3	316000	60857	316000	143												315033	3	316000	65389	316000	768
315524	3	316250	27367	316250	-873												315134	3	316250	60855	316250	18												315283	3	316250	65389	316250	-424
315774	3	316500	27366	316500	795												315384	3	316500	60854	316500	-108												315533	3	316500	65388	316500	74
316024	4	316750	27365	316750	-258												315634	4	316750	60853	316750	1403												315783	4	316750	65387	316750	-1522
316274	2	317000	27364	317000	-1095												315884	2	317000	60851	317000	-108												316033	2	317000	65386	317000	-553
316524	5	317250	27363	317250	116												316134	5	317250	60850	317250	-1979												316283	5	317250	65385	317250	75
316774	6	317500	27363	317500	633												316384	6	317500	60848	317500	-775												316533	6	317500	65384	317500	657
317024	5	317750	27362	317750	-659												316634	5	317750	60847	317750	-1978												316783	5	317750	65383	317750	-296
317274	6	318000	27361	318000	-1570												316884	6	318000	60846	318000	-636												317033	6	318000	65382	318000	-552
317524	3	318250	27360	318250	634												317134	3	318250	60844	318250	968												317283	3	318250	65381	318250	-2133
317774	5	318500	27360	318500	796												317384	5	318500	60843	318500	145												317533	5	318500	65380	318500	-295
318024	4	318750	27359	318750	-872												317634	4	318750	60842	318750	1297												317783	4	318750	65379	318750	195
318274	6	319000	27358	319000	-1094												317884	6	319000	60841	319000	389												318033	6	319000	65379	319000	-683
318524	0	319250	27357	319250	117												318134	0	319250	60839	319250	20												318283	0	319250	65378	319250	1715
318774	4	319500	27357	319500	-454												318384	4	319500	60838	319500	-635												318533	4	319500	65377	319500	989
319024	5	319750	27356	319750	118												318634	5	319750	60837	319750	389												318783	5	319750	65376	319750	-46
319274	4	320000	27355	320000	-871												318884	4	320000	60836	320000	390												319033	4	320000	65375	320000	430
319524	4	320250	27355	320250	-256												319134	4	320250	60834	320250	742												319283	4	320250	65374	320250	314
319774	5	320500	27354	320500	118												319384	5	320500	60833	320500	-913												319533	5	320500	65374	320500	-682
320024	4	320750	27353	320750	468												319634	4	320750	60832	320750	21												319783	4	320750	65373	320750	314
320274	5	321000	27353	321000	118												319884	5	321000	60831	321000	-1502												320033	5	321000	65372	321000	-422
320524	7	321250	27352	321250	-255												320134	7	321250	60830	321250	1920												320283	7	321250	65371	321250	-551
320774	3	321500	27351	321500	1819												320384	3	321500	60829	321500	-2481												320533	3	321500	65371	321500	76
321024	3	321750	27351	321750	-870												320634	3	321750	60828	321750	-1814												320783	3	321750	65370	321750	-169
321274	4	322000	27350	322000	635												320884	4	322000	60826	322000	743												321033	4	322000	65369	322000	-294
321524	1	322250	27349	322250	-1567												321134	1	322250	60825	322250	-912												321283	1	322250	65368	322250	771
321774	2	322500	27349	322500	-452												321384	2	322500	60824	322500	-912												321533	2	322500	65368	322500	990
322024	0	322750	27348	322750	-1324												321634	0	322750	60823	322750	-771												321783	0	322750	65367	322750	-815
322274	5	323000	27348	323000	-1324												321884	5	323000	60822	323000	-233												322033	5	323000	65366	323000	-1230
322524	3	323250	27347	323250	-1567												322134	3	323250	60821	323250	628												322283	3	323250	65366	323250	-681
322774	2	323500	27347	323500	2456												322384	2	323500	60820	323500	628												322533	2	323500	65365	323500	2293
323024	5	323750	27346	323750	469												322634	5	323750	60819	323750	1616												322783	5	323750	65364	323750	-815
323274	5	324000	27345	324000	-1821												322884	5	324000	60818	324000	744												323033	5	324000	65364	324000	660
323524	2	324250	27345	324250	798												323134	2	324250	60817	324250	-104												323283	2	324250	65363	324250	2105
323774	3	324500	27344	324500	469												323384	3	324500	60816	324500	23												323533	3	324500	65362	324500	-293
324024	3	324750	27344	324750	120												323634	3	324750	60815	324750	-770												323783	3	324750	65362	324750	1617
324274	3	325000	27343	325000	120												323884	3	325000	60814	325000	-2479												324033	3	325000	65361	325000	-44
324524	4	325250	27343	325250	-64												324134	4	325250	60814	325250	23												324283	4	325250	65361	325250	-1518
324774	4	325500	27342	325500	-1090												324384	4	325500	60813	325500	1407												324533	4	325500	65360	325500	-1667
325024	0	325750	27342	325750	956												324634	0	325750	60812	325750	-1199												324783	0	325750	65359	325750	-44
325274	3	326000	27341	326000	120												324884	3	326000	60811	326000	-232												325033	3	326000	65359	326000	-549
325524	0	326250	27341	326250	-1322												325134	0	326250	60810	326250	512												325283	0	326250	65358	326250	660
325774	3	326500	27340	326500	1405												325384	3	326500	60809	326500	745												325533	3	326500	65358	326500	-44
326024	6	326750	27340	326750	-1090												325634	6	326750	60808	326750	512												325783	6	326750	65357	326750	-814
326274	2	327000	27339	327000	-253												325884	2	327000	60807	327000	-496												326033	2	327000	65357	327000	198
326524	2	327250	27339	327250	-1322												326134	2	327250	60807	327250	149												326283	2	327250	65356	327250	432
326774	0	327500	27338	327500	1954												326384	0	327500	60806	327500	-1347												326533	0	327500	65355	327500	198
327024	3	327750	27338	327750	121												326634	3	327750	60805	327750	-102												326783	3	327750	65355	327750	433
327274	6	328000	27337	328000	121												326884	6	328000	60804	328000	-1972												327033	6	328000	65354	328000	-3332
327524	6	328250	27337	328250	299												327134	6	328250	60803	328250	-769												327283	6	328250	65354	328250	-419
327774	2	328500	27337	328500	2084												327384	2	328500	60803	328500	-231												327533	2	328500	65353	328500	-813
328024	3	328750	27336	328750	-654												327634	3	328750	60802	328750	-362												327783	3	328750	65353	328750	1099
328274	7	329000	27336	329000	1111												327884	7	329000	60801	329000	150												328033	7	329000	65352	329000	773
328524	6	329250	27335	329250	958												328134	6	329250	60800	329250	273												328283	6	329250	65352	329250	317
328774	6	329500	27335	329500	800												328384	6	329500	60800	329500	1823												328533	6	329500	65351	329500	1517
329024	2	329750	27335	329750	1260												328634	2	329750	60799	329750	746												328783	2	329750	65351	329750	79
329274	3	330000	27334	330000	299												328884	3	330000	60798	330000	-1197												329033	3	330000	65350	330000	317
329524	5	330250	27334	330250	122												329134	5	330250	60797	330250	1619												329283	5	330250	65350	330250	-43
329774	7	330500	27333	330500	638												329384	7	330500	60797	330500	1085												329533	7	330500	65349	330500	548
330024	4	330750	27333	330750	-449												329634	4	330750	60796	330750	150												329783	4	330750	65349	330750	-949
330274	6	331000	27333	331000	638												329884	6	331000	60795	331000	-230												330033	6	331000	65349	331000	-291
330524	3	331250	27332	331250	-2671												330134	3	331250	60795	331250	26												330283	3	331250	65348	331250	992
330774	5	331500	27332	331500	300												330384	5	331500	60794	331500	1085												330533	5	331500	65348	331500	317
331024	3	331750	27332	331750	1822												330634	3	331750	60793	331750	-629												330783	3	331750	65347	331750	993
331274	5	332000	27331	332000	300												330884	5	332000	60793	332000	-1497												331033	5	332000	65347	332000	-548
331524	3	332250	27331	332250	122												331134	3	332250	60792	332250	26												331283	3	332250	65346	332250	317
331774	8	332500	27330	332500	-449												331384	8	332500	60791	332500	747												331533	8	332500	65346	332500	548
332024	5	332750	27330	332750	-251												331634	5	332750	60791	332750	1515												331783	5	332750	65346	332750	-679
332274	2	333000	27330	333000	1407												331884	2	333000	60790	333000	-1345												332033	2	333000	65345	333000	549
332524	5	333250	27329	333250	-1320												332134	5	333250	60790	333250	862												332283	5	333250	65345	333250	79
332774	4	333500	27329	333500	-1088												332384	4	333500	60789	333500	514												332533	4	333500	65344	333500	-165
333024	3	333750	27329	333750	-866												332634	3	333750	60788	333750	975												332783	3	333750	65344	333750	1619
333274	3	334000	27328	334000	123												332884	3	334000	60788	334000	1924												333033	3	334000	65344	334000	-1816
333524	6	334250	27328	334250	801												333134	6	334250	60787	334250	748												333283	6	334250	65343	334250	-1086
333774	8	334500	27328	334500	1407												333384	8	334500	60787	334500	-229												333533	8	334500	65343	334500	-812
334024	3	334750	27328	334750	1112												333634	3	334750	60786	334750	27												333783	3	334750	65342	334750	-678
334274	5	335000	27327	335000	-251												333884	5	335000	60786	335000	-1344												334033	5	335000	65342	335000	-165
334524	5	335250	27327	335250	959												334134	5	335250	60785	335250	-360												334283	5	335250	65342	335250	662
334774	3	335500	27327	335500	-652												334384	3	335500	60784	335500	862												334533	3	335500	65341	335500	1207
335024	4	335750	27326	335750	-1319												334634	4	335750	60784	335750	-628												334783	4	335750	65341	335750	662
335274	2	336000	27326	336000	473												334884	2	336000	60783	336000	-628												335033	2	336000	65341	336000	1101
335524	1	336250	27326	336250	802												335134	1	336250	60783	336250	275												335283	1	336250	65340	336250	-678
335774	3	336500	27326	336500	-250												335384	3	336500	60782	336500	2688												335533	3	336500	65340	336500	2108
336024	2	336750	27325	336750	959												335634	2	336750	60782	336750	515												335783	2	336750	65340	336750	-1664
336274	1	337000	27325	337000	-865												335884	1	337000	60781	337000	275												336033	1	337000	65339	337000	-290
336524	7	337250	27325	337250	-652												336134	7	337250	60781	337250	275												336283	7	337250	65339	337250	-417
336774	8	337500	27324	337500	-447												336384	8	337500	60780	337500	-628												336533	8	337500	65339	337500	80
337024	4	337750	27324	337750	473												336634	4	337750	60780	337750	1825												336783	4	337750	65338	337750	435
337274	4	338000	27324	338000	802												336884	4	338000	60779	338000	516												337033	4	338000	65338	338000	200
337524	3	338250	27324	338250	1688												337134	3	338250	60779	338250	-99												337283	3	338250	65338	338250	318
337774	2	338500	27323	338500	-250												337384	2	338500	60779	338500	-2650												337533	2	338500	65338	338500	1619
338024	3	338750	27323	338750	-1087												337634	3	338750	60778	338750	-228												337783	3	338750	65337	338750	1101
338274	0	339000	27323	339000	473												337884	0	339000	60778	339000	-1495												338033	0	339000	65337	339000	2012
338524	9	339250	27323	339250	802												338134	9	339250	60777	339250	-99												338283	9	339250	65337	339250	550
338774	5	339500	27322	339500	-1318												338384	5	339500	60777	339500	-2133												338533	5	339500	65336	339500	-678
339024	4	339750	27322	339750	301												338634	4	339750	60776	339750	-2133												338783	4	339750	65336	339750	1719
339274	6	340000	27322	340000	301												338884	6	340000	60776	340000	-1194												339033	6	340000	65336	340000	-290
339524	3	340250	27322	340250	124												339134	3	340250	60775	340250	-98												339283	3	340250	65336	340250	-417
339774	3	340500	27322	340500	301												339384	3	340500	60775	340500	1197												339533	3	340500	65335	340500	-546
340024	5	340750	27321	340750	474												339634	5	340750	60775	340750	516												339783	5	340750	65335	340750	435
340274	4	341000	27321	341000	474												339884	4	341000	60774	341000	-491												340033	4	341000	65335	341000	-417
340524	1	341250	27321	341250	802												340134	1	341250	60774	341250	-627												340283	1	341250	65334	341250	-546
340774	0	341500	27321	341500	-1816												340384	0	341500	60773	341500	276												340533	0	341500	65334	341500	-811
341024	5	341750	27321	341750	-250												340634	5	341750	60773	341750	-1494												340783	5	341750	65334	341750	885
341274	7	342000	27320	342000	641												340884	7	342000	60773	342000	397												341033	7	342000	65334	342000	-1369
341524	2	342250	27320	342250	474												341134	2	342250	60772	342250	-1967												341283	2	342250	65333	342250	-289
341774	3	342500	27320	342500	803												341384	3	342500	60772	342500	-491												341533	3	342500	65333	342500	1102
342024	4	342750	27320	342750	474												341634	4	342750	60771	342750	154												341783	4	342750	65333	342750	-417
342274	2	343000	27320	343000	960												341884	2	343000	60771	343000	634												342033	2	343000	65333	343000	1208
342524	1	343250	27319	343250	-1815												342134	1	343250	60771	343250	-1806												342283	1	343250	65332	343250	-1225
342774	3	343500	27319	343500	803												342384	3	343500	60770	343500	1197												342533	3	343500	65332	343500	1102
343024	6	343750	27319	343750	803												342634	6	343750	60770	343750	-905												342783	6	343750	65332	343750	319
343274	5	344000	27319	344000	-249												342884	5	344000	60770	344000	-1967												343033	5	344000	65332	344000	-1514
343524	3	344250	27319	344250	1263												343134	3	344250	60769	344250	-98												343283	3	344250	65332	344250	-416
343774	4	344500	27318	344500	302												343384	4	344500	60769	344500	-1048												343533	4	344500	65331	344500	201
344024	5	344750	27318	344750	-59												343634	5	344750	60769	344750	-1342												343783	5	344750	65331	344750	435
344274	6	345000	27318	345000	1550												343884	6	345000	60768	345000	-226												344033	6	345000	65331	345000	-811
344524	4	345250	27318	345250	-446												344134	4	345250	60768	345250	-98												344283	4	345250	65331	345250	-40
344774	4	345500	27318	345500	-864												344384	4	345500	60768	345500	-97												344533	4	345500	65331	345500	81
345024	3	345750	27318	345750	803												344634	3	345750	60767	345750	398												344783	3	345750	65330	345750	-811
345274	6	346000	27317	346000	1825												344884	6	346000	60767	346000	-904												345033	6	346000	65330	346000	775
345524	6	346250	27317	346250	125												345134	6	346250	60767	346250	-97												345283	6	346250	65330	346250	550
345774	7	346500	27317	346500	474												345384	7	346500	60766	346500	277												345533	7	346500	65330	346500	81
346024	7	346750	27317	346750	1114												345634	7	346750	60766	346750	517												345783	7	346750	65330	346750	775
346274	5	347000	27317	347000	1551												345884	5	347000	60766	347000	1198												346033	5	347000	65329	347000	-545
346524	6	347250	27317	347250	-59												346134	6	347250	60766	347250	865												346283	6	347250	65329	347250	995
346774	4	347500	27316	347500	125												346384	4	347500	60765	347500	-1648												346533	4	347500	65329	347500	81
347024	8	347750	27316	347750	474												346634	8	347750	60765	347750	865												346783	8	347750	65329	347750	201
347274	1	348000	27316	348000	474												346884	1	348000	60765	348000	30												347033	1	348000	65329	348000	995
347524	5	348250	27316	348250	-650												347134	5	348250	60764	348250	-1047												347283	5	348250	65328	348250	-40
347774	8	348500	27316	348500	-863												347384	8	348500	60764	348500	-97												347533	8	348500	65328	348500	-416
348024	4	348750	27316	348750	1409												347634	4	348750	60764	348750	-1193												347783	4	348750	65328	348750	-289
348274	4	349000	27316	349000	803												347884	4	349000	60764	349000	-1493												348033	4	349000	65328	349000	2013
348524	5	349250	27315	349250	961												348134	5	349250	60763	349250	-625												348283	5	349250	65328	349250	-1084
348774	2	349500	27315	349500	-863												348384	2	349500	60763	349500	1622												348533	2	349500	65328	349500	664
349024	4	349750	27315	349750	475												348634	4	349750	60763	349750	155												348783	4	349750	65327	349750	82
349274	4	350000	27315	350000	961												348884	4	350000	60763	350000	1089												349033	4	350000	65327	350000	201
349524	3	350250	27315	350250	641												349134	3	350250	60762	350250	1198												349283	3	350250	65327	350250	82
349774	8	350500	27315	350500	803												349384	8	350500	60762	350500	751												349533	8	350500	65327	350500	-2125
350024	3	350750	27315	350750	125												349634	3	350750	60762	350750	-226												349783	3	350750	65327	350750	-40
350274	2	351000	27315	351000	1825												349884	2	351000	60762	351000	155												350033	2	351000	65327	351000	436
350524	5	351250	27314	351250	1263												350134	5	351250	60761	351250	-1192												350283	5	351250	65326	351250	-416
350774	7	351500	27314	351500	125												350384	7	351500	60761	351500	-97												350533	7	351500	65326	351500	82
351024	2	351750	27314	351750	1263												350634	2	351750	60761	351750	278												350783	2	351750	65326	351750	320
351274	3	352000	27314	352000	804												350884	3	352000	60761	352000	-903												351033	3	352000	65326	352000	664
351524	3	352250	27314	352250	475												351134	3	352250	60760	352250	-625												351283	3	352250	65326	352250	-2790
351774	3	352500	27314	352500	-248												351384	3	352500	60760	352500	399												351533	3	352500	65326	352500	202
352024	3	352750	27314	352750	961												351634	3	352750	60760	352750	-2299												351783	3	352750	65326	352750	-676
352274	5	353000	27314	353000	1409												351884	5	353000	60760	353000	978												352033	5	353000	65325	353000	436
352524	4	353250	27314	353250	475												352134	4	353250	60760	353250	636												352283	4	353250	65325	353250	-288
352774	2	353500	27313	353500	-650												352384	2	353500	60759	353500	978												352533	2	353500	65325	353500	-40
353024	2	353750	27313	353750	-248												352634	2	353750	60759	353750	636												352783	2	353750	65325	353750	-1368
353274	5	354000	27313	354000	-58												352884	5	354000	60759	354000	1414												353033	5	354000	65325	354000	-40
353524	9	354250	27313	354250	125												353134	9	354250	60759	354250	636												353283	9	354250	65325	354250	320
353774	2	354500	27313	354500	-445												353384	2	354500	60759	354500	-356												353533	2	354500	65325	354500	776
354024	4	354750	27313	354750	804												353634	4	354750	60758	354750	278												353783	4	354750	65324	354750	82
354274	5	355000	27313	355000	1115												353884	5	355000	60758	355000	1307												354033	5	355000	65324	355000	82
354524	3	355250	27313	355250	-1084												354134	3	355250	60758	355250	866												354283	3	355250	65324	355250	-288
354774	7	355500	27313	355500	126												354384	7	355500	60758	355500	-2298												354533	7	355500	65324	355500	-676
355024	5	355750	27313	355750	-1316												354634	5	355750	60758	355750	1307												354783	5	355750	65324	355750	-416
355274	5	356000	27312	356000	303												354884	5	356000	60757	356000	1726												355033	5	356000	65324	356000	320
355524	2	356250	27312	356250	1409												355134	2	356250	60757	356250	866												355283	2	356250	65324	356250	886
355774	6	356500	27312	356500	-58												355384	6	356500	60757	356500	-763												355533	6	356500	65324	356500	776
356024	3	356750	27312	356750	303												355634	3	356750	60757	356750	-903												355783	3	356750	65324	356750	436
356274	2	357000	27312	357000	-650												355884	2	357000	60757	357000	-903												356033	2	357000	65323	357000	2482
356524	2	357250	27312	357250	2214												356134	2	357250	60756	357250	399												356283	2	357250	65323	357250	202
356774	4	357500	27312	357500	1115												356384	4	357500	60756	357500	-1192												356533	4	357500	65323	357500	995
357024	3	357750	27312	357750	1410												356634	3	357750	60756	357750	-1804												356783	3	357750	65323	357750	-415
357274	4	358000	27312	358000	-58												356884	4	358000	60756	358000	-1646												357033	4	358000	65323	358000	-1367
357524	3	358250	27312	358250	-445												357134	3	358250	60756	358250	-1340												357283	3	358250	65323	358250	-39
357774	5	358500	27312	358500	-649												357384	5	358500	60756	358500	-903												357533	5	358500	65323	358500	-545
358024	5	358750	27311	358750	-445												357634	5	358750	60755	358750	-1192												357783	5	358750	65323	358750	995
358274	2	359000	27311	359000	1410												357884	2	359000	60755	359000	752												358033	2	359000	65323	359000	-1513
358524	4	359250	27311	359250	1410												358134	4	359250	60755	359250	156												358283	4	359250	65322	359250	320
358774	3	359500	27311	359500	2698												358384	3	359500	60755	359500	-1491												358533	3	359500	65322	359500	82
359024	2	359750	27311	359750	-445												358634	2	359750	60755	359750	-96												358783	2	359750	65322	359750	-2125
359274	5	360000	27311	360000	642												358884	5	360000	60755	360000	2027												359033	5	360000	65322	360000	-545
359524	1	360250	27311	360250	-445												359134	1	360250	60755	360250	2027												359283	1	360250	65322	360250	-1662
359774	4	360500	27311	360500	475												359384	4	360500	60754	360500	-624												359533	4	360500	65322	360500	-945
360024	5	360750	27311	360750	642												359634	5	360750	60754	360750	519												359783	5	360750	65322	360750	887
360274	0	361000	27311	361000	1115												359884	0	361000	60754	361000	636												360033	0	361000	65322	361000	-945
360524	2	361250	27311	361250	1264												360134	2	361250	60754	361250	-1646												360283	2	361250	65322	361250	-545
360774	3	361500	27311	361500	-1316												360384	3	361500	60754	361500	-96												360533	3	361500	65322	361500	-163
361024	5	361750	27311	361750	475												360634	5	361750	60754	361750	-624												360783	5	361750	65322	361750	-39
361274	2	362000	27311	362000	-1084												360884	2	362000	60754	362000	-624												361033	2	362000	65321	362000	-676
361524	4	362250	27310	362250	-58												361134	4	362250	60753	362250	636												361283	4	362250	65321	362250	-1813
361774	6	362500	27310	362500	-862												361384	6	362500	60753	362500	-1340												361533	6	362500	65321	362500	776
362024	2	362750	27310	362750	126												361634	2	362750	60753	362750	-355												361783	2	362750	65321	362750	-2125
362274	3	363000	27310	363000	-862												361884	3	363000	60753	363000	-224												362033	3	363000	65321	363000	-415
362524	5	363250	27310	363250	1115												362134	5	363250	60753	363250	-1191												362283	5	363250	65321	363250	437
362774	5	363500	27310	363500	642												362384	5	363500	60753	363500	-902												362533	5	363500	65321	363500	-163
363024	4	363750	27310	363750	-1813												362634	4	363750	60753	363750	-489												362783	4	363750	65321	363750	-288
363274	3	364000	27310	364000	476												362884	3	364000	60752	364000	-2129												363033	3	364000	65321	364000	665
363524	1	364250	27310	364250	1115												363134	1	364250	60752	364250	-624												363283	1	364250	65321	364250	665
363774	2	364500	27310	364500	-2082												363384	2	364500	60752	364500	866												363533	2	364500	65321	364500	776
364024	4	364750	27310	364750	476												363634	4	364750	60752	364750	-1045												363783	4	364750	65321	364750	82
364274	5	365000	27310	365000	304												363884	5	365000	60752	365000	1090												364033	5	365000	65321	365000	1314
364524	1	365250	27310	365250	962												364134	1	365250	60752	365250	1199												364283	1	365250	65320	365250	1209
364774	4	365500	27310	365500	476												364384	4	365500	60752	365500	636												364533	4	365500	65320	365500	437
365024	3	365750	27310	365750	-57												364634	3	365750	60752	365750	-224												364783	3	365750	65320	365750	-1224
365274	4	366000	27310	366000	1410												364884	4	366000	60752	366000	636												365033	4	366000	65320	366000	82
365524	8	366250	27309	366250	-57												365134	8	366250	60751	366250	1090												365283	8	366250	65320	366250	-39
365774	9	366500	27309	366500	962												365384	9	366500	60751	366500	-624												365533	9	366500	65320	366500	-809
366024	5	366750	27309	366750	1115												365634	5	366750	60751	366750	1727												365783	5	366750	65320	366750	-1813
366274	3	367000	27309	367000	476												365884	3	367000	60751	367000	-1045												366033	3	367000	65320	367000	-1367
366524	2	367250	27309	367250	-247												366134	2	367250	60751	367250	637												366283	2	367250	65320	367250	-288
366774	1	367500	27309	367500	642												366384	1	367500	60751	367500	979												366533	1	367500	65320	367500	-945
367024	5	367750	27309	367750	1410												366634	5	367750	60751	367750	519												366783	5	367750	65320	367750	-415
367274	8	368000	27309	368000	-649												366884	8	368000	60751	368000	-224												367033	8	368000	65320	368000	202
367524	5	368250	27309	368250	1690												367134	5	368250	60751	368250	-2297												367283	5	368250	65320	368250	-415
367774	4	368500	27309	368500	1115												367384	4	368500	60751	368500	637												367533	4	368500	65320	368500	-1813
368024	5	368750	27309	368750	-444												367634	5	368750	60750	368750	-624												367783	5	368750	65320	368750	-1224
368274	5	369000	27309	369000	1552												367884	5	369000	60750	369000	400												368033	5	369000	65319	369000	437
368524	4	369250	27309	369250	1115												368134	4	369250	60750	369250	1200												368283	4	369250	65319	369250	-1083
368774	0	369500	27309	369500	2088												368384	0	369500	60750	369500	1929												368533	0	369500	65319	369500	437
369024	5	369750	27309	369750	643												368634	5	369750	60750	369750	400												368783	5	369750	65319	369750	-1083
369274	5	370000	27309	370000	-57												368884	5	370000	60750	370000	979												369033	5	370000	65319	370000	-676
369524	5	370250	27309	370250	-862												369134	5	370250	60750	370250	1624												369283	5	370250	65319	370250	-2449
369774	4	370500	27309	370500	-2665												369384	4	370500	60750	370500	279												369533	4	370500	65319	370500	-676
370024	6	370750	27309	370750	-862												369634	6	370750	60750	370750	752												369783	6	370750	65319	370750	-1083
370274	2	371000	27309	371000	1264												369884	2	371000	60750	371000	-224												370033	2	371000	65319	371000	-676
370524	5	371250	27309	371250	-862												370134	5	371250	60750	371250	279												370283	5	371250	65319	371250	83
370774	5	371500	27309	371500	2088												370384	5	371500	60749	371500	-224												370533	5	371500	65319	371500	-945
371024	5	371750	27308	371750	-862												370634	5	371750	60749	371750	-624												370783	5	371750	65319	371750	-675
371274	4	372000	27308	372000	476												370884	4	372000	60749	372000	-902												371033	4	372000	65319	372000	-945
371524	0	372250	27308	372250	643												371134	0	372250	60749	372250	867												371283	0	372250	65319	372250	437
371774	4	372500	27308	372500	805												371384	4	372500	60749	372500	-1339												371533	4	372500	65319	372500	-675
372024	2	372750	27308	372750	-862												371634	2	372750	60749	372750	-2646												371783	2	372750	65319	372750	665
372274	6	373000	27308	373000	805												371884	6	373000	60749	373000	400												372033	6	373000	65319	373000	-1967
372524	3	373250	27308	373250	-862												372134	3	373250	60749	373250	-224												372283	3	373250	65319	373250	-1224
372774	2	373500	27308	373500	1958												372384	2	373500	60749	373500	400												372533	2	373500	65319	373500	-288
373024	5	373750	27308	373750	805												372634	5	373750	60749	373750	1090												372783	5	373750	65318	373750	-544
373274	4	374000	27308	374000	-247												372884	4	374000	60749	374000	-1339												373033	4	374000	65318	374000	-162
373524	4	374250	27308	374250	962												373134	4	374250	60749	374250	-624												373283	4	374250	65318	374250	-1367
373774	4	374500	27308	374500	-444												373384	4	374500	60749	374500	-761												373533	4	374500	65318	374500	-162
374024	1	374750	27308	374750	304												373634	1	374750	60748	374750	-95												373783	1	374750	65318	374750	552
374274	1	375000	27308	375000	-444												373884	1	375000	60748	375000	-95												374033	1	375000	65318	375000	665
374524	6	375250	27308	375250	643												374134	6	375250	60748	375250	-1045												374283	6	375250	65318	375250	1314
374774	3	375500	27308	375500	1958												374384	3	375500	60748	375500	-761												374533	3	375500	65318	375500	-288
375024	6	375750	27308	375750	643												374634	6	375750	60748	375750	-1191												374783	6	375750	65318	375750	1520
375274	2	376000	27308	376000	-649												374884	2	376000	60748	376000	1090												375033	2	376000	65318	376000	1621
375524	4	376250	27308	376250	643												375134	4	376250	60748	376250	-1645												375283	4	376250	65318	376250	552
375774	4	376500	27308	376500	1115												375384	4	376500	60748	376500	-488												375533	4	376500	65318	376500	-1812
376024	5	376750	27308	376750	-247												375634	5	376750	60748	376750	279												375783	5	376750	65318	376750	-544
376274	3	377000	27308	377000	126												375884	3	377000	60748	377000	-1045												376033	3	377000	65318	377000	-288
376524	2	377250	27308	377250	1410												376134	2	377250	60748	377250	-623												376283	2	377250	65318	377250	-809
376774	7	377500	27308	377500	962												376384	7	377500	60748	377500	-902												376533	7	377500	65318	377500	-675
377024	2	377750	27308	377750	126												376634	2	377750	60748	377750	1090												376783	2	377750	65318	377750	-1083
377274	4	378000	27308	378000	126												376884	4	378000	60748	378000	-902												377033	4	378000	65318	378000	-809
377524	2	378250	27308	378250	126												377134	2	378250	60748	378250	1929												377283	2	378250	65318	378250	-39
377774	4	378500	27308	378500	-57												377384	4	378500	60748	378500	-224												377533	4	378500	65318	378500	1103
378024	4	378750	27308	378750	1265												377634	4	378750	60747	378750	-1045												377783	4	378750	65318	378750	-544
378274	2	379000	27308	379000	476												377884	2	379000	60747	379000	-1490												378033	2	379000	65318	379000	1418
378524	5	379250	27308	379250	1115												378134	5	379250	60747	379250	-623												378283	5	379250	65318	379250	1103
378774	3	379500	27308	379500	-444												378384	3	379500	60747	379500	1929												378533	3	379500	65318	379500	203
379024	1	379750	27307	379750	-57												378634	1	379750	60747	379750	1308												378783	1	379750	65318	379750	2110
379274	8	380000	27307	380000	-57												378884	8	380000	60747	380000	1308												379033	8	380000	65317	380000	1210
379524	3	380250	27307	380250	1691												379134	3	380250	60747	380250	867												379283	3	380250	65317	380250	437
379774	9	380500	27307	380500	304												379384	9	380500	60747	380500	-761												379533	9	380500	65317	380500	321
380024	1	380750	27307	380750	-247												379634	1	380750	60747	380750	-1803												379783	1	380750	65317	380750	665
380274	1	381000	27307	381000	126												379884	1	381000	60747	381000	-761												380033	1	381000	65317	381000	552
380524	5	381250	27307	381250	-649												380134	5	381250	60747	381250	1200												380283	5	381250	65317	381250	-945
380774	3	381500	27307	381500	304												380384	3	381500	60747	381500	637												380533	3	381500	65317	381500	-2617
381024	1	381750	27307	381750	1115												380634	1	381750	60747	381750	400												380783	1	381750	65317	381750	-2963
381274	5	382000	27307	382000	304												380884	5	382000	60747	382000	-355												381033	5	382000	65317	382000	-287
381524	6	382250	27307	382250	-2081												381134	6	382250	60747	382250	400												381283	6	382250	65317	382250	-1367
381774	3	382500	27307	382500	-444												381384	3	382500	60747	382500	280												381533	3	382500	65317	382500	1210
382024	4	382750	27307	382750	-444												381634	4	382750	60747	382750	-1339												381783	4	382750	65317	382750	-1512
382274	4	383000	27307	383000	962												381884	4	383000	60747	383000	-224												382033	4	383000	65317	383000	-415
382524	6	383250	27307	383250	1410												382134	6	383250	60747	383250	-488												382283	6	383250	65317	383250	1103
382774	3	383500	27307	383500	643												382384	3	383500	60746	383500	637												382533	3	383500	65317	383500	-415
383024	3	383750	27307	383750	805												382634	3	383750	60746	383750	157												382783	3	383750	65317	383750	665
383274	7	384000	27307	384000	1115												382884	7	384000	60746	384000	637												383033	7	384000	65317	384000	665
383524	3	384250	27307	384250	-861												383134	3	384250	60746	384250	1200												383283	3	384250	65317	384250	-415
383774	0	384500	27307	384500	1115												383384	0	384500	60746	384500	-1045												383533	0	384500	65317	384500	437
384024	3	384750	27307	384750	962												383634	3	384750	60746	384750	-488												383783	3	384750	65317	384750	-39
384274	4	385000	27307	385000	-861												383884	4	385000	60746	385000	-224												384033	4	385000	65317	385000	1103
384524	7	385250	27307	385250	127												384134	7	385250	60746	385250	280												384283	7	385250	65317	385250	437
384774	2	385500	27307	385500	-1315												384384	2	385500	60746	385500	-1490												384533	2	385500	65317	385500	777
385024	2	385750	27307	385750	962												384634	2	385750	60746	385750	-355												384783	2	385750	65317	385750	887
385274	5	386000	27307	386000	1410												384884	5	386000	60746	386000	753												385033	5	386000	65317	386000	-1967
385524	4	386250	27307	386250	-861												385134	4	386250	60746	386250	-902												385283	4	386250	65317	386250	-1661
385774	1	386500	27307	386500	476												385384	1	386500	60746	386500	753												385533	1	386500	65317	386500	-809
386024	4	386750	27307	386750	-57												385634	4	386750	60746	386750	-488												385783	4	386750	65317	386750	83
386274	6	387000	27307	387000	1410												385884	6	387000	60746	387000	867												386033	6	387000	65317	387000	-809
386524	4	387250	27307	387250	805												386134	4	387250	60746	387250	-623												386283	4	387250	65317	387250	-287
386774	5	387500	27307	387500	1116												386384	5	387500	60746	387500	980												386533	5	387500	65317	387500	-287
387024	1	387750	27307	387750	-1813												386634	1	387750	60746	387750	753												386783	1	387750	65317	387750	1104
387274	2	388000	27307	388000	1116												386884	2	388000	60746	388000	1200												387033	2	388000	65317	388000	-945
387524	5	388250	27307	388250	-247												387134	5	388250	60746	388250	-354												387283	5	388250	65317	388250	-1366
387774	3	388500	27307	388500	643												387384	3	388500	60746	388500	-623												387533	3	388500	65317	388500	777
388024	5	388750	27307	388750	1691												387634	5	388750	60746	388750	32												387783	5	388750	65317	388750	1104
388274	6	389000	27307	389000	-247												387884	6	389000	60746	389000	157												388033	6	389000	65317	389000	-1083
388524	2	389250	27307	389250	304												388134	2	389250	60746	389250	-224												388283	2	389250	65317	389250	-1812
388774	3	389500	27307	389500	-57												388384	3	389500	60746	389500	280												388533	3	389500	65316	389500	552
389024	4	389750	27307	389750	805												388634	4	389750	60746	389750	32												388783	4	389750	65316	389750	1918
389274	6	390000	27307	390000	-1558												388884	6	390000	60746	390000	-761												389033	6	390000	65316	390000	203
389524	10	390250	27307	390250	476												389134	10	390250	60745	390250	-354												389283	10	390250	65316	390250	-1512
389774	2	390500	27307	390500	304												389384	2	390500	60745	390500	-488												389533	2	390500	65316	390500	-1366
390024	4	390750	27307	390750	476												389634	4	390750	60745	390750	401												389783	4	390750	65316	390750	-809
390274	3	391000	27307	391000	-861												389884	3	391000	60745	391000	753												390033	3	391000	65316	391000	1210
390524	6	391250	27307	391250	127												390134	6	391250	60745	391250	32												390283	6	391250	65316	391250	-675
390774	3	391500	27307	391500	-247												390384	3	391500	60745	391500	-1802												390533	3	391500	65316	391500	-675
391024	3	391750	27307	391750	476												390634	3	391750	60745	391750	753												390783	3	391750	65316	391750	437
391274	3	392000	27307	392000	-648												390884	3	392000	60745	392000	-223												391033	3	392000	65316	392000	-287
391524	3	392250	27307	392250	304												391134	3	392250	60745	392250	-1490												391283	3	392250	65316	392250	1210
391774	3	392500	27307	392500	805												391384	3	392500	60745	392500	-95												391533	3	392500	65316	392500	321
392024	3	392750	27307	392750	-57												391634	3	392750	60745	392750	1200												391783	3	392750	65316	392750	-945
392274	4	393000	27307	393000	1265												391884	4	393000	60745	393000	637												392033	4	393000	65316	393000	-1366
392524	5	393250	27307	393250	304												392134	5	393250	60745	393250	637												392283	5	393250	65316	393250	552
392774	3	393500	27307	393500	127												392384	3	393500	60745	393500	280												392533	3	393500	65316	393500	203
393024	3	393750	27307	393750	962												392634	3	393750	60745	393750	-1190												392783	3	393750	65316	393750	-162
393274	4	394000	27307	394000	-648												392884	4	394000	60745	394000	-1044												393033	4	394000	65316	394000	-415
393524	3	394250	27306	394250	962												393134	3	394250	60745	394250	1415												393283	3	394250	65316	394250	321
393774	6	394500	27306	394500	-444												393384	6	394500	60745	394500	-1190												393533	6	394500	65316	394500	-1366
394024	5	394750	27306	394750	-3327												393634	5	394750	60745	394750	-901												393783	5	394750	65316	394750	83
394274	3	395000	27306	395000	1691												393884	3	395000	60745	395000	753												394033	3	395000	65316	395000	-39
394524	1	395250	27306	395250	127												394134	1	395250	60745	395250	157												394283	1	395250	65316	395250	-1083
394774	5	395500	0	395500	0												394384	5	395500	60745	395500	-488												394533	5	395500	65316	395500	-39
395024	2	395750	0	395750	0												394634	2	395750	60745	395750	-95												394783	2	395750	65316	395750	887
395274	2	396000	0	396000	0												394884	2	396000	60745	396000	32												395033	2	396000	65316	396000	83
395524	5	396250	0	396250	0												395134	5	396250	60745	396250	-761												395283	5	396250	65316	396250	-809
395774	1	396500	0	396500	0												395384	1	396500	60745	396500	-623												395533	1	396500	65316	396500	-1661
396024	3	396750	0	396750	0												395634	3	396750	60745	396750	637												395783	3	396750	65316	396750	-544
396274	4	397000	0	397000	0												395884	4	397000	60745	397000	-95												396033	4	397000	65316	397000	-544
396524	4	397250	0	397250	0												396134	4	397250	60745	397250	-1490												396283	4	397250	65316	397250	-544
396774	3	397500	0	397500	0												396384	3	397500	60745	397500	-1490												396533	3	397500	65316	397500	321
397024	1	397750	0	397750	0												396634	1	397750	60745	397750	867												396783	1	397750	65316	397750	665
397274	4	398000	0	398000	0												396884	4	398000	60745	398000	-901												397033	4	398000	65316	398000	2205
397524	4	398250	0	398250	0												397134	4	398250	60745	398250	-488												397283	4	398250	65316	398250	-39
397774	4	398500	0	398500	0												397384	4	398500	60745	398500	-1645												397533	4	398500	65316	398500	-944
398024	5	398750	0	398750	0												397634	5	398750	60745	398750	401												397783	5	398750	65316	398750	-544
398274	1	399000	0	399000	0												397884	1	399000	60745	399000	-1490												398033	1	399000	65316	399000	-414
398524	2	399250	0	399250	0												398134	2	399250	60745	399250	280												398283	2	399250	65316	399250	321
398774	5	399500	0	399500	0												398384	5	399500	60745	399500	32												398533	5	399500	65316	399500	-809
399024	2	399750	0	399750	0												398634	2	399750	60745	399750	753												398783	2	399750	65316	399750	83
399274	5	400000	0	400000	0												398884	5	400000	60745	400000	1200												399033	5	400000	65316	400000	552
399524	4	400250	0	400250	0												399134	4	400250	60744	400250	-95												399283	4	400250	65316	400250	-162
399774	0	400500	0	400500	0												399384	0	400500	60744	400500	280												399533	0	400500	65316	400500	203
400024	2	400750	0	400750	0												399634	2	400750	60744	400750	-901												399783	2	400750	65316	400750	437
400274	3	401000	0	401000	0												399884	3	401000	60744	401000	-2128												400033	3	401000	65316	401000	-2124
400524	3	401250	0	401250	0												400134	3	401250	60744	401250	-1339												400283	3	401250	65316	401250	-544
400774	3	401500	0	401500	0												400384	3	401500	60744	401500	-623												400533	3	401500	65316	401500	-1812
401024	6	401750	0	401750	0												400634	6	401750	60744	401750	-1190												400783	6	401750	65316	401750	-544
401274	4	402000	0	402000	0												400884	4	402000	60744	402000	401												401033	4	402000	65316	402000	1520
401524	2	402250	0	402250	0												401134	2	402250	60744	402250	867												401283	2	402250	65316	402250	-944
401774	4	402500	0	402500	0												401384	4	402500	60744	402500	32												401533	4	402500	65316	402500	777
402024	5	402750	0	402750	0												401634	5	402750	60744	402750	1091												401783	5	402750	65316	402750	1210
402274	2	403000	0	403000	0												401884	2	403000	60744	403000	-1044												402033	2	403000	65316	403000	552
402524	5	403250	0	403250	0												402134	5	403250	60744	403250	-901												402283	5	403250	65316	403250	-2449
402774	4	403500	0	403500	0												402384	4	403500	60744	403500	-487												402533	4	403500	65316	403500	203
403024	3	403750	0	403750	0												402634	3	403750	60744	403750	-761												402783	3	403750	65316	403750	-944
403274	2	404000	0	404000	0												402884	2	404000	60744	404000	-901												403033	2	404000	65316	404000	-1812
403524	3	404250	0	404250	0												403134	3	404250	60744	404250	32												403283	3	404250	65316	404250	-1083
403774	4	404500	0	404500	0												403384	4	404500	60744	404500	401												403533	4	404500	65316	404500	-1366
404024	4	404750	0	404750	0												403634	4	404750	60744	404750	-1963												403783	4	404750	65316	404750	-944
404274	2	405000	0	405000	0												403884	2	405000	60744	405000	-1490												404033	2	405000	65316	405000	-1812
404524	3	405250	0	405250	0												404134	3	405250	60744	405250	867												404283	3	405250	65316	405250	996
404774	4	405500	0	405500	0												404384	4	405500	60744	405500	-1963												404533	4	405500	65316	405500	552
405024	3	405750	0	405750	0												404634	3	405750	60744	405750	32												404783	3	405750	65316	405750	-544
405274	6	406000	0	406000	0												404884	6	406000	60744	406000	-95												405033	6	406000	65316	406000	777
405524	4	406250	0	406250	0												405134	4	406250	60744	406250	-1044												405283	4	406250	65316	406250	-2285
405774	7	406500	0	406500	0												405384	7	406500	60744	406500	1200												405533	7	406500	65316	406500	-1366
406024	7	406750	0	406750	0												405634	7	406750	60744	406750	-94												405783	7	406750	65316	406750	-1812
406274	1	407000	0	407000	0												405884	1	407000	60744	407000	-1802												406033	1	407000	65316	407000	321
406524	6	407250	0	407250	0												406134	6	407250	60744	407250	1727												406283	6	407250	65316	407250	83
406774	6	407500	0	407500	0												406384	6	407500	60744	407500	280												406533	6	407500	65316	407500	996
407024	3	407750	0	407750	0												406634	3	407750	60744	407750	157												406783	3	407750	65316	407750	-675
407274	4	408000	0	408000	0												406884	4	408000	60744	408000	-1490												407033	4	408000	65316	408000	-39
407524	2	408250	0	408250	0												407134	2	408250	60744	408250	520												407283	2	408250	65316	408250	1210
407774	1	408500	0	408500	0												407384	1	408500	60744	408500	1625												407533	1	408500	65316	408500	-162
408024	3	408750	0	408750	0												407634	3	408750	60744	408750	753												407783	3	408750	65316	408750	-39
408274	4	409000	0	409000	0												407884	4	409000	0	409000	0												408033	4	409000	65316	409000	665
408524	4	409250	0	409250	0												408134	4	409250	0	409250	0												408283	4	409250	65316	409250	-162
408774	4	409500	0	409500	0												408384	4	409500	0	409500	0												408533	4	409500	65316	409500	552
409024	4	409750	0	409750	0												408634	4	409750	0	409750	0												408783	4	409750	65316	409750	203
409274	2	410000	0	410000	0												408884	2	410000	0	410000	0												409033	2	410000	65316	410000	1210
409524	2	410250	0	410250	0												409134	2	410250	0	410250	0												409283	2	410250	65315	410250	321
409774	4	410500	0	410500	0												409384	4	410500	0	410500	0												409533	4	410500	65315	410500	-39
410024	2	410750	0	410750	0												409634	2	410750	0	410750	0												409783	2	410750	65315	410750	437
410274	7	411000	0	411000	0												409884	7	411000	0	411000	0												410033	7	411000	65315	411000	-162
410524	8	411250	0	411250	0												410134	8	411250	0	411250	0												410283	8	411250	65315	411250	-944
410774	3	411500	0	411500	0												410384	3	411500	0	411500	0												410533	3	411500	65315	411500	1210
411024	2	411750	0	411750	0												410634	2	411750	0	411750	0												410783	2	411750	65315	411750	-2124
411274	4	412000	0	412000	0												410884	4	412000	0	412000	0												411033	4	412000	65315	412000	-39
411524	2	412250	0	412250	0												411134	2	412250	0	412250	0												411283	2	412250	65315	412250	437
411774	3	412500	0	412500	0												411384	3	412500	0	412500	0												411533	3	412500	65315	412500	1210
412024	3	412750	0	412750	0												411634	3	412750	0	412750	0												411783	3	412750	65315	412750	-809
412274	3	413000	0	413000	0												411884	3	413000	0	413000	0												412033	3	413000	65315	413000	552
412524	1	413250	0	413250	0												412134	1	413250	0	413250	0												412283	1	413250	65315	413250	321
412774	1	413500	0	413500	0												412384	1	413500	0	413500	0												412533	1	413500	65315	413500	-287
413024	4	413750	0	413750	0												412634	4	413750	0	413750	0												412783	4	413750	65315	413750	203
413274	4	414000	0	414000	0												412884	4	414000	0	414000	0												413033	4	414000	65315	414000	-162
413524	8	414250	0	414250	0												413134	8	414250	0	414250	0												413283	8	414250	65315	414250	321
413774	3	414500	0	414500	0												413384	3	414500	0	414500	0												413533	3	414500	65315	414500	887
414024	3	414750	0	414750	0												413634	3	414750	0	414750	0												413783	3	414750	65315	414750	-544
414274	5	415000	0	415000	0												413884	5	415000	0	415000	0												414033	5	415000	65315	415000	-944
414524	2	415250	0	415250	0												414134	2	415250	0	415250	0												414283	2	415250	65315	415250	665
414774	7	415500	0	415500	0												414384	7	415500	0	415500	0												414533	7	415500	65315	415500	-944
415024	6	415750	0	415750	0												414634	6	415750	0	415750	0												414783	6	415750	65315	415750	777
415274	3	416000	0	416000	0												414884	3	416000	0	416000	0												415033	3	416000	65315	416000	-1966
415524	2	416250	0	416250	0												415134	2	416250	0	416250	0												415283	2	416250	65315	416250	996
415774	2	416500	0	416500	0												415384	2	416500	0	416500	0												415533	2	416500	65315	416500	552
416024	1	416750	0	416750	0												415634	1	416750	0	416750	0												415783	1	416750	65315	416750	437
416274	5	417000	0	417000	0												415884	5	417000	0	417000	0												416033	5	417000	65315	417000	203
416524	3	417250	0	417250	0												416134	3	417250	0	417250	0												416283	3	417250	65315	417250	83
416774	6	417500	0	417500	0												416384	6	417500	0	417500	0												416533	6	417500	65315	417500	-2285
417024	3	417750	0	417750	0												416634	3	417750	0	417750	0												416783	3	417750	65315	417750	437
417274	3	418000	0	418000	0												416884	3	418000	0	418000	0												417033	3	418000	65315	418000	-162
417524	6	418250	0	418250	0												417134	6	418250	0	418250	0												417283	6	418250	65315	418250	-944
417774	2	418500	0	418500	0												417384	2	418500	0	418500	0												417533	2	418500	65315	418500	996
418024	1	418750	0	418750	0												417634	1	418750	0	418750	0												417783	1	418750	65315	418750	-809
418274	0	419000	0	419000	0												417884	0	419000	0	419000	0												418033	0	419000	65315	419000	437
418524	6	419250	0	419250	0												418134	6	419250	0	419250	0												418283	6	419250	65315	419250	-162
418774	1	419500	0	419500	0												418384	1	419500	0	419500	0												418533	1	419500	65315	419500	-544
419024	5	419750	0	419750	0												418634	5	419750	0	419750	0												418783	5	419750	65315	419750	-1512
419274	3	420000	0	420000	0												418884	3	420000	0	420000	0												419033	3	420000	65315	420000	-39
419524	3	420250	0	420250	0												419134	3	420250	0	420250	0												419283	3	420250	65315	420250	-39
419774	5	420500	0	420500	0												419384	5	420500	0	420500	0												419533	5	420500	65315	420500	-675
420024	4	420750	0	420750	0												419634	4	420750	0	420750	0												419783	4	420750	65315	420750	-675
420274	2	421000	0	421000	0												419884	2	421000	0	421000	0												420033	2	421000	65315	421000	-287
420524	9	421250	0	421250	0												420134	9	421250	0	421250	0												420283	9	421250	65315	421250	83
420774	6	421500	0	421500	0												420384	6	421500	0	421500	0												420533	6	421500	0	421500	0
421024	7	421750	0	421750	0												420634	7	421750	0	421750	0												420783	7	421750	0	421750	0
421274	4	422000	0	422000	0												420884	4	422000	0	422000	0												421033	4	422000	0	422000	0
421524	7	422250	0	422250	0												421134	7	422250	0	422250	0												421283	7	422250	0	422250	0
421774	2	422500	0	422500	0												421384	2	422500	0	422500	0												421533	2	422500	0	422500	0
422024	4	422750	0	422750	0												421634	4	422750	0	422750	0												421783	4	422750	0	422750	0
422274	2	423000	0	423000	0												421884	2	423000	0	423000	0												422033	2	423000	0	423000	0
422524	4	423250	0	423250	0												422134	4	423250	0	423250	0												422283	4	423250	0	423250	0
422774	5	423500	0	423500	0												422384	5	423500	0	423500	0												422533	5	423500	0	423500	0
423024	1	423750	0	423750	0												422634	1	423750	0	423750	0												422783	1	423750	0	423750	0
423274	1	424000	0	424000	0												422884	1	424000	0	424000	0												423033	1	424000	0	424000	0
423524	7	424250	0	424250	0												423134	7	424250	0	424250	0												423283	7	424250	0	424250	0
423774	2	424500	0	424500	0												423384	2	424500	0	424500	0												423533	2	424500	0	424500	0
424024	2	424750	0	424750	0												423634	2	424750	0	424750	0												423783	2	424750	0	424750	0
424274	3	425000	0	425000	0												423884	3	425000	0	425000	0												424033	3	425000	0	425000	0
424524	3	425250	0	425250	0												424134	3	425250	0	425250	0												424283	3	425250	0	425250	0
424774	3	425500	0	425500	0												424384	3	425500	0	425500	0												424533	3	425500	0	425500	0
425024	5	425750	0	425750	0												424634	5	425750	0	425750	0												424783	5	425750	0	425750	0
425274	3	426000	0	426000	0												424884	3	426000	0	426000	0												425033	3	426000	0	426000	0
425524	2	426250	0	426250	0												425134	2	426250	0	426250	0												425283	2	426250	0	426250	0
425774	4	426500	0	426500	0												425384	4	426500	0	426500	0												425533	4	426500	0	426500	0
426024	3	426750	0	426750	0												425634	3	426750	0	426750	0												425783	3	426750	0	426750	0
426274	4	427000	0	427000	0												425884	4	427000	0	427000	0												426033	4	427000	0	427000	0
426524	4	427250	0	427250	0												426134	4	427250	0	427250	0												426283	4	427250	0	427250	0
426774	5	427500	0	427500	0												426384	5	427500	0	427500	0												426533	5	427500	0	427500	0
427024	4	427750	0	427750	0												426634	4	427750	0	427750	0												426783	4	427750	0	427750	0
427274	0	428000	0	428000	0												426884	0	428000	0	428000	0												427033	0	428000	0	428000	0
427524	1	428250	0	428250	0												427134	1	428250	0	428250	0												427283	1	428250	0	428250	0
427774	1	428500	0	428500	0												427384	1	428500	0	428500	0												427533	1	428500	0	428500	0
428024	4	428750	0	428750	0												427634	4	428750	0	428750	0												427783	4	428750	0	428750	0
428274	3	429000	0	429000	0												427884	3	429000	0	429000	0												428033	3	429000	0	429000	0
428524	4	429250	0	429250	0												428134	4	429250	0	429250	0												428283	4	429250	0	429250	0
428774	5	429500	0	429500	0												428384	5	429500	0	429500	0												428533	5	429500	0	429500	0
429024	2	429750	0	429750	0												428634	2	429750	0	429750	0												428783	2	429750	0	429750	0
429274	2	430000	0	430000	0												428884	2	430000	0	430000	0												429033	2	430000	0	430000	0
429524	2	430250	0	430250	0												429134	2	430250	0	430250	0												429283	2	430250	0	430250	0
429774	4	430500	0	430500	0												429384	4	430500	0	430500	0												429533	4	430500	0	430500	0
430024	4	430750	0	430750	0												429634	4	430750	0	430750	0												429783	4	430750	0	430750	0
430274	3	431000	0	431000	0												429884	3	431000	0	431000	0												430033	3	431000	0	431000	0
430524	1	431250	0	431250	0												430134	1	431250	0	431250	0												430283	1	431250	0	431250	0
430774	3	431500	0	431500	0												430384	3	431500	0	431500	0												430533	3	431500	0	431500	0
431024	3	431750	0	431750	0												430634	3	431750	0	431750	0												430783	3	431750	0	431750	0
431274	2	432000	0	432000	0												430884	2	432000	0	432000	0												431033	2	432000	0	432000	0
431524	3	432250	0	432250	0												431134	3	432250	0	432250	0												431283	3	432250	0	432250	0
431774	2	432500	0	432500	0												431384	2	432500	0	432500	0												431533	2	432500	0	432500	0
432024	2	432750	0	432750	0												431634	2	432750	0	432750	0												431783	2	432750	0	432750	0
432274	1	433000	0	433000	0												431884	1	433000	0	433000	0												432033	1	433000	0	433000	0
432524	1	433250	0	433250	0												432134	1	433250	0	433250	0												432283	1	433250	0	433250	0
432774	2	433500	0	433500	0												432384	2	433500	0	433500	0												432533	2	433500	0	433500	0
433024	0	433750	0	433750	0												432634	0	433750	0	433750	0												432783	0	433750	0	433750	0
433274	4	434000	0	434000	0												432884	4	434000	0	434000	0												433033	4	434000	0	434000	0
433524	6	434250	0	434250	0												433134	6	434250	0	434250	0												433283	6	434250	0	434250	0
433774	5	434500	0	434500	0												433384	5	434500	0	434500	0												433533	5	434500	0	434500	0
434024	2	434750	0	434750	0												433634	2	434750	0	434750	0												433783	2	434750	0	434750	0
434274	3	435000	0	435000	0												433884	3	435000	0	435000	0												434033	3	435000	0	435000	0
434524	2	435250	0	435250	0												434134	2	435250	0	435250	0												434283	2	435250	0	435250	0
434774	6	435500	0	435500	0												434384	6	435500	0	435500	0												434533	6	435500	0	435500	0
435024	6	435750	0	435750	0												434634	6	435750	0	435750	0												434783	6	435750	0	435750	0
435274	2	436000	0	436000	0												434884	2	436000	0	436000	0												435033	2	436000	0	436000	0
435524	3	436250	0	436250	0												435134	3	436250	0	436250	0												435283	3	436250	0	436250	0
435774	4	436500	0	436500	0												435384	4	436500	0	436500	0												435533	4	436500	0	436500	0
436024	2	436750	0	436750	0												435634	2	436750	0	436750	0												435783	2	436750	0	436750	0
436274	3	437000	0	437000	0												435884	3	437000	0	437000	0												436033	3	437000	0	437000	0
436524	2	437250	0	437250	0												436134	2	437250	0	437250	0												436283	2	437250	0	437250	0
436774	2	437500	0	437500	0												436384	2	437500	0	437500	0												436533	2	437500	0	437500	0
437024	4	437750	0	437750	0												436634	4	437750	0	437750	0												436783	4	437750	0	437750	0
437274	5	438000	0	438000	0												436884	5	438000	0	438000	0												437033	5	438000	0	438000	0
437524	3	438250	0	438250	0												437134	3	438250	0	438250	0												437283	3	438250	0	438250	0
437774	1	438500	0	438500	0												437384	1	438500	0	438500	0												437533	1	438500	0	438500	0
438024	1	438750	0	438750	0												437634	1	438750	0	438750	0												437783	1	438750	0	438750	0
438274	3	439000	0	439000	0												437884	3	439000	0	439000	0												438033	3	439000	0	439000	0
438524	3	439250	0	439250	0												438134	3	439250	0	439250	0												438283	3	439250	0	439250	0
438774	5	439500	0	439500	0												438384	5	439500	0	439500	0												438533	5	439500	0	439500	0
439024	2	439750	0	439750	0												438634	2	439750	0	439750	0												438783	2	439750	0	439750	0
439274	2	440000	0	440000	0												438884	2	440000	0	440000	0												439033	2	440000	0	440000	0
439524	5	440250	0	440250	0												439134	5	440250	0	440250	0												439283	5	440250	0	440250	0
439774	1	440500	0	440500	0												439384	1	440500	0	440500	0												439533	1	440500	0	440500	0
440024	3	440750	0	440750	0												439634	3	440750	0	440750	0												439783	3	440750	0	440750	0
440274	4	441000	0	441000	0												439884	4	441000	0	441000	0												440033	4	441000	0	441000	0
440524	4	441250	0	441250	0												440134	4	441250	0	441250	0												440283	4	441250	0	441250	0
440774	2	441500	0	441500	0												440384	2	441500	0	441500	0												440533	2	441500	0	441500	0
441024	4	441750	0	441750	0												440634	4	441750	0	441750	0												440783	4	441750	0	441750	0
441274	5	442000	0	442000	0												440884	5	442000	0	442000	0												441033	5	442000	0	442000	0
441524	2	442250	0	442250	0												441134	2	442250	0	442250	0												441283	2	442250	0	442250	0
441774	4	442500	0	442500	0												441384	4	442500	0	442500	0												441533	4	442500	0	442500	0
442024	2	442750	0	442750	0												441634	2	442750	0	442750	0												441783	2	442750	0	442750	0
442274	2	443000	0	443000	0												441884	2	443000	0	443000	0												442033	2	443000	0	443000	0
442524	4	443250	0	443250	0												442134	4	443250	0	443250	0												442283	4	443250	0	443250	0
442774	4	443500	0	443500	0												442384	4	443500	0	443500	0												442533	4	443500	0	443500	0
443024	3	443750	0	443750	0												442634	3	443750	0	443750	0												442783	3	443750	0	443750	0
443274	2	444000	0	444000	0												442884	2	444000	0	444000	0												443033	2	444000	0	444000	0
443524	5	444250	0	444250	0												443134	5	444250	0	444250	0												443283	5	444250	0	444250	0
443774	7	444500	0	444500	0												443384	7	444500	0	444500	0												443533	7	444500	0	444500	0
444024	2	444750	0	444750	0												443634	2	444750	0	444750	0												443783	2	444750	0	444750	0
444274	2	445000	0	445000	0												443884	2	445000	0	445000	0												444033	2	445000	0	445000	0
444524	2	445250	0	445250	0												444134	2	445250	0	445250	0												444283	2	445250	0	445250	0
444774	4	445500	0	445500	0												444384	4	445500	0	445500	0												444533	4	445500	0	445500	0
445024	5	445750	0	445750	0												444634	5	445750	0	445750	0												444783	5	445750	0	445750	0
445274	1	446000	0	446000	0												444884	1	446000	0	446000	0												445033	1	446000	0	446000	0
445524	4	446250	0	446250	0												445134	4	446250	0	446250	0												445283	4	446250	0	446250	0
445774	4	446500	0	446500	0												445384	4	446500	0	446500	0												445533	4	446500	0	446500	0
446024	3	446750	0	446750	0												445634	3	446750	0	446750	0												445783	3	446750	0	446750	0
446274	2	447000	0	447000	0												445884	2	447000	0	447000	0												446033	2	447000	0	447000	0
446524	2	447250	0	447250	0												446134	2	447250	0	447250	0												446283	2	447250	0	447250	0
446774	3	447500	0	447500	0												446384	3	447500	0	447500	0												446533	3	447500	0	447500	0
447024	2	447750	0	447750	0												446634	2	447750	0	447750	0												446783	2	447750	0	447750	0
447274	4	448000	0	448000	0												446884	4	448000	0	448000	0												447033	4	448000	0	448000	0
447524	3	448250	0	448250	0												447134	3	448250	0	448250	0												447283	3	448250	0	448250	0
447774	1	448500	0	448500	0												447384	1	448500	0	448500	0												447533	1	448500	0	448500	0
448024	1	448750	0	448750	0												447634	1	448750	0	448750	0												447783	1	448750	0	448750	0
448274	8	449000	0	449000	0												447884	8	449000	0	449000	0												448033	8	449000	0	449000	0
448524	5	449250	0	449250	0												448134	5	449250	0	449250	0												448283	5	449250	0	449250	0
448774	5	449500	0	449500	0												448384	5	449500	0	449500	0												448533	5	449500	0	449500	0
449024	5	449750	0	449750	0												448634	5	449750	0	449750	0												448783	5	449750	0	449750	0
449274	4	450000	0	450000	0												448884	4	450000	0	450000	0												449033	4	450000	0	450000	0
449524	3	450250	0	450250	0												449134	3	450250	0	450250	0												449283	3	450250	0	450250	0
449774	5	450500	0	450500	0												449384	5	450500	0	450500	0												449533	5	450500	0	450500	0
450024	3	450750	0	450750	0												449634	3	450750	0	450750	0												449783	3	450750	0	450750	0
450274	4	451000	0	451000	0												449884	4	451000	0	451000	0												450033	4	451000	0	451000	0
450524	3	451250	0	451250	0												450134	3	451250	0	451250	0												450283	3	451250	0	451250	0
450774	0	451500	0	451500	0												450384	0	451500	0	451500	0												450533	0	451500	0	451500	0
451024	5	451750	0	451750	0												450634	5	451750	0	451750	0												450783	5	451750	0	451750	0
451274	4	452000	0	452000	0												450884	4	452000	0	452000	0												451033	4	452000	0	452000	0
451524	1	452250	0	452250	0												451134	1	452250	0	452250	0												451283	1	452250	0	452250	0
451774	3	452500	0	452500	0												451384	3	452500	0	452500	0												451533	3	452500	0	452500	0
452024	2	452750	0	452750	0												451634	2	452750	0	452750	0												451783	2	452750	0	452750	0
452274	6	453000	0	453000	0												451884	6	453000	0	453000	0												452033	6	453000	0	453000	0
452524	4	453250	0	453250	0												452134	4	453250	0	453250	0												452283	4	453250	0	453250	0
452774	5	453500	0	453500	0												452384	5	453500	0	453500	0												452533	5	453500	0	453500	0
453024	4	453750	0	453750	0												452634	4	453750	0	453750	0												452783	4	453750	0	453750	0
453274	4	454000	0	454000	0												452884	4	454000	0	454000	0												453033	4	454000	0	454000	0
453524	3	454250	0	454250	0												453134	3	454250	0	454250	0												453283	3	454250	0	454250	0
453774	1	454500	0	454500	0												453384	1	454500	0	454500	0												453533	1	454500	0	454500	0
454024	4	454750	0	454750	0												453634	4	454750	0	454750	0												453783	4	454750	0	454750	0
454274	1	455000	0	455000	0												453884	1	455000	0	455000	0												454033	1	455000	0	455000	0
454524	9	455250	0	455250	0												454134	9	455250	0	455250	0												454283	9	455250	0	455250	0
454774	1	455500	0	455500	0												454384	1	455500	0	455500	0												454533	1	455500	0	455500	0
455024	4	455750	0	455750	0												454634	4	455750	0	455750	0												454783	4	455750	0	455750	0
455274	4	456000	0	456000	0												454884	4	456000	0	456000	0												455033	4	456000	0	456000	0
455524	1	456250	0	456250	0												455134	1	456250	0	456250	0												455283	1	456250	0	456250	0
455774	3	456500	0	456500	0												455384	3	456500	0	456500	0												455533	3	456500	0	456500	0
456024	5	456750	0	456750	0												455634	5	456750	0	456750	0												455783	5	456750	0	456750	0
456274	12	457000	0	457000	0												455884	12	457000	0	457000	0												456033	12	457000	0	457000	0
456524	1	457250	0	457250	0												456134	1	457250	0	457250	0												456283	1	457250	0	457250	0
456774	8	457500	0	457500	0												456384	8	457500	0	457500	0												456533	8	457500	0	457500	0
457024	1	457750	0	457750	0												456634	1	457750	0	457750	0												456783	1	457750	0	457750	0
457274	2	458000	0	458000	0												456884	2	458000	0	458000	0												457033	2	458000	0	458000	0
457524	4	458250	0	458250	0												457134	4	458250	0	458250	0												457283	4	458250	0	458250	0
457774	7	458500	0	458500	0												457384	7	458500	0	458500	0												457533	7	458500	0	458500	0
458024	4	458750	0	458750	0												457634	4	458750	0	458750	0												457783	4	458750	0	458750	0
458274	3	459000	0	459000	0												457884	3	459000	0	459000	0												458033	3	459000	0	459000	0
458524	4	459250	0	459250	0												458134	4	459250	0	459250	0												458283	4	459250	0	459250	0
458774	2	459500	0	459500	0												458384	2	459500	0	459500	0												458533	2	459500	0	459500	0
459024	4	459750	0	459750	0												458634	4	459750	0	459750	0												458783	4	459750	0	459750	0
459274	4	460000	0	460000	0												458884	4	460000	0	460000	0												459033	4	460000	0	460000	0
459524	2	460250	0	460250	0												459134	2	460250	0	460250	0												459283	2	460250	0	460250	0
459774	4	460500	0	460500	0												459384	4	460500	0	460500	0												459533	4	460500	0	460500	0
460024	2	460750	0	460750	0												459634	2	460750	0	460750	0												459783	2	460750	0	460750	0
460274	1	461000	0	461000	0												459884	1	461000	0	461000	0												460033	1	461000	0	461000	0
460524	3	461250	0	461250	0												460134	3	461250	0	461250	0												460283	3	461250	0	461250	0
460774	2	461500	0	461500	0												460384	2	461500	0	461500	0												460533	2	461500	0	461500	0
461024	3	461750	0	461750	0												460634	3	461750	0	461750	0												460783	3	461750	0	461750	0
461274	4	462000	0	462000	0												460884	4	462000	0	462000	0												461033	4	462000	0	462000	0
461524	5	462250	0	462250	0												461134	5	462250	0	462250	0												461283	5	462250	0	462250	0
461774	4	462500	0	462500	0												461384	4	462500	0	462500	0												461533	4	462500	0	462500	0
462024	0	462750	0	462750	0												461634	0	462750	0	462750	0												461783	0	462750	0	462750	0
462274	4	463000	0	463000	0												461884	4	463000	0	463000	0												462033	4	463000	0	463000	0
462524	1	463250	0	463250	0												462134	1	463250	0	463250	0												462283	1	463250	0	463250	0
462774	2	463500	0	463500	0												462384	2	463500	0	463500	0												462533	2	463500	0	463500	0
463024	5	463750	0	463750	0												462634	5	463750	0	463750	0												462783	5	463750	0	463750	0
463274	5	464000	0	464000	0												462884	5	464000	0	464000	0												463033	5	464000	0	464000	0
463524	5	464250	0	464250	0												463134	5	464250	0	464250	0												463283	5	464250	0	464250	0
463774	2	464500	0	464500	0												463384	2	464500	0	464500	0												463533	2	464500	0	464500	0
464024	4	464750	0	464750	0												463634	4	464750	0	464750	0												463783	4	464750	0	464750	0
464274	2	465000	0	465000	0												463884	2	465000	0	465000	0												464033	2	465000	0	465000	0
464524	6	465250	0	465250	0												464134	6	465250	0	465250	0												464283	6	465250	0	465250	0
464774	6	465500	0	465500	0												464384	6	465500	0	465500	0												464533	6	465500	0	465500	0
465024	2	465750	0	465750	0												464634	2	465750	0	465750	0												464783	2	465750	0	465750	0
465274	4	466000	0	466000	0												464884	4	466000	0	466000	0												465033	4	466000	0	466000	0
465524	3	466250	0	466250	0												465134	3	466250	0	466250	0												465283	3	466250	0	466250	0
465774	2	466500	0	466500	0												465384	2	466500	0	466500	0												465533	2	466500	0	466500	0
466024	5	466750	0	466750	0												465634	5	466750	0	466750	0												465783	5	466750	0	466750	0
466274	5	467000	0	467000	0												465884	5	467000	0	467000	0												466033	5	467000	0	467000	0
466524	3	467250	0	467250	0												466134	3	467250	0	467250	0												466283	3	467250	0	467250	0
466774	3	467500	0	467500	0												466384	3	467500	0	467500	0												466533	3	467500	0	467500	0
467024	2	467750	0	467750	0												466634	2	467750	0	467750	0												466783	2	467750	0	467750	0
467274	2	468000	0	468000	0												466884	2	468000	0	468000	0												467033	2	468000	0	468000	0
467524	2	468250	0	468250	0												467134	2	468250	0	468250	0												467283	2	468250	0	468250	0
467774	2	468500	0	468500	0												467384	2	468500	0	468500	0												467533	2	468500	0	468500	0
468024	2	468750	0	468750	0												467634	2	468750	0	468750	0												467783	2	468750	0	468750	0
468274	2	469000	0	469000	0												467884	2	469000	0	469000	0												468033	2	469000	0	469000	0
468524	2	469250	0	469250	0												468134	2	469250	0	469250	0												468283	2	469250	0	469250	0
468774	3	469500	0	469500	0												468384	3	469500	0	469500	0												468533	3	469500	0	469500	0
469024	3	469750	0	469750	0												468634	3	469750	0	469750	0												468783	3	469750	0	469750	0
469274	0	470000	0	470000	0												468884	0	470000	0	470000	0												469033	0	470000	0	470000	0
469524	1	470250	0	470250	0												469134	1	470250	0	470250	0												469283	1	470250	0	470250	0
469774	2	470500	0	470500	0												469384	2	470500	0	470500	0												469533	2	470500	0	470500	0
470024	6	470750	0	470750	0												469634	6	470750	0	470750	0												469783	6	470750	0	470750	0
470274	1	471000	0	471000	0												469884	1	471000	0	471000	0												470033	1	471000	0	471000	0
470524	4	471250	0	471250	0												470134	4	471250	0	471250	0												470283	4	471250	0	471250	0
470774	2	471500	0	471500	0												470384	2	471500	0	471500	0												470533	2	471500	0	471500	0
471024	3	471750	0	471750	0												470634	3	471750	0	471750	0												470783	3	471750	0	471750	0
471274	6	472000	0	472000	0												470884	6	472000	0	472000	0												471033	6	472000	0	472000	0
471524	3	472250	0	472250	0												471134	3	472250	0	472250	0												471283	3	472250	0	472250	0
471774	4	472500	0	472500	0												471384	4	472500	0	472500	0												471533	4	472500	0	472500	0
472024	6	472750	0	472750	0												471634	6	472750	0	472750	0												471783	6	472750	0	472750	0
472274	7	473000	0	473000	0												471884	7	473000	0	473000	0												472033	7	473000	0	473000	0
472524	1	473250	0	473250	0												472134	1	473250	0	473250	0												472283	1	473250	0	473250	0
472774	2	473500	0	473500	0												472384	2	473500	0	473500	0												472533	2	473500	0	473500	0
473024	3	473750	0	473750	0												472634	3	473750	0	473750	0												472783	3	473750	0	473750	0
473274	7	474000	0	474000	0												472884	7	474000	0	474000	0												473033	7	474000	0	474000	0
473524	3	474250	0	474250	0												473134	3	474250	0	474250	0												473283	3	474250	0	474250	0
473774	1	474500	0	474500	0												473384	1	474500	0	474500	0												473533	1	474500	0	474500	0
474024	0	474750	0	474750	0												473634	0	474750	0	474750	0												473783	0	474750	0	474750	0
474274	2	475000	0	475000	0												473884	2	475000	0	475000	0												474033	2	475000	0	475000	0
474524	4	475250	0	475250	0												474134	4	475250	0	475250	0												474283	4	475250	0	475250	0
474774	4	475500	0	475500	0												474384	4	475500	0	475500	0												474533	4	475500	0	475500	0
475024	5	475750	0	475750	0												474634	5	475750	0	475750	0												474783	5	475750	0	475750	0
475274	6	476000	0	476000	0												474884	6	476000	0	476000	0												475033	6	476000	0	476000	0
475524	0	476250	0	476250	0												475134	0	476250	0	476250	0												475283	0	476250	0	476250	0
475774	4	476500	0	476500	0												475384	4	476500	0	476500	0												475533	4	476500	0	476500	0
476024	8	476750	0	476750	0												475634	8	476750	0	476750	0												475783	8	476750	0	476750	0
476274	4	477000	0	477000	0												475884	4	477000	0	477000	0												476033	4	477000	0	477000	0
476524	4	477250	0	477250	0												476134	4	477250	0	477250	0												476283	4	477250	0	477250	0
476774	5	477500	0	477500	0												476384	5	477500	0	477500	0												476533	5	477500	0	477500	0
477024	4	477750	0	477750	0												476634	4	477750	0	477750	0												476783	4	477750	0	477750	0
477274	2	478000	0	478000	0												476884	2	478000	0	478000	0												477033	2	478000	0	478000	0
477524	3	478250	0	478250	0												477134	3	478250	0	478250	0												477283	3	478250	0	478250	0
477774	5	478500	0	478500	0												477384	5	478500	0	478500	0												477533	5	478500	0	478500	0
478024	4	478750	0	478750	0												477634	4	478750	0	478750	0												477783	4	478750	0	478750	0
478274	4	479000	0	479000	0												477884	4	479000	0	479000	0												478033	4	479000	0	479000	0
478524	7	479250	0	479250	0												478134	7	479250	0	479250	0												478283	7	479250	0	479250	0
478774	3	479500	0	479500	0												478384	3	479500	0	479500	0												478533	3	479500	0	479500	0
479024	3	479750	0	479750	0												478634	3	479750	0	479750	0												478783	3	479750	0	479750	0
479274	1	480000	0	480000	0												478884	1	480000	0	480000	0												479033	1	480000	0	480000	0
479524	1	480250	0	480250	0												479134	1	480250	0	480250	0												479283	1	480250	0	480250	0
479774	2	480500	0	480500	0												479384	2	480500	0	480500	0												479533	2	480500	0	480500	0
480024	10	480750	0	480750	0												479634	10	480750	0	480750	0												479783	10	480750	0	480750	0
480274	1	481000	0	481000	0												479884	1	481000	0	481000	0												480033	1	481000	0	481000	0
480524	3	481250	0	481250	0												480134	3	481250	0	481250	0												480283	3	481250	0	481250	0
480774	2	481500	0	481500	0												480384	2	481500	0	481500	0												480533	2	481500	0	481500	0
481024	4	481750	0	481750	0												480634	4	481750	0	481750	0												480783	4	481750	0	481750	0
481274	1	482000	0	482000	0												480884	1	482000	0	482000	0												481033	1	482000	0	482000	0
481524	2	482250	0	482250	0												481134	2	482250	0	482250	0												481283	2	482250	0	482250	0
481774	3	482500	0	482500	0												481384	3	482500	0	482500	0												481533	3	482500	0	482500	0
482024	2	482750	0	482750	0												481634	2	482750	0	482750	0												481783	2	482750	0	482750	0
482274	1	483000	0	483000	0												481884	1	483000	0	483000	0												482033	1	483000	0	483000	0
482524	1	483250	0	483250	0												482134	1	483250	0	483250	0												482283	1	483250	0	483250	0
482774	4	483500	0	483500	0												482384	4	483500	0	483500	0												482533	4	483500	0	483500	0
483024	3	483750	0	483750	0												482634	3	483750	0	483750	0												482783	3	483750	0	483750	0
483274	5	484000	0	484000	0												482884	5	484000	0	484000	0												483033	5	484000	0	484000	0
483524	8	484250	0	484250	0												483134	8	484250	0	484250	0												483283	8	484250	0	484250	0
483774	1	484500	0	484500	0												483384	1	484500	0	484500	0												483533	1	484500	0	484500	0
484024	6	484750	0	484750	0												483634	6	484750	0	484750	0												483783	6	484750	0	484750	0
484274	6	485000	0	485000	0												483884	6	485000	0	485000	0												484033	6	485000	0	485000	0
484524	3	485250	0	485250	0												484134	3	485250	0	485250	0												484283	3	485250	0	485250	0
484774	1	485500	0	485500	0												484384	1	485500	0	485500	0												484533	1	485500	0	485500	0
485024	3	485750	0	485750	0												484634	3	485750	0	485750	0												484783	3	485750	0	485750	0
485274	3	486000	0	486000	0												484884	3	486000	0	486000	0												485033	3	486000	0	486000	0
485524	2	486250	0	486250	0												485134	2	486250	0	486250	0												485283	2	486250	0	486250	0
485774	2	486500	0	486500	0												485384	2	486500	0	486500	0												485533	2	486500	0	486500	0
486024	1	486750	0	486750	0												485634	1	486750	0	486750	0												485783	1	486750	0	486750	0
486274	1	487000	0	487000	0												485884	1	487000	0	487000	0												486033	1	487000	0	487000	0
486524	3	487250	0	487250	0												486134	3	487250	0	487250	0												486283	3	487250	0	487250	0
486774	1	487500	0	487500	0												486384	1	487500	0	487500	0												486533	1	487500	0	487500	0
487024	2	487750	0	487750	0												486634	2	487750	0	487750	0												486783	2	487750	0	487750	0
487274	3	488000	0	488000	0												486884	3	488000	0	488000	0												487033	3	488000	0	488000	0
487524	6	488250	0	488250	0												487134	6	488250	0	488250	0												487283	6	488250	0	488250	0
487774	3	488500	0	488500	0												487384	3	488500	0	488500	0												487533	3	488500	0	488500	0
488024	8	488750	0	488750	0												487634	8	488750	0	488750	0												487783	8	488750	0	488750	0
488274	2	489000	0	489000	0												487884	2	489000	0	489000	0												488033	2	489000	0	489000	0
488524	3	489250	0	489250	0												488134	3	489250	0	489250	0												488283	3	489250	0	489250	0
488774	1	489500	0	489500	0												488384	1	489500	0	489500	0												488533	1	489500	0	489500	0
489024	0	489750	0	489750	0												488634	0	489750	0	489750	0												488783	0	489750	0	489750	0
489274	2	490000	0	490000	0												488884	2	490000	0	490000	0												489033	2	490000	0	490000	0
489524	0	490250	0	490250	0												489134	0	490250	0	490250	0												489283	0	490250	0	490250	0
489774	3	490500	0	490500	0												489384	3	490500	0	490500	0												489533	3	490500	0	490500	0
490024	0	490750	0	490750	0												489634	0	490750	0	490750	0												489783	0	490750	0	490750	0
490274	2	491000	0	491000	0												489884	2	491000	0	491000	0												490033	2	491000	0	491000	0
490524	3	491250	0	491250	0												490134	3	491250	0	491250	0												490283	3	491250	0	491250	0
490774	3	491500	0	491500	0												490384	3	491500	0	491500	0												490533	3	491500	0	491500	0
491024	3	491750	0	491750	0												490634	3	491750	0	491750	0												490783	3	491750	0	491750	0
491274	6	492000	0	492000	0												490884	6	492000	0	492000	0												491033	6	492000	0	492000	0
491524	1	492250	0	492250	0												491134	1	492250	0	492250	0												491283	1	492250	0	492250	0
491774	3	492500	0	492500	0												491384	3	492500	0	492500	0												491533	3	492500	0	492500	0
492024	2	492750	0	492750	0												491634	2	492750	0	492750	0												491783	2	492750	0	492750	0
492274	6	493000	0	493000	0												491884	6	493000	0	493000	0												492033	6	493000	0	493000	0
492524	0	493250	0	493250	0												492134	0	493250	0	493250	0												492283	0	493250	0	493250	0
492774	1	493500	0	493500	0												492384	1	493500	0	493500	0												492533	1	493500	0	493500	0
493024	1	493750	0	493750	0												492634	1	493750	0	493750	0												492783	1	493750	0	493750	0
493274	1	494000	0	494000	0												492884	1	494000	0	494000	0												493033	1	494000	0	494000	0
493524	2	494250	0	494250	0												493134	2	494250	0	494250	0												493283	2	494250	0	494250	0
493774	5	494500	0	494500	0												493384	5	494500	0	494500	0												493533	5	494500	0	494500	0
494024	2	494750	0	494750	0												493634	2	494750	0	494750	0												493783	2	494750	0	494750	0
494274	4	495000	0	495000	0												493884	4	495000	0	495000	0												494033	4	495000	0	495000	0
494524	1	495250	0	495250	0												494134	1	495250	0	495250	0												494283	1	495250	0	495250	0
494774	4	495500	0	495500	0												494384	4	495500	0	495500	0												494533	4	495500	0	495500	0
495024	9	495750	0	495750	0												494634	9	495750	0	495750	0												494783	9	495750	0	495750	0
495274	3	496000	0	496000	0												494884	3	496000	0	496000	0												495033	3	496000	0	496000	0
495524	0	496250	0	496250	0												495134	0	496250	0	496250	0												495283	0	496250	0	496250	0
495774	6	496500	0	496500	0												495384	6	496500	0	496500	0												495533	6	496500	0	496500	0
496024	1	496750	0	496750	0												495634	1	496750	0	496750	0												495783	1	496750	0	496750	0
496274	0	497000	0	497000	0												495884	0	497000	0	497000	0												496033	0	497000	0	497000	0
496524	4	497250	0	497250	0												496134	4	497250	0	497250	0												496283	4	497250	0	497250	0
496774	0	497500	0	497500	0												496384	0	497500	0	497500	0												496533	0	497500	0	497500	0
497024	3	497750	0	497750	0												496634	3	497750	0	497750	0												496783	3	497750	0	497750	0
497274	2	498000	0	498000	0												496884	2	498000	0	498000	0												497033	2	498000	0	498000	0
497524	5	498250	0	498250	0												497134	5	498250	0	498250	0												497283	5	498250	0	498250	0
497774	4	498500	0	498500	0												497384	4	498500	0	498500	0												497533	4	498500	0	498500	0
498024	6	498750	0	498750	0												497634	6	498750	0	498750	0												497783	6	498750	0	498750	0
[truncated: 2,005 more rows]
