# Supplementary material for: ATP-driven conformational dynamics reveal hidden intermediates in a heterodimeric ABC transporter
Source: eLife. 2026 Jul 31;15:RP110967. doi: 10.7554/eLife.110967 (PMC13427343; doi:10.7554/eLife.110967)
Supplement: Figure 1—figure supplement 2—source data 2. [file elife-110967-fig1-figsupp2-data2.xlsx]

## Sheet: Fig 1–Fig sup 2 –source data 2
				Figure 1–Figure supplement 2–source data 2
Fig. 1-S2b_NBD																		Fig. 1-S2c_PG																		Fig. 1-S2d_PG_EQ
Wavelength (nm)	Fluorescence (a.u.)								Norm. fluorescence (a.u.)									Wavelength (nm)	Fluorescence (a.u.)								Norm. fluorescence (a.u.)									Wavelength (nm)	Fluorescence (a.u.)								Norm. fluorescence (a.u.)
	0 mM	0.01mM	0.1 mM	1 mM	10 mM	ATP			0 mM	0.01mM	0.1 mM	1 mM	10 mM	ATP					0 mM	0.01mM	0.1 mM	1 mM	5 mM	ATP			0 mM	0.01mM	0.1 mM	1 mM	5 mM	ATP					10 mM	1mM	0.1 mM	0.01mM	0 mM	ATP			10 mM	1mM	0.1 mM	0.01mM	0 mM
550	751	631	616	547	551				0.58856	0.57052	0.5667	0.51458	0.50877					550	4136	4121	4821	5138	5101				0.38521	0.39169	0.40377	0.4277	0.44539					551	10274.5	9317	9286.5	7960	7417.5				0.74152	0.70656	0.64235	0.56653	0.54942
551	882	730	712	629	641				0.69122	0.66004	0.65501	0.59172	0.59187					551	4959	4821	5852	6089	6208				0.46186	0.45823	0.49012	0.50687	0.54204					552	11971	10844.5	10780	9255.5	8585.5				0.86396	0.82239	0.74566	0.65873	0.63594
552	1038	874	846	760	759				0.81348	0.79024	0.77829	0.71496	0.70083					552	5998	5885	6734	7130	7509				0.55863	0.55936	0.56399	0.59352	0.65564					553	13925.5	12565.5	12510.5	10738.5	10053				1.00502	0.95291	0.86536	0.76428	0.74464
553	1243	1031	1003	896	907				0.97414	0.93219	0.92272	0.8429	0.83749					553	7134	6888	8107	8642	8781				0.66443	0.65469	0.67898	0.71939	0.7667					554	16080.5	14513.5	14482.5	12443.5	11608				1.16054	1.10063	1.00176	0.88563	0.85982
554	1449	1209	1174	1046	1044				1.13558	1.09313	1.08004	0.98401	0.96399					554	8178	8077	9619	9990	10595				0.76167	0.7677	0.80561	0.8316	0.92509					555	18392.5	16610.5	16690.5	14294	13408				1.3274	1.25966	1.15449	1.01733	0.99315
555	1683	1410	1376	1209	1225				1.31897	1.27486	1.26587	1.13735	1.13112					555	9762	9602	11324	12241	12031				0.90919	0.91265	0.94841	1.01898	1.05047					556	20862.5	18970.5	19068	16286.5	15147				1.50567	1.43863	1.31895	1.15914	1.12196
556	1950	1644	1581	1423	1434				1.52821	1.48644	1.45446	1.33866	1.3241					556	11528	11146	13255	14187	14097				1.07367	1.0594	1.11013	1.18097	1.23086					557	23531	21281.5	21387.5	18480	17072				1.69825	1.61389	1.47939	1.31526	1.26455
557	2240	1865	1812	1623	1627				1.75549	1.68626	1.66697	1.52681	1.50231					557	13263	12879	15396	16460	16994				1.23526	1.22412	1.28945	1.37018	1.4838					558	26100.5	23754.5	23748	20444	19018				1.8837	1.80143	1.64266	1.45504	1.40869
558	2542	2132	2049	1856	1855				1.99216	1.92767	1.885	1.746	1.71283					558	15309	14875	17743	18390	18909				1.42582	1.41384	1.48601	1.53084	1.65101					559	28894	26229	26273.5	22607	21128				2.08531	1.98908	1.81735	1.60898	1.56498
559	2824	2352	2313	2057	2057				2.21317	2.12658	2.12787	1.93509	1.89935					559	17323	16824	20383	20890	21454				1.61339	1.59909	1.70712	1.73895	1.87322					560	31437	28609	28841	24875.5	23266				2.26884	2.16957	1.99495	1.77044	1.72334
560	3150	2635	2559	2290	2308				2.46865	2.38246	2.35419	2.15428	2.13112					560	19420	19398	22606	23913	24235				1.8087	1.84374	1.8933	1.99059	2.11604					561	34324	31054	31242.5	26939	25189				2.47719	2.35498	2.16106	1.9173	1.86578
561	3400	2875	2793	2510	2503				2.66458	2.59946	2.56946	2.36124	2.31117					561	21356	21075	24993	25563	26136				1.98901	2.00314	2.09322	2.12794	2.28202					562	36890	33581	33743	29285	27213				2.66238	2.54662	2.33403	2.08427	2.0157
562	3655	3080	2974	2693	2706				2.86442	2.78481	2.73597	2.5334	2.49861					562	23485	22761	27262	28381	28780				2.1873	2.16339	2.28325	2.36252	2.51288					563	39022	35616	35986.5	31238	29195.5				2.81625	2.70094	2.48921	2.22327	2.16255
563	3947	3302	3216	2897	2902				3.09326	2.98553	2.9586	2.72531	2.67959					563	25278	24884	29161	30844	30872				2.35429	2.36517	2.44229	2.56755	2.69554					564	41390	37842.5	38064.5	33103.5	30966.5				2.98715	2.86979	2.63295	2.35604	2.29373
564	4164	3498	3418	3081	3105				3.26332	3.16275	3.14443	2.8984	2.86704					564	27560	27371	31592	33056	33993				2.56682	2.60156	2.6459	2.75169	2.96804					565	43640.5	39804.5	40156.5	35132.5	32981.5				3.14957	3.01858	2.77765	2.50044	2.44298
565	4371	3674	3577	3242	3257				3.42555	3.32188	3.29071	3.04986	3.00739					565	29332	28994	34022	35471	35908				2.73186	2.75582	2.84941	2.95272	3.13525					566	45663.5	41646	42127	36824.5	34422.5				3.29558	3.15823	2.91395	2.62087	2.54972
566	4527	3798	3697	3354	3378				3.54781	3.434	3.4011	3.15522	3.11911					566	31365	30493	35611	37000	37649				2.92121	2.8983	2.9825	3.08	3.28726					567	47401	43221	43921	38477	35896				3.42097	3.27767	3.03804	2.73848	2.65886
567	4640	3912	3802	3471	3488				3.63636	3.53707	3.4977	3.26529	3.22068					567	32305	31528	36778	38238	38946				3.00875	2.99667	3.08023	3.18305	3.40051					568	48693	44494.5	45024.5	39555.5	37101.5				3.51422	3.37425	3.11437	2.81524	2.74816
568	4762	4014	3903	3572	3574				3.73197	3.62929	3.59062	3.3603	3.30009					568	33554	32930	38460	39793	40543				3.12508	3.12993	3.22111	3.31249	3.53995					569	50003	45692	46350	40897	38286.5				3.60876	3.46506	3.20606	2.91071	2.83593
569	4839	4080	3981	3639	3653				3.79232	3.68897	3.66237	3.42333	3.37304					569	34733	33919	39621	41198	41914				3.23489	3.22393	3.31834	3.42945	3.65965					570	50814.5	46763	47429	41888	39163.5				3.66733	3.54628	3.28069	2.98125	2.90089
570	4872	4101	4016	3664	3732				3.81818	3.70796	3.69457	3.44685	3.44598					570	35737	34913	41131	42525	41964				3.3284	3.31841	3.44481	3.53992	3.66402					571	51430.5	47219	48153.5	42567	40132				3.71179	3.58086	3.33081	3.02957	2.97263
571	4865	4114	4014	3688	3721				3.8127	3.71971	3.69273	3.46943	3.43583					571	36026	35457	41836	42987	43112				3.35531	3.37012	3.50385	3.57837	3.76425					572	51581	47524	48413	42999	40547.5				3.72265	3.60399	3.34876	3.06032	3.00341
572	4880	4162	4056	3750	3765				3.82445	3.76311	3.73137	3.52775	3.47645					572	37138	36185	42384	43696	44349				3.45888	3.43931	3.54975	3.63739	3.87226					573	51595	47351	48549.5	43090.5	40650				3.72366	3.59087	3.3582	3.06683	3.011
573	4927	4195	4071	3766	3811				3.86129	3.79295	3.74517	3.5428	3.51893					573	37749	37362	43462	44411	45224				3.51579	3.55118	3.64003	3.69691	3.94866					574	51030	47160.5	48281	43159	40600.5				3.68288	3.57642	3.33963	3.07171	3.00733
574	4932	4186	4089	3794	3830				3.8652	3.78481	3.76173	3.56914	3.53647					574	38603	37912	44277	44611	45936				3.59532	3.60346	3.70829	3.71356	4.01083					575	50864.5	46748.5	48172	42876.5	40357.5				3.67094	3.54518	3.33209	3.0516	2.98933
575	4833	4127	4031	3766	3787				3.78762	3.73146	3.70837	3.5428	3.49677					575	38224	37271	44038	44801	45495				3.56003	3.54253	3.68827	3.72938	3.97232					576	50487	46420.5	47631	42934	40381.5				3.64369	3.5203	3.29467	3.05569	2.99111
576	4764	4107	3980	3730	3775				3.73354	3.71338	3.66145	3.50894	3.48569					576	37689	37594	43677	45226	45221				3.5102	3.57323	3.65804	3.76475	3.9484					577	49775	46011.5	47403.5	42630.5	40129.5				3.59231	3.48929	3.27893	3.03409	2.97245
577	4707	4040	3922	3692	3738				3.68887	3.6528	3.6081	3.47319	3.45152					577	37973	37051	43244	44486	43834				3.53665	3.52162	3.62178	3.70315	3.82729					578	49017	45247.5	47039	42217.5	39676.5				3.5376	3.43135	3.25372	3.0047	2.93889
578	4562	3907	3821	3550	3625				3.57524	3.53255	3.51518	3.3396	3.34718					578	37154	36602	42192	43578	43006				3.46037	3.47895	3.53367	3.62757	3.755					579	47984.5	44315	46053	41525.5	39201				3.46308	3.36063	3.18552	2.95545	2.90367
579	4452	3835	3738	3497	3537				3.48903	3.46745	3.43882	3.28975	3.26593					579	36890	35990	40997	42398	42213				3.43578	3.42078	3.43358	3.52934	3.68576					580	46620	43158	44947.5	40589.5	38442.5				3.36461	3.27289	3.10905	2.88883	2.84749
580	4328	3734	3632	3425	3458				3.39185	3.37613	3.34131	3.22201	3.19298					580	35355	35391	40916	41356	41513				3.29282	3.36384	3.4268	3.4426	3.62464					581	45411	42174	43879.5	39661.5	37619				3.27735	3.19827	3.03517	2.82278	2.78649
581	4176	3600	3535	3315	3357				3.27273	3.25497	3.25207	3.11853	3.09972					581	34678	34046	39546	40657	40782				3.22977	3.236	3.31206	3.38442	3.56081					582	44139	40995	42690	38818	36621.5				3.18555	3.10886	2.95289	2.76275	2.7126
582	4001	3462	3377	3172	3221				3.13558	3.1302	3.10672	2.98401	2.97415					582	33146	32658	37916	38429	38887				3.08708	3.10408	3.17554	3.19895	3.39535					583	42906	39899.5	41553	37662.5	35762				3.09656	3.02578	2.87425	2.68051	2.64894
583	3826	3299	3214	3043	3086				2.99843	2.98282	2.95676	2.86265	2.84949					583	31822	31413	36187	36960	36705				2.96377	2.98574	3.03074	3.07667	3.20484					584	41340.5	38375.5	39913.5	36501.5	34550.5				2.98358	2.91021	2.76084	2.59788	2.5592
584	3672	3161	3091	2927	2986				2.87774	2.85805	2.84361	2.75353	2.75716					584	30170	29792	34372	35356	34950				2.80991	2.83167	2.87873	2.94314	3.0516					585	39600.5	36943.5	38682	35085	33373				2.858	2.80162	2.67566	2.49706	2.47198
585	3536	3046	2985	2838	2896				2.77116	2.75407	2.74609	2.6698	2.67405					585	29515	29037	33482	34059	33808				2.74891	2.75991	2.80419	2.83518	2.95189					586	38199.5	35398	37163.5	33865.5	32140				2.75689	2.68441	2.57062	2.41027	2.38065
586	3410	2945	2868	2736	2771				2.67241	2.66275	2.63845	2.57385	2.55863					586	28416	28299	31938	32641	32670				2.64655	2.68976	2.67487	2.71714	2.85253					587	36870.5	34279	35888.5	32785.5	31119				2.66098	2.59955	2.48243	2.3334	2.30503
587	3251	2814	2757	2618	2644				2.54781	2.5443	2.53634	2.46284	2.44137					587	27334	26820	31042	31374	31590				2.54578	2.54919	2.59983	2.61167	2.75823					588	35586.5	33084.5	34575	31664	30304				2.56831	2.50897	2.39158	2.25359	2.24466
588	3105	2693	2632	2508	2550				2.43339	2.4349	2.42134	2.35936	2.35457					588	26220	25557	29466	29875	29777				2.44202	2.42914	2.46784	2.48689	2.59993					589	34090	31764	33165.5	30304.5	28897				2.46031	2.40883	2.29408	2.15683	2.14044
589	2980	2587	2554	2425	2458				2.33542	2.33906	2.34959	2.28128	2.26962					589	25171	24525	27982	28825	28857				2.34432	2.33105	2.34355	2.39948	2.5196					590	32918	30596	32030.5	29346	27815				2.37572	2.32025	2.21557	2.08861	2.06029
590	2919	2507	2444	2343	2388				2.28762	2.26673	2.24839	2.20414	2.20499					590	24035	24156	27913	28147	27690				2.23852	2.29598	2.33777	2.34305	2.41771					591	31664.5	29366.5	30757	28152	26818.5				2.28526	2.22701	2.12748	2.00363	1.98648
591	2818	2415	2366	2288	2312				2.20846	2.18354	2.17663	2.1524	2.13481					591	23605	22613	26444	26942	26978				2.19847	2.14932	2.21474	2.24274	2.35554					592	30296.5	28309.5	29655.5	27106	25767				2.18653	2.14685	2.05129	1.92918	1.9086
592	2699	2319	2264	2183	2190				2.1152	2.09675	2.0828	2.05362	2.02216					592	22208	21647	25454	26090	25451				2.06836	2.0575	2.13183	2.17181	2.22221					593	29494	27292	28550.5	26187.5	24890				2.12861	2.06969	1.97486	1.86381	1.84364
593	2610	2265	2218	2115	2134				2.04545	2.04792	2.04048	1.98965	1.97045					593	21503	21308	24495	25060	25014				2.0027	2.02528	2.05151	2.08607	2.18406					594	28569	26646	27812	25473	24043				2.06185	2.0207	1.92377	1.81296	1.7809
594	2506	2179	2123	2017	2059				1.96395	1.97016	1.95308	1.89746	1.9012					594	20817	20134	23217	23977	23955				1.93881	1.9137	1.94447	1.99592	2.09159					595	27651	25689.5	26859.5	24657.5	23318.5				1.9956	1.94817	1.85789	1.75492	1.72723
595	2408	2107	2030	1946	1979				1.88715	1.90506	1.86753	1.83067	1.82733					595	19832	19896	22229	23274	23009				1.84707	1.89107	1.86173	1.9374	2.00899					596	26897.5	24946.5	26069.5	23776	22598				1.94122	1.89182	1.80324	1.69218	1.67386
596	2355	2038	1991	1888	1937				1.84561	1.84268	1.83165	1.77611	1.78855					596	19121	18760	21893	22152	22123				1.78085	1.7831	1.83358	1.844	1.93163					597	25982	24302	25338	23179.5	21928				1.87514	1.84295	1.75265	1.64973	1.62424
597	2315	1991	1956	1868	1886				1.81426	1.80018	1.79945	1.75729	1.74146					597	18566	18408	21637	21698	22010				1.72916	1.74964	1.81214	1.80621	1.92177					598	25441.5	23694	24602.5	22520	21349.5				1.83614	1.79684	1.70177	1.60279	1.58139
598	2250	1932	1882	1808	1837				1.76332	1.74684	1.73137	1.70085	1.69621					598	17968	17923	21133	20968	21546				1.67347	1.70355	1.76993	1.74544	1.88125					599	24707.5	23022	24032	21904	20839.5				1.78316	1.74588	1.66231	1.55895	1.54361
599	2205	1896	1844	1765	1793				1.72806	1.71429	1.69641	1.6604	1.65559					599	17678	17347	20076	20622	20565				1.64646	1.6488	1.68141	1.71664	1.7956					600	24403	22598	23596.5	21436.5	20244				1.76119	1.71372	1.63219	1.52568	1.4995
600	2144	1849	1809	1708	1731				1.68025	1.67179	1.66421	1.60677	1.59834					600	17298	17309	19404	19956	20208				1.61106	1.64519	1.62513	1.6612	1.76443					601	23978	22156.5	23190.5	21062.5	19993.5				1.73051	1.68024	1.6041	1.49906	1.48095
601	2101	1805	1763	1680	1699				1.64655	1.63201	1.6219	1.58043	1.56879					601	16293	16437	18595	19228	19601				1.51746	1.5623	1.55737	1.6006	1.71143					602	23229	21607	22365.5	20471	19339				1.67646	1.63857	1.54704	1.45696	1.43247
602	2061	1784	1742	1654	1675				1.6152	1.61302	1.60258	1.55597	1.54663					602	15923	16561	19026	19190	19371				1.483	1.57409	1.59347	1.59744	1.69135					603	22811.5	21164.5	22193	20066	19020.5				1.64633	1.60501	1.5351	1.42813	1.40887
603	2080	1784	1754	1667	1677				1.63009	1.61302	1.61362	1.5682	1.54848					603	16549	15962	18501	19177	19481				1.54131	1.51716	1.5495	1.59635	1.70095					604	22635	20990	21716.5	19755.5	18760.5				1.63359	1.59178	1.50214	1.40604	1.38962
604	2082	1802	1748	1651	1673				1.63166	1.62929	1.6081	1.55315	1.54478					604	15917	16145	18818	18802	18853				1.48244	1.53455	1.57605	1.56514	1.64612					605	22558	20843.5	21738.5	19503	18516.5				1.62803	1.58067	1.50367	1.38806	1.37154
605	2010	1733	1682	1605	1629				1.57524	1.56691	1.54738	1.50988	1.50416					605	15983	15347	17313	18546	18231				1.48859	1.4587	1.45	1.54383	1.59181					606	22525	20882.5	21547.5	19509.5	18569				1.62565	1.58363	1.49045	1.38853	1.37543
606	2012	1736	1699	1596	1625				1.5768	1.56962	1.56302	1.50141	1.50046					606	15617	15376	17762	18155	18421				1.4545	1.46146	1.4876	1.51128	1.6084					607	22311.5	20722	21658	19484.5	18432.5				1.61024	1.57146	1.4981	1.38675	1.36532
607	2016	1725	1677	1585	1619				1.57994	1.55967	1.54278	1.49106	1.49492					607	15319	15149	17631	17961	18124				1.42675	1.43988	1.47663	1.49513	1.58247					608	22317	20709.5	21339	19317.5	18251.5				1.61064	1.57051	1.47603	1.37486	1.35191
608	2026	1743	1701	1588	1629				1.58777	1.57595	1.56486	1.49389	1.50416					608	15558	15163	17699	18028	18622				1.44901	1.44121	1.48233	1.50071	1.62595					609	22235.5	20630	21281.5	19208.5	18215.5				1.60476	1.56448	1.47206	1.3671	1.34925
609	2033	1740	1706	1600	1626				1.59326	1.57324	1.56946	1.50517	1.50139					609	15543	15201	18051	18695	18331				1.44761	1.44482	1.51181	1.55623	1.60054					610	22089.5	20521	21249.5	19101.5	18127.5				1.59422	1.55621	1.46984	1.35949	1.34273
610	2027	1743	1702	1604	1619				1.58856	1.57595	1.56578	1.50894	1.49492					610	15641	15513	17799	18408	18242				1.45674	1.47448	1.4907	1.53234	1.59277					611	22120	20485.5	21200.5	19082	18018				1.59642	1.55352	1.46645	1.3581	1.33462
611	2035	1729	1691	1584	1613				1.59483	1.56329	1.55566	1.49012	1.48938					611	15494	15234	18004	17995	18199				1.44305	1.44796	1.50787	1.49796	1.58902					612	22055	20461	21060.5	18990.5	17961				1.59173	1.55166	1.45677	1.35159	1.3304
612	1996	1714	1656	1568	1582				1.56426	1.54973	1.52346	1.47507	1.46076					612	15006	15364	17764	18055	18129				1.3976	1.46032	1.48777	1.50296	1.5829					613	22122.5	20337.5	21149.5	19059	17916.5				1.5966	1.5423	1.46292	1.35646	1.3271
613	1995	1709	1659	1547	1586				1.56348	1.54521	1.52622	1.45532	1.46445					613	15200	15198	17195	17887	18323				1.41567	1.44454	1.44012	1.48897	1.59984					614	21738.5	20193.5	20751.5	18718.5	17771.5				1.56889	1.53138	1.43539	1.33223	1.31636
614	1988	1701	1652	1546	1555				1.55799	1.53797	1.51978	1.45437	1.43583					614	15194	14967	17270	18468	18287				1.41511	1.42258	1.4464	1.53733	1.5967					615	21617	19970.5	20834.5	18672.5	17498				1.56012	1.51447	1.44114	1.32896	1.2961
615	1987	1704	1681	1556	1584				1.55721	1.54069	1.54646	1.46378	1.4626					615	15710	14976	17831	18165	18172				1.46316	1.42344	1.49338	1.51211	1.58666					616	21462.5	19696	20423.5	18427	17484				1.54897	1.49365	1.41271	1.31148	1.29506
616	1989	1714	1668	1555	1579				1.55878	1.54973	1.5345	1.46284	1.45799					616	15401	15293	17654	18004	18375				1.43439	1.45357	1.47856	1.49871	1.60438					617	21219	19550	20295	18263.5	17279				1.53139	1.48258	1.40382	1.29985	1.27988
617	1946	1663	1632	1524	1544				1.52508	1.50362	1.50138	1.43368	1.42567					617	15614	14732	17241	17683	18300				1.45422	1.40025	1.44397	1.47199	1.59783					618	21184	19676.5	20336	18400	17388.5				1.52887	1.49217	1.40665	1.30956	1.28799
618	1936	1685	1630	1540	1550				1.51724	1.52351	1.49954	1.44873	1.43121					618	15330	14875	16851	17600	18075				1.42777	1.41384	1.41131	1.46508	1.57819					619	20858.5	19481	20189.5	18145.5	17108				1.50538	1.47734	1.39652	1.29145	1.26721
619	1884	1614	1581	1475	1515				1.47649	1.45931	1.45446	1.38758	1.39889					619	14428	14755	17079	17413	17461				1.34376	1.40243	1.4304	1.44951	1.52458					620	20679	19219.5	19936.5	18048.5	17080				1.49242	1.45751	1.37902	1.28455	1.26514
620	1875	1607	1555	1473	1496				1.46944	1.45298	1.43054	1.3857	1.38135					620	14404	14820	16842	17221	17143				1.34153	1.40861	1.41055	1.43353	1.49681					621	20386.5	18918	19673	17758	16923.5				1.47131	1.43465	1.36079	1.26387	1.25355
621	1841	1588	1557	1451	1473				1.44279	1.4358	1.43238	1.365	1.36011					621	14901	14473	16284	17591	17205				1.38782	1.37563	1.36382	1.46433	1.50223					622	20141	18659.5	19427	17598.5	16567				1.45359	1.41505	1.34378	1.25252	1.22714
622	1867	1569	1545	1453	1483				1.46317	1.41863	1.42134	1.36689	1.36934					622	14841	14446	16995	17079	17337				1.38223	1.37306	1.42337	1.42171	1.51375					623	19550	18251.5	18921.5	17231	16373.5				1.41094	1.3841	1.30881	1.22636	1.21281
623	1798	1565	1513	1439	1461				1.40909	1.41501	1.3919	1.35372	1.34903					623	15171	14717	16541	17202	17496				1.41296	1.39882	1.38534	1.43195	1.52763					624	19179	17804.5	18650.5	17033.5	15995				1.38417	1.35021	1.29007	1.21231	1.18477
624	1773	1519	1499	1398	1424				1.3895	1.37342	1.37902	1.31515	1.31487					624	14048	14297	16252	16582	16736				1.30837	1.3589	1.36114	1.38034	1.46128					625	18989.5	17746	18490.5	16739.5	15861				1.37049	1.34577	1.279	1.19138	1.17485
625	1714	1477	1463	1389	1386				1.34326	1.33544	1.34591	1.30668	1.27978					625	13905	14270	16232	16340	16263				1.29505	1.35633	1.35946	1.36019	1.41998					626	18577.5	17276	18104	16544	15737.5				1.34075	1.31013	1.25227	1.17747	1.1657
626	1648	1427	1377	1310	1336				1.29154	1.29024	1.26679	1.23236	1.23361					626	13300	13489	15545	15758	15510				1.23871	1.2821	1.30193	1.31175	1.35423					627	18149	16950.5	17721.5	16151	15434.5				1.30983	1.28544	1.22581	1.1495	1.14325
627	1626	1394	1367	1275	1314				1.27429	1.2604	1.25759	1.19944	1.2133					627	13403	13100	14880	15338	15391				1.2483	1.24513	1.24623	1.27678	1.34384					628	17838.5	16742	17365.5	15843	15057				1.28742	1.26963	1.20118	1.12758	1.11529
628	1571	1371	1325	1262	1277				1.23119	1.2396	1.21895	1.18721	1.17913					628	12944	12689	15027	15176	15358				1.20555	1.20606	1.25854	1.2633	1.34096					629	17495.5	16282.5	17091	15520	14935				1.26267	1.23479	1.1822	1.10459	1.10626
629	1549	1335	1298	1249	1258				1.21395	1.20705	1.19411	1.17498	1.16159					629	12898	12873	14716	15026	14850				1.20127	1.22355	1.2325	1.25081	1.2966					630	17103	16014.5	16827.5	15360	14621.5				1.23434	1.21446	1.16397	1.0932	1.08303
630	1493	1274	1252	1211	1208				1.17006	1.1519	1.15179	1.13923	1.11542					630	12206	12476	14155	14136	14457				1.13682	1.18582	1.18551	1.17673	1.26229					631	16442.5	15485.5	16222.5	14911.5	14161.5				1.18667	1.17434	1.12212	1.06128	1.04896
631	1448	1242	1222	1154	1193				1.1348	1.12297	1.1242	1.08561	1.10157					631	12432	12095	13796	14061	14113				1.15787	1.14961	1.15544	1.17048	1.23225					632	16189	15176	16071.5	14686.5	14045				1.16837	1.15087	1.11168	1.04527	1.04033
632	1418	1236	1203	1154	1180				1.11129	1.11754	1.10672	1.08561	1.08957					632	12215	11716	13591	14364	14285				1.13765	1.11358	1.13827	1.1957	1.24727					633	15766.5	14828	15560.5	14430.5	13689				1.13788	1.12448	1.07633	1.02705	1.01396
633	1387	1201	1167	1117	1154				1.08699	1.0859	1.0736	1.0508	1.06556					633	11847	11414	13589	13681	13231				1.10338	1.08488	1.13811	1.13885	1.15524					634	15368.5	14309.5	15356.5	14126	13496				1.10916	1.08516	1.06222	1.00537	0.99967
634	1353	1180	1149	1101	1139				1.06034	1.06691	1.05704	1.03575	1.05171					634	11409	11336	13558	13527	12998				1.06259	1.07746	1.13551	1.12603	1.1349					635	15236.5	14136	15060.5	14010	13477				1.09963	1.07201	1.04174	0.99712	0.99826
635	1332	1152	1109	1084	1106				1.04389	1.04159	1.02024	1.01976	1.02124					635	11572	11647	13454	12816	12997				1.07777	1.10702	1.1268	1.06684	1.13481					636	14841.5	13968.5	14719.5	13659	13126.5				1.07112	1.0593	1.01816	0.97214	0.9723
636	1289	1151	1112	1079	1097				1.01019	1.04069	1.023	1.01505	1.01293					636	11011	11061	13089	13013	12314				1.02552	1.05133	1.09623	1.08324	1.07518					637	14675	13636	14618	13769	13090.5				1.05911	1.03409	1.01114	0.97997	0.96963
637	1276	1117	1109	1069	1080				1	1.00995	1.02024	1.00564	0.99723					637	11003	10785	12294	12516	12416				1.02477	1.02509	1.02965	1.04187	1.08408					638	14290.5	13453	14306	13423	12829.5				1.03136	1.02021	0.98956	0.95534	0.9503
638	1293	1131	1097	1055	1085				1.01332	1.0226	1.0092	0.99247	1.00185					638	11150	10769	11839	12168	12251				1.03847	1.02357	0.99154	1.0129	1.06968					639	14033.5	13240.5	14287.5	13461	12888.5				1.01281	1.0041	0.98828	0.95804	0.95467
639	1261	1106	1091	1060	1079				0.98824	1	1.00368	0.99718	0.99631					639	10469	10376	12082	12705	12233				0.97504	0.98622	1.01189	1.0576	1.0681					640	13880.5	13124	14213	13150	12802				1.00177	0.99526	0.98312	0.93591	0.94826
640	1276	1106	1087	1063	1083				1	1	1	1	1					640	10854	10546	11538	11700	11889				1.0109	1.00238	0.96633	0.97394	1.03807					641	13788.5	13105.5	14108	13188.5	12812.5				0.99513	0.99386	0.97586	0.93865	0.94904
641	1269	1111	1111	1075	1099				0.99451	1.00452	1.02208	1.01129	1.01477					641	11007	10671	11879	11831	11762				1.02515	1.01426	0.99489	0.98485	1.02698					642	13693.5	12989	14124	13481	12931.5				0.98827	0.98502	0.97697	0.95947	0.95785
642	1285	1132	1141	1099	1124				1.00705	1.02351	1.04968	1.03387	1.03786					642	10745	10852	11848	11782	11551				1.00075	1.03146	0.99229	0.98077	1.00856					643	13711	12942.5	14065.5	13635	12993				0.98954	0.9815	0.97292	0.97043	0.96241
643	1301	1166	1145	1111	1128				1.01959	1.05425	1.05336	1.04516	1.04155					643	10947	10453	11897	11927	11851				1.01956	0.99354	0.9964	0.99284	1.03475					644	13911.5	13109	14360	13847	13286				1.00401	0.99412	0.99329	0.98552	0.98411
644	1342	1165	1147	1152	1143				1.05172	1.05335	1.0552	1.08373	1.0554					644	10737	10521	11940	12013	11453				1	1	1	1	1					645	13856	13186.5	14457	14050.5	13500.5				1	1	1	1	1
645	1365	1219	1189	1180	1202				1.06975	1.10217	1.09384	1.11007	1.10988					645	11179	10971	12601	12049	11731				1.04117	1.04277	1.05536	1.003	1.02427					646	13935.5	13406	14820	14143.5	14017				1.00574	1.01665	1.02511	1.00662	1.03826
646	1416	1253	1230	1217	1239				1.10972	1.13291	1.13155	1.14487	1.14404					646	11814	10950	12538	12461	12153				1.10031	1.04078	1.05008	1.03729	1.06112					647	14300	13768	15163	14860	14388.5				1.03204	1.0441	1.04883	1.05761	1.06578
647	1471	1304	1309	1300	1281				1.15282	1.17902	1.20423	1.22295	1.18283					647	11828	12142	13465	13336	12443				1.10161	1.15407	1.12772	1.11013	1.08644					648	14558.5	13988	15591	15406.5	15044				1.0507	1.06078	1.07844	1.09651	1.11433
648	1515	1363	1340	1335	1354				1.1873	1.23237	1.23275	1.25588	1.25023					648	12653	12246	13842	13799	12720				1.17845	1.16396	1.1593	1.14867	1.11063					649	14844.5	14576.5	16238.5	16040	15675.5				1.07134	1.10541	1.12323	1.1416	1.16111
649	1599	1391	1415	1391	1396				1.25313	1.25769	1.30175	1.30856	1.28901					649	13473	13154	14096	14260	13801				1.25482	1.25026	1.18057	1.18705	1.20501					650	15489	15105.5	16815	16770.5	16614.5				1.11786	1.14553	1.1631	1.19359	1.23066
650	1668	1504	1485	1485	1499				1.30721	1.35986	1.36615	1.39699	1.38412					650	14019	13841	15103	14499	13702				1.30567	1.31556	1.26491	1.20694	1.19637					651	16244	15709	17919	18093.5	17685				1.17234	1.19129	1.23947	1.28775	1.30995
651	1771	1583	1558	1593	1573				1.38793	1.43128	1.4333	1.49859	1.45245					651	14443	13752	15351	15661	14123				1.34516	1.3071	1.28568	1.30367	1.23313					652	16847.5	16350.5	18766	18787	18717				1.2159	1.23994	1.29806	1.33711	1.38639
652	1885	1697	1676	1682	1708				1.47727	1.53436	1.54186	1.58231	1.5771					652	16082	14744	16879	15603	15484				1.49781	1.40139	1.41365	1.29884	1.35196					653	17550.5	17329.5	19781.5	20236.5	19920				1.26664	1.31418	1.3683	1.44027	1.4755
653	2013	1832	1784	1789	1848				1.57759	1.65642	1.64121	1.68297	1.70637					653	17226	16102	17652	17311	16368				1.60436	1.53046	1.47839	1.44102	1.42915					654	18546.5	18158.5	21005	21516.5	21234.5				1.33852	1.37705	1.45293	1.53137	1.57287
654	2204	1936	1909	1930	2002				1.72727	1.75045	1.75621	1.81562	1.84857					654	18227	17204	19124	18227	17040				1.69759	1.63521	1.60168	1.51727	1.48782					655	19192	19155	22016.5	22946.5	22588				1.3851	1.45262	1.5229	1.63314	1.67312
655	2330	2061	2050	2117	2150				1.82602	1.86347	1.88592	1.99153	1.98523					655	19908	18346	20754	19796	18324				1.85415	1.74375	1.73819	1.64788	1.59993					656	19989	20049.5	23333	24461.5	23741.5				1.44262	1.52046	1.61396	1.74097	1.75856
656	2440	2210	2199	2210	2233				1.91223	1.99819	2.023	2.07902	2.06187					656	21112	19770	21825	20766	19822				1.96628	1.8791	1.82789	1.72863	1.73073					657	21356	21043.5	24660.5	25831.5	25580.5				1.54128	1.59584	1.70578	1.83848	1.89478
657	2626	2378	2331	2384	2407				2.05799	2.15009	2.14443	2.24271	2.22253					657	22569	21648	23117	22398	20987				2.10198	2.0576	1.9361	1.86448	1.83245					658	22198	22376.5	26319	27636	27327				1.60205	1.69692	1.8205	1.96691	2.02415
658	2786	2471	2465	2489	2562				2.18339	2.23418	2.26771	2.34149	2.36565					658	24224	23055	24884	23279	22292				2.25612	2.19133	2.08409	1.93782	1.94639					659	23576.5	23809.5	27852	29514	29117				1.70154	1.8056	1.92654	2.10057	2.15673
659	2896	2591	2622	2616	2716				2.26959	2.34268	2.41214	2.46096	2.50785					659	25944	23906	26323	24851	22489				2.41632	2.27222	2.20461	2.06868	1.96359					660	24878.5	25089.5	29438	31593	31196				1.7955	1.90267	2.03625	2.24853	2.31073
660	3106	2850	2779	2837	2882				2.43417	2.57685	2.55658	2.66886	2.66113					660	27587	25941	28240	26409	24597				2.56934	2.46564	2.36516	2.19837	2.14765					661	26101.5	25899.5	31250	33126	32921				1.88377	1.96409	2.16158	2.35764	2.4385
661	3302	2978	2952	3031	3051				2.58777	2.69259	2.71573	2.85136	2.81717					661	28742	28689	30555	28590	26836				2.67691	2.72683	2.55905	2.37992	2.34314					662	26638	27377.5	32301	34833	34629				1.92249	2.07618	2.23428	2.47913	2.56502
662	3517	3155	3128	3210	3285				2.75627	2.85262	2.87764	3.01976	3.03324					662	31378	30662	32332	30280	28399				2.92242	2.91436	2.70787	2.5206	2.47961					663	28230.5	28931	34336	37142	36683				2.03742	2.19399	2.37504	2.64346	2.71716
663	3685	3349	3293	3391	3496				2.88793	3.02803	3.02944	3.19003	3.22807					663	33481	30265	33916	31485	29565				3.11828	2.87663	2.84054	2.62091	2.58142					664	29433	30121.5	36018.5	39146	38158.5				2.12421	2.28427	2.49142	2.78609	2.82645
664	3790	3458	3394	3538	3523				2.97022	3.12658	3.12236	3.32832	3.253					664	35140	32150	34347	33425	30211				3.2728	3.05579	2.87663	2.7824	2.63782					665	31112.5	31517	38105	40863.5	40751.5				2.24542	2.3901	2.63575	2.90833	3.01852
665	3860	3504	3400	3511	3600				3.02508	3.16817	3.12787	3.30292	3.3241					665	35945	34705	35752	33629	31647				3.34777	3.29864	2.9943	2.79938	2.76321					666	31901	33027.5	39187.5	42529.5	42258				2.30232	2.50464	2.71062	3.0269	3.13011
666	4010	3666	3613	3735	3773				3.14263	3.31465	3.32383	3.51364	3.48384					666	38107	34349	38504	35044	32661				3.54913	3.2648	3.22479	2.91717	2.85174					667	33050	34213.5	40876	44767	43985.5				2.38525	2.59459	2.82742	3.18615	3.25806
667	4167	3774	3750	3884	3954				3.26567	3.4123	3.44986	3.65381	3.65097					667	39693	36682	39779	37342	34127				3.69684	3.48655	3.33157	3.10847	2.97974					668	33442.5	34721	41689	46022.5	45177				2.41358	2.63307	2.88365	3.27551	3.34632
668	4338	3941	3876	4071	4071				3.39969	3.56329	3.56578	3.82973	3.759					668	40147	39492	42308	39403	35567				3.73913	3.75364	3.54338	3.28003	3.10547					669	34653	35604	43048.5	47085.5	47269				2.50094	2.70003	2.97769	3.35116	3.50128
669	4437	4020	4045	4179	4171				3.47727	3.63472	3.72125	3.93133	3.85134					669	41947	38703	42064	40429	35883				3.90677	3.67864	3.52295	3.36544	3.13307					670	35490.5	37262	44464.5	48938.5	48680				2.56138	2.82577	3.07564	3.48304	3.60579
670	4517	4086	4103	4284	4345				3.53997	3.69439	3.77461	4.0301	4.012					670	43146	39335	43318	39689	37482				4.01844	3.73871	3.62797	3.30384	3.27268					671	36506.5	37544.5	45648	50932.5	50619				2.63471	2.84719	3.1575	3.62496	3.74942
671	4591	4143	4134	4340	4331				3.59796	3.74593	3.80313	4.08278	3.99908					671	44297	40654	44073	41630	39509				4.12564	3.86408	3.69121	3.46541	3.44966					672	37062.5	38849.5	47212.5	51899.5	51669				2.67483	2.94616	3.26572	3.69378	3.82719
672	4682	4276	4230	4433	4442				3.66928	3.86618	3.89144	4.17027	4.10157					672	45550	42484	45781	42807	38605				4.24234	4.03802	3.83425	3.56339	3.37073					673	37841.5	39202	47680.5	52998.5	52559				2.73106	2.97289	3.29809	3.772	3.89312
673	4764	4325	4325	4478	4573				3.73354	3.91049	3.97884	4.21261	4.22253					673	46706	42983	44988	42410	39231				4.35	4.08545	3.76784	3.53034	3.42539					674	38331	39817	48884	53980	53960				2.76638	3.01953	3.38134	3.84186	3.99689
674	4731	4385	4385	4553	4593				3.70768	3.96474	4.03404	4.28316	4.241					674	44968	44069	45511	43200	38894				4.18813	4.18867	3.81164	3.5961	3.39597					675	38635	40503.5	49081	55172	54667				2.78832	3.07159	3.39496	3.92669	4.04926
675	4697	4258	4258	4534	4524				3.68103	3.84991	3.9172	4.26529	4.17729					675	46339	43031	45543	42500	38824				4.31582	4.09001	3.81432	3.53783	3.38985					676	39076	41448.5	50057	56415	55935.5				2.82015	3.14325	3.46247	4.01516	4.14322
676	4766	4344	4323	4523	4618				3.73511	3.92767	3.977	4.25494	4.26408					676	45507	43114	46920	43715	39814				4.23833	4.0979	3.92965	3.63897	3.47629					677	38672	40303.5	49808	56300.5	55547.5				2.79099	3.05642	3.44525	4.00701	4.11448
677	4703	4354	4321	4528	4681				3.68574	3.93671	3.97516	4.25964	4.32225					677	45547	42186	46485	42699	40669				4.24206	4.00969	3.89322	3.5544	3.55095					678	38896	40923	50340.5	56292	55614				2.80716	3.1034	3.48208	4.00641	4.1194
678	4698	4347	4359	4517	4596				3.68182	3.93038	4.01012	4.24929	4.24377					678	44198	42414	44107	42391	39816				4.11642	4.03137	3.69405	3.52876	3.47647					679	38355.5	40437.5	49822.5	56138.5	55618				2.76815	3.06658	3.44625	3.99548	4.1197
679	4667	4292	4281	4514	4585				3.65752	3.88065	3.93836	4.24647	4.23361					679	47098	42618	47449	43963	40537				4.38651	4.05076	3.97395	3.65962	3.53942					680	38757.5	40411	49436.5	55483.5	55046.5				2.79716	3.06457	3.41955	3.94886	4.07737
680	4668	4327	4388	4680	4643				3.65831	3.9123	4.0368	4.40263	4.28717					680	44149	43091	45364	43274	39420				4.11186	4.09571	3.79933	3.60226	3.44189					681	38205.5	40024.5	49506.5	55583	54926.5				2.75733	3.03526	3.4244	3.95594	4.06848
681	4574	4220	4182	4498	4523				3.58464	3.81555	3.84729	4.23142	4.17636					681	45685	43335	45546	42930	39557				4.25491	4.11891	3.81457	3.57363	3.45385					682	37124.5	39202.5	48539	54870	55026.5				2.67931	2.97293	3.35747	3.9052	4.07589
682	4417	4038	4051	4404	4430				3.4616	3.65099	3.72677	4.14299	4.09049					682	44638	41672	44168	40221	36889				4.1574	3.96084	3.69916	3.34812	3.2209					683	37088	38590	48970.5	55040	54722				2.67667	2.92648	3.38732	3.9173	4.05333
683	4385	4074	4019	4277	4344				3.43652	3.68354	3.69733	4.02352	4.01108					683	44146	40586	43631	39341	37501				4.11158	3.85762	3.65419	3.27487	3.27434					684	36602	38450	48405	54461	53765				2.6416	2.91586	3.34821	3.87609	3.98245
684	4257	4047	4019	4257	4384				3.33621	3.65913	3.69733	4.0047	4.04801					684	43094	39469	41815	39216	36349				4.0136	3.75145	3.50209	3.26446	3.17375					685	35961	38303	47284.5	52785.5	53019				2.59534	2.90471	3.2707	3.75684	3.92719
685	4159	3925	3940	4144	4246				3.2594	3.54882	3.62466	3.8984	3.92059					685	40580	38639	39981	37705	33955				3.77945	3.67256	3.34849	3.13868	2.96473					686	34829.5	36894.5	45963	52362	52135				2.51368	2.7979	3.17929	3.7267	3.86171
686	4024	3751	3691	3994	4039				3.15361	3.3915	3.39558	3.75729	3.72946					686	38679	36849	39375	37076	34535				3.6024	3.50242	3.29774	3.08632	3.01537					687	34210	36329	45171.5	51645	51213.5				2.46897	2.75501	3.12454	3.67567	3.79345
687	3908	3672	3625	3876	3908				3.0627	3.32007	3.33487	3.64628	3.60849					687	39875	35874	39075	34163	32280				3.71379	3.40975	3.27261	2.84384	2.81848					688	33258.5	35199	43750	50458.5	50230.5				2.4003	2.66932	3.02622	3.59122	3.72064
688	3733	3570	3570	3831	3896				2.92555	3.22785	3.28427	3.60395	3.59741					688	37172	33878	35916	33112	32166				3.46205	3.22004	3.00804	2.75635	2.80852					689	32369	33546	43164	48642	48405				2.3361	2.54397	2.98568	3.46194	3.58542
689	3590	3438	3387	3692	3793				2.81348	3.1085	3.11592	3.47319	3.50231					689	35104	34579	37068	34088	31209				3.26944	3.28666	3.10452	2.83759	2.72496					690	30858	32575.5	41226	46617	46978				2.22705	2.47037	2.85163	3.31782	3.47972
690	3471	3206	3295	3559	3594				2.72022	2.89873	3.03128	3.34807	3.31856					690	34707	31853	34531	32681	31148				3.23247	3.02756	2.89204	2.72047	2.71964					691	30102	31609.5	39670	45856	45948				2.17249	2.39711	2.744	3.26366	3.40343
691	3438	3199	3254	3474	3456				2.69436	2.89241	2.99356	3.26811	3.19114					691	33751	30681	33420	31049	28199				3.14343	2.91617	2.79899	2.58462	2.46215					692	29020.5	30491.5	37834.5	43784	43870				2.09444	2.31233	2.61704	3.11619	3.24951
692	3189	3075	3056	3304	3380				2.49922	2.78029	2.81141	3.10818	3.12096					692	31838	28285	30654	30042	28839				2.96526	2.68843	2.56734	2.50079	2.51803					693	27494	28792	37034.5	41968.5	42444.5				1.98427	2.18345	2.5617	2.98698	3.14392
693	3071	2853	2834	3091	3091				2.40674	2.57957	2.60718	2.90781	2.85411					693	28930	27464	30892	28197	26751				2.69442	2.6104	2.58727	2.34721	2.33572					694	26892	28676	35728.5	41833.5	41080.5				1.94082	2.17465	2.47136	2.97737	3.04289
694	2846	2722	2743	2949	2970				2.23041	2.46112	2.52346	2.77422	2.74238					694	28480	25778	29779	27263	24129				2.65251	2.45015	2.49405	2.26946	2.10678					695	26093	27548.5	34023.5	39139.5	39514				1.88316	2.08914	2.35343	2.78563	2.92685
695	2761	2611	2633	2847	2911				2.16379	2.36076	2.42226	2.67827	2.6879					695	27912	27356	28233	25686	24209				2.59961	2.60013	2.36457	2.13818	2.11377					696	24832	25968	33142.5	37765.5	37732				1.79215	1.96929	2.29249	2.68784	2.79486
696	2696	2585	2540	2807	2807				2.11285	2.33725	2.33671	2.64064	2.59187					696	25578	24219	25645	23773	22258				2.38223	2.30197	2.14782	1.97894	1.94342					697	23204	24758	31448.5	36006.5	35821				1.67465	1.87753	2.17531	2.56265	2.65331
697	2598	2412	2435	2621	2737				2.03605	2.18083	2.24011	2.46566	2.52724					697	24932	24909	23958	23981	20409				2.32206	2.36755	2.00653	1.99625	1.78198					698	23031.5	23780	30186.5	34469	34915.5				1.6622	1.80336	2.08802	2.45322	2.58624
698	2437	2268	2413	2534	2509				1.90987	2.05063	2.21987	2.38382	2.31671					698	22778	23719	22513	22247	20462				2.12145	2.25444	1.88551	1.85191	1.78661					699	21633	22874.5	28944.5	33434	32920				1.56127	1.73469	2.00211	2.37956	2.43843
699	2282	2132	2182	2333	2408				1.7884	1.92767	2.00736	2.19473	2.22345					699	23401	21370	24530	21269	19539				2.17947	2.03118	2.05444	1.7705	1.70602					700	20401	21859	27311	31869	32591.5				1.47236	1.65768	1.88912	2.26818	2.4141
700	2154	2049	2076	2312	2286				1.68809	1.85262	1.90984	2.17498	2.1108					700	21518	18838	20729	19311	19389				2.0041	1.79051	1.7361	1.60751	1.69292					701	19922.5	21047	26298.5	30220	30590				1.43782	1.5961	1.81908	2.15081	2.26584
701	1947	1947	1947	2194	2166				1.52586	1.7604	1.79117	2.06397	2					701	19086	19031	19662	20979	19059				1.77759	1.80886	1.64673	1.74636	1.66411					702	18006.5	20084.5	25024	28938	28810				1.29955	1.52311	1.73093	2.05957	2.134
																																				703	16874.5	18728.5	23251	27239.5	27151				1.21785	1.42028	1.60829	1.93869	2.01111
																																				704	16351.5	17588	22579.5	25732.5	25640				1.1801	1.33379	1.56184	1.83143	1.89919
																																				705	16058	16897	21319	24514.5	24724				1.15892	1.28139	1.47465	1.74474	1.83134
																																				706	14724.5	15967	20030.5	22901.5	22784				1.06268	1.21086	1.38552	1.62994	1.68764
																																				707	14193	15120.5	19303	22330.5	21875.5				1.02432	1.14667	1.3352	1.5893	1.62035
																																				708	13362	14440.5	18224.5	21276.5	21021				0.96435	1.0951	1.2606	1.51429	1.55705
																																				709	13159.5	14246.5	17451	20216.5	20121				0.94973	1.08039	1.2071	1.43885	1.49039
[truncated: 10 more columns]
