# Supplementary material for: ATP-driven conformational dynamics reveal hidden intermediates in a heterodimeric ABC transporter
Source: eLife. 2026 Jul 31;15:RP110967. doi: 10.7554/eLife.110967 (PMC13427343; doi:10.7554/eLife.110967)
Supplement: Figure 1—figure supplement 3—source data 1. [file elife-110967-fig1-figsupp3-data1.xlsx]

## Sheet: Fig 1–Fig sup 3 –source data 1
Figure 1–Figure supplement 3–source data 1
	c) Labeling						d) Nanobody
MFI (a.u)	TmrABwt (3 mM ATP)	TmrABwt (3 mM ADP)	TmrABPG (3 mM ATP)	TmrABPG (3 mM ADP)			w/o (3 mM ATP)	w/o (3 mM ADP)	Nb9F10S63C (3 mM ATP)	Nb9F10S63C (3 mM ADP)
	24279	2991	24407	6550			941	115	814	123
	23993	3042	30714	5091			1078	111	1030	118
	27078	3686	31443	4370			1236	122	906	131
