# Supplementary material for: ATP-driven conformational dynamics reveal hidden intermediates in a heterodimeric ABC transporter
Source: eLife. 2026 Jul 31;15:RP110967. doi: 10.7554/eLife.110967 (PMC13427343; doi:10.7554/eLife.110967)
Supplement: Table 1—source data 1. [file elife-110967-table1-data1.xlsx]

## Sheet: Table 1–source data 1
Table 1–source data 1
			TmrABNBD		TmrABPG
Conformation		PDB ID	RDA (Å)	Esim	RDA (Å)	Esim
IFnarrow	(turnover)	6RAF	58.6	0.60	33.0	0.95
IFwide	(turnover)	6RAG	57.2	0.63	30.2	0.96
IFwide	(apo)	6RAN	57.8	0.62	30.3	0.96
OFopen	(Vi)	6RAJ	44.8	0.84	55.8	0.66
OFopen	(EQ)	6RAH	44.9	0.84	51.8	0.72
OFoccluded	(Vi)	6RAK	45.4	0.83	27.0	0.98
OFoccluded	(EQ)	6RAI	45.5	0.83	32.4	0.95
URasym	(turnover)	6RAL	45.9	0.83	31.2	0.96
URasym*	(turnover)	6RAM	47.6	0.80	31.2	0.96
