# Supplementary material for: ATP-driven conformational dynamics reveal hidden intermediates in a heterodimeric ABC transporter
Source: eLife. 2026 Jul 31;15:RP110967. doi: 10.7554/eLife.110967 (PMC13427343; doi:10.7554/eLife.110967)
Supplement: Figure 2—source data 1. [file elife-110967-fig2-data1.xlsx]

## Sheet: Figure 2–source data 1
Figure 2–source data 1
Fig. 2b		Fig. 2c_Analysis							Fig. 2d_NBD											Fig. 2e_PG
									Apo					3 mM ATP						Apo					3 mM ATP
DD (donor emission upon donor excitation)		D-Dexc-rw	A-Dexc-rw	A-Aexc-rw	S	E			E	S	Bin center	Rel. freq		E	S	Bin center	Rel. freq			E	S	Bin center	Rel. freq		E	S	Bin center	Rel. freq
		0	17.5423	238.923	0.0684	1			0.8209	0.4609	0.01	0.05161		0.1399	0.1329	0.01	0.05248			0.9348	0.6781	0.01	0.03963		0.9456	0.1505	0.01	0
		27.7563	107.729	239.195	0.3616	0.7951			0.7592	0.4032	0.03	0.05161		0.9274	0.4568	0.03	0.01312			0.9548	0.7218	0.03	0.01981		0.8395	0.3488	0.03	0.0337
		36.5344	105.49	216.626	0.396	0.7428			0.6091	0.3482	0.05	0.06595		0.8478	0.3986	0.05	0.04374			0.9958	0.5608	0.05	0.03963		0.4904	0.3286	0.05	0.01123
		21.0921	138.053	317.783	0.3337	0.8675			0.9124	0.4103	0.07	0.07455		0.7761	0.4021	0.07	0.02624			1	0.6954	0.07	0.07926		0.7565	0.4059	0.07	0.05617
		0	112.686	187.551	0.3753	1			1	0.2318	0.09	0.10036		0.8726	0.3634	0.09	0.05248			0.9703	0.6318	0.09	0.03963		0.808	0.4556	0.09	0.0337
		12.0438	127.948	346.731	0.2876	0.914			0.5148	0.3234	0.11	0.12616		0.7882	0.4562	0.11	0.06998			0.9474	0.5417	0.11	0.07926		0.8404	0.5667	0.11	0.05617
		16.3997	104.058	248.028	0.3269	0.8639			0.1553	0.1973	0.13	0.16057		0.8753	0.4743	0.13	0.07435			0.9466	0.6836	0.13	0.09907		0.8045	0.2831	0.13	0.04493
		18.0528	106.206	309.202	0.2867	0.8547			0.4857	0.4286	0.15	0.19498		0.8752	0.4647	0.15	0.06998			0.9925	0.6125	0.15	0.05944		0.8364	0.3554	0.15	0.01123
		3.1078	196.934	335.301	0.3737	0.9845			0.3312	0.3175	0.17	0.26953		0.8551	0.4688	0.17	0.06998			1	0.6326	0.17	0.01981		0.6963	0.401	0.17	0.0337
		10.1876	151.923	373.54	0.3026	0.9372			0.675	0.2846	0.19	0.34122		0.9991	0.4177	0.19	0.11372			1	0.7294	0.19	0.07926		0.9812	0.3519	0.19	0.04493
		21.0027	187.026	324.792	0.3904	0.899			0.5797	0.5078	0.21	0.41004		0.8005	0.255	0.21	0.15745			0.9634	0.5664	0.21	0.01981		1	0.2886	0.21	0.05617
		26.3381	127.649	302.695	0.3372	0.829			1	0.3525	0.23	0.519		0.9187	0.3958	0.23	0.14871			1	0.6051	0.23	0.03963		0.8213	0.354	0.23	0.05617
		17.8805	126.299	421.433	0.2549	0.876			0.7805	0.3833	0.25	0.63082		1	0.4012	0.25	0.16183			0.9418	0.6216	0.25	0.01981		0.772	0.3823	0.25	0.08987
		0	151.31	396.885	0.276	1			0.5648	0.4378	0.27	0.86595		1	0.4112	0.27	0.1662			1	0.6477	0.27	0.07926		0.9826	0.4595	0.27	0.11233
		14.5751	137.484	298.593	0.3374	0.9041			0.7081	0.4466	0.29	1.04086		0.9791	0.4284	0.29	0.20994			0.987	0.738	0.29	0.01981		0.8715	0.4917	0.29	0.11233
		46.1237	122.656	360.578	0.3188	0.7267			0.5398	0.5479	0.31	1.2043		0.9008	0.3851	0.31	0.26242			0.9858	0.6927	0.31	0.01981		0.9475	0.4521	0.31	0.14603
		43.9293	168.878	339.3	0.3854	0.7936			0.6205	0.4795	0.33	1.49391		0.9001	0.4956	0.33	0.32803			1	0.6928	0.33	0.03963		0.8763	0.3617	0.33	0.12357
		11.5754	202.587	320.696	0.4004	0.946			0.4193	0.3955	0.35	1.78925		0.939	0.3505	0.35	0.31053			0.9136	0.6428	0.35	0.09907		0.6969	0.3456	0.35	0.1685
		17.1815	113.113	433.131	0.2313	0.8681			0.6312	0.4986	0.37	2.23082		0.9249	0.4893	0.37	0.49423			0.9659	0.6387	0.37	0.03963		0.8178	0.4626	0.37	0.35947
		39.8356	154.45	380.9	0.3378	0.795			0.958	0.4608	0.39	2.34265		0.9018	0.4203	0.39	0.52922			0.9393	0.6936	0.39	0.05944		0.758	0.4886	0.39	0.42687
		10.3683	133.137	430.307	0.2501	0.9277			0.7889	0.4998	0.41	2.76129		0.8948	0.4824	0.41	0.54234			0.9904	0.6698	0.41	0.15851		0.7958	0.4787	0.41	0.32577
DA (acceptor emission upon donor excitation)		7.5007	165.877	299.281	0.3668	0.9567			0.5665	0.525	0.43	3.12258		1	0.4563	0.43	0.64293			1	0.6636	0.43	0.09907		0.7039	0.4717	0.43	0.38194
		38.521	183.904	304.412	0.4222	0.8268			0.9523	0.2746	0.45	3.481		0.8688	0.471	0.45	0.74353			1	0.6285	0.45	0.1387		0.7732	0.6193	0.45	0.69647
		22.7605	181.25	340.898	0.3744	0.8884			0.3724	0.4556	0.47	4.06308		0.945	0.3556	0.47	0.99283			0.9456	0.5383	0.47	0.07926		0.9137	0.4148	0.47	0.59537
		24.3143	123.584	323.037	0.3141	0.8356			0.5261	0.5191	0.49	4.34409		0.7813	0.4648	0.49	0.86162			0.98	0.6199	0.49	0.07926		0.8689	0.3703	0.49	0.78634
		27.0036	147.009	292.563	0.373	0.8448			0.6256	0.4784	0.51	4.519		0.9214	0.5027	0.51	0.98408			0.9826	0.6447	0.51	0.23777		0.8019	0.5594	0.51	0.65154
		16.2248	179.547	330.378	0.3721	0.9171			0.6583	0.4601	0.53	4.72832		0.9025	0.4481	0.53	1.27274			1	0.5632	0.53	0.31702		0.8697	0.4511	0.53	0.80881
		31.3134	171.585	338.52	0.3748	0.8457			0.5718	0.6128	0.55	4.75125		0.8686	0.384	0.55	1.29899			0.99	0.5521	0.55	0.39628		0.9611	0.479	0.55	0.69647
		53.9925	247.633	279.056	0.5194	0.821			0.6086	0.4202	0.57	4.77133		0.9325	0.4522	0.57	1.56141			0.9485	0.6519	0.57	0.47553		0.7986	0.4286	0.57	0.87621
		19.9278	153.767	351.532	0.3307	0.8853			0.712	0.4241	0.59	4.69964		0.7193	0.4102	0.59	1.79759			1	0.6589	0.59	0.59441		0.8801	0.4877	0.59	1.01101
		20.7497	122.925	407.923	0.2605	0.8556			0.8466	0.479	0.61	4.5362		0.7401	0.3354	0.61	2.03376			0.9824	0.633	0.61	0.65385		0.8848	0.3924	0.61	1.08964
		9.4886	170.077	381.431	0.3201	0.9472			0.4672	0.3845	0.63	4.52473		0.8687	0.3206	0.63	2.02502			0.9607	0.5414	0.63	1.12938		0.8047	0.6673	0.63	1.28061
		11.5782	241.767	406.69	0.3838	0.9543			0.7569	0.3923	0.65	4.21219		0.8642	0.5096	0.65	2.30931			1	0.6276	0.65	1.08976		0.7541	0.5231	0.65	1.32554
		16.5236	221.697	347.98	0.4064	0.9306			0.7929	0.4408	0.67	3.87957		0.8821	0.4702	0.67	2.79916			0.9558	0.5928	0.67	1.66436		0.9633	0.4753	0.67	1.69625
		0	209.792	396.78	0.3459	1			0.7634	0.3787	0.69	3.37778		0.9334	0.4302	0.69	2.78167			0.9564	0.5645	0.69	1.46622		0.8593	0.4652	0.69	2.29162
		12.5344	144.98	366.216	0.3008	0.9204			0.5707	0.582	0.71	3.08244		0.8495	0.4163	0.71	3.06158			0.9577	0.5812	0.71	1.5851		0.8165	0.5322	0.71	2.95439
		27.3605	187.878	316.816	0.4045	0.8729			0.5629	0.4563	0.73	2.83011		0.9631	0.4097	0.73	3.19717			0.8903	0.6616	0.73	2.41728		0.8486	0.4742	0.73	3.23523
		23.586	196.365	443.807	0.3314	0.8928			0.6455	0.6198	0.75	2.74409		0.9294	0.4295	0.75	3.57768			1	0.6197	0.75	2.71448		0.8389	0.4961	0.75	4.235
		8.9913	148.432	429.522	0.2682	0.9429			0.8727	0.4691	0.77	2.47168		0.8499	0.3708	0.77	4.18125			0.9631	0.5696	0.77	2.99188		0.8161	0.446	0.77	4.94271
		27.2958	210.779	319.257	0.4272	0.8853			0.6049	0.427	0.79	1.97563		0.9644	0.4724	0.79	4.34745			0.9477	0.585	0.79	3.50703		0.7209	0.4343	0.79	5.11121
		54.2166	193.99	487.434	0.3374	0.7816			0.2576	0.3939	0.81	1.79211		0.9326	0.3669	0.81	4.89416			1	0.5561	0.81	4.1807		0.8006	0.4889	0.81	5.81892
		0	100.22	337.981	0.2287	1			0.4354	0.4908	0.83	1.63728		0.76	0.4275	0.83	5.45836			0.9655	0.6034	0.83	4.43828		0.9127	0.4808	0.83	6.21209
		28.7732	167.604	430.665	0.3132	0.8535			0.5291	0.3921	0.85	1.29319		1	0.3764	0.85	6.20626			1	0.5629	0.85	5.03269		0.8135	0.4619	0.85	6.67266
		37.0387	191.482	406.142	0.3601	0.8379			0.5964	0.4952	0.87	1.29892		0.9854	0.4767	0.87	6.57365			0.962	0.6919	0.87	5.94413		0.6769	0.4951	0.87	6.60526
AA (acceptor emission upon acceptor excitation)		30.4236	137.352	344.856	0.3273	0.8187			0.5381	0.402	0.89	1.17849		0.9349	0.3398	0.89	6.97166			0.9807	0.5769	0.89	6.95463		0.6853	0.5733	0.89	6.76253
		8.2155	248.494	428.999	0.3744	0.968			0.9479	0.4575	0.91	1.06953		0.9952	0.4262	0.91	6.57803			0.9618	0.6983	0.91	7.41034		0.6309	0.4529	0.91	7.14446
		0	213.131	392.279	0.352	1			0.5115	0.4985	0.93	0.88602		0.9229	0.4775	0.93	5.89136			1	0.5004	0.93	10.3626		0.6537	0.4304	0.93	6.49292
		43.4601	168.675	427.76	0.3315	0.7951			0.5755	0.5301	0.95	0.80573		0.8874	0.5099	0.95	5.55896			0.9696	0.5842	0.95	10.9174		0.8778	0.4556	0.95	6.65019
		34.3408	220.019	327.681	0.437	0.865			0.7464	0.4772	0.97	0.60789		0.9	0.4738	0.97	4.19437			0.9881	0.5551	0.97	10.5805		0.7764	0.519	0.97	5.72905
		27.2858	130.523	393.943	0.286	0.8271			0.7543	0.4464	0.99	0.59068		0.8936	0.4997	0.99	3.30651			0.9907	0.6297	0.99	11.3929		0.8475	0.4446	0.99	4.94271
		24.1849	225.638	373.675	0.4007	0.9032			0.646	0.404				1	0.4738					0.9702	0.5769				0.8062	0.5116
		20.4657	170.193	318.943	0.3741	0.8927			0.5985	0.5183				0.8279	0.4279					0.9335	0.5847				0.6912	0.3829
		17.0266	230.987	323.678	0.4338	0.9313			0.4374	0.4974				0.8643	0.4797					0.9458	0.6071				0.7366	0.5124
		7.0409	135.263	262.725	0.3513	0.9505			0.5869	0.4046				0.9407	0.4452					0.9411	0.625				0.8208	0.4786
		25.9923	223.611	367.962	0.4042	0.8959			0.6431	0.45				0.9047	0.4315					1	0.5962				0.8433	0.4787
		36.4317	204.779	377.249	0.39	0.849			0.5989	0.4806				1	0.4604					1	0.5734				0.8088	0.5395
		30.5765	105.95	361.757	0.274	0.776			0.6469	0.5919				0.8903	0.4811					0.9872	0.6127				0.7542	0.523
		32.4065	190.049	371.447	0.3746	0.8543			0.559	0.5403				0.9232	0.481					1	0.5336				0.7629	0.4869
		8.4813	186.902	309.245	0.3872	0.9566			0.729	0.5876				0.8923	0.4707					1	0.6882				0.8259	0.5367
		34.7743	200.483	365.856	0.3914	0.8522			0.4355	0.5112				0.9786	0.4456					0.9729	0.6117				0.8937	0.4485
		10.6438	163.943	305.927	0.3633	0.939			0.7552	0.5706				1	0.3794					0.9792	0.5824				0.8718	0.4649
		47.4094	239.992	429.161	0.4011	0.835			0.6566	0.5326				0.9229	0.4535					0.9461	0.5806				0.7562	0.4358
		5.6658	189.851	301.599	0.3933	0.971			0.2624	0.3923				0.7937	0.4482					1	0.5855				0.8251	0.3876
		17.5102	207.49	387.661	0.3673	0.9222			0.7864	0.5737				0.8688	0.4881					0.9736	0.5847				0.814	0.4832
		5.298	223.015	370.441	0.3813	0.9768			0.8567	0.3934				1	0.4345					1	0.5393				0.8598	0.4775
		28.8342	212.106	446.709	0.3504	0.8803			0.5747	0.5826				0.8855	0.4714					1	0.57				0.9866	0.423
		47.8068	180.96	378.264	0.3769	0.791			0.6143	0.5518				0.8622	0.4448					0.9531	0.7376				0.7649	0.5119
		63.2371	208.91	349.569	0.4377	0.7676			0.7418	0.5189				0.9928	0.5389					0.9832	0.5967				0.7793	0.3957
		53.3413	167.895	417.124	0.3466	0.7589			0.7676	0.5601				0.987	0.5245					1	0.5827				0.787	0.5282
		27.3462	154.472	312.016	0.3682	0.8496			0.8726	0.2384				0.9158	0.5912					0.9178	0.5898				0.9645	0.4594
		14.623	230.188	425.583	0.3652	0.9403			0.65	0.5463				0.8897	0.5031					0.9092	0.6661				0.8251	0.4867
		27.3026	180.164	357.146	0.3674	0.8684			0.6295	0.5748				0.9621	0.4962					1	0.529				0.8702	0.4409
		22.9877	250.131	371.415	0.4237	0.9158			0.7466	0.4477				0.9548	0.5437					1	0.5457				0.8331	0.4489
		41.0025	213.673	415.083	0.3802	0.839			0.4579	0.5772				0.9797	0.6097					0.968	0.5695				0.8375	0.4695
		0	204.773	354.708	0.366	1			0.5246	0.5286				0.9743	0.502					0.9859	0.5854				0.7152	0.5791
		6.5107	162.81	368.472	0.3148	0.9615			0.8186	0.4294				0.9482	0.546					1	0.5694				0.8799	0.3872
		16.4233	143.149	409.357	0.2805	0.8971			0.896	0.3595				0.9967	0.5474					0.9207	0.5662				0.7997	0.4634
		18.0947	184.945	327.755	0.3825	0.9109			0.5059	0.5969				0.9431	0.5099					0.9956	0.48				0.8294	0.5468
		15.6356	150.069	315.71	0.3442	0.9056			0.8396	0.4746				0.9019	0.5334					1	0.5982				0.7687	0.5544
		7.0202	227.033	326.997	0.4172	0.97			0.6572	0.5183				0.9765	0.5313					0.987	0.5748				0.8471	0.4973
		0	181.914	331.785	0.3541	1			0.6457	0.506				0.9481	0.4989					1	0.6027				0.8069	0.5027
		19.5622	210.168	338.707	0.4041	0.9148			0.7335	0.5608				0.9699	0.5723					1	0.5587				0.8	0.48
		24.4957	163.032	376.219	0.3326	0.8694			0.696	0.4534				0.9758	0.5389					0.9242	0.4859				0.8188	0.5237
		0	228.785	352.225	0.3938	1			0.4363	0.5039				1	0.4112					0.9431	0.5703				0.8793	0.4501
		17.4956	197.686	406.64	0.3461	0.9187			0.4436	0.3946				1	0.4857					0.9764	0.6915				0.8999	0.4366
		21.9884	207.186	329.772	0.41	0.9041			0.6734	0.6192				0.999	0.463					0.9863	0.6378				0.829	0.4372
		22.641	207.733	399.669	0.3656	0.9017			0.6751	0.6159				0.8642	0.4916					0.9201	0.6829				0.7052	0.4853
		23.2928	195.156	372.761	0.3695	0.8934			0.5754	0.5599				0.8971	0.5878					0.9759	0.6687				0.8061	0.4378
		37.7984	259.255	366.361	0.4478	0.8728			0.4124	0.428				0.9626	0.5437					1	0.7375				0.7048	0.5629
		36.9478	183.81	364.651	0.3771	0.8326			0.728	0.5334				0.9896	0.4916					0.9949	0.6399				0.7232	0.4428
		22.4534	255.379	366.855	0.431	0.9192			0.5839	0.4656				0.977	0.5139					0.9825	0.7095				0.7555	0.5021
		0	263.207	423.913	0.3831	1			0.7267	0.5833				0.8879	0.5197					0.9976	0.6549				0.7583	0.5216
		31.7513	182.588	368.517	0.3677	0.8519			0.6288	0.6046				0.9381	0.5332					0.991	0.5581				0.6491	0.5218
		42.6436	177.501	474.638	0.3169	0.8063			0.7467	0.4397				0.9064	0.4585					0.976	0.6648				0.7815	0.4272
		32.5225	173.299	361.724	0.3627	0.842			0.7463	0.4901				1	0.4593					0.9985	0.6832				0.7431	0.481
		9.3547	238.392	320.769	0.4358	0.9622			0.9678	0.3671				0.9721	0.5683					1	0.6506				0.8026	0.5032
		29.0531	202.072	300.673	0.4346	0.8743			0.5247	0.5464				0.9721	0.5583					0.9704	0.672				0.8705	0.4851
		24.5071	127.734	323.412	0.3201	0.839			0.5143	0.6164				0.8596	0.2376					0.9811	0.7477				0.9085	0.4796
		19.5434	247.5	373.268	0.4171	0.9268			0.649	0.6055				0.8454	0.2174					0.9981	0.5456				0.9293	0.4791
		40.9781	160.219	393.459	0.3383	0.7963			0.7001	0.5183				0.7769	0.3043					1	0.6839				0.7414	0.4926
		59.5398	188.306	388.706	0.3894	0.7598			0.8227	0.4965				0.7736	0.4355					0.9815	0.7049				0.9586	0.4159
		6.2156	255.346	351.577	0.4266	0.9762			0.8743	0.3248				0.7564	0.3426					0.9865	0.6822				0.8451	0.6701
		32.7484	230.719	408.92	0.3918	0.8757			0.7131	0.3866				0.6576	0.3194					0.9488	0.7651				1	0.3923
		35.2453	238.02	422.203	0.3929	0.871			0.7146	0.4447				0.8825	0.4459					1	0.6557				0.9505	0.4454
		0	242.03	366.808	0.3975	1			0.5768	0.3943				0.932	0.381					1	0.7341				1	0.506
		32.4555	171.813	309.332	0.3977	0.8411			0.5708	0.3638				0.8828	0.3818					1	0.7244				0.8587	0.4708
		39.273	227.275	311.793	0.4609	0.8527			0.682	0.3001				0.8022	0.4446					0.989	0.5541				0.969	0.4624
		14.8178	253.223	281.438	0.4878	0.9447			0.6089	0.3771				0.8546	0.4684					0.9559	0.7205				0.8686	0.5111
		50.513	217.233	404.599	0.3982	0.8113			0.5402	0.4661				0.6729	0.3059					0.9793	0.5665				1	0.6145
		36.579	213.753	323.347	0.4364	0.8539			0.5972	0.5231				0.963	0.3836					0.9725	0.6787				1	0.5231
		7.151	235.09	449.706	0.3501	0.9705			0.6958	0.4322				0.8979	0.4474					1	0.5714				0.9195	0.493
		10.2632	228.532	405.735	0.3705	0.957			0.5657	0.3981				1	0.4106					0.982	0.6045				0.9785	0.5049
		40.2183	179.649	413.825	0.347	0.8171			0.7017	0.4829				0.8122	0.4038					1	0.6914				0.9553	0.5531
		35.3282	224.527	406.164	0.3902	0.864			0.6441	0.3978				0.8261	0.3958					0.9703	0.7129				0.8088	0.5173
		27.878	252.108	324.933	0.4628	0.9004			0.5668	0.482				0.8043	0.3463					0.9806	0.5882				0.9573	0.5786
		47.13	242.241	375.615	0.4352	0.8371			0.5047	0.3573				1	0.3775					1	0.5765				0.9297	0.5439
		15.0808	227.897	414.624	0.3695	0.9379			0.5862	0.4114				0.6578	0.4165					0.9778	0.6527				0.9533	0.5426
		52.6714	158.258	299.597	0.4132	0.7503			0.5875	0.4349				0.8328	0.3528					1	0.6814				0.8704	0.4997
		28.5565	227.757	316.817	0.4472	0.8886			0.6406	0.4264				0.8136	0.4557					0.9818	0.7528				0.8737	0.5854
		32.2474	162.319	366.615	0.3467	0.8343			0.6333	0.4252				0.6469	0.4219					0.9401	0.6266				0.9662	0.5163
		35.3842	206.987	432.214	0.3593	0.854			0.6449	0.4849				0.8426	0.4629					0.9971	0.6237				1	0.5937
		18.0153	190.014	425.155	0.3285	0.9134			0.6673	0.4441				0.7595	0.3444					0.9551	0.695				0.9156	0.5378
		0	260.127	461.045	0.3607	1			0.4946	0.4236				1	0.2896					0.9264	0.6674				1	0.4891
		17.5759	256.422	416.611	0.3967	0.9359			0.6058	0.3704				0.8377	0.3097					0.9842	0.6446				0.949	0.5777
		0	137.331	277.033	0.3314	1			0.5902	0.4615				0.696	0.4202					0.9786	0.6211				1	0.6024
		36.5519	177.568	336.574	0.3888	0.8293			0.5799	0.3759				0.9222	0.4011					0.9351	0.6854				0.9458	0.5735
		31.1368	172.554	331.655	0.3805	0.8471			0.7123	0.4809				0.7251	0.4304					0.9858	0.7591				0.9617	0.4678
		14.0496	254.142	398.693	0.4022	0.9476			0.5649	0.4539				0.7302	0.5393					1	0.1362				0.9728	0.4901
		27.8079	204.059	381.69	0.3779	0.8801			0.7402	0.5167				0.8918	0.463					0.8379	0.2964				0.9903	0.576
		8.4579	184.616	434.047	0.3079	0.9562			0.5624	0.446				0.9388	0.3911					0.8452	0.2605				0.9865	0.5978
		28.0337	181.028	390.695	0.3486	0.8659			0.6576	0.4584				0.7081	0.5037					0.7866	0.1689				0.957	0.5537
		37.2777	210.938	373.659	0.3991	0.8498			0.6713	0.4629				0.9048	0.5207					0.939	0.4057				0.8117	0.4882
		13.0888	181.732	365.701	0.3476	0.9328			0.6524	0.4488				0.6025	0.4455					0.9729	0.3409				0.9274	0.5411
		49.8756	212.993	419.098	0.3855	0.8103			0.8188	0.3529				0.8421	0.4159					0.9074	0.4437				0.939	0.593
		41.3331	191.181	415.589	0.3588	0.8222			0.6905	0.4615				0.8602	0.4005					1	0.2905				0.9074	0.4439
		6.7018	167.018	371.831	0.3184	0.9614			0.6318	0.4884				0.6666	0.4243					1	0.2954				0.8613	0.6374
		22.7935	244.182	267.8	0.4992	0.9146			0.7025	0.5071				0.7409	0.3758					1	0.374				0.8997	0.5652
		2.4837	148.599	364.393	0.2931	0.9836			0.595	0.472				0.9154	0.4403					0.8284	0.3727				0.909	0.7025
		26.6265	231.169	370.224	0.4105	0.8967			0.7045	0.5404				0.7027	0.4396					0.961	0.4447				0.9261	0.5743
		2.9792	222.996	399.208	0.3615	0.9868			0.7076	0.5118				0.829	0.5259					1	0.4931				1	0.5178
		23.2074	198.562	415.402	0.3481	0.8954			0.6016	0.4617				0.6773	0.3799					0.9023	0.375				1	0.4892
		0	187.251	423.159	0.3068	1			0.5603	0.4416				0.8652	0.6415					0.8777	0.3567				1	0.4762
		43.4308	208.009	469.297	0.3489	0.8273			0.734	0.4635				0.2186	0.8337					1	0.4428				0.9124	0.5624
		2.3882	252.597	405.426	0.3861	0.9906			0.6479	0.5005				0.4387	0.3839					0.9558	0.38				1	0.4191
		19.1445	178.064	434.179	0.3123	0.9029			0.7465	0.515				0.8321	0.542					1	0.5792				1	0.4906
		14.7101	186.63	377.982	0.3475	0.9269			0.7079	0.4848				0.4653	0.3631					0.9258	0.5668				0.9302	0.5412
		50.3024	154.704	318.582	0.3915	0.7546			0.603	0.6247				0.5227	0.4163					0.9985	0.4605				0.9182	0.5629
		31.3067	188.357	429.529	0.3384	0.8575			0.6052	0.4144				0.6979	0.5878					1	0.4431				1	0.4268
		32.788	204.158	353.469	0.4013	0.8616			0.8558	0.4367				0.7309	0.5319					1	0.4755				0.8544	0.5411
		32.4253	196.82	424.781	0.3505	0.8586			0.6083	0.4957				0.6235	0.5484					0.8819	0.443				0.9598	0.4852
		18.0408	179.277	415.543	0.322	0.9086			0.6112	0.5134				0.7267	0.3042					0.8835	0.5088				1	0.4943
		34.4324	236.619	284.478	0.4879	0.873			0.7684	0.5132				0.6818	0.5683					1	0.5151				0.9533	0.5419
		20.5877	185.113	339.552	0.3773	0.8999			0.7186	0.4879				0.7171	0.5913					0.9449	0.4618				0.9535	0.6039
		43.3296	205.844	408.037	0.3791	0.8261			0.5252	0.4314				0.9084	0.5855					0.9873	0.5523				0.9556	0.5285
		7.2204	214.607	349.724	0.3881	0.9675			0.6491	0.5328				0.6704	0.523					0.9799	0.4203				0.9908	0.4981
		29.0851	189.981	402.66	0.3524	0.8672			0.5239	0.4846				0.7388	0.518					0.913	0.6243				0.9288	0.534
		27.8688	231.115	332.394	0.4379	0.8924			0.6788	0.5099				0.6148	0.4251					0.8871	0.4928				0.9933	0.5267
		22.7633	265.482	346.513	0.4541	0.921			0.7711	0.5178				0.7502	0.2564					0.858	0.4808				1	0.4767
		37.4928	189.562	315.58	0.4184	0.8349			0.7931	0.4364				0.6846	0.4898					0.8975	0.6104				0.9625	0.4796
		20.2457	253.688	296.376	0.4803	0.9261			0.7238	0.5806				0.7574	0.6432					0.9452	0.5635				0.9014	0.5859
		22.4318	207.539	378.434	0.378	0.9025			0.7228	0.523				0.7657	0.5968					0.9583	0.5047				0.9263	0.5321
		0.2898	194.514	259.846	0.4285	0.9985			0.577	0.5313				0.7131	0.4985					0.9814	0.5323				0.9111	0.4927
		29.2701	227.731	348.072	0.4247	0.8861			0.6717	0.4964				0.7085	0.5229					0.8532	0.5968				0.9325	0.4665
		32.2562	232.856	420.73	0.3865	0.8783			0.5982	0.484				0.7364	0.5008					1	0.4567				0.9712	0.5345
		31.0908	181.468	371.093	0.3642	0.8537			0.5646	0.5039				0.7298	0.5412					0.9515	0.5007				0.9255	0.5358
		24.4977	206.327	363.382	0.3885	0.8939			0.5514	0.494				0.7508	0.4936					0.9397	0.5883				0.9879	0.4863
		14.115	237.163	366.433	0.4068	0.9438			0.6699	0.454				0.722	0.5522					0.9528	0.6602				1	0.4905
		30.7162	201.161	467.121	0.3317	0.8675			0.6952	0.5665				0.5761	0.5603					0.9316	0.5217				0.9671	0.5121
		35.0152	223.26	400.714	0.3919	0.8644			0.5042	0.4764				0.7556	0.6042					1	0.5194				0.9369	0.5519
		22.597	165.041	427.744	0.3049	0.8796			0.6444	0.5367				0.6663	0.5028					1	0.493				0.9374	0.4856
		32.5329	190.689	333.417	0.401	0.8543			0.6086	0.4106				0.7954	0.5879					0.9915	0.4837				0.9646	0.4951
		29.8079	229.296	406.837	0.3891	0.885			0.705	0.4848				0.7217	0.5599					0.9298	0.4698				1	0.4425
		57.3017	196.104	325.162	0.438	0.7739			0.7454	0.5143				0.7093	0.5482					0.8935	0.5716				0.8909	0.5157
		28.5453	179.438	402.158	0.3409	0.8628			0.6876	0.4505				0.8081	0.6069					0.984	0.4809				0.9309	0.4706
		32.8118	150.248	381.968	0.324	0.8208			0.6232	0.5235				0.7394	0.5349					0.9499	0.5089				0.9232	0.5298
		28.5372	206.845	332.646	0.4144	0.8788			0.6718	0.4869				0.6951	0.6138					0.9274	0.4198				0.8116	0.4304
		16.5503	216.89	435.155	0.3492	0.9291			0.5775	0.4375				0.6653	0.6468					0.9122	0.5183				0.7658	0.6115
		55.3396	178.395	346.193	0.403	0.7632			0.6487	0.4598				0.9091	0.6976					0.8792	0.4807				0.5327	0.6449
		17.1969	225.637	369.083	0.3968	0.9292			0.5368	0.5124				0.9117	0.5864					0.936	0.5611				0.7137	0.3933
		0	223.769	384.181	0.3681	1			0.6403	0.5104				0.9411	0.9084					1	0.447				0.7704	0.4133
		30.4946	223.218	420.522	0.3763	0.8798			0.5925	0.5166				0.8906	0.8155					0.9253	0.4955				0.795	0.6382
		45.8452	200.197	368.298	0.4005	0.8137			0.6226	0.5123				0.9687	0.5391					0.9371	0.5194				0.6986	0.3905
		35.2742	223.784	326.006	0.4428	0.8638			0.5514	0.4828				0.9357	0.461					0.8581	0.4743				0.9007	0.4683
		42.985	235.676	389.72	0.4169	0.8457			0.6457	0.5284				0.8899	0.4854					0.8537	0.5012				0.7531	0.5141
		22.0081	213.436	339.612	0.4094	0.9065			0.6541	0.4508				0.8778	0.692					0.9358	0.4958				0.7026	0.4096
		33.1519	250.527	369.895	0.434	0.8831			0.6841	0.4322				0.8255	0.6042					0.9193	0.5229				0.8552	0.542
		24.4715	218.587	392.107	0.3827	0.8993			0.6267	0.4759				0.8783	0.754					1	0.487				0.769	0.4224
		23.7494	261.436	387.119	0.4242	0.9167			0.658	0.4987				0.8847	0.5961					1	0.5149				0.7496	0.6005
		9.3465	175.641	348.451	0.3468	0.9495			0.5865	0.468				0.8807	0.7075					0.9512	0.4937				0.6435	0.4505
		28.6672	197.496	308.857	0.4227	0.8732			0.7145	0.4937				0.8652	0.6667					0.8625	0.4716				0.6814	0.5546
		27.7859	181.191	403.951	0.3409	0.867			0.629	0.5464				0.8236	0.6603					0.8765	0.4605				0.8131	0.4093
		27.0089	289.779	414.117	0.4334	0.9147			0.6251	0.5196				0.8984	0.7839					0.9111	0.5007				0.7695	0.6604
		0	211.499	418.662	0.3356	1			0.6747	0.489				0.9799	0.73					0.9168	0.4555				0.7446	0.4215
		17.399	152.202	396.811	0.2994	0.8974			0.5443	0.5111				0.8978	0.7016					0.8963	0.4783				0.6679	0.4442
		5.5189	250.091	340.124	0.4291	0.9784			0.636	0.5503				0.9508	0.7147					0.9413	0.4845				0.8781	0.3876
		4.275	255.999	419.979	0.3826	0.9836			0.5825	0.4079				0.9187	0.808					1	0.4271				0.7382	0.4516
		24.1168	170.38	344.997	0.3605	0.876			0.7002	0.5171				0.3683	0.4753					1	0.4683				0.8598	0.577
		35.3783	210.074	396.403	0.3824	0.8559			0.5332	0.5342				0.7637	0.4243					1	0.6771				1	0.3984
		11.1731	195.364	398.184	0.3415	0.9459			0.6358	0.5042				0.374	0.4621					0.1841	0.7415				0.7615	0.4186
		61.5973	233.405	428.93	0.4075	0.7912			0.604	0.5317				0.2322	0.4829					-0.139	0.489				0.7362	0.4983
		53.0311	200.682	312.953	0.4477	0.791			0.8362	0.3978				0.3561	0.5002					1	0.3077				0.7412	0.4691
		11.3495	177.477	375.578	0.3346	0.9399			0.5345	0.359				0.1176	0.3735					0.9939	0.4222				0.7985	0.4175
		24.2684	177.473	452.689	0.3083	0.8797			0.9788	0.3637				0.358	0.3048					1	0.2699				0.8261	0.5564
		9.0098	166.825	329.209	0.3482	0.9488			0.8197	0.1928				0.4379	0.316					1	0.4509				0.8362	0.4357
		36.4373	214.829	444.012	0.3614	0.855			0.6673	0.3739				0.541	0.37					1	0.545				0.8814	0.4574
		48.3755	153.159	437.57	0.3153	0.76			1	0.2401				0.4725	0.5653					0.9424	0.4537				0.8055	0.5063
		30.3251	196.378	377.282	0.3753	0.8662			0.7743	0.2462				0.542	0.4769					0.9881	0.5515				0.989	0.5096
		7.8366	188.801	447.093	0.3055	0.9601			0.9588	0.2226				0.3779	0.5912					1	0.5348				0.6828	0.5283
		31.6288	191.487	359.376	0.383	0.8582			0.7125	0.3219				-0.1118	0.4378					0.9554	0.1697				0.5878	0.52
		50.8255	212.699	398.037	0.3983	0.8071			0.4793	0.2314				0.4163	0.4419					1	0.517				0.7507	0.3764
		12.0614	221.103	408.811	0.3632	0.9483			0.6673	0.3959				0.3828	0.6078					1	0.5135				0.8695	0.3653
		55.5936	262.533	375.551	0.4586	0.8252			0.7334	0.3253				0.4399	0.6502					0.9712	0.3654				0.9538	0.5377
		47.7212	259.573	332.702	0.4802	0.8447			0.7397	0.2076				0.3342	0.5611					1	0.2675				0.7486	0.508
		33.2598	200.731	307.848	0.4318	0.8579			0.7049	0.3742				0.4182	0.5201					1	0.4747				0.638	0.4794
		13.0581	233.744	395.936	0.384	0.9471			0.4425	0.2894				0.4513	0.5843					0.9989	0.3239				0.8234	0.6053
		8.9408	231.637	414.573	0.3672	0.9628			0.6172	0.2514				0.4692	0.6006					0.9728	0.5846				0.895	0.4185
		6.0027	166.448	428.132	0.2871	0.9652			0.6444	0.2872				0.426	0.4905					1	0.4194				0.7503	0.4843
		38.3784	224.418	350.51	0.4285	0.854			0.508	0.2171				0.4409	0.5891					0.9104	0.4334				0.9313	0.4246
		29.8379	186.654	405.618	0.348	0.8622			0.5982	0.436				0.3886	0.5781					1	0.4225				0.7065	0.5742
		5.5122	171.417	336.945	0.3443	0.9688			0.7155	0.3415				0.3753	0.4842					1	0.3492				0.7778	0.4784
		28.3135	258.319	336.953	0.4597	0.9012			0.665	0.2985				0.5704	0.6225					1	0.4942				0.9981	0.4536
		27.4822	162.307	366.282	0.3413	0.8552			0.6538	0.1561				0.1124	0.3602					1	0.5053				0.6875	0.5637
		29.677	118.852	400.11	0.2707	0.8002			0.3666	0.3288				0.2383	0.5389					0.9133	0.3893				0.903	0.45
		25.255	222.314	392.12	0.387	0.898			0.5086	0.2663				0.5251	0.5637					0.966	0.4753				0.9451	0.53
		24.5052	181.637	322.431	0.39	0.8811			0.7224	0.2487				0.4868	0.5923					0.995	0.4521				0.9154	0.56
		38.4651	198.661	377.054	0.3861	0.8378			0.8197	0.2737				0.4543	0.5684					1	0.4539				0.836	0.4353
		44.3472	175.055	351.714	0.3842	0.7979			0.4934	0.307				0.3729	0.4596					1	0.4673				0.6846	0.4467
		6.2733	167.472	391.687	0.3073	0.9639			0.7167	0.335				0.3469	0.566					0.9337	0.4906				0.8766	0.3774
		69.8877	171.784	396.085	0.3789	0.7108			0.5901	0.3129				0.5001	0.4888					1	0.5455				0.7547	0.5407
		16.6794	219.015	386.339	0.3789	0.9292			0.8372	0.2807				0.3777	0.5323					0.9471	0.4761				0.8329	0.4409
		15.2364	207.351	414.475	0.3494	0.9315			0.5986	0.4504				0.5676	0.5032					0.9688	0.5334				0.9332	0.5361
		45.325	231.186	376.571	0.4234	0.8361			0.6499	0.4734				0.4797	0.6066					1	0.4211				0.7729	0.5539
		33.1571	271.499	374.21	0.4488	0.8912			0.4859	0.4815				0.5539	0.5057					1	0.4754				0.7984	0.519
		16.8589	214.146	321.385	0.4182	0.927			0.565	0.3434				0.5866	0.5204					0.9617	0.444				0.8843	0.4823
		28.6685	257.815	411.177	0.4106	0.8999			0.653	0.3569				0.2083	0.3897					0.9705	0.5272				0.8731	0.4505
		28.3692	195.066	386.692	0.3662	0.873			0.6087	0.4282				0.4965	0.5326					0.9473	0.4843				0.7292	0.5467
		11.6933	219.97	363.291	0.3894	0.9495			0.6206	0.3958				0.4583	0.5488					0.9733	0.446				0.8714	0.5091
		24.5946	259.436	342.409	0.4534	0.9134			0.6463	0.3927				0.5556	0.5612					1	0.505				0.798	0.5207
		28.0362	181.211	384.445	0.3525	0.866			0.5579	0.4791				0.4573	0.5505					0.9503	0.53				0.9055	0.611
		46.3898	241.246	336.742	0.4607	0.8387			0.6985	0.3862				0.2547	0.5596					1	0.467				0.1247	0.9428
		40.5332	188.931	369.755	0.3829	0.8234			0.6395	0.3114				0.6087	0.6422					0.9308	0.5068				0.1363	0.9298
		38.748	224.656	365.548	0.4188	0.8529			0.6646	0.3811				0.4101	0.5844					0.9832	0.5282				0.0205	1
		32.6919	143.513	377.392	0.3183	0.8145			0.7269	0.463				0.4072	0.6048					0.9355	0.3643				0.6467	0.8701
		28.1094	226.733	373.191	0.4058	0.8897			0.665	0.4326				0.448	0.4864					0.9421	0.531				0.7551	0.7773
		23.6293	235.61	393.436	0.3972	0.9089			0.6067	0.4595				0.3829	0.5045					0.9817	0.4728				0.6823	0.8366
		4.3348	210.228	488.954	0.305	0.9798			0.7116	0.4433				0.4305	0.5558					1	0.5187				0.6476	0.7367
		53.8714	173.016	382.371	0.3724	0.7626			0.6542	0.4578				0.4692	0.4529					0.9114	0.5257				0.7235	0.6649
		44.1612	182.269	420.803	0.3498	0.805			0.533	0.4481				0.2932	0.5311					0.955	0.4171				0.9945	0.6725
		22.9235	200.755	346.055	0.3926	0.8975			0.6288	0.4485				0.5883	0.5718					0.893	0.539				0.7081	0.5871
		7.675	187.485	366.172	0.3477	0.9607			0.733	0.4733				0.4079	0.6036					1	0.5165				0.882	0.5271
		15.2893	257.012	252.024	0.5193	0.9439			0.6516	0.4964				0.3353	0.5176					1	0.4831				0.4828	0.5672
		129.415	40.2331	11.2537	0.9378	0.2372			0.5797	0.3835				0.3126	0.4299					1	0.5235				0.4371	0.6061
		91.3242	0	0	1	0			0.5211	0.3947				0.3794	0.5451					0.9727	0.5164				0.6697	0.6359
		126.706	10.1954	0	1	0.0745			0.6876	0.4439				0.5044	0.6174					0.9863	0.5311				0.587	0.7475
		134.953	0	0.8533	0.9937	0			0.6208	0.5651				0.4358	0.4486					0.989	1				0.5664	0.5961
		118.425	8.7957	0	1	0.0691			0.6925	0.4532				0.5951	0.6576					0.1588	1				0.6452	0.468
		92.0135	19.7321	9.5352	0.9214	0.1766			0.5869	0.598				0.2652	0.5157					0.8681	0.4468				0.4764	0.5289
		163.254	0	0	1	0			0.6596	0.4256				0.4272	0.5674					0.8056	0.4483				0.6369	0.677
		133.857	0	0	1	0			0.6524	0.425				0.5794	0.6396					0.8628	0.636				0.5015	0.5083
		118.755	0	0	1	0			0.7509	0.4717				0.3564	0.4751					0.8937	0.3933				0.4985	0.5711
									0.6689	0.4587				0.486	0.5366					0.8809	0.456				0.6179	0.5878
									0.7513	0.4557				0.6363	0.5479					0.9933	0.4251				0.6144	0.5252
									0.6776	0.4812				0.473	0.621					0.9166	0.4068				0.6889	0.4969
									0.8063	0.4184				0.5332	0.528					0.9829	0.4357				0.5488	0.6069
									0.5981	0.3966				0.326	0.5876					0.8718	0.4321				0.618	0.6224
									0.6341	0.4486				0.5044	0.5885					0.9543	0.3672				0.4303	0.5623
									0.6338	0.1739				0.3349	0.516					0.8122	0.4133				0.5755	0.5619
									0.6848	0.5537				0.6278	0.7142					0.9643	0.3518				0.5028	0.6307
									0.7246	0.3651				0.7317	0.6374					0.8918	0.3798				0.5633	0.5663
									0.6977	0.4675				0.7577	0.6395					0.9274	0.4757				0.6218	0.6048
									0.7302	0.4355				0.7433	0.6515					0.7984	0.4571				0.602	0.5182
									0.8155	0.3481				0.9391	0.6192					0.9281	0.474				0.6272	0.6258
									0.6886	0.3926				1	0.5454					0.9022	0.4637				0.4915	0.5751
									0.5399	0.5277				0.759	0.5271					0.9578	0.4191				0.5884	0.5532
									0.8851	0.2779				0.9	0.4638					0.8129	0.4413				0.4876	0.6494
									0.541	0.2824				0.6708	0.6743					0.9269	0.4294				0.3663	0.5703
									0.7039	0.3227				0.753	0.6444					0.9007	0.4395				0.4878	0.6613
									0.8508	0.4364				0.8164	0.5835					0.8886	0.4908				0.5244	0.6449
									0.679	0.4292				0.7234	0.5927					0.8728	0.4856				0.6228	0.5655
									0.6868	0.4866				0.7455	0.7251					0.9519	0.3725				0.6241	0.6458
									0.7526	0.5197				0.7806	0.6533					0.9083	0.5097				0.6099	0.6377
									0.682	0.5603				0.6516	0.6857					0.9411	0.4689				0.4466	0.5773
									0.6634	0.4606				0.8419	0.6369					0.9872	0.4927				0.4864	0.4909
									0.6073	0.4342				0.8066	0.6481					0.9623	0.4378				0.6569	0.5775
									0.7457	0.4817				0.7298	0.6281					0.8125	0.4523				0.4617	0.4653
									0.6522	0.4025				0.8573	0.5498					0.8275	0.439				0.4588	0.5054
									0.7765	0.4306				0.8018	0.6764					0.9713	0.5405				0.4882	0.5693
									0.6701	0.4485				0.7646	0.768					0.9019	0.5036				0.5576	0.6465
									0.6505	0.5672				0.8238	0.6777					0.8976	0.4902				0.482	0.665
									0.7247	0.486				0.751	0.6802					0.9596	0.4312				0.4721	0.5732
									0.7474	0.4913				0.7862	0.6668					0.9906	0.3956				0.6023	0.54
									0.6959	0.4893				0.6873	0.7156					0.9691	0.4808				0.4586	0.6259
									0.6227	0.5552				0.807	0.7352					1	0.439				0.713	0.564
									0.7006	0.3391				0.7847	0.7452					0.9811	0.4825				0.5173	0.5686
									0.7232	0.4246				0.8127	0.6712					0.8396	0.5624				0.5137	0.6033
									0.9065	0.3686				0.7652	0.7165					0.8246	0.5182				0.6428	0.7432
									0.7884	0.4495				0.8687	0.7677					0.9099	0.4306				0.6317	0.6349
									0.5835	0.3655				0.8932	0.7234					0.943	0.4584				0.6155	0.6444
									0.7679	0.5099				0.7452	0.6488					0.97	0.4775				0.6005	0.6136
									0.5153	0.435				0.7535	0.6798					0.9234	0.4741				0.5705	0.602
									0.3996	0.6104				0.8076	0.6843					0.9135	0.4932				0.5451	0.6029
									0.4634	0.4855				0.7863	0.7488					1	0.4511				0.5606	0.5186
									0.3882	0.4592				0.7696	0.665					0.8429	0.4328				0.4653	0.5211
									0.5806	0.4935				0.8471	0.6756					1	0.3672				0.5861	0.5638
									0.4063	0.5773				0.8311	0.742					0.8753	0.5359				1	0.6574
									0.4887	0.5513				0.817	0.6943					0.9912	0.4489				0.883	0.7334
									0.5214	0.4898				0.75	0.7452					0.9541	0.4669				0.8304	0.8063
									0.3536	0.5689				0.7923	0.7182					0.896	0.4828				0.7768	0.5876
									0.6432	0.4611				0.8547	0.6813					0.9256	0.5265				0.9494	0.6995
									0.3979	0.4404				0.7809	0.7762					0.9988	0.5444				1	0.6053
									0.413	0.5068				0.7767	0.7849					0.9337	0.5219				0.9075	0.5584
									0.4163	0.4193				0.8007	0.6952					0.9132	0.4951				0.8779	0.4463
									0.3766	0.3946				0.7531	0.726					0.9213	0.546				0.8482	0.6668
									0.452	0.636				0.7711	0.7278					0.8172	0.6424				1	0.4688
									0.2873	0.4956				0.8485	0.7243					0.8617	0.6881				0.9443	0.7192
									0.4892	0.5453				0.8494	0.78					0.9226	0.6707				0.8236	0.6057
									0.5689	0.5436				0.8155	0.6541					0.9086	0.7647				0.8785	0.6081
									0.5511	0.6182				0.8271	0.7595					0.9302	0.7064				0.978	0.6927
									0.3375	0.4816				0.7994	0.7326					0.8615	0.6846				0.9804	0.5504
									0.3369	0.6134				0.8426	0.7195					0.8938	0.6812				0.9454	0.6482
									0.2442	0.5722				0.85	0.7263					0.8321	0.6339				0.9414	0.5967
									0.4557	0.6326				0.7901	0.69					0.8803	0.7056				0.9937	0.5593
									0.7994	0.554				0.8449	0.7415					0.8057	0.6322				0.9462	0.6052
									0.6401	0.5209				0.8221	0.8036					0.8944	0.7445				0.9992	0.6761
									0.4938	0.4856				0.8369	0.7018					0.8552	0.6319				0.9014	0.6852
									0.3477	0.4658				0.7861	0.6693					0.8149	0.7555				0.9575	0.7377
									0.6458	0.5185				0.8181	0.7126					0.8845	0.6878				0.812	0.718
									0.439	0.6548				0.7422	0.6856					0.8052	0.6592				0.9912	0.6657
									0.5839	0.3809				0.8327	0.5461					0.8376	0.668				1	0.5207
									0.2874	0.4716				0.8098	0.7103					0.8382	0.6429				0.7866	0.7369
									0.5127	0.5048				0.7684	0.7153					0.8197	0.652				0.9692	0.6513
									0.4076	0.5556				0.7538	0.7076					0.8596	0.6896				0.8387	0.719
									0.4304	0.3657				0.7209	0.7128					0.9047	0.6477				1	0.4395
									0.5507	0.446				0.7593	0.7404					0.9275	0.744				0.826	0.7114
									0.5186	0.7863				0.8307	0.7355					0.8921	0.7269				0.9324	0.6626
									0.4948	0.5167				0.7354	0.7499					0.8803	0.7269				0.9482	0.6735
									0.6017	0.5008				0.753	0.7006					0.8939	0.7102				1	0.5689
									0.4337	0.5115				0.8063	0.7371					0.8845	0.6977				0.9428	0.7429
									0.4475	0.5738				0.8293	0.7409					0.8606	0.7028				0.8093	0.5749
									0.4284	0.4815				0.7685	0.7108					0.823	0.6249				0.9489	0.606
									0.5411	0.635				0.7898	0.7365					0.6299	0.4074				0.892	0.5438
									0.485	0.6133				0.7796	0.7149					0.6938	0.3467				1	0.6196
									0.6681	0.665				0.8108	0.696					-0.2315	0.1348				0.8372	0.659
									0.4804	0.559				0.7332	0.7151					0.9059	0.1742				1	0.5518
									0.2719	0.5268				0.8133	0.7441					0.5468	0.371				0.8876	0.6926
									0.4663	0.4728				0.8341	0.7481					0.7427	0.4933				0.7772	0.6131
									0.2645	0.5079				0.7689	0.7193					0.669	0.4679				1	0.63
									0.1508	0.4834				0.7885	0.6953					0.7495	0.3221				0.9475	0.5735
									0.2577	0.3935				0.7865	0.7613					0.6621	0.4438				1	0.5648
									0.6098	0.607				0.7934	0.6976					0.7891	0.3655				1	0.7018
									0.4183	0.5027				0.8268	0.7186					0.8118	0.3725				0.9139	0.6889
									0.2208	0.5195				0.8072	0.6933					0.6831	0.4726				0.9096	0.7119
									0.5327	0.4046				0.8324	0.7014					0.7339	0.4013				0.8602	0.6433
									0.2919	0.5123				0.789	0.7072					0.3352	0.1505				1	0.588
									0.3681	0.4205				0.8253	0.718					0.6621	0.4184				1	0.6135
									0.5497	0.5334				0.8265	0.7594					0.8483	0.4085				0.8277	0.682
									0.5203	0.4613				0.8474	0.7396					0.6233	0.4854				0.9755	0.5325
									0.4608	0.3984				0.0491	0.1484					0.6915	0.4744				1	0.4497
									0.4449	0.5059				0.8458	0.4065					1	0.2592				0.7467	0.581
									0.4303	0.5985				0.5603	0.2436					0.6189	0.3735				0.8011	0.6449
									0.5101	0.6251				0.589	0.3224					0.7314	0.385				0.9218	0.4793
									0.3862	0.4436				0.7032	0.466					0.9946	0.4325				0.7301	0.5588
									0.5032	0.6057				0.7374	0.4272					0.4504	0.3374				0.8378	0.5985
									0.348	0.5303				-0.0528	0.2195					0.7951	0.3217				0.9335	0.6468
									0.4755	0.5258				0.4905	0.3382					0.6521	0.2571				0.9536	0.595
									0.3764	0.404				0.5467	0.3785					0.8691	0.3561				0.8135	0.6212
									0.5591	0.5931				0.3237	0.281					0.6241	0.3358				1	0.5984
									0.6725	0.5612				0.6153	0.3317					0.5507	0.2549				1	0.741
									0.5839	0.4153				0.6908	0.3868					0.7449	0.3887				1	0.5895
									0.5222	0.4915				0.8385	0.3559					0.5293	0.3615				1	0.7061
									0.6498	0.6224				0.5737	0.3114					0.6696	0.2632				1	0.6786
									0.4883	0.5578				0.7049	0.3561					0.9092	0.2732				0.9707	0.5491
									0.0089	0.3108				0.7389	0.525					0.7304	0.3729				0.8177	0.4515
									0.3157	0.5493				0.6852	0.486					0.7789	0.4301				1	0.5156
									0.3471	0.561				0.7582	0.2727					0.8262	0.3182				0.8073	0.6623
									0.5778	0.5519				0.9807	0.4177					0.7261	0.5055				0.8179	0.7029
									0.5231	0.5789				0.6541	0.4314					1	0.3602				0.915	0.6351
									0.3832	0.4384				0.7252	0.418					0.6688	0.3475				0.835	0.6283
									0.5682	0.4582				0.8789	0.2799					0.84	0.3372				0.8417	0.6996
									0.5228	0.4925				0.8225	0.329					0.7897	0.4525				0.9232	0.689
									0.4726	0.5381				0.6161	0.4538					0.9141	0.3819				1	0.6382
									0.3757	0.5071				0.6858	0.4454					1	0.1849				1	0.5846
									0.4129	0.5851				0.6814	0.3855					0.8374	0.3499				1	0.6358
									0.623	0.518				0.4576	0.2928					0.8717	0.4161				1	0.5157
									0.436	0.4803				0.7197	0.2424					0.9019	0.3795				0.9973	0.5449
									0.3769	0.5191				0.5503	0.4382					0.8358	0.479				0.8303	0.6888
									0.5002	0.4554				0.5993	0.3635					0.9128	0.3583				1	0.6214
									0.5642	0.4365				0.7017	0.3513					0.8912	0.4239				1	0.6877
									0.3075	0.4949				0.5314	0.451					0.8939	0.3701				0.9741	0.5471
									0.42	0.5085				0.8134	0.3396					1	0.301				0.9159	0.6105
									0.4537	0.5559				0.5627	0.5367					0.8486	0.3407				0.9937	0.5445
									0.4136	0.4231				0.7081	0.3623					0.8675	0.3279				0.8663	0.6272
									0.2819	0.4569				0.7509	0.4047					1	0.3609				0.762	0.6767
									0.3201	0.0901				0.6043	0.4105					0.8308	0.4207				1	0.5652
									0.7826	0.2944				0.6112	0.3151					0.8031	0.3354				1	0.6811
									0.194	0.2182				0.5084	0.4217					0.7902	0.28				0.9421	0.5354
									0.2534	0.2318				0.7181	0.3857					1	0.3821				0.9014	0.6622
									0.7436	0.2633				0.5786	0.4911					0.7722	0.3084				0.9059	0.5632
									0.6337	0.3139				0.4562	0.5006					0.945	0.3635				0.9149	0.6493
									0.48	0.3241				0.5906	0.5199					0.6916	0.3041				0.9198	0.6338
									0.5975	0.3126				0.634	0.4324					0.9532	0.2635				0.6779	1
									0.7257	0.1845				0.6367	0.2999					0.8034	0.3433				0.2379	1
									0.1968	0.3876				0.7897	0.3156					0.8085	0.495				0.7605	0.1619
									0.7462	0.2153				0.6721	0.5643					0.8089	0.4275				1	0.1157
									0.404	0.1845				0.5412	0.4793					0.8241	0.4262				0.713	0.2432
									0.5524	0.2818				0.772	0.3688					0.8943	0.4921				0.895	0.2812
									0.2764	0.328				0.5185	0.401					0.8596	0.4549				0.9716	0.3627
									0.5745	0.3946				0.5526	0.4508					0.9088	0.4314				0.8294	0.3939
									0.5738	0.2857				0.6647	0.5227					0.923	0.4568				1	0.1754
									-0.1314	0.1634				0.7148	0.5296					0.745	0.4077				0.771	0.4436
									0.5029	0.3328				0.6258	0.4288					0.8487	0.5568				0.9519	0.3032
									0.6693	0.3117				0.604	0.5868					0.8523	0.3966				0.7685	0.5267
									0.5192	0.2075				0.8882	0.5445					0.9183	0.4088				0.8865	0.3572
									0.6358	0.3529				0.6697	0.4883					0.8873	0.4797				0.7363	0.4177
									0.77	0.2776				0.4687	0.4999					0.8102	0.4864				1	0.3146
									0.5138	0.3731				0.6131	0.3871					0.7305	0.7943				0.7749	0.4876
									0.4482	0.2561				0.8265	0.3823					-0.3	0.0857				0.6523	0.4822
									0.5123	0.3313				0.826	0.4469					-0.3	0.0304				0.8487	0.5101
									0.626	0.4095				0.4934	0.3644					1	0.226				0.8109	0.4559
									0.3803	0.3438				0.6579	0.4749					0.9354	0.4137				0.7982	0.3674
									0.3497	0.3422				0.673	0.3943					1	0.3514				0.7908	0.4495
									0.4292	0.3765				0.4862	0.4261					0.8631	0.4425				0.783	0.358
									0.3754	0.379				0.8536	0.5118					0.9765	0.2906				0.7482	0.4475
									0.5933	0.44				0.6841	0.3564					0.8548	0.3344				0.7811	0.4992
									0.3654	0.3948				0.5571	0.5201					0.9274	0.2962				0.8269	0.5473
									0.3607	0.3881				0.7349	0.5121					0.7998	0.2851				0.7212	0.372
									0.6934	0.2855				0.8264	0.4298					0.7741	0.4168				0.7924	0.4113
									0.8238	0.2952				0.8387	0.4629					0.9603	0.2523				0.5832	0.3508
									0.4544	0.3736				0.6933	0.4159					0.9814	0.3624				0.6451	0.4694
									0.5149	0.4936				0.5245	0.3829					1	0.2838				0.6892	0.6058
									0.8087	0.4551				0.8213	0.4558					1	0.3185				0.8344	0.5131
									0.5657	0.2604				0.6985	0.4472					1	0.3057				0.6922	0.5742
									0.4417	0.3728				0.5516	0.488					1	0.3123				0.7687	0.4025
									0.3687	0.3741				0.4155	0.3834					0.6298	0.3213				0.8876	0.3924
									0.525	0.4144				0.4722	0.361					1	0.3303				0.8685	0.4801
									0.664	0.4042				0.7623	0.4665					1	0.3238				0.705	0.4674
									0.4486	0.4015				0.6873	0.4028					0.7628	0.4166				0.7187	0.4629
									0.5493	0.5023				0.634	0.5003					1	0.3452				0.8011	0.4574
									0.6749	0.4082				0.7313	0.5414					0.8276	0.3982				0.8231	0.434
									0.6161	0.2759				0.6588	0.4704					0.8655	0.4644				0.8176	0.4987
									0.7106	0.4462				0.676	0.4581					0.7568	0.3799				0.7183	0.5563
									0.623	0.4222				0.6887	0.4777					1	0.298				0.6215	0.4443
									0.1059	0.3019				0.6356	0.4624					0.9203	0.36				0.6209	0.3545
									0.475	0.4116				0.5555	0.4769					0.939	0.3849				0.7877	0.4276
									0.5201	0.4447				0.7217	0.4729					0.8555	0.4137				0.8687	0.5023
									0.9405	0.3841				0.6527	0.4956					1	0.3695				0.7452	0.4222
									0.5453	0.3629				0.5065	0.4115					0.6929	0.4251				0.8771	0.5785
									0.4671	0.4077				0.5378	0.4059					0.9402	0.3714				0.7982	0.3836
									0.4095	0.4501				0.7485	0.4664					0.8172	0.3452				0.8172	0.5061
									0.5074	0.3815				0.6047	0.4948					0.8566	0.4438				0.8769	0.485
									0.4634	0.485				0.9105	0.4654					1	0.4				0.7727	0.4617
									0.5565	0.4829				0.5722	0.3527					0.9583	0.4502				0.7921	0.3957
									0.5969	0.3615				0.7434	0.3686					0.8334	0.3213				0.8092	0.4527
									0.4274	0.41				0.6321	0.4482					0.7904	0.3316				0.77	0.5069
									0.3715	0.4782				0.52	0.413					0.9809	0.361				0.7948	0.4155
									0.8866	0.4129				0.7796	0.5027					0.9909	0.3846				0.8359	0.3739
									0.6337	0.4209				0.6692	0.4925					0.712	0.2482				0.7476	0.47
									0.4114	0.422				0.6607	0.2094					0.7374	0.3361				0.8654	0.4416
									0.3362	0.2768				0.7604	0.3905					0.7771	0.218				0.705	0.5131
									0.3186	0.3261				1	0.3337					0.7092	0.4525				0.6921	0.4244
									0.5442	0.4103				0.8206	0.4202					1	0.3326				0.7746	0.6019
									0.5695	0.5133				0.9535	0.3352					0.7719	0.4888				0.7231	0.4298
									0.5106	0.5404				0.9487	0.3175					0.7844	0.3914				0.845	0.4624
									0.7614	0.4349				0.9208	0.4785					1	0.4923				0.7968	0.421
									1	0.3153				0.8959	0.3497					1	0.2892				0.7527	0.4755
									0.7041	0.4025				0.7311	0.2953					0.8578	0.3771				0.6342	0.489
									0.6243	0.5058				0.8519	0.4453					0.788	0.3132				0.9541	0.4346
									0.3133	0.4585				0.8671	0.4382					0.728	0.5486				0.8259	0.4622
									0.5755	0.4517				0.9488	0.3791					0.678	0.4129				0.7925	0.691
									0.572	0.486				0.898	0.3752					0.8748	0.4796				0.8677	0.4896
									0.6198	0.4268				1	0.3396					0.9167	0.2999				0.9585	0.3852
									0.609	0.481				0.936	0.4954					0.9651	0.3653				1	0.1441
									0.5279	0.5997				0.6942	0.3729					0.7592	0.3806				0.9766	0.5867
									0.6299	0.4068				0.8279	0.3844					0.8449	0.3701				1	0.4175
									0.4614	0.6131				0.809	0.3909					0.8029	0.3365				1	0.4751
									0.3498	0.4826				0.8631	0.3975					0.7258	0.472				0.8552	0.4031
									0.5046	0.5497				1	0.387					0.8169	0.3197				0.7821	0.383
									0.5282	0.5767				1	0.2946					0.8431	0.3894				0.9151	0.4736
									0.5253	0.4421				0.8355	0.3849					0.9199	0.3807				0.951	0.4698
									0.5378	0.4534				1	0.3859					1	0.4012				1	0.3504
									0.4561	0.4519				0.8416	0.4767					0.9359	0.4363				1	0.2971
									0.5029	0.5592				0.9283	0.3428					1	0.4289				0.9325	0.4534
									0.3955	0.5093				0.8902	0.4172					0.9145	0.6853				0.9093	0.3568
									0.5454	0.4717				0.9525	0.3906					0.8285	0.743				0.9694	0.4142
									0.3852	0.4707				0.875	0.4104					0.9516	0.8078				0.8131	0.4247
									0.301	0.4175				1	0.4381					0.921	0.6765				1	0.3864
									0.6197	0.4521				0.7356	0.3664					1	0.4602				1	0.3855
									0.5904	0.4774				0.9287	0.3512					0.8836	0.8903				0.9692	0.3863
									0.3907	0.4859				0.912	0.3873					0.7869	0.5788				1	0.3984
									0.3971	0.4797				0.8713	0.4132					1	0.5147				0.9958	0.3355
									0.5318	0.5566				0.8465	0.4407					0.9915	0.4987				0.8837	0.3738
									0.6225	0.4354				0.8881	0.4675					0.9273	0.5518				0.9891	0.342
									0.5128	0.5467				0.8823	0.4193					0.9896	0.6191				1	0.2882
									0.8451	0.4907				0.904	0.4154					0.8706	0.6478				0.9983	0.4469
									1	0.6622				1	0.3099					0.9361	0.5084				0.7704	0.4606
									0.8694	0.6616				0.7969	0.425					0.9553	0.5825				0.8966	0.4824
									1	0.5202				0.9132	0.4009					1	0.6394				0.9737	0.3785
									1	0.5802				0.8713	0.4674					0.8585	0.4479				0.9055	0.4514
									0.9325	0.5754				0.815	0.4152					0.9556	0.5597				0.9657	0.3725
									1	0.5115				1	0.4262					0.8991	0.4745				1	0.4889
									0.952	0.6596				0.9277	0.3871					0.8665	0.5264				0.9912	0.4212
									1	0.5655				0.9106	0.428					0.8693	0.6007				0.94	0.5242
									0.8709	0.5244				0.868	0.3877					0.9073	0.5714				0.8785	0.3806
									0.8756	0.5335				0.9907	0.529					0.8926	0.632				0.8969	0.4579
									0.6579	0.6787				0.898	0.4764					0.9609	0.475				0.9917	0.547
									0.7734	0.5958				0.8471	0.4478					0.7875	0.5228				0.9841	0.4955
									1	0.5732				0.9398	0.4591					1	0.471				0.8581	0.454
									0.6188	0.6776				0.8483	0.5445					1	0.4918				0.9521	0.4558
									0.8005	0.5363				0.8801	0.4711					0.9531	0.6191				0.994	0.3921
									0.9232	0.6692				0.7806	0.3334					1	0.4878				0.976	0.4658
									0.7355	0.5802				0.8221	0.47					0.8413	0.5236				0.8106	0.4469
									0.9008	0.546				0.8624	0.4874					0.9729	0.6005				0.9022	0.544
									0.8913	0.6321				0.939	0.4587					1	0.4683				0.838	0.5072
									0.7968	0.6358				0.8043	0.488					1	0.6114				0.8933	0.5283
									0.8249	0.4175				0.7632	0.3414					0.824	0.5577				1	0.4549
									0.9437	0.6071				0.8194	0.5236					0.9916	0.6626				1	0.407
									0.664	0.6489				0.9361	0.4185					0.9233	0.5552				0.8364	0.4853
									0.8622	0.6528				0.8353	0.4364					0.9761	0.5709				0.9287	0.4615
									0.8929	0.6098				0.8239	0.4552					0.9295	0.546				1	0.3849
									0.6946	0.5189				0.9467	0.4945					0.9578	0.5296				1	0.5326
									0.6634	0.5659				0.8508	0.4452					0.9165	0.464				0.8806	0.405
									0.7853	0.623				0.8306	0.4605					0.8717	0.5005				0.8011	0.5906
									0.9036	0.65				0.8284	0.4449					1	0.5758				0.9018	0.3856
									0.5927	0.5635				0.8369	0.4398					0.9104	0.554				0.8634	0.4312
									0.8606	0.5071				0.9732	0.4259					1	0.4961				1	0.4582
									0.7859	0.6003				0.9715	0.4647					0.8901	0.5596				0.8513	0.582
									0.7326	0.6347				0.91	0.4693					0.9299	0.4199				0.8999	0.5907
									0.8983	0.6515				0.9905	0.4551					0.9586	0.5424				0.9342	0.3996
									0.8188	0.6644				0.8979	0.4528					1	0.6265				0.8744	0.5561
									0.7091	0.6371				0.9065	0.456					0.9254	0.6086				1	0.5287
									0.7888	0.6075				0.8267	0.4283					0.9039	0.3751				1	0.4476
									0.8002	0.6334				0.9366	0.3842					0.9916	0.4288				0.9776	0.5208
									0.7736	0.6206				1	0.4187					1	0.5052				0.8835	0.532
									0.6422	0.5587				0.8323	0.4505					0.8919	0.5708				0.9705	0.4468
									0.8224	0.5855				0.9906	0.4804					0.4091	1				0.8615	0.4174
									0.7931	0.6886				0.8512	0.4596					0.8287	0.2659				0.9125	0.5287
									1	0.5643				0.8934	0.4428					0.988	0.3075				0.889	0.6605
									0.756	0.6491				0.9439	0.4267					0.9663	0.2626				0.9914	0.5588
									0.6774	0.5984				0.9289	0.4639					0.963	0.5748				0.9525	0.4098
									0.8684	0.6545				0.9424	0.3715					1	0.4451				1	0.4554
									0.6502	0.6484				0.805	0.4415					0.9584	0.4698				0.927	0.5725
									0.5941	0.6604				0.8319	0.4471					1	0.3835				1	0.4743
									0.821	0.6111				0.8998	0.4589					1	0.3925				0.9596	0.542
									0.9631	0.4318				0.8004	0.4998					1	0.4061				0.9412	0.4264
									0.816	0.5287				0.902	0.5281					1	0.3855				1	0.5357
									0.7443	0.577				0.8674	0.4578					0.9285	0.3268				1	0.5601
									0.6632	0.5832				0.8808	0.4308					1	0.3792				1	0.5002
									0.7574	0.6321				0.8482	0.3887					0.8903	0.4038				0.9879	0.6558
									0.6448	0.5516				0.8759	0.5253					1	0.391				0.9958	0.4801
									0.6526	0.5812				0.9199	0.4834					0.9334	0.3811				0.855	0.5599
									0.75	0.5648				0.8181	0.4019					1	0.4395				0.8821	0.6094
									0.6288	0.6501				0.8973	0.5216					0.9647	0.4541				0.8917	0.6484
									0.767	0.5677				0.936	0.4831					0.8753	0.4373				0.8959	0.4643
									0.7028	0.5793				1	-0.0313					0.9678	0.4715				0.9249	0.4241
									0.7234	0.556				0.8654	0.3822					0.8845	0.3875				0.998	0.4263
									0.7901	0.6178				1	0.3497					0.9319	0.2996				0.9687	0.5142
									0.8301	0.6141				0.9182	0.2914					1	0.4939				0.9981	0.5579
									0.8348	0.6478				0.8746	0.4716					1	0.4569				0.9605	0.5523
									0.8154	0.6447				0.9055	0.508					1	0.3682				0.9486	0.6344
									0.7164	0.56				0.8587	0.3556					0.9939	0.4351				0.8841	0.6167
									0.746	0.5584				0.995	0.3983					1	0.4589				0.8734	0.4619
									0.8367	0.5764				0.9583	0.5117					1	0.3816				1	0.5448
									0.7921	0.5215				0.9416	0.4745					1	0.5002				0.9972	0.4938
									1	0.6406				0.9984	0.3578					0.9134	0.4193				0.9946	0.5673
									0.9533	0.6234				1	0.2806					1	0.2872				1	0.5302
									0.9163	0.5449				0.9514	0.4417					1	0.2766				0.9243	0.5334
									1	0.5463				0.9623	0.4617					1	0.3946				1	0.6289
									0.7004	0.5952				0.7813	0.409					1	0.38				1	0.595
									0.7334	0.3691				1	0.3866					1	0.3276				0.9486	0.539
									0.6328	0.6842				0.9299	0.4109					1	0.3361				1	0.5426
									0.6484	0.6436				0.8997	0.4838					1	0.4728				0.9631	0.521
									0.7019	0.5759				0.8846	0.5048					0.909	0.5053				0.8992	0.6518
									0.7983	0.5334				0.8855	0.3493					0.8565	0.4651				0.8395	0.4705
									0.7114	0.578				0.8419	0.5348					1	0.4076				0.9581	0.6042
									0.7847	0.6677				0.9134	0.3308					0.8236	0.4526				0.8948	0.5419
									0.7217	0.7649				0.8931	0.3627					0.9817	0.4869				1	0.5207
									0.7506	0.1781				0.8574	0.4019					0.7827	0.4877				0.8168	0.633
									0.5983	0.2564				0.8215	0.4126					0.9202	0.6238				0.9145	0.5734
									0.7748	0.1987				0.834	0.5188					0.8133	0.7117				0.9242	0.5415
									0.5432	0.4265				0.8364	0.465					0.7782	0.4541				0.9896	0.6462
									0.759	0.3731				0.9379	0.3762					0.8906	0.4903				0.9404	0.6096
									0.7721	0.3562				0.9473	0.4187					0.9164	0.4781				0.898	0.5638
									1	0.1369				1	0.3463					0.7468	0.5146				0.9557	0.5934
									0.2482	0.289				0.9119	0.4389					0.8255	0.5204				0.9411	0.5451
									0.5574	0.368				0.7947	0.4119					0.8944	0.5221				0.8542	0.6268
									0.8459	0.3484				1	0.3227					0.8565	0.5741				0.915	0.5034
									1	0.3297				0.9589	0.4888					0.8379	0.6862				0.9811	0.6987
									0.8632	0.3703				0.9149	0.3875					0.7856	0.6347				1	0.4567
									0.6749	0.3816				0.9137	0.3531					0.9123	0.6934				1	0.4754
									0.8267	0.2796				0.8569	0.4561					0.8047	0.7664				0.9206	0.5232
									0.659	0.4134				0.7015	0.3946					0.9342	0.6512				0.8904	0.5642
									0.7174	0.3171				0.7684	0.4305					0.8942	0.6611				0.9418	0.5312
									0.575	0.3569				0.8333	0.4087					0.8957	0.6369				0.9781	0.5002
									0.5685	0.3522				0.8557	0.3992					1	0.6022				0.9433	0.494
									0.6536	0.3516				0.9735	0.3639					0.8251	0.6712				0.9166	0.577
									1	0.2136				0.8777	0.3692					0.8049	0.5911				1	0.3852
									1	0.2933				0.7959	0.5181					0.8945	0.6487				0.9988	0.5359
									0.8775	0.497				0.8176	0.3715					0.9088	0.602				0.9467	0.56
									0.7847	0.3787				0.8755	0.3606					1	0.556				1	0.5768
									0.6956	0.3864				0.9115	0.4166					0.8757	0.5567				0.9546	0.4329
									0.8374	0.3805				0.8221	0.4062					0.872	0.5953				0.901	0.4288
									0.6352	0.3679				0.9696	0.4284					1	0.594				0.9062	0.4786
									0.8154	0.4119				0.9253	0.3758					1	0.5606				0.9951	0.5222
									0.5605	0.3137				0.9317	0.3755					0.728	0.6417				0.905	0.4825
									0.8026	0.4023				0.8772	0.2839					0.8417	0.5581				0.8089	0.5234
									0.7655	0.3605				0.8828	0.3798					0.9872	0.3527				0.9497	0.6258
									0.5815	0.3579				0.9362	0.5447					0.8587	0.4929				0.887	0.5744
									0.8567	0.3558				0.9017	0.3668					0.9991	0.4179				0.9327	0.5614
									0.8903	0.3209				0.9119	0.4106					1	0.594				0.9651	0.4877
									0.6549	0.4398				0.9966	0.2693					0.8321	0.4655				0.8994	0.6114
									0.7579	0.3768				0.8795	0.3459					0.7739	0.3811				1	0.4502
									0.8374	0.4326				0.9742	0.4157					0.9378	0.4426				0.9863	0.5212
									0.6111	0.4426				0.9175	0.4143					1	0.4094				1	0.5655
									0.8253	0.3595				0.9631	0.337					0.9412	0.5043				0.9697	0.4794
									0.7449	0.4015				0.8363	0.409					0.8152	0.5763				0.8776	0.5724
									0.6757	0.3253				0.7607	0.3845					0.9189	0.5163				0.9312	0.5017
									0.7399	0.3692				1	0.3323					0.8847	0.5944				0.9237	0.5126
									0.5692	0.4578				0.9707	0.3228					0.9721	0.4721				0.9644	0.5632
									0.753	0.4697				0.791	0.4136					0.8345	0.4129				0.9689	0.5074
									0.6267	0.4933				0.8712	0.3797					0.9168	0.4565				0.8858	0.5239
									0.8012	0.3754				0.8155	0.3625					0.857	0.6079				0.8009	0.1798
									0.7824	0.3972				0.9654	0.4142					0.8026	0.5095				0.5612	0.3838
									0.7849	0.4259				0.9378	0.4155					0.9032	0.445				0.816	0.3681
									0.7905	0.4634				0.9962	0.4298					0.957	0.5416				0.038	1
									0.8048	0.4198				1	0.3573					0.8614	0.5561				0.7539	0.6334
									0.8093	0.4113				0.9248	0.4149					0.9456	0.4685				1	0.4379
									0.7996	0.4055				0.8946	0.4117					0.9001	0.495				0.852	0.292
									0.6672	0.4356				0.8926	0.3921					1	0.4279				0.8986	0.4483
									0.8203	0.4057				0.9021	0.4511					0.9451	0.4931				1	0.6593
									0.8013	0.4075				0.9412	0.4093					0.9327	0.4432				1	0.4941
									0.8755	0.3628				0.8911	0.4493					0.959	0.4054				1	0.3817
									0.7643	0.4448				0.9471	0.4104					1	0.3969				1	0.3784
									0.748	0.4581				0.8732	0.4529					1	0.4715				1	0.3784
									0.7478	0.3392				0.8901	0.4084					1	0.4628				0.797	0.5099
									0.7804	0.4555				0.9154	0.4497					1	0.4355				0.9308	0.4211
									0.7209	0.4483				0.9939	0.4562					1	0.4159				0.8903	0.3948
									0.7704	0.4404				0.9721	0.41					0.9795	0.4054				0.7639	0.45
									0.7488	0.4411				0.8965	0.4548					1	0.4709				0.8862	0.4819
									0.8507	0.4008				0.8882	0.314					1	0.4788				0.9138	0.4591
									0.8137	0.4716				0.8706	0.3694					1	0.4822				0.9427	0.4813
									0.7242	0.4401				0.9165	0.3879					1	0.4742				0.916	0.5104
									0.755	0.4541				0.9427	0.3684					1	0.4463				0.8727	0.612
									0.7034	0.4852				0.7729	0.472					1	0.5038				0.8181	0.4484
									0.7519	0.4422				1	0.3524					0.9889	0.4674				1	0.3832
									0.7583	0.4647				0.923	0.4312					1	0.4389				0.9629	0.4144
									0.5172	0.4698				0.8348	0.4282					0.9425	0.4773				0.9509	0.4063
									1	0.3609				0.9042	0.3644					0.8915	0.4862				0.835	0.4162
									0.7696	0.4925				0.8007	0.4885					0.9982	0.3862				0.9294	0.4869
									0.6287	0.512				0.8651	0.3723					1	0.4847				0.8666	0.4202
									0.7495	0.441				1	0.4221					1	0.3919				0.9392	0.4824
									0.901	0.4076				0.7845	0.451					1	0.3667				0.9639	0.4833
									0.7928	0.3906				0.9174	0.4337					1	0.4867				0.9598	0.5502
									0.7809	0.4968				0.8675	0.4212					1	0.4622				1	0.6007
									0.7031	0.4376				0.4728	0.6137					1	0.4772				0.9064	0.5052
									0.6547	0.3916				0.6908	0.5014					0.9849	0.4865				0.9029	0.4927
									0.7162	0.4385				0.4933	0.332					0.971	0.4625				0.8916	0.7208
									0.9552	0.5015				0.7111	0.4594					0.864	0.4978				0.9977	0.5822
									0.9132	0.4329				0.7608	0.3914					0.9282	0.4474				0.9445	0.5357
									0.8888	0.44				0.8358	0.3343					0.9297	0.4234				1	0.5853
									0.7797	0.4011				0.749	0.3637					0.9728	0.4498				0.9091	0.5234
									0.7647	0.4647				0.7696	0.5331					1	0.4285				0.9652	0.5028
									0.6436	0.3846				0.7519	0.55					0.9648	0.4353				0.8531	0.6076
									0.7682	0.4679				0.7225	0.4965					1	0.4216				1	0.5819
									0.7345	0.4759				0.6324	0.3518					0.9886	0.4211				1	0.4879
									0.6472	0.4838				0.8021	0.2932					0.993	0.4894				0.8551	0.4821
									0.7481	0.4508				0.7319	0.4093					1	0.4921				1	0.5888
									0.6549	0.4027				0.6462	0.4524					1	0.448				0.9911	0.56
									0.6529	0.5029				0.6233	0.3308					1	0.3882				0.9732	0.7224
									0.7203	0.4226				0.7192	0.4981					0.9586	0.4567				0.8693	0.5589
									0.7466	0.394				0.7225	0.4203					1	0.477				0.8727	0.6694
									0.6372	0.506				0.7486	0.3709					0.8837	0.4702				0.8087	0.5886
									0.7181	0.4839				0.6179	0.4247					1	0.5677				0.8053	0.7248
									0.6967	0.4087				0.6106	0.4633					1	0.4462				0.9213	0.518
									0.8752	0.3233				0.6673	0.4425					1	0.4954				0.8827	0.7518
									0.8386	0.4151				0.7503	0.4951					0.9594	0.5142				0.8534	0.561
									0.9501	0.4281				0.7702	0.5639					1	0.5248				0.9401	0.8745
									0.7184	0.5724				0.7745	0.4724					0.9849	0.5379				0.8828	0.7909
									0.4033	0.4521				0.7799	0.4972					1	0.4854				0.9125	0.633
									0.8173	0.4463				0.7623	0.4852					0.9774	0.4763				0.8906	0.7009
									0.7135	0.4719				0.6444	0.479					1	0.4423				0.932	0.7441
									0.6681	0.4807				0.7173	0.4412					1	0.4615				0.9354	0.5644
									0.5299	0.5753				0.6873	0.4469					0.8883	0.4945				0.9376	0.5475
									0.527	0.5231				0.766	0.5163					0.937	0.4843				1	0.6757
									0.4223	0.5441				0.6951	0.4116					1	0.471				1	0.6311
									0.5617	0.5553				0.782	0.4939					1	0.487				0.9038	0.5855
									0.4641	0.5657				0.7339	0.4413					0.9912	0.4448				0.8774	0.6363
									0.568	0.6609				0.5806	0.4367					0.9454	0.4605				0.9468	0.5426
									0.6599	0.6625				0.7135	0.4385					0.9153	0.6861				0.985	0.6518
									0.5671	0.6435				0.7991	0.4294					0.9974	0.374				0.9002	0.509
									0.5767	0.5639				0.692	0.3921					1	0.3059				0.8958	0.5832
									0.5786	0.6307				0.667	0.4413					0.8813	0.3991				0.9383	0.7082
									0.6418	0.5617				0.7511	0.5397					0.8809	0.3174				1	0.6258
									0.3704	0.4661				0.7541	0.4142					1	0.1852				0.9037	0.6659
									0.5723	0.6245				0.5508	0.4743					0.765	0.3095				1	0.4819
									0.5321	0.5279				0.5194	0.4515					0.5121	0.4044				0.905	0.5469
									0.3823	0.6769				0.8399	0.4832					0.7514	0.464				1	0.5278
									0.5055	0.6561				0.5828	0.4593					0.8896	0.3614				1	0.5749
									0.5034	0.5452				0.6731	0.5842					1	0.4769				0.8983	0.667
									0.478	0.7124				0.8086	0.4267					0.7202	0.2011				0.9877	0.7727
									0.4918	0.5559				0.6508	0.4567					0.9251	0.2718				1	0.6942
									0.3167	0.3818				0.5891	0.4837					0.7499	0.2216				0.9679	0.6853
									0.5798	0.5388				0.3877	0.4102					0.9731	0.3376				0.9408	0.6768
									0.548	0.4906				0.6365	0.4198					0.5874	0.297				0.8233	0.7023
									0.5035	0.5472				0.4866	0.4207					1	0.2319				0.8766	0.7751
									0.5017	0.561				0.7026	0.4461					0.632	0.4461				0.7909	0.6966
									0.4668	0.5262				0.5706	0.4261					0.7862	0.3455				1	0.6841
									0.5475	0.5588				0.7464	0.4753					0.87	0.4322				0.996	0.6877
									0.5402	0.5802				0.6829	0.4483					0.7203	0.4259				0.9909	0.6655
									0.5453	0.5018				0.5947	0.4724					0.8349	0.4591				1	0.6981
									0.4973	0.6043				0.7008	0.5249					0.5713	0.321				0.9797	0.6262
									0.6444	0.6274				0.688	0.4645					0.6412	0.54				0.9344	0.697
									0.5149	0.3678				0.5233	0.5136					0.8239	0.4743				1	0.6651
									0.534	0.5276				0.8324	0.3743					1	0.3676				0.9077	0.6278
									0.5113	0.5022				0.5593	0.4355					0.8704	0.3283				1	0.5722
									0.5726	0.6058				0.6679	0.4607					0.8897	0.3222				0.8709	0.563
									0.5838	0.513				0.4675	0.4413					0.7947	0.425				0.9365	0.6281
									0.4199	0.5837				0.5341	0.4962					0.6552	0.4046				0.8694	0.6599
									0.3713	0.4975				0.6735	0.4603					0.7753	0.4919				1	0.6699
									0.584	0.5638				0.582	0.4612					0.8331	0.4986				0.8785	0.6433
									0.4339	0.5256				0.659	0.5432					0.8303	0.3839				0.9137	0.6068
									0.5257	0.5339				0.6137	0.4364					0.7727	0.5794				0.7906	0.5216
									0.5526	0.5637				0.487	0.4405					0.8931	0.3872				0.9182	0.4608
									0.5873	0.575				0.382	0.4922					0.7909	0.5651				0.8782	0.399
									0.6085	0.5036				0.6168	0.4476					0.7114	0.4103				0.7689	0.4691
									0.4576	0.5774				0.5573	0.4943					0.8032	0.4789				1	0.4771
									0.5137	0.5992				0.3737	0.4233					0.9896	0.3015				0.939	0.4546
									0.4953	0.6243				0.4656	0.4889					0.7485	0.5305				0.8811	0.5235
									0.3458	0.5429				0.3837	0.5402					0.7289	0.5397				0.873	0.4629
									0.4488	0.624				0.7547	0.4882					0.6155	0.5924				0.9475	0.4886
									0.4948	0.5756				0.5494	0.5121					0.6658	0.4582				0.816	0.4196
									0.3327	0.5674				0.5854	0.4999					0.966	0.5293				1	0.4657
									0.4696	0.56				0.6704	0.4916					0.8361	0.4471				0.7429	0.4991
									0.5894	0.6355				0.4916	0.461					0.8118	0.5396				0.9424	0.496
									0.444	0.628				0.6259	0.4904					0.8214	0.5207				0.9034	0.6353
									0.5481	0.6279				0.6109	0.5101					0.8304	0.434				0.832	0.6364
									0.4476	0.5724				0.7933	0.4716					0.8187	0.5054				0.9881	0.5286
									0.4111	0.5733				0.6775	0.4167					0.7422	0.5621				1	0.4213
									0.5602	0.5666				0.5475	0.5253					0.7765	0.477				0.793	0.4881
									0.5131	0.6061				0.6006	0.5818					0.8708	0.4493				0.8843	0.5494
									0.3568	0.4303				0.5152	0.5755					0.9978	0.3524				0.7689	0.5094
									0.5691	0.5572				0.5499	0.5246					0.8252	0.5674				0.9176	0.4609
									0.604	0.5948				0.5329	0.4801					0.8128	0.472				0.9726	0.4836
									0.4777	0.4833				0.6101	0.4916					0.7875	0.5306				0.8068	0.5123
									0.4026	0.5627				0.4887	0.511					0.7658	0.4038				0.9516	0.445
									0.5955	0.5799				0.4573	0.4949					1	0.4655				0.8599	0.5232
									0.0734	0.5499				0.6213	0.4698					0.9145	0.4134				0.9073	0.5115
									0.3672	0.5661				0.5992	0.6496					0.8738	0.5827				0.7674	0.5738
									0.3961	0.5982				0.553	0.5093					1	0.5374				0.8629	0.4686
									0.5085	0.6304				0.5452	0.5307					1	0.4525				0.9156	0.4848
									0.4063	0.7127				0.5734	0.5839					0.9276	0.4062				0.9233	0.4685
									0.5047	0.6366				0.4669	0.5049					1	0.2912				0.784	0.4841
									0.5442	0.5529				0.3861	0.4953					0.7943	0.3654				0.8306	0.4894
									0.5152	0.5629				0.4487	0.4249					1	0.3332				0.8869	0.3679
									0.478	0.4855				0.9168	0.3302					0.9359	0.4196				0.9278	0.4601
									0.4736	0.6867				0.7133	0.4688					1	0.4086				0.8688	0.6051
									0.5695	0.5404				0.9138	0.3481					0.9959	0.3743				0.7724	0.5285
									0.5368	0.6562				0.6948	0.4842					1	0.4399				0.899	0.5482
									0.6508	0.6342				0.7652	0.5105					1	0.3653				0.8511	0.5492
									0.4584	0.5434				0.7559	0.4052					1	0.403				0.9566	0.5049
									0.4795	0.6186				0.8111	0.4981					1	0.4116				0.8246	0.5392
									0.3714	0.5127				0.9522	0.5364					0.9929	0.3908				0.8316	0.5093
									0.6482	0.5894				0.8268	0.5448					0.9105	0.3357				0.7741	0.5768
									0.5526	0.6495				0.6789	0.6908					1	0.4985				0.8028	0.5647
									0.5545	0.6178				0.9063	0.5753					0.9275	0.423				0.7723	0.6049
									0.5897	0.5816				0.7623	0.4665					0.9866	0.4179				0.9715	0.4757
									0.5547	0.6212				0.8337	0.4686					0.9113	0.494				1	0.5343
									0.3821	0.4993				0.8125	0.591					1	0.4451				0.8478	0.4876
									0.6036	0.5431				0.794	0.5698					1	0.3902				0.9561	0.5481
									0.4783	0.5825				0.888	0.6107					1	0.3472				0.9796	0.3771
									0.5002	0.6048				0.9235	0.48					0.9562	0.3693				0.9222	0.5911
									0.5577	0.6539				0.7501	0.4578					0.9383	0.4762				1	0.488
									0.4302	0.5413				0.7832	0.4628					1	0.4505				0.8968	0.4832
									0.51	0.5605				0.7617	0.6425					0.9407	0.3952				0.8798	0.4398
									0.5254	0.5588				0.5502	0.3903					1	0.3617				0.8491	0.6053
									0.4762	0.617				0.9819	0.4423					0.9139	0.4869				0.7451	0.5894
									0.4471	0.5916				0.838	0.4509					0.9303	0.432				0.9083	0.441
									0.6659	0.474				0.9076	0.6114					0.9882	0.4249				0.9141	0.4897
									0.5072	0.4799				0.7891	0.5296					0.9875	0.4947				0.8619	0.6232
									0.7696	0.2026				0.7776	0.5174					1	0.5068				0.9078	0.496
									0.5769	0.4273				0.8639	0.6297					0.8763	0.4804				0.9528	0.4998
									0.7871	0.3707				0.9539	0.4464					0.9185	0.5363				0.8861	0.5426
									0.744	0.5803				0.826	0.3995					1	0.4217				0.8546	0.581
									0.6889	0.4481				0.995	0.4022					0.9573	0.473				0.9188	0.5172
									0.4971	0.4787				0.7602	0.5378					1	0.4897				0.8986	0.4328
									0.6596	0.5284				0.9163	0.4931					1	0.5016				0.9033	0.5208
									0.7625	0.4228				0.755	0.5582					0.9507	0.5009				0.819	0.5999
									0.7853	0.4887				0.8649	0.4723					0.9624	0.497				0.9509	0.5409
									0.6244	0.4598				0.735	0.5297					0.9861	0.4721				0.9746	0.4683
									0.7755	0.5093				0.6795	0.4944					0.8795	0.5205				0.8899	0.529
									0.6411	0.437				0.9019	0.4984					1	0.4685				1	0.4975
									0.697	0.4321				0.7654	0.5219					0.9484	0.5554				1	0.5582
									0.6095	0.3437				0.7869	0.463					0.9727	0.5579				0.8873	0.5379
									0.675	0.5268				0.8276	0.3888					0.9429	0.4803				0.8921	0.6922
									0.7408	0.5883				0.6717	0.6797					0.9769	0.5005				0.9503	0.598
									0.8838	0.486				0.8501	0.4755					0.9546	0.4173				0.8276	0.6909
									0.718	0.5408				0.8102	0.5126					1	0.436				1	0.5125
									0.819	0.4095				0.7134	0.5549					0.9835	0.4859				1	0.6544
									0.979	0.4607				0.789	0.476					0.977	0.5269				0.8955	0.4623
									0.746	0.3873				0.8532	0.4892					0.9758	0.458				0.7962	0.6874
									0.7331	0.467				0.712	0.5589					1	0.4999				0.8664	0.6057
									0.6505	0.3455				0.6873	0.5257					0.9325	0.5336				0.9973	0.4696
									0.7292	0.5428				0.7988	0.5179					1	0.4778				0.8611	0.3785
									0.8739	0.371				0.8355	0.5365					0.9626	0.5059				0.9145	0.6415
									0.769	0.4609				0.647	0.5643					1	0.5095				0.9172	0.5627
									0.6041	0.5355				0.7684	0.3417					0.997	0.4789				1	0.5413
									0.744	0.3626				1	0.3896					0.9384	0.5437				0.9274	0.4875
									0.6479	0.4763				0.6238	0.4201					1	0.5666				0.9975	0.484
									0.5574	0.5854				0.7991	0.4268					0.9507	0.4654				0.7893	0.4107
									0.6433	0.5252				1	0.3433					1	0.5234				0.884	0.5194
									0.501	0.4065				0.628	0.377					0.9203	0.5249				0.8631	0.5818
									0.7559	0.5355				0.8116	0.4227					0.9559	0.6037				0.8812	0.5496
									0.5776	0.4223				0.7893	0.5328					0.9616	0.5488				0.9518	0.5546
									0.5711	0.5947				0.8768	0.4769					0.9354	0.5224				0.9147	0.551
									0.6502	0.4802				0.6425	0.5103					0.9863	0.5733				1	0.4908
									0.736	0.5247				0.6527	0.49					0.9763	0.5164				0.9257	0.4751
									0.6649	0.4954				0.6961	0.642					0.9894	0.4972				0.9866	0.5012
									0.6942	0.5558				0.9898	0.4522					0.9655	0.5153				0.9466	0.5613
									0.7845	0.4507				0.8801	0.403					1	0.5315				1	0.5446
									0.7612	0.5195				0.8756	0.422					0.9028	0.5478				0.8947	0.4778
									0.8634	0.489				0.8112	0.331					1	0.3816				0.9324	0.5101
									0.7308	0.4629				0.8206	0.5212					0.9228	0.4115				0.9169	0.5258
									0.7637	0.4705				0.8415	0.5462					1	0.5054				0.8885	0.5218
									0.8067	0.3886				0.7987	0.5315					0.9713	0.4811				0.8696	0.4134
									0.5162	0.4519				0.5847	0.4648					0.9778	0.5914				0.8973	0.5595
									0.6454	0.4189				0.605	0.4911					0.9191	0.5752				0.994	0.3672
									0.5967	0.5656				1	0.4381					0.9592	0.4912				0.874	0.5512
									0.8355	0.4917				0.7869	0.4662					0.9658	0.4417				1	0.4526
									0.8266	0.49				0.5048	0.4553					1	0.4291				0.8092	0.5535
									0.7227	0.4663				0.8376	0.548					0.9537	0.4077				0.938	0.5311
									0.7173	0.4387				0.9172	0.5152					0.531	0.1368				0.9316	0.5679
									0.6786	0.4439				0.7396	0.5198					0.8997	0.5044				0.8948	0.5136
									0.5274	0.4808				0.9372	0.5583					0.7214	0.2943				0.8501	0.5498
									0.7233	0.5176				0.8156	0.3657					0.7063	0.4186				0.9841	0.5076
									0.8341	0.4927				0.8799	0.5243					0.8244	0.3883				0.7957	0.4588
									0.7716	0.4957				0.8997	0.5547					0.5267	0.2468				0.881	0.6387
									0.6508	0.561				0.7235	0.4452					0.7888	0.3523				0.8265	0.6099
									0.6867	0.4845				0.7627	0.3932					0.8495	0.28				0.8905	0.5372
									0.7412	0.4597				0.8359	0.631					0.7604	0.4357				1	0.5005
									0.9567	0.4026				0.845	0.5287					0.9427	0.2763				0.9065	0.5419
									0.8108	0.5859				1	0.5295					0.5418	0.3991				0.8438	0.6142
									0.6076	0.4843				1	0.5059					0.6681	0.4818				0.8678	0.4997
									1	0.3947				0.8534	0.5582					0.8624	0.3818				0.8968	0.5453
									0.6736	0.4764				0.9495	0.4904					0.762	0.5504				1	0.5996
									0.6325	0.4275				0.9121	0.5838					0.7468	0.3245				0.9495	0.5437
									0.7635	0.4596				0.9095	0.5137					0.7045	0.381				0.8444	0.6245
									0.5695	0.5507				1	0.848					0.7913	0.2989				0.7274	0.5732
									0.7046	0.6084				1	0.1431					0.7497	0.4226				0.9515	0.5431
									0.6972	0.5748				1	0.3049					0.8746	0.4142				0.9635	0.494
									0.9288	0.4368				1	0.3195					0.5823	0.2965				0.9386	0.5921
									0.7567	0.5125				0.8373	0.3655					0.7552	0.3697				0.8522	0.6117
									0.8161	0.4652				1	0.403					0.6815	0.3361				0.9095	0.5997
									0.7513	0.4665				0.8775	0.4159					0.4527	0.2397				0.9833	0.4799
									0.825	0.43				1	0.4457					0.8185	0.3755				1	0.5279
									0.7799	0.47				0.9191	0.4788					0.7669	0.4009				0.9359	0.5078
									0.8614	0.4126				0.9528	0.4103					0.6754	0.3807				0.8743	0.4911
									0.7181	0.4768				0.9439	0.3725					0.58	0.3235				0.7963	0.538
									0.8041	0.4598				1	0.4314					0.8077	0.4157				0.9443	0.5689
									0.8874	0.406				0.7982	0.4001					0.7811	0.3126				-0.0915	1
									0.8313	0.48				0.9393	0.4598					0.7195	0.3648				0.7198	0.5006
									0.9122	0.4277				0.9699	0.3412					0.8093	0.3642				0.79	0.4945
									0.9526	0.3174				0.8498	0.3874					0.6955	0.3866				0.6884	0.4289
									0.7531	0.4944				0.7589	0.5452					0.8158	0.2907				0.7107	0.4722
									0.7793	0.5063				0.8431	0.4872					0.6642	0.3255				0.848	0.4134
									0.6881	0.5207				0.8446	0.4854					0.7825	0.4168				0.7225	0.544
									0.7133	0.5037				0.8908	0.527					0.7912	0.3119				0.8082	0.3695
									0.743	0.4812				0.891	0.4233					0.457	0.3647				0.8032	0.454
									0.6316	0.5284				0.7827	0.4834					0.8377	0.3635				0.734	0.4562
									0.9179	0.4804				0.9647	0.4969					0.788	0.3791				0.9077	0.5138
									0.8602	0.4924				0.8852	0.4042					0.7677	0.4331				0.9058	0.5347
									0.8508	0.4215				1	0.3743					0.7824	0.3218				0.8495	0.4703
									0.5933	0.5124				1	0.3831					0.7728	0.275				0.8762	0.5075
									0.8503	0.497				1	0.4849					0.6364	0.5074				0.7248	0.4779
									0.8244	0.4508				0.7998	0.4371					0.7423	0.3199				0.7936	0.3341
									1	0.3815				0.7997	0.3949					0.7542	0.3813				0.7594	0.5287
									1	0.3742				1	0.3504					0.6868	0.3923				1	0.4784
									0.7553	0.4331				0.961	0.5083					0.6835	0.4293				0.8128	0.4495
									0.8805	0.626				0.9756	0.4594					0.6667	0.4131				0.7041	0.5047
									0.8863	0.4327				0.9835	0.4793					0.631	0.399				0.9897	0.45
									0.8878	0.4988				0.973	0.4426					0.7239	0.3366				0.9172	0.4986
									0.9051	0.4748				0.8863	0.4346					0.6778	0.3697				0.7254	0.4973
									0.9526	0.5258				0.9501	0.5406					0.5891	0.3683				0.6091	0.4836
									0.9211	0.5158				0.8253	0.411					0.8474	0.4467				0.8116	0.4863
									0.9017	0.5378				0.9652	0.4713					0.6882	0.3228				0.7333	0.473
									0.9429	0.6352				0.9275	0.3246					0.5928	0.4				0.7095	0.5365
									0.9758	0.524				0.9166	0.5296					0.5756	0.3556				0.916	0.5919
									0.9153	0.5753				0.9525	0.5148					0.7515	0.4319				0.9428	0.3949
									0.8834	0.3945				0.8829	0.4986					0.6841	0.3942				0.8128	0.6136
									0.8213	0.558				0.8676	0.4938					0.6668	0.3444				0.825	0.4275
									0.7884	0.3289				0.8478	0.4807					0.583	0.3643				0.7313	0.4367
									0.9046	0.528				0.7997	0.3449					0.7406	0.4086				0.7406	0.5221
									0.9578	0.6023				0.9203	0.5154					0.6518	0.3913				0.6978	0.5111
									0.8084	0.418				0.7748	0.4092					0.6524	0.437				0.823	0.5012
									0.8945	0.4895				0.7675	0.4791					0.648	0.3954				0.7082	0.5571
									0.7149	0.42				0.8558	0.5348					0.7452	0.4066				0.6653	0.4968
									0.7187	0.3858				0.8979	0.4809					0.688	0.3568				0.736	0.4937
									0.7684	0.6317				0.7376	0.4774					0.7316	0.4165				0.8344	0.5065
									0.7747	0.4728				0.9238	0.5888					0.7401	0.3694				0.8266	0.4426
									0.7587	0.4324				0.8722	0.4662					0.6825	0.5176				0.8194	0.5688
									0.7994	0.5823				1	0.4608					0.7477	0.373				0.7842	0.592
									0.8258	0.5764				0.8534	0.3723					0.6851	0.4051				0.7396	0.4998
									0.8644	0.5352				0.8437	0.509					0.75	0.3571				0.9313	0.4616
									0.8579	0.425				0.8823	0.5256					0.9696	0.2588				0.6607	0.4759
									0.8157	0.5221				0.8309	0.4147					0.7847	0.4256				0.7007	0.526
									0.7439	0.3643				0.8037	0.4388					0.7651	0.3695				0.8221	0.5263
									0.9122	0.3473				0.8453	0.4845					0.6796	0.4066				0.7706	0.5285
									0.8929	0.5331				0.8645	0.5178					0.7243	0.4275				0.8919	0.4114
									0.8177	0.3267				0.7983	0.5497					0.8238	0.3631				0.8203	0.5097
									0.8643	0.537				0.832	0.509					0.5027	0.4487				0.7764	0.5015
									0.807	0.4319				0.9583	0.4169					0.7006	0.4316				0.9107	0.5132
									0.8342	0.4349				0.7677	0.4014					0.5534	0.3571				0.7596	0.4335
									0.7997	0.4312				0.8596	0.5312					0.7232	0.4649				0.8084	0.4756
									0.7767	0.5132				0.8804	0.459					0.7552	0.3059				1	0.4065
									0.8988	0.5738				0.7839	0.424					0.6577	0.4517				0.8016	0.538
									0.9034	0.4924				0.8343	0.5614					0.6947	0.3757				0.8296	0.4407
									0.8752	0.4537				0.8944	0.4717					0.7328	0.4122				0.883	0.5239
									0.7706	0.4387				0.7748	0.5552					0.7181	0.4498				0.6238	0.545
									0.8602	0.6453				0.7854	0.5365					1	0.0714				0.7685	0.4643
									0.8273	0.5972				0.8576	0.5565					0.4608	0.4286				0.8518	0.5069
									0.7778	0.572				1	0.4436					0.4115	0.3017				0.7518	0.573
									0.8506	0.6317				0.912	0.3738					0.9439	0.366				0.7675	0.5079
									0.7899	0.5532				0.7754	0.5229					0.4272	0.4434				0.7227	0.4241
									0.9898	0.4502				0.7472	0.5387					0.6539	0.3476				0.844	0.4379
									0.8489	0.4911				0.9886	0.4469					0.6624	0.3629				0.7392	0.5784
									0.9507	0.5918				0.8145	0.5043					0.5732	0.408				0.8483	0.4169
									0.816	0.4629				0.8333	0.5588					0.7987	0.5172				0.6822	0.4484
									0.8346	0.4612				1	0.4201					0.6647	0.3818				0.8276	0.4878
									0.8829	0.5986				0.7831	0.6117					0.8	0.4308				0.8352	0.5292
									0.8351	0.4702				0.9489	0.3986					0.7723	0.3322				0.7011	0.4481
									0.7676	0.4949				0.9052	0.4325					0.6071	0.3841				0.8466	0.6061
									0.7975	0.5721				0.8924	0.5256					0.8889	0.4248				0.8782	0.5704
									0.9507	0.4815				0.8292	0.5388					0.641	0.4541				0.9008	0.536
									0.798	0.5295				0.9552	0.5294					0.7207	0.3911				0.8313	0.5642
									0.7634	0.4902				0.8561	0.601					0.7299	0.3502				0.9421	0.5279
									0.88	0.4633				0.7803	0.5077					0.8416	0.4321				0.9634	0.4905
									0.8422	0.6365				0.8385	0.5155					0.7625	0.3943				0.9407	0.6376
									0.7851	0.4876				0.872	0.4353					0.8255	0.4443				0.9889	0.5632
									0.8044	0.587				0.8623	0.5571					0.7825	0.4688				1	0.4587
									0.8637	0.4527				0.937	0.4702					0.7975	0.4484				0.8623	0.5752
									0.8701	0.5237				0.8632	0.4201					1	0.4106				1	0.4677
									0.7752	0.3823				0.8834	0.5023					0.7044	0.4193				1	0.5284
									0.6241	0.5134				0.8906	0.388					0.5683	0.5053				0.8869	0.5398
									0.7311	0.5258				0.9933	0.4038					0.402	0.3239				0.9778	0.5201
									0.8359	0.4851				0.992	0.4059					0.7158	0.3364				1	0.4771
									0.8252	0.5052				0.8949	0.5484					0.6656	0.4309				1	0.4255
									0.7773	0.4452				1	0.536					0.8302	0.553				0.8156	0.5775
									0.8104	0.4196				0.8797	0.4884					0.5282	0.295				1	0.5012
									0.8909	0.5422				0.932	0.2334					0.5508	0.4117				0.8987	0.5111
									0.7805	0.5161				0.8211	0.3138					0.6246	0.4165				0.9519	0.4
									0.7737	0.4221				0.8194	0.5278					0.8388	0.4888				1	0.4434
									0.8046	0.4615				0.8744	0.3471					0.7004	0.6208				0.9501	0.4827
									0.7204	0.4335				0.9392	0.428					0.754	0.4491				0.8667	0.5289
									0.8971	0.5061				0.8038	0.5007					0.5451	0.355				0.9329	0.4736
									0.759	0.4866				0.9782	0.3864					0.7228	0.5331				1	0.5271
									0.7514	0.5298				0.9071	0.6422					0.6631	0.3123				0.7473	0.5355
									0.8576	0.4917				0.9012	0.4824					0.7255	0.4275				0.8729	0.5534
									0.8998	0.4477				1	0.304					0.6852	0.5305				0.9483	0.5165
									0.7437	0.5115				0.8258	0.3534					0.6377	0.4433				0.9883	0.4839
									0.7519	0.6247				0.9016	0.4656					0.6345	0.4158				0.9212	0.4696
									0.8133	0.3946				0.7796	0.4849					0.727	0.4403				0.9534	0.5769
									0.7631	0.5898				0.8309	0.4832					0.6616	0.4511				0.9829	0.545
									0.7639	0.4807				0.8539	0.3797					0.7481	0.3817				0.9526	0.5367
									0.6916	0.4489				0.8809	0.58					0.7887	0.4638				1	0.5332
									0.8426	0.5996				0.8404	0.4612					0.7253	0.4296				0.912	0.5184
									0.7657	0.5303				1	0.5138					0.7907	0.3481				0.9153	0.5355
									0.6975	0.5921				0.9491	0.5169					0.9967	0.3156				1	0.4965
									0.8014	0.5274				0.921	0.4058					0.8222	0.4258				0.791	0.5678
									0.7546	0.5384				0.9443	0.5029					0.699	0.4332				0.8575	0.4602
									0.8255	0.5707				0.8558	0.5399					0.7035	0.3801				0.8886	0.5621
									0.7211	0.5423				0.8126	0.5753					0.631	0.4295				0.9333	0.5349
									0.7717	0.5831				0.8441	0.4518					0.8271	0.424				0.897	0.4785
									0.8106	0.4978				0.9285	0.5482					0.5632	0.4969				0.9567	0.5583
									0.7735	0.4876				0.7603	0.4625					0.5715	0.5228				0.8947	0.5826
									0.7977	0.5674				0.916	0.4448					0.6114	0.3753				0.937	0.4988
									0.801	0.4519				0.9718	0.5262					0.6587	0.4955				1	0.5351
									0.7956	0.5277				0.8969	0.5166					0.5644	0.4337				0.9435	0.5695
									0.7281	0.5736				0.8354	0.5313					0.7553	0.2836				0.9464	0.5785
									0.3082	0.5417				0.8527	0.585					0.9673	0.4858				1	0.5088
									0.7755	0.7102				1	0.4019					0.5719	0.4427				0.8791	0.5392
									0.4264	0.636				0.8057	0.4339					0.8697	0.4412				0.89	0.537
									0.3111	0.6959				0.8519	0.4774					0.7465	0.4284				0.9013	0.6067
									0.3598	0.6379				0.7889	0.5158					0.8445	0.5735				0.9836	0.5122
									0.2337	0.572				0.8578	0.6311					0.6777	0.574				0.8777	0.5189
									0.5878	0.5834				0.7684	0.4709					0.7526	0.5144				0.9635	0.5388
									0.357	0.6442				0.9207	0.3607					0.5924	0.5141				0.9089	0.5194
									0.5517	0.6603				0.9492	0.507					0.8368	0.4021				0.9565	0.489
									0.4286	0.7108				0.8907	0.4806					0.7587	0.5095				0.9911	0.4642
									0.4607	0.6203				0.977	0.469					0.8757	0.7018				0.9374	0.4932
									0.3964	0.5049				0.9701	0.5334					0.9388	0.45				0.8842	0.4849
									0.327	0.5462				0.9041	0.5439					0.8993	0.5134				0.9368	0.5901
									0.4905	0.5191				0.8252	0.6409					0.9176	0.5084				0.9264	0.518
									0.2591	0.5187				0.8329	0.6239					1	0.5126				1	0.5072
									0.5295	0.6819				0.8049	0.4833					0.9112	0.5549				0.8674	0.5239
									0.5395	0.6009				0.7549	0.5309					0.9082	0.5392				0.8777	0.5723
									0.4794	0.7189				0.9124	0.511					0.8759	0.5886				1	0.526
									0.2409	0.4916				0.9409	0.5358					0.9271	0.4865				0.882	0.5207
									0.3297	0.6262				0.7816	0.4751					0.84	0.5964				0.9079	0.5566
									0.6171	0.6031				0.8811	0.5042					1	0.4684				0.8776	0.5978
									0.4449	0.65				0.9127	0.4429					0.8622	0.5389				0.8008	0.4834
									0.284	0.5223				0.5226	0.4836					1	0.4396				1	0.5187
									0.5209	0.6965				0.2565	0.4347					0.9789	0.5547				0.8891	0.5339
									0.4547	0.5935				0.2497	0.4643					0.8788	0.5301				0.8967	0.5482
									0.2234	0.5822				0.075	0.3855					0.8224	0.499				0.8984	0.5233
									0.3629	0.5739				0.4534	0.4504					0.8297	0.5896				0.856	0.5235
									0.3761	0.6245				0.2352	0.357					0.9779	0.5632				0.8551	0.5665
									0.3727	0.6241				0.2205	0.3958					0.9914	0.554				0.9114	0.5162
									0.2935	0.6757				0.3921	0.4704					1	0.4806				0.9133	0.5262
									0.3637	0.7936				-0.1911	0.3051					0.9683	0.4884				0.9318	0.6341
									0.1748	0.6325				0.5174	0.4354					0.7893	0.5751				0.9601	0.4995
									0.4558	0.6169				0.19	0.3565					0.8698	0.5096				0.8631	0.571
									0.3668	0.641				0.7243	0.5434					1	0.4872				0.8887	0.601
									0.4351	0.6248				0.3927	0.4615					0.9018	0.5159				1	0.5657
									0.2993	0.5929				0.4231	0.4452					0.9859	0.4937				0.925	0.5407
									0.3417	0.7596				0.3778	0.5					0.9634	0.5892				0.9596	0.4831
									0.3413	0.596				0.0843	0.3111					0.9354	0.5618				0.8972	0.5456
									0.8856	0.6525				0.032	0.3					0.9607	0.5447				0.9337	0.5653
									0.8449	0.6016				0.2991	0.3725					0.9688	0.4668				0.9034	0.5818
									0.853	0.6155				0.3911	0.4325					1	0.4937				1	0.5528
									0.915	0.4731				0.418	0.4886					1	0.5301				0.8444	0.4855
									0.9466	0.5041				0.5421	0.5354					0.8779	0.5843				0.971	0.5535
									0.7012	0.6146				-0.0971	0.2332					0.9457	0.5096				0.8618	0.5053
									0.9106	0.5163				0.3245	0.3519					0.8285	0.5445				0.8669	0.4832
									0.7928	0.6228				-0.3	0.0788					0.9061	0.6638				0.9857	0.5812
									0.9477	0.4992				0.2526	0.3997					0.8944	0.5484				0.9847	0.5759
									1	0.5365				0.0414	0.4275					0.852	0.5682				0.8542	0.5454
									0.7384	0.5907				0.267	0.3793					0.9569	0.5357				0.8385	0.5505
									0.7325	0.4577				0.2265	0.4459					0.8885	0.5975				0.8854	0.4891
									1	0.4457				-0.0604	0.3915					1	0.5311				0.9025	0.5043
									1	0.4841				0.1188	0.4974					0.8986	0.4994				1	0.499
									0.9352	0.4034				0.119	0.3645					0.8316	0.5559				0.4953	0.5788
									0.675	0.5027				0.3635	0.4667					0.953	0.5009				0.8706	0.5246
									1	0.4704				0.1979	0.4926					0.8522	0.6172				0.5303	0.5015
									1	0.5281				0.3356	0.4926					0.8598	0.5597				0.6957	0.6264
									1	0.5747				0.3628	0.5316					1	0.507				0.4959	0.6666
									0.8275	0.5483				-0.0083	0.2966					1	0.497				0.751	0.3841
									0.9048	0.6064				0.1997	0.4549					0.7198	0.6396				0.591	0.6263
									0.9302	0.5993				0.3549	0.4361					0.8859	0.4892				0.7298	0.6076
									0.7766	0.5503				0.6651	0.4751					0.8589	0.5758				0.6607	0.5415
									0.9692	0.5519				0.444	0.4967					0.932	0.5064				0.6256	0.7183
									0.578	0.6005				0.08	0.4198					0.9801	0.5583				0.6503	0.574
									1	0.5407				0.0426	0.3628					0.8274	0.7263				0.6127	0.521
									0.7459	0.5932				0.336	0.5332					0.2201	1				0.6421	0.6463
									0.7304	0.6042				0.3898	0.4578					0.1205	1				0.7093	0.5522
									0.972	0.5102				0.2473	0.365					0.8556	0.7063				0.6793	0.609
									1	0.535				0.287	0.4523					1	0.5591				0.6844	0.6379
									0.7848	0.5439				0.3344	0.4962					0.942	0.6263				0.7958	0.5251
									0.775	0.6226				0.2555	0.4253					0.9365	0.6511				0.4863	0.5384
									0.7922	0.6567				1	0.2217					0.8996	0.5987				0.6095	0.6583
									0.9628	0.6214				1	0.2827					0.8261	0.617				0.6155	0.5133
									1	0.4989				0.9172	0.3903					1	0.5893				0.6246	0.583
									0.9128	0.4635				0.9216	0.3558					0.8149	0.6757				0.6473	0.5405
									0.9119	0.5949				0.9385	0.5353					1	0.5895				0.6947	0.4917
									0.9288	0.5511				0.9002	0.3933					0.9492	0.5872				0.5803	0.607
									1	0.5812				0.9879	0.3331					0.9544	0.6144				0.6415	0.5776
									1	0.5218				1	0.3922					0.9178	0.6128				0.6585	0.5945
									0.7482	0.5975				0.9106	0.4675					0.8891	0.5894				0.8481	0.4731
									0.9368	0.5101				0.9527	0.4379					0.9662	0.5733				0.6559	0.5324
									0.9955	0.5423				1	0.2519					0.8983	0.633				0.8193	0.5419
									0.8758	0.5643				0.7633	0.3923					0.9071	0.8114				0.5573	0.5625
									0.6851	0.4858				0.8855	0.4342					0.8654	0.7399				0.6493	0.5726
									0.9534	0.5529				0.8915	0.4595					0.9457	0.5764				0.7139	0.5364
									0.9849	0.5489				1	0.3974					0.9317	0.5662				0.707	0.5942
									0.8845	0.5647				0.8261	0.4014					0.8761	0.5485				0.8286	0.6439
									0.7607	0.6434				0.8716	0.3949					0.8711	0.5718				0.5364	0.6262
									0.8006	0.5961				0.8866	0.4569					0.9358	0.6326				0.7919	0.5105
									1	0.4221				1	0.4478					0.8101	0.5461				0.6546	0.5074
									0.8734	0.5303				0.8935	0.5098					0.9525	0.6501				0.7127	0.6067
									0.6697	0.5809				0.9258	0.4777					0.9968	0.6407				0.6936	0.6146
									0.9407	0.5764				0.8491	0.4384					0.985	0.692				0.75	0.5837
									0.6861	0.5642				0.7557	0.4463					0.9806	0.6407				0.6789	0.5396
									0.8133	0.5713				0.8387	0.3391					0.9385	0.5794				0.6077	0.6217
									0.6912	0.6036				0.9098	0.4471					0.9224	0.7114				0.7009	0.5778
									0.8125	0.5609				0.7798	0.4556					0.8753	0.6522				0.7665	0.4705
									0.8428	0.5724				0.8777	0.5163					1	0.5891				0.597	0.5526
									0.6735	0.5898				0.8086	0.423					0.9981	0.7047				0.5995	0.6085
									0.7719	0.5015				0.7704	0.5596					0.9694	0.6668				0.6303	0.5726
									0.6126	0.5285				0.8757	0.4905					1	0.6311				0.6549	0.5709
									0.8543	0.5763				0.7282	0.4747					0.9843	0.7154				0.7071	0.5951
									0.911	0.5863				0.7464	0.515					0.8815	0.6494				0.5919	0.5502
									0.8283	0.5704				0.9226	0.3429					0.9286	0.6571				0.6808	0.5941
									0.8176	0.5953				1	0.3841					0.8504	0.6551				0.6502	0.6277
									0.838	0.6314				1	0.5441					1	0.6633				0.3946	0.5496
									0.924	0.5771				0.8172	0.4609					1	0.706				0.7258	0.5366
									0.7408	0.5932				0.9319	0.4822					0.9768	0.6122				0.623	0.504
									0.8379	0.5422				0.8839	0.4174					0.9945	0.6536				0.5775	0.5767
									0.7082	0.5228				0.9559	0.5111					0.9976	0.6812				0.7158	0.3055
									0.7602	0.6179				0.8842	0.5109					0.9148	0.599				0.8044	0.2033
									0.8063	0.5743				0.8481	0.3895					0.9441	0.7108				0.6543	0.2978
									0.7844	0.5876				0.8786	0.4999					0.9117	0.7171				1	0.3801
									0.8523	0.4846				0.8766	0.5687					0.9215	0.7051				0.9436	0.3491
									0.7717	0.4736				1	0.4573					0.9541	0.7066				0.8313	0.263
									0.7746	0.4495				0.9431	0.4117					0.9877	0.6721				1	0.3248
									0.9049	0.4649				0.9634	0.3963					0.994	0.7783				0.8491	0.4042
									0.8892	0.5676				0.8098	0.4981					0.9688	0.6515				0.9716	0.5202
									0.9105	0.5818				0.8688	0.5263					0.9341	0.6211				0.7407	0.4913
									0.849	0.5559				0.9414	0.5766					0.9434	0.5806				0.6904	0.4188
									0.8567	0.6234				1	0.5175					1	0.6226				0.7476	0.4976
									0.7479	0.6298				0.8297	0.5445					0.9414	0.7004				0.6499	0.3947
									0.8739	0.6286				0.9	0.5092					0.9311	0.6849				1	0.4013
									0.6008	0.5818				0.9078	0.512					0.9718	0.6526				0.9451	0.3857
									0.8378	0.5368				0.8691	0.4181					0.9536	0.7548				0.9379	0.4358
									0.9106	0.6229				0.9096	0.4204					0.9574	0.6121				0.9025	0.5029
									0.5772	0.5575				0.9836	0.4474					0.8945	0.6776				0.9335	0.426
									0.902	0.508				0.8966	0.4988					0.909	0.645				0.8648	0.4862
									0.6981	0.5424				0.8144	0.5264					0.8065	1				0.7653	0.4109
									0.9092	0.5838				1	0.5103					-0.034	1				0.8435	0.4531
									0.965	0.6152				1	0.5544					0.9441	0.6825				1	0.4461
									0.7704	0.5159				0.9121	0.6131					1	0.5393				1	0.3831
									0.8788	0.6267				0.8639	0.525					0.9631	0.5494				0.8478	0.4702
									0.6286	0.6322				0.9204	0.518					1	0.5258				0.9711	0.4262
									0.787	0.6705				1	0.4565					1	0.5977				1	0.5055
									0.6577	0.456				0.8953	0.5176					0.9216	0.614				0.9724	0.506
									0.793	0.5452				0.8285	0.46					0.9604	0.6205				0.8749	0.4965
									0.7734	0.7041				0.938	0.4672					1	0.5162				0.9721	0.4764
									0.6631	0.5884				0.9528	0.4776					0.9829	0.4842				0.846	0.4161
									1	0.578				0.9228	0.5901					1	0.4242				0.882	0.3743
									0.8918	0.656				0.8078	0.5169					0.9842	0.4963				0.9356	0.3744
									0.9843	0.4879				1	0.4628					1	0.5138				0.9153	0.5289
									1	0.6099				0.9025	0.441					1	0.3441				0.758	0.4571
									1	0.5717				0.7707	0.5082					0.9861	0.4715				0.8781	0.5016
									0.9714	0.5561				0.9207	0.5088					0.9626	0.4698				0.9751	0.415
									1	0.5529				0.9578	0.5238					0.9538	0.4143				0.8995	0.3679
									0.9527	0.5591				0.8859	0.5724					1	0.4318				0.8499	0.4859
									0.9589	0.5564				0.7403	0.5027					0.985	0.4916				0.8569	0.3663
									0.874	0.682				0.9678	0.6295					0.9973	0.5051				0.6977	0.4456
									0.8104	0.5944				1	0.5338					1	0.5214				0.9201	0.4841
									0.82	0.6338				0.8041	0.5545					0.9623	0.4364				0.8448	0.46
									0.9066	0.6187				0.9993	0.5497					1	0.5298				0.9009	0.4276
									0.8444	0.6161				0.9675	0.4887					0.9853	0.4825				0.9235	0.4933
									0.933	0.5891				0.8507	0.5573					0.97	0.5267				0.7904	0.4457
									0.9133	0.6893				0.9629	0.5454					0.9699	0.4523				0.8414	0.3753
									0.9441	0.5612				0.9623	0.4825					0.9227	0.5007				0.7694	0.4212
									0.9749	0.5214				0.9027	0.5258					1	0.5529				0.8905	0.4057
									0.8625	0.6362				0.9047	0.4879					1	0.4528				0.9376	0.3356
									0.8565	0.6221				0.9387	0.5197					1	0.4867				0.6152	0.4251
									0.8869	0.5663				0.9439	0.6384					0.9794	0.5432				1	0.3679
									1	0.504				1	0.579					0.9323	0.4252				0.9934	0.4154
									0.9229	0.642				0.8905	0.6216					1	0.4682				0.8301	0.4602
									0.9056	0.6265				0.8513	0.5013					0.9594	0.5656				0.8295	0.4286
									0.9482	0.5671				0.9643	0.5746					1	0.4844				0.7896	0.3595
									0.9475	0.5368				0.8865	0.5521					0.9766	0.4695				0.7406	0.4407
									0.8771	0.6276				0.8367	0.6079					0.9995	0.4848				0.8206	0.4281
									0.8673	0.6102				0.8784	0.5043					0.9352	0.5293				0.8319	0.3715
									0.8552	0.6023				0.8335	0.551					1	0.462				0.6865	0.3893
									0.9201	0.6174				0.937	0.473					0.952	0.4814				0.8335	0.4419
									0.8372	0.5962				1	0.4546					1	0.5224				0.7242	0.4019
									0.8021	0.5847				0.943	0.4457					1	0.5412				0.7293	0.4229
									0.8422	0.5519				0.3137	0.1662					0.9662	0.4463				0.8802	0.4053
									0.9261	0.5688				0.9977	0.2643					1	0.4972				0.8332	0.3988
									0.8558	0.6283				0.9616	0.4374					0.9884	0.5546				0.7679	0.3881
									0.8527	0.5556				0.8277	0.2575					0.9016	0.4865				0.7301	0.4735
									0.8246	0.5715				0.8194	0.4148					0.9806	0.5282				0.8875	0.3838
									0.9186	0.507				0.9528	0.3522					0.9447	0.5167				0.741	0.4592
									0.8946	0.6068				0.8946	0.3838					1	0.5144				1	0.3281
									0.8968	0.5365				0.7744	0.4224					0.9947	0.4808				0.776	0.4368
									0.7963	0.621				0.8202	0.4145					1	0.9096				0.7546	0.4879
									0.9327	0.5514				0.9408	0.3339					-0.0687	1				0.7465	0.3974
									0.893	0.5423				0.9789	0.3709					0.2907	0.9992				0.7806	0.4951
									0.8993	0.6058				0.7602	0.3513					0.9763	0.1978				0.8789	0.4885
									0.9442	0.6166				0.7671	0.4556					1	0.3343				0.8067	0.3768
									0.8655	0.5867				0.8383	0.3758					1	0.1452				0.7102	0.4334
									0.8812	0.5303				0.8224	0.3865					0.9437	0.3552				0.9406	0.3982
									0.9143	0.6196				0.9042	0.3715					0.9161	0.4086				0.7753	0.4624
									0.8595	0.59				0.8615	0.4692					0.9311	0.3226				0.8496	0.4611
									0.8951	0.5258				0.7592	0.409					1	0.3278				0.8624	0.4526
									0.8447	0.5538				0.8793	0.3627					0.9382	0.3494				0.7722	0.4067
									0.9863	0.6113				0.815	0.4354					0.8708	0.2052				0.9576	0.4157
									0.9225	0.5751				0.6946	0.2808					0.9577	0.4423				0.6644	0.37
									0.8287	0.577				1	0.4603					0.863	0.3665				0.7523	0.4344
									0.8722	0.5409				0.9066	0.4667					1	0.3333				0.7527	0.4424
									0.9382	0.5352				0.8365	0.4429					0.8795	0.3891				0.7611	0.4315
									0.8472	0.5753				0.942	0.3512					0.9315	0.4088				0.7895	0.4536
									0.8572	0.6156				0.879	0.411					0.9867	0.4176				0.8276	0.4593
									0.8775	0.6068				0.7783	0.3993					0.9407	0.3391				0.7612	0.3754
									0.9091	0.6122				0.8771	0.4013					0.9612	0.4006				0.7631	0.4692
									0.8428	0.6191				0.6845	0.4242					0.9898	0.3899				0.7254	0.4019
									0.9051	0.5544				0.8308	0.4434					1	0.4161				1	0.5281
									0.8688	0.5814				0.955	0.3743					1	0.4028				0.7659	0.5051
									0.9469	0.5658				0.8596	0.4995					0.9282	0.3803				0.957	0.4447
									0.8718	0.5572				0.8868	0.4485					1	0.3428				0.7581	0.4716
									0.969	0.6233				0.8423	0.4186					1	0.4668				0.9869	0.4467
									0.8475	0.6252				0.8183	0.4766					0.9271	0.4203				0.8683	0.4788
									0.8798	0.5858				0.9012	0.3694					0.9106	0.4713				0.9654	0.4153
									0.8939	0.5717				0.9008	0.4344					0.9859	0.4347				0.8016	0.4724
									0.8754	0.6242				0.7984	0.4454					0.9106	0.3695				0.8754	0.5335
									0.8936	0.5945				0.854	0.5164					0.9385	0.4194				1	0.3747
									0.8651	0.5853				0.835	0.432					0.9777	0.4549				0.8981	0.3401
									0.9241	0.5944				0.8324	0.4264					0.9179	0.4938				0.9475	0.3685
									0.9149	0.604				0.8612	0.489					0.979	0.5582				1	0.3877
									0.7964	0.5907				0.8	0.4411					0.9816	0.5972				1	0.4063
									0.7519	0.5817				0.8022	0.4362					0.9958	0.4875				0.8655	0.3218
									0.7513	0.5291				0.861	0.5463					0.9397	0.5982				0.9571	0.4298
									0.7313	0.5522				0.8697	0.4654					0.9055	0.5604				0.9959	0.4274
									0.9522	0.5773				0.7619	0.4175					0.9755	0.513				0.989	0.3755
									0.9602	0.6104				0.8951	0.474					0.9087	0.4794				0.9933	0.4986
									0.9452	0.5996				0.7839	0.4052					0.9502	0.4667				0.9269	0.4649
									0.8465	0.565				1	0.4487					0.9266	0.561				1	0.559
									0.9676	0.5768				0.8053	0.4922					0.9491	0.4638				1	0.5081
									0.8601	0.5756				0.948	0.4347					1	0.4382				0.9939	0.5401
									0.9326	0.53				0.913	0.507					0.9619	0.4584				0.9776	0.4538
									0.923	0.6061				0.8946	0.384					0.9816	0.5416				0.9816	0.6002
									0.8256	0.5066				0.6987	0.4253					0.9936	0.4493				1	0.4577
									0.808	0.6151				0.9184	0.4199					0.9417	0.4948				0.9375	0.5477
									0.9613	0.4995				0.8273	0.5488					0.9592	0.5186				0.9677	0.4974
									0.9873	0.5883				0.854	0.4617					1	0.4858				0.9624	0.5247
									0.9715	0.5303				0.8014	0.4416					1	0.4198				0.9087	0.4293
									1	0.5516				0.8392	0.4748					1	0.4705				1	0.4729
									0.8958	0.6396				0.7895	0.4583					0.9266	0.4594				0.9107	0.4906
									0.9273	0.5601				0.9338	0.4593					0.9915	0.4579				0.9397	0.4076
									0.9357	0.5729				0.8093	0.494					0.95	0.3811				1	0.4084
									0.8349	0.5537				0.8265	0.3969					0.8977	0.4923				0.844	0.4642
									0.8906	0.6404				0.8836	0.3839					0.993	0.4505				0.9172	0.5194
									0.8462	0.6937				0.7979	0.4493					0.9517	0.5182				0.8307	0.5005
									0.7922	0.7188				0.7975	0.4451					0.9471	0.4665				0.9823	0.5496
									0.8479	0.7107				0.7898	0.431					0.8383	0.7265				1	0.4552
									1	0.4485				0.7873	0.5164					0.1018	0.366				0.9895	0.4931
									0.7631	0.6237				0.8597	0.4418					1	0.3274				0.9038	0.4431
									0.6487	0.6052				1	0.427					1	0.3103				0.8786	0.5835
									0.557	0.69				0.7944	0.4542					0.8634	0.3371				1	0.4553
									0.5389	0.5608				0.8396	0.4468					1	0.4167				0.9268	0.4625
									0.625	0.6106				0.8274	0.4352					1	0.5269				0.8657	0.582
									0.6766	0.6998				0.7893	0.4669					1	0.4509				1	0.5283
									0.6259	0.6205				0.8757	0.5033					1	0.4123				0.9371	0.3982
									0.6197	0.6094				0.8479	0.5064					0.8706	0.4802				0.9749	0.4846
									0.7409	0.6015				1	0.451					1	0.294				1	0.5271
									0.7215	0.5926				0.7752	0.5005					0.8191	0.3039				1	0.4953
									0.7709	0.6424				0.9585	0.41					1	0.4052				0.9632	0.5193
									0.5549	0.5186				0.6728	0.4153					0.9327	0.4978				0.9223	0.564
									0.5068	0.557				0.8495	0.4774					1	0.4145				0.9844	0.5422
									0.7077	0.6491				0.8253	0.5072					0.9396	0.4407				1	0.4837
									0.7881	0.6945				0.9119	0.6117					0.8837	0.3675				1	0.5298
									0.6261	0.7709				0.8567	0.4968					0.9673	0.388				1	0.5146
									0.6594	0.5888				0.8579	0.3851					0.9068	0.3722				0.9923	0.5064
									0.7096	0.5342				0.8461	0.4561					1	0.382				1	0.4918
									0.599	0.5728				0.9126	0.4621					1	0.3904				1	0.4469
									0.6238	0.6808				0.8558	0.5214					1	0.4005				0.9323	0.5372
									0.7065	0.4999				0.874	0.4913					1	0.3698				0.9766	0.4763
									0.6985	0.7274				0.847	0.5277					0.9	0.3422				1	0.509
									0.7204	0.5653				0.7725	0.4715					1	0.3705				0.8829	0.5218
									0.7323	0.5401				0.8578	0.4438					1	0.4478				1	0.5764
									0.7667	0.6607				0.8595	0.5322					0.904	0.3705				1	0.5155
									0.6512	0.5785				0.8552	0.4571					0.9301	0.4501				1	0.4369
									0.6878	0.6806				0.7954	0.4846					1	0.3446				0.9983	0.5257
									0.6736	0.6517				0.8334	0.5352					1	0.3509				0.8052	0.6049
									0.6362	0.6409				0.833	0.4902					1	0.4301				0.9276	0.5087
									0.6362	0.6596				0.7691	0.5073					0.9155	0.4262				1	0.5628
									0.6822	0.6304				0.7616	0.4947					0.8456	0.416				0.9568	0.4862
									1	0.1061				1	-0.0103					0.8259	0.4105				0.9328	0.4606
									1	0.1406				0.7618	0.4197					0.9087	0.4466				0.8879	0.4889
									1	0.0291				0.7046	0.4587					1	0.3985				0.9595	0.5319
									0.6327	0.5202				0.8448	0.3883					1	0.4628				0.9909	0.4599
									0.6729	0.4665				1	0.4468					1	0.4705				0.9868	0.5232
									0.723	0.5541				0.8954	0.3301					0.9303	0.5093				1	0.5302
									0.6289	0.5462				0.8395	0.3794					0.9579	0.4018				0.9782	0.4997
									0.6959	0.5738				0.8208	0.3259					1	0.4488				1	0.5758
									0.4483	0.481				0.9828	0.444					1	0.4143				0.9831	0.4877
									0.6463	0.392				0.9253	0.3514					0.9835	0.339				1	0.5489
									0.5652	0.4984				0.8873	0.46					0.922	0.4612				0.9868	0.5249
									0.5957	0.6035				0.7987	0.3908					0.8288	0.4104				0.9845	0.5045
									0.5654	0.5869				0.8406	0.2832					0.9496	0.4083				1	0.5247
									0.5464	0.5008				1	0.3184					1	0.3884				0.8928	0.638
									0.5461	0.549				0.889	0.3949					0.9437	0.4149				0.9983	0.5225
									0.6353	0.5185				0.6655	0.3621					0.9044	0.4204				1	0.5259
									0.5111	0.5623				0.7639	0.4487					0.8862	0.408				0.9643	0.5594
									0.6969	0.4603				0.9406	0.4742					1	0.4693				1	0.5063
									0.6244	0.5253				0.8225	0.2492					0.9705	0.4181				1	0.4982
									0.6864	0.5807				0.757	0.3899					0.9243	0.4153				0.9968	0.4888
									0.645	0.5031				0.9075	0.2789					0.9842	0.4458				1	0.542
									0.813	0.5719				0.9515	0.4343					0.9646	0.3427				0.7145	0.4111
									0.5781	0.4912				0.8074	0.4937					0.9957	0.381				0.9002	0.6077
									0.4953	0.559				0.8739	0.4401					0.9898	0.3643				0.7703	0.6279
									0.6309	0.5046				0.8025	0.3614					1	0.3658				0.8987	0.6096
									0.6414	0.5103				0.8229	0.4362					1	0.4323				1	0.3879
									0.791	0.5731				0.9067	0.4388					0.9407	0.4175				0.9125	0.3895
									0.7151	0.4789				0.8241	0.4384					0.9252	0.4149				0.7213	0.6457
									0.7466	0.5257				0.8086	0.6001					1	0.3424				0.9394	0.4793
									0.8154	0.4996				0.8658	0.3854					0.9289	0.388				0.8398	0.5282
									0.698	0.5125				0.8152	0.29					1	0.4157				0.9215	0.4932
									0.517	0.5115				0.9384	0.3748					1	0.361				0.9106	0.4926
									0.5458	0.4848				0.9494	0.4549					1	0.4455				0.7827	0.4676
									0.5964	0.5468				0.9238	0.4805					0.9661	0.3485				0.9745	0.4179
									0.6898	0.4782				1	0.4104					0.9424	0.4495				0.8701	0.5048
									0.6624	0.5882				0.9048	0.348					1	0.4529				1	0.3956
									0.4491	0.4535				0.8586	0.4755					0.9498	0.453				0.8543	0.4683
									0.6559	0.553				0.8748	0.3866					1	0.3983				0.8935	0.5237
									0.7612	0.6227				0.9292	0.3049					0.9466	0.3942				0.9076	0.3388
									0.76	0.4865				0.8743	0.5024					0.9677	0.3278				0.9457	0.47
									0.6096	0.6432				0.7403	0.3887					1	0.4467				0.802	0.4348
									0.4776	0.581				1	0.2514					0.9526	0.4115				0.9309	0.5252
									0.596	0.5386				0.8245	0.3611					0.9281	0.4357				0.8622	0.4899
									0.3673	0.485				0.813	0.42					1	0.3294				0.9031	0.4694
									0.4902	0.5524				0.7842	0.3776					0.9999	0.46				0.9133	0.4526
									0.5315	0.5609				0.9644	0.4441					0.9439	0.4				0.8612	0.4664
									0.456	0.5876				1	0.4181					0.8428	0.4524				0.8175	0.3801
									0.6794	0.5413				0.7559	0.3819					0.9373	0.4253				0.9687	0.4514
									0.6356	0.5809				0.8521	0.5126					1	0.4188				0.7106	0.5087
									0.6158	0.5533				0.7852	0.3237					0.9258	0.3885				0.8132	0.4652
									0.4174	0.4897				0.8927	0.4724					0.9815	0.3693				1	0.4428
									0.7141	0.4902				0.8788	0.44					0.88	0.4254				0.8995	0.5017
									0.8303	0.5501				0.9256	0.5122					0.9049	0.403				0.9959	0.4435
									0.4825	0.4644				0.9439	0.4148					0.925	0.462				0.9307	0.4787
									0.3679	0.4471				0.8846	0.4762					0.9986	0.3699				0.6965	0.4991
									0.4979	0.4731				0.8297	0.457					0.9328	0.4272				0.9767	0.487
									0.5984	0.5926				0.7139	0.3049					0.9307	0.41				0.8843	0.5607
									0.8111	0.4722				0.8343	0.4386					0.9795	0.4422				0.7019	0.4169
									0.5734	0.5551				0.952	0.459					0.926	0.5983				0.8077	0.484
									0.5101	0.4749				0.8336	0.4588					-0.03	0.3496				0.8343	0.356
									0.6629	0.5689				0.9313	0.4291					0.3084	0.4635				0.8341	0.5627
									0.555	0.5961				0.8147	0.4695					0.125	0.4646				0.9523	0.5174
									0.5693	0.5527				0.9682	0.467					0.8281	0.6488				0.7357	0.3993
									0.5115	0.4912				0.9122	0.4331					0.9088	0.483				0.819	0.5604
									0.6436	0.472				0.9744	0.4529					1	0.3803				0.9	0.5402
									0.5958	0.4509				0.8622	0.4101					0.7295	0.48				0.7006	0.4942
									0.4359	0.5114				0.7595	0.4382					0.697	0.3096				0.8388	0.5259
									0.5108	0.5053				0.7405	0.5086					0.9351	0.4757				0.9484	0.46
									0.4347	0.4359				0.7142	0.3991					0.8096	0.4581				0.8787	0.5016
									0.4602	0.4222				0.8279	0.4306					1	0.3655				0.8348	0.4825
									0.4665	0.5451				0.9328	0.4314					0.8492	0.5156				0.9115	0.5115
									0.6195	0.4963				0.85	0.4306					0.8609	0.4788				0.9578	0.4082
									0.5079	0.4565				0.9081	0.4999					0.7854	0.5385				0.7103	0.4933
									0.6869	0.4286				0.8169	0.4448					0.7179	0.422				0.9048	0.5144
									0.4615	0.5731				1	0.4354					0.8014	0.664				0.8525	0.5174
									0.384	0.4867				0.9551	0.3686					0.8818	0.5135				0.865	0.594
									0.4406	0.4579				0.8732	0.3196					0.8179	0.4719				1	0.5592
									0.6961	0.4908				0.9003	0.4511					0.8786	0.517				0.9403	0.6553
									0.4999	0.6578				0.8914	0.4036					0.9788	0.3042				0.9837	0.6545
									0.5045	0.5029				0.9675	0.495					0.9379	0.5804				0.8897	0.4844
									0.7497	0.5302				1	0.4207					0.8247	0.3759				0.9959	0.5367
									0.6828	0.5445				0.906	0.4771					0.7885	0.4897				0.8494	0.5414
									0.6827	0.5065				0.847	0.3871					0.9006	0.5192				1	0.4252
									0.5416	0.5644				1	0.469					0.9609	0.3885				1	0.5104
									0.5235	0.6238				0.9068	0.4066					0.7501	0.3462				0.8906	0.59
									0.5688	0.583				0.8942	0.4834					0.9237	0.3431				0.9384	0.4934
									0.5171	0.4625				0.8886	0.4301					0.9748	0.5108				1	0.4263
									0.5512	0.5208				0.8792	0.4344					0.6867	0.3538				1	0.449
									0.6439	0.6103				0.8615	0.5251					0.9202	0.1398				0.9103	0.4471
									0.7062	0.3812				0.809	0.4406					0.9982	0.3358				1	0.5539
									0.5138	0.529				0.9121	0.5084					0.7615	0.2986				0.9448	0.5103
									0.5825	0.421				1	0.4562					0.9273	0.5132				0.8498	0.5153
									0.6123	0.5304				0.8306	0.4302					0.7969	0.405				0.8578	0.575
									0.528	0.5542				0.7665	0.3635					0.6268	0.4423				0.9777	0.5374
									0.6801	0.5241				0.8182	0.4234					1	0.428				1	0.5938
									0.5013	0.4818				0.9594	0.516					0.9508	0.3796				0.9426	0.4387
									0.6494	0.5345				0.8624	0.5103					0.8627	0.4942				0.8567	0.4912
									0.7508	0.5178				0.8079	0.3694					0.8922	0.4981				0.883	0.4991
									0.558	0.5743				0.92	0.4928					0.8871	0.4154				0.9764	0.4318
									0.5103	0.6182				0.7588	0.3906					0.8081	0.4775				0.9387	0.5706
									0.4529	0.2085				0.6841	0.1898					1	0.4418				1	0.5195
									0.4803	0.2994				1	0.3003					0.877	0.3918				0.957	0.5152
									0.6566	0.3727				0.8949	0.339					0.9885	0.4252				1	0.5486
									0.606	0.3999				0.6315	0.3013					0.78	0.3534				0.9329	0.5599
									0.5884	0.4011				0.894	0.4599					0.8122	0.5535				0.8339	0.5171
									0.4523	0.2767				1	0.3498					0.9045	0.4272				1	0.5139
									0.4203	0.3375				0.8864	0.3389					0.7137	0.3648				1	0.5434
									0.6278	0.4114				0.9749	0.3476					0.9016	0.3747				0.9184	0.5506
									0.6551	0.502				0.9819	0.2893					0.7379	0.4274				0.9229	0.5271
									0.5582	0.391				0.8107	0.4454					0.7577	0.4221				1	0.5168
									0.5174	0.4237				0.9628	0.3334					0.8824	0.4807				0.9807	0.5445
									0.6504	0.4159				0.8369	0.3628					0.9263	0.4564				0.9937	0.5467
									0.5894	0.4119				1	0.3473					0.9281	0.5047				0.8691	0.4903
									0.5396	0.4683				0.8344	0.3435					0.8069	0.4609				0.9449	0.5242
									0.4756	0.4516				0.9678	0.3059					0.9101	0.5997				0.9767	0.5224
									0.529	0.6601				1	0.3607					1	0.4311				0.9309	0.4836
									0.5661	0.4109				1	0.4149					1	0.2865				1	0.4928
									0.5779	0.3317				0.9157	0.4204					0.7758	0.3844				1	0.5449
									0.6913	0.363				0.938	0.2853					0.8181	0.2864				1	0.5002
									0.532	0.4191				1	0.3438					0.8869	0.4317				1	0.4819
									0.6659	0.4658				0.9438	0.4115					0.7106	0.4817				0.9195	0.5168
									0.4278	0.4985				0.7554	0.3911					0.8707	0.5074				0.9085	0.5023
									0.5894	0.4209				0.7539	0.3787					0.9145	0.4763				0.7319	0.5536
									0.7358	0.3923				0.9622	0.4576					0.7753	0.4225				1	0.4642
									0.6363	0.4298				0.8006	0.5088					0.8793	0.4584				0.9457	0.5007
									0.4359	0.4519				0.8486	0.4854					0.7756	0.52				1	0.5443
									0.6705	0.5028				0.8666	0.481					0.9369	0.4174				0.1953	1
									0.3975	0.4574				0.8692	0.4161					0.8977	0.533				0.0724	1
									0.7441	0.4435				0.7891	0.4728					0.63	0.4408				1	0.3531
									0.752	0.5034				0.7961	0.3414					0.7726	0.4705				1	0.34
									0.6023	0.3558				0.8779	0.4396					0.6545	0.3679				0.8805	0.427
									0.8693	0.4554				0.8807	0.4592					0.9139	0.3465				0.8227	0.4228
									0.7581	0.4795				0.8668	0.4557					0.8124	0.499				0.8996	0.4895
									0.4876	0.4409				0.8696	0.3462					0.7085	0.3663				1	0.5066
									0.4834	0.4392				0.867	0.5054					0.9036	0.4132				1	0.447
									0.5295	0.4909				0.8536	0.5489					0.7548	0.4718				1	0.3884
									0.7813	0.3759				0.889	0.3906					0.791	0.2813				0.809	0.4953
									0.5907	0.36				0.9627	0.4923					0.7634	0.4604				0.6844	0.4362
									0.557	0.4677				0.8763	0.4299					0.8594	0.429				1	0.3685
									0.4601	0.4705				0.9412	0.4896					0.6963	0.3786				0.9862	0.4625
									0.6881	0.499				0.7942	0.4757					0.9157	0.4769				0.8149	0.4867
									0.6131	0.5406				0.8899	0.5041					0.8994	0.4364				0.9198	0.4411
									0.879	0.4295				0.8189	0.4397					0.9322	0.4234				0.8719	0.3199
									0.4061	0.4247				0.8395	0.4931					0.9717	0.3949				1	0.3738
									0.5423	0.4779				0.8751	0.4371					0.8039	0.4538				0.8528	0.4666
									0.3402	0.3875				1	0.4709					0.706	0.4694				1	0.4233
									0.4979	0.5358				0.9831	0.3857					0.7228	0.5373				1	0.3504
									0.4964	0.4161				0.8201	0.4626					0.774	0.408				0.9408	0.3881
									0.528	0.4661				0.8021	0.4521					0.8282	0.528				0.8698	0.4633
									0.5134	0.4186				0.8539	0.486					0.8378	0.4213				0.8971	0.5168
									0.6114	0.5319				1	0.4657					0.7903	0.5281				1	0.3718
									0.5199	0.5491				0.868	0.4889					0.8193	0.4786				1	0.4651
									0.6655	0.4722				0.8669	0.4668					0.7065	0.5204				1	0.4397
									0.6132	0.5275				0.8172	0.4185					0.7391	0.5704				0.886	0.4019
									0.3698	0.5409				0.8716	0.4363					0.7728	0.5462				0.9127	0.41
									0.2247	0.3705				0.8084	0.5007					0.7868	0.5299				1	0.3951
									0.5596	0.6247				0.9206	0.4753					0.7515	0.5151				0.9674	0.3991
									0.6787	0.6314				0.9041	0.4918					0.7666	0.5271				1	0.4351
									0.4926	0.6039				0.896	0.4759					0.7322	0.6479				0.8037	0.4802
									0.5549	0.6509				0.8943	0.4979					0.7624	0.5584				0.9703	0.4511
									0.7293	0.6669				0.9303	0.4884					0.8007	0.5985				0.9234	0.4254
									0.7556	0.5874				0.8709	0.5183					0.9057	0.5965				1	0.4343
									0.6081	0.5119				0.894	0.4684					0.848	0.5123				1	0.4243
									0.5402	0.4592				0.843	0.5138					0.7994	0.5303				0.9043	0.4489
									0.3458	0.7337				1	0.5083					0.7409	0.5554				0.8444	0.4573
									0.3705	0.6135				0.9726	0.4465					0.8166	0.5174				1	0.3991
									0.7325	0.7873				0.8789	0.518					0.7866	0.5933				1	0.4039
									0.5479	0.5798				0.8518	0.5161					0.751	0.4681				0.9821	0.5038
									0.2725	0.6081				0.9237	0.5335					0.7981	0.5465				1	0.3573
									0.4329	0.6085				0.8828	0.4285					0.7998	0.54				0.8735	0.4961
									0.413	0.7302				0.8654	0.4977					0.8191	0.4694				1	0.335
									0.6248	0.6156				0.9166	0.4398					0.7887	0.5395				1	0.4712
									0.4907	0.7116				0.926	0.4821					0.7731	0.5425				0.813	0.5356
									0.7884	0.6242				0.8786	0.5403					0.8699	0.5392				0.8776	0.4802
									0.5398	0.5124				0.8649	0.5324					0.8302	0.4886				0.823	0.3997
									0.5043	0.6124				0.951	0.4847					0.724	0.5907				1	0.3916
									0.6636	0.6302				1	0.4806					0.7133	0.5379				1	0.476
									0.5076	0.6107				0.8566	0.4371					0.8004	0.5066				1	0.4274
									0.4989	0.6153				0.9356	0.4077					0.8308	0.5105				1	0.4574
									0.1323	0.5689				0.8254	0.5348					0.7907	0.538				1	0.4127
									0.7354	0.5717				0.867	0.5475					0.6709	0.535				1	0.3961
									0.5769	0.1175				0.8527	0.4411					0.7838	0.5421				1	0.4261
									0.2086	0.255				0.8235	0.431					0.8302	0.6004				0.8445	0.3992
									0.5122	0.2832				0.8941	0.5147					0.7866	0.4619				0.8828	0.4317
									0.5082	0.1616				0.6743	0.501					0.8437	0.485				1	0.4361
									0.4894	0.2584				0.7883	0.4963					0.8094	0.469				0.9507	0.4147
									0.3937	0.3204				0.9402	0.4737					0.7189	0.4887				0.9035	0.4478
									0.2878	0.3645				0.942	0.5505					0.9169	0.481				0.9922	0.4765
									0.3146	0.4126				0.9196	0.495					0.7804	0.5629				1	0.4602
									0.1579	0.2073				0.9007	0.4959					0.7253	0.5246				1	0.4808
									0.4475	0.424				0.9495	0.5143					0.8241	0.5418				0.9645	0.6536
									0.049	0.181				0.8433	0.5737					0.7497	0.5596				0.4947	0.2554
									0.21	0.4172				0.8718	0.5603					0.7467	0.482				0.8079	0.4016
									0.1115	0.3177				0.7681	0.5374					0.7255	0.5352				0.618	0.37
									0.4041	0.3777				0.8628	0.5003					0.7719	0.5743				1	0.2524
									0.5517	0.4524				0.8849	0.4225					0.6168	0.7351				0.5853	0.1828
									0.2494	0.4424				1	0.4223					-0.0541	0.5314				0.64	0.3711
									0.0014	0.2977				0.9045	0.4614					0.8204	0.6058				0.8446	0.439
									0.3363	0.373				0.7622	0.5142					0.8858	0.4735				1	0.3651
									0.2852	0.267				0.8768	0.5291					0.8089	0.4487				0.7733	0.4531
									0.4389	0.4134				0.6743	0.291					0.8474	0.455				0.9102	0.3613
									0.3559	0.372				0.6917	0.4729					1	0.4498				0.8618	0.4459
									0.5437	0.4045				0.7433	0.4201					0.84	0.4983				0.8587	0.4647
									0.4748	0.3732				0.6486	0.5403					0.969	0.3989				0.981	0.4032
									0.326	0.547				0.7012	0.5087					0.8366	0.5319				0.7473	0.4885
									0.593	0.3029				0.6474	0.5076					0.8548	0.5699				0.7796	0.4582
									0.3718	0.4632				0.7934	0.5226					0.9239	0.4198				0.8666	0.4644
									0.2204	0.3952				0.6293	0.5629					0.8177	0.4295				0.9071	0.4088
									0.1608	0.3788				0.6851	0.5049					0.8723	0.3795				0.7783	0.4294
									0.2387	0.3835				0.7463	0.4513					1	0.3184				0.832	0.4962
									0.1994	0.4218				0.7486	0.5217					0.7414	0.423				0.8666	0.4427
									0.6746	0.3701				0.8281	0.5358					0.7828	0.4756				0.8639	0.4433
									0.282	0.3596				0.7021	0.4767					0.8625	0.439				0.8502	0.478
									0.2142	0.4518				0.6785	0.4639					0.8516	0.4795				0.8852	0.3325
									0.3668	0.3792				0.8077	0.4627					0.7987	0.389				0.8581	0.4203
									0.4209	0.4156				0.775	0.5379					0.7323	0.4613				0.8138	0.4196
									0.4013	0.3469				0.7095	0.5075					0.8184	0.3259				0.8516	0.4033
									0.3345	0.4834				0.8307	0.5201					0.7914	0.3706				0.7831	0.4266
									0.4323	0.4553				0.7715	0.5207					0.7976	0.3867				0.8092	0.4632
									0.2772	0.3599				0.6668	0.4759					0.6371	0.3562				0.8007	0.488
									0.5178	0.3762				0.7677	0.4978					0.6798	0.4819				0.9222	0.5065
									0.1633	0.3199				0.7691	0.4916					0.7992	0.4331				0.7741	0.4485
									0.3779	0.4273				0.7582	0.5661					0.7041	0.4089				0.8273	0.5123
									0.2712	0.4474				0.7187	0.5382					0.8408	0.4027				0.702	0.4674
									0.4903	0.3262				0.6974	0.5623					0.7407	0.3656				0.8711	0.5025
									0.3781	0.4471				0.6837	0.5772					0.733	0.4504				0.7963	0.5458
									0.4362	0.4953				0.6908	0.5158					0.8168	0.5064				0.7839	0.4644
									0.1305	0.3282				0.8043	0.5188					0.6717	0.4179				0.8338	0.5117
									0.3769	0.4358				0.8411	0.4958					0.5978	0.3405				0.8453	0.4225
									0.4939	0.4732				0.6801	0.5153					0.7477	0.4715				0.7916	0.4327
									0.3369	0.4467				0.6694	0.4005					0.7272	0.3394				0.7282	0.4622
									0.397	0.4363				0.7867	0.5262					0.7296	0.3915				0.7464	0.4799
									0.5012	0.3555				0.6586	0.5784					0.7019	0.3259				0.8175	0.4596
									0.408	0.4795				0.6115	0.5904					0.7081	0.3395				0.9325	0.3989
									0.528	0.4412				0.6022	0.562					0.7453	0.4729				0.8606	0.421
									0.3905	0.538				0.7056	0.5764					0.7578	0.4096				0.7953	0.4707
									0.3133	0.3854				0.7073	0.5281					0.6016	0.3881				0.7998	0.4775
									0.4515	0.4699				0.7736	0.5137					0.741	0.4485				0.8121	0.5113
									0.4004	0.5082				0.7516	0.4994					0.8473	0.3638				0.7999	0.4386
									0.3613	0.5149				0.6357	0.5268					0.7131	0.3867				0.8612	0.4242
									0.6047	0.4094				0.641	0.5847					0.667	0.3634				0.8338	0.851
									0.2585	0.4022				0.7091	0.5582					0.6317	0.3737				0.0984	0.9939
									0.4654	0.4513				0.617	0.566					0.5969	0.4328				0.8873	0.4825
									0.6049	0.4338				0.7059	0.5887					0.7602	0.3519				0.8629	0.5379
									0.5082	0.5331				0.7226	0.5325					0.6651	0.4602				0.7351	0.5032
									0.3188	0.5579				0.7768	0.5941					0.7142	0.4039				0.921	0.5528
									0.447	0.4969				0.8083	0.588					0.7677	0.3902				0.8333	0.588
									0.2793	0.3928				0.6807	0.5745					0.8923	0.3819				0.83	0.5061
									0.1787	0.495				0.7609	0.508					0.7881	0.4186				0.7607	0.6356
									0.4009	0.4816				0.6281	0.6548					0.6328	0.3457				0.9353	0.5424
									0.4875	0.4897				0.5873	0.5066					0.7799	0.4348				0.8369	0.5425
									0.3404	0.4741				0.525	0.5481					0.8828	0.379				0.8378	0.5196
									0.5794	0.4208				0.5324	0.6168					0.7494	0.3875				0.7837	0.6023
									0.3794	0.5329				0.6363	0.613					0.7004	0.3953				0.9029	0.6668
									0.3196	0.4702				0.5936	0.5638					0.8582	0.3857				0.8511	0.4672
									0.3249	0.4449				0.7934	0.6322					0.7992	0.4188				0.7216	0.5137
									0.4504	0.4666				0.6696	0.654					0.7232	0.359				0.7092	0.4903
									0.3701	0.459				0.463	0.6204					0.7487	0.4526				0.8302	0.5589
									0.4033	0.4011				0.3703	0.643					0.8542	0.381				0.8404	0.5418
									0.3755	0.4806				0.4499	0.6246					0.771	0.3974				0.8253	0.5153
									0.6254	0.4015				0.2999	0.5284					0.7893	0.4455				0.7646	0.5659
									0.5169	0.4244				0.3722	0.6572					0.7812	0.3824				0.7941	0.4536
									0.2972	0.4477				0.2311	0.4583					0.8432	0.3734				0.7705	0.6207
									0.2007	0.4207				0.2587	0.5867					0.7383	0.462				0.8611	0.5755
									0.3949	0.4698				0.3096	0.494					0.7574	0.4091				0.794	0.4656
									0.3791	0.4878				0.3563	0.5846					0.7743	0.4131				0.8195	0.5814
									0.3383	0.4929				0.4974	0.6719					0.6984	0.4018				0.8682	0.4796
									0.5365	0.434				0.3647	0.6565					0.63	0.3249				0.8754	0.6438
									0.4494	0.5032				0.3869	0.7258					0.7786	0.411				0.7906	0.4353
									0.4558	0.5362				0.318	0.5655					0.748	0.4056				0.8809	0.4812
									-0.3	0.0206				0.4304	0.5866					0.8323	0.4051				0.7476	0.4228
									0.9868	0.1249				-0.054	0.5549					0.829	0.3493				0.8476	0.5596
									0.5771	0.2156				0.5284	0.7071					0.7989	0.4473				0.9749	0.5531
									0.4782	0.3625				0.2481	0.5621					0.7708	0.3973				0.9818	0.4996
									0.9045	0.2842				0.3897	0.6025					0.6729	0.4273				0.8078	0.6117
									0.5737	0.2553				0.2802	0.5969					0.7601	0.3946				0.8396	0.56
									0.6444	0.2962				0.345	0.5868					0.796	0.3462				0.7813	0.5754
									0.599	0.3325				0.367	0.6189					0.7805	0.4046				0.7639	0.5605
									0.4235	0.2758				0.3575	0.5118					1	0.5076				0.8492	0.6192
									0.8234	0.3327				0.2399	0.4981					0.9468	0.4568				0.7614	0.5161
									0.9208	0.225				0.2962	0.5448					0.9106	0.4735				0.9489	0.4935
									0.7216	0.3153				0.3447	0.5102					1	0.3778				0.8318	0.5976
									0.5017	0.229				0.13	0.4734					0.8629	0.4887				0.7247	0.5211
									0.6684	0.2908				0.1944	0.5168					0.8706	0.5075				0.7487	0.6428
									0.6014	0.2282				0.2799	0.6787					1	0.4635				0.8966	0.5607
									0.7746	0.3329				0.3331	0.5506					0.9568	0.5196				0.7753	0.5122
									0.515	0.3371				0.2577	0.6598					0.9913	0.4446				0.8779	0.5789
									0.6055	0.3564				0.3238	0.6024					0.9549	0.4678				0.8046	0.5798
									0.4418	0.311				0.2452	0.6048					0.9234	0.4029				0.8955	0.5841
									0.533	0.3112				0.2432	0.5727					1	0.4862				0.8764	0.5561
									0.7506	0.2914				0.2177	0.4998					0.9445	0.5498				0.9112	0.5577
									0.5283	0.2861				0.4678	0.5447					0.8687	0.5156				0.7168	0.502
									0.5985	0.3096				0.2152	0.6651					1	0.5219				0.9485	0.5874
									0.7208	0.3658				0.8895	0.404					1	0.4747				0.8341	0.5399
									0.7253	0.3522				0.8126	0.459					0.839	0.5003				0.7959	0.4798
									0.4193	0.3145				0.9186	0.4093					0.9222	0.6128				0.893	0.4718
									0.699	0.3832				0.9576	0.3893					1	0.4772				0.781	0.4733
									0.587	0.3595				0.8865	0.4369					0.8761	0.5191				0.7398	0.5794
									0.8155	0.3342				0.8856	0.4764					0.9299	0.5305				0.7182	0.6279
									0.3188	0.3249				0.8725	0.3773					0.9471	0.4778				0.8469	0.4231
									0.7783	0.4112				0.7937	0.5775					0.9332	0.5863				0.8315	0.65
									0.376	0.3942				0.6548	0.4036					0.8576	0.5982				0.909	0.4622
									0.5859	0.2705				0.792	0.4136					0.8929	0.5058				0.8489	0.5693
									0.585	0.3645				0.8664	0.5369					0.966	0.5229				0.8034	0.5769
									0.4472	0.4076				0.8595	0.3355					0.8911	0.5082				0.8983	0.5387
									0.3103	0.3434				0.8985	0.4544					0.904	0.6083				0.6631	0.6575
									0.7691	0.3838				0.8758	0.3723					0.9119	0.5923				0.8031	0.5771
									0.7388	0.395				0.8464	0.4218					0.9521	0.5414				0.9643	0.5366
									0.6699	0.4356				0.7484	0.5086					0.9352	0.5457				0.7553	0.5563
									0.5564	0.3733				0.8294	0.4215					0.931	0.5441				0.8374	0.5697
									0.6239	0.4868				0.7126	0.4096					0.9245	0.5614				0.9301	0.556
									0.7473	0.4653				0.8253	0.5577					1	0.5031				0.813	0.6086
									0.6484	0.4466				0.9154	0.5444					1	0.4911				0.9072	0.6348
									0.4869	0.2595				0.938	0.5447					0.8936	0.5452				0.8825	0.5809
									0.5878	0.3718				0.8268	0.5749					0.9717	0.5151				0.83	0.4593
									0.8129	0.4523				0.7792	0.4943					0.9192	0.4458				0.8849	0.647
									0.6258	0.3961				0.9963	0.3638					1	0.5043				0.8421	0.5311
									0.6704	0.4654				0.8174	0.5503					0.9804	0.4687				0.8594	0.5516
									0.6387	0.3765				0.7582	0.4376					1	0.4894				0.896	0.5844
									1	0.3207				0.8504	0.4145					1	0.5342				0.8106	0.4995
									0.6673	0.3689				0.8926	0.472					0.8781	0.5853				0.843	0.4876
									0.7851	0.3988				0.8593	0.4739					0.9378	0.497				0.8515	0.5295
									0.6287	0.4925				0.7094	0.4874					0.9131	0.5146				0.8833	0.5559
									0.49	0.3813				0.8207	0.3944					1	0.5293				0.87	0.4191
									0.6186	0.408				0.8604	0.3719					0.8726	0.5456				0.8698	0.5815
									0.7788	0.3903				0.8337	0.5344					0.9599	0.5317				0.862	0.5154
									0.4983	0.4531				0.7758	0.3617					0.8232	0.5301				0.8808	0.5136
									0.8085	0.4625				0.8492	0.497					1	0.5655				0.7659	0.5326
									0.6101	0.4213				0.8861	0.4587					0.9082	0.5783				0.9957	0.4808
									0.6789	0.3511				0.7376	0.59					0.9796	0.5658				0.8855	0.508
									0.6282	0.4089				0.8219	0.5388					0.8881	0.6033				0.9016	0.5617
									0.7299	0.1184				0.8998	0.5103					0.8879	0.5555				0.9587	0.3453
									-0.0152	0.184				0.9576	0.592					0.8512	0.5592				1	0.3923
									0.7667	0.3517				0.7974	0.4411					1	0.5335				0.8848	0.564
									0.4254	0.31				0.9469	0.511					1	0.5533				0.9741	0.5483
									0.0526	0.3398				0.8412	0.4933					1	0.5707				0.923	0.5838
									0.0699	0.2717				0.9792	0.4392					0.8551	0.5549				0.8018	0.5175
									0.5784	0.3024				0.8078	0.4643					0.9456	0.5562				0.9607	0.5025
									0.4461	0.3875				0.8984	0.4658					0.9319	0.5694				1	0.433
									0.4907	0.3839				0.9145	0.4187					0.9245	0.5661				0.8875	0.5633
									0.7186	0.248				0.815	0.4488					1	0.4972				0.9613	0.6392
									0.2308	0.3216				0.8393	0.4079					0.8975	1				0.9313	0.6372
									0.4317	0.2737				0.8189	0.4504					-0.1704	1				0.8718	0.5527
									0.5159	0.3883				1	0.4384					0.975	0.449				0.8788	0.5453
									0.6343	0.3506				0.8868	0.5226					0.8229	0.309				0.9584	0.0971
									0.3379	0.294				0.9274	0.4584					0.8356	0.4427				0.8851	0.3353
									0.5756	0.4078				0.8018	0.553					0.9223	0.4212				1	0.4621
									0.284	0.2954				0.8887	0.4111					1	0.3802				1	0.486
									0.3456	0.366				0.8597	0.5139					0.8256	0.4753				1	0.5059
									0.4567	0.2893				1	0.4159					0.8983	0.4153				1	0.4293
									0.4649	0.4278				0.9628	0.461					0.9615	0.4565				0.9295	0.3737
									0.4348	0.2865				0.9578	0.491					0.8484	0.5343				0.986	0.4925
									0.6736	0.3281				0.8493	0.5732					0.9395	0.5712				0.9883	0.4874
									0.5159	0.4008				0.9326	0.4635					0.9136	0.5242				1	0.6371
									0.2762	0.3658				0.9698	0.4289					0.9516	0.5014				1	0.575
									0.4355	0.4244				0.8233	0.4507					0.8969	0.5092				1	0.329
									0.4861	0.4667				0.9169	0.4545					0.8268	0.4403				1	0.5582
									0.4174	0.3596				0.9478	0.4688					0.8645	0.3961				0.9385	0.5025
									0.4576	0.4287				0.8303	0.4157					0.6771	0.3762				0.9384	0.5259
									0.136	0.278				0.7946	0.4555					0.9294	0.4603				0.8841	0.5637
									0.5351	0.5286				0.8747	0.5159					0.9696	0.5536				0.8937	0.5186
									0.1913	0.4086				0.7627	0.5258					0.7229	0.4091				0.9397	0.5503
									0.6219	0.3718				0.8348	0.4373					0.8346	0.4485				0.8937	0.601
									0.7232	0.3942				0.8072	0.457					0.8478	0.4601				0.8498	0.5516
									0.317	0.4269				0.6842	0.4245					0.9278	0.3814				0.9211	0.4838
									0.4635	0.4632				0.769	0.4267					0.9512	0.5468				0.9559	0.5905
									0.4459	0.4491				0.7679	0.4118					0.8566	0.4845				0.9155	0.4862
									0.3318	0.5328				0.8216	0.4596					0.8516	0.5571				1	0.5432
									0.4555	0.3259				0.8604	0.5081					0.9395	0.4753				0.8774	0.5611
									0.4572	0.4434				0.9001	0.4834					0.8508	0.4882				0.9559	0.5155
									0.3455	0.3906				0.7493	0.4912					0.9013	0.4622				0.9464	0.5339
									0.4632	0.4248				0.8566	0.3227					0.9341	0.479				1	0.4202
									0.6422	0.4126				0.7491	0.4333					0.8785	0.4554				0.9185	0.6113
									0.4062	0.3949				0.9101	0.4141					0.9387	0.4212				1	0.4643
									0.4986	0.3642				0.9693	0.4601					0.9911	0.3956				0.9794	0.4958
									0.3651	0.5018				0.777	0.4621					0.8182	0.435				0.9999	0.4595
									0.5382	0.4358				0.8804	0.4279					1	0.4415				0.9393	0.4482
									0.5542	0.4212				0.7986	0.529					0.8837	0.418				0.9839	0.4714
									0.6679	0.4376				0.7769	0.4321					0.8938	0.4391				0.9842	0.5448
									0.6262	0.4569				0.9313	0.5047					0.9264	0.43				0.9219	0.594
									0.5235	0.5169				0.9269	0.5					0.9999	0.419				1	0.5641
									0.4744	0.4394				0.9801	0.4758					0.9072	0.4259				0.8854	0.5618
									0.4152	0.4187				0.7519	0.4125					0.8375	0.4131				0.897	0.4662
									0.4593	0.4082				0.7874	0.426					0.8607	0.4381				0.9395	0.4189
									0.5285	0.4975				0.9073	0.4964					0.9018	0.4191				0.9918	0.4777
									0.6828	0.3455				0.8599	0.4975					0.9762	0.4388				0.9886	0.5723
									0.419	0.4459				0.8727	0.5888					0.9063	0.4457				0.7584	0.6273
									0.2736	0.436				0.9525	0.4207					0.89	0.5092				1	0.5842
									0.4645	0.3825				0.8695	0.4753					1	0.4151				0.9835	0.5372
									0.4138	0.4284				0.8023	0.3763					0.9872	0.5069				1	0.506
									0.4045	0.3171				0.8378	0.4593					1	0.4929				0.7321	0.5684
									0.4281	0.4013				0.8469	0.5052					1	0.4778				0.963	0.537
									0.3151	0.4797				0.9852	0.4549					0.9505	0.4849				1	0.4238
									0.3043	0.3734				0.8994	0.3747					0.9555	0.4915				0.9183	0.5626
									0.2633	0.41				1	0.3592					0.9611	0.553				0.9351	0.5613
									0.4558	0.4137				0.9741	0.5345					0.9854	0.5189				1	0.4632
									0.4019	0.4438				0.7815	0.4404					0.9672	0.4481				1	0.5107
									0.4059	0.4456				0.7703	0.4567					1	0.4545				0.8507	0.5028
									0.4742	0.4859				0.9764	0.4997					0.9168	0.5171				0.8712	0.4751
									0.3512	0.4928				0.868	0.5378					0.8527	0.4557				0.9557	0.728
									0.4116	0.4457				0.9499	0.5379					1	0.3698				0.9595	0.51
									0.6149	0.3745				0.8862	0.4162					0.9126	0.5303				1	0.5295
									0.5307	0.5272				0.8748	0.4835					0.9719	0.4105				0.9731	0.4485
									0.4011	0.3977				0.812	0.4714					0.7854	0.2403				0.9599	0.5043
									0.3989	0.4833				0.9525	0.5074					0.7719	0.4185				0.8789	0.5951
									0.4081	0.4584				0.8555	0.4284					1	0.5886				0.9382	0.5284
									0.4455	0.5079				0.8755	0.4308					0.8675	0.4429				0.9049	0.563
									0.6061	0.495				0.8889	0.5174					1	0.5831				0.9581	0.401
									0.56	0.5001				0.9286	0.5715					0.9906	0.5815				1	0.4826
									0.2593	0.4505				0.8746	0.4815					0.8475	0.5592				0.8683	0.5089
									0.5254	0.4221				0.9205	0.45					0.8918	0.4536				1	0.6084
									0.4557	0.4416				0.9688	0.5931					1	0.3988				0.9442	0.6173
									0.5211	0.491				0.8529	0.4562					0.8983	0.5702				0.9926	0.5263
									0.4714	0.3985				1	0.5307					0.7805	0.3805				0.8927	0.5003
									0.4961	0.4662				0.7973	0.5271					0.9076	0.518				1	0.4703
									0.2871	0.512				0.9484	0.5381					0.8628	0.5491				0.8236	0.5696
									0.4748	0.4567				0.8441	0.5909					0.6876	0.5862				0.9927	0.4972
									0.409	0.5836				0.8329	0.5629					0.94	0.7194				0.9415	0.5201
									0.378	0.4801				0.7632	0.5265					0.8833	0.4244				0.8971	0.5163
									0.3849	0.4952				0.84	0.5016					0.9581	0.4338				1	0.5166
									0.4899	0.4223				0.9378	0.6					0.8351	0.5985				0.9738	0.5708
									0.4593	0.5093				0.8159	0.4535					0.8728	0.695				0.8329	0.5538
									0.4708	0.5279				1	0.518					0.8157	0.5341				0.9569	0.5434
									0.4632	0.4657				0.864	0.6137					0.8436	0.4771				1	0.3987
									0.3888	0.4993				0.9026	0.5935					1	0.4938				1	0.487
									0.415	0.4906				0.8759	0.6258					0.9035	0.561				0.866	0.5504
									0.4796	0.3816				0.9882	0.3865					0.9744	0.5871				0.8856	0.4505
									0.4959	0.4798				0.8824	0.4602					0.8321	0.5274				0.8587	0.5564
									0.3589	0.5027				0.9941	0.5077					0.9319	0.4803				0.7665	0.5317
									0.5664	0.5155				0.9221	0.7598					0.9059	0.5516				0.8699	0.4094
									0.5072	0.4979				0.7306	0.4028					0.8511	0.6229				0.9456	0.4209
									0.508	0.3819				0.9821	0.2858					1	0.6073				0.8362	0.4639
									0.6977	0.0977				1	0.5608					0.995	0.4987				0.7094	0.3564
									0.6899	0.4715				1	0.6082					0.9398	0.6883				0.6997	0.5376
									0.5719	0.3603				0.9538	0.5837					0.7948	0.4968				0.7038	0.519
									0.7134	0.3392				0.9749	0.6279					0.9577	0.5856				0.7257	0.2755
									0.5551	0.3688				1	0.506					0.8912	0.427				0.6185	0.5511
									0.4671	0.2191				0.9134	0.5184					0.7963	0.5108				0.703	0.4401
									0.7687	0.4446				0.8969	0.4829					0.9004	0.5593				0.8878	0.4387
									0.6822	0.3011				0.868	0.4869					0.8997	0.4942				0.9086	0.4224
									0.4769	0.2459				0.6909	0.3633					0.8148	0.5341				0.8372	0.405
									0.6444	0.3582				0.8826	0.642					0.9924	0.4009				0.7742	0.3728
									0.3572	0.3244				0.8836	0.6246					0.8683	0.5301				0.7849	0.4297
									0.4864	0.2698				1	0.6401					0.9292	0.4286				0.501	0.4422
									0.6931	0.3602				1	0.6004					1	0.4722				0.681	0.5295
									0.5056	0.4216				0.8644	0.5626					0.816	0.4242				0.868	0.4352
									0.4898	0.3643				0.8505	0.5563					1	0.5139				0.7602	0.3344
									0.2659	0.4333				0.9096	0.5848					0.9609	0.4689				0.6678	0.4032
									0.5491	0.4344				0.8225	0.5086					0.8507	0.5227				0.4838	0.2641
									0.5202	0.5023				0.7595	0.5341					0.7648	0.4322				0.8575	0.41
									0.6505	0.3271				0.8706	0.6003					0.8281	0.5193				0.7997	0.4919
									0.5528	0.2156				0.9722	0.5994					0.7625	0.4616				0.7667	0.2807
									0.6325	0.4645				0.9394	0.5855					0.5807	0.444				0.7883	0.4208
									0.5294	0.3003				1	0.5849					0.7027	0.4387				0.9454	0.3972
									0.6231	0.3869				0.8151	0.5028					0.8209	0.4559				1	0.3453
									0.601	0.4821				1	0.5341					0.848	0.5632				1	0.4487
									0.5213	0.3173				0.8839	0.6399					0.8243	0.5033				0.5418	0.3876
									0.5684	0.5195				0.9549	0.526					0.8102	0.3827				0.7827	0.4422
									0.5557	0.3208				1	0.5613					0.8154	0.5286				0.7706	0.3552
									0.8399	0.383				0.8481	0.566					0.8143	0.3887				0.6759	0.4603
									0.4884	0.4473				0.9353	0.4989					0.7438	0.4079				0.843	0.4658
									0.6357	0.4117				0.9404	0.5481					0.7999	0.4552				0.8314	0.5114
									0.4077	0.4318				1	0.5257					0.8053	0.4591				0.7636	0.4378
									0.6745	0.3795				1	0.584					0.8916	0.393				0.6789	0.4295
									0.5561	0.4644				0.8148	0.5549					0.6672	0.3563				0.8502	0.3323
									0.5316	0.4845				0.9303	0.6262					0.7847	0.4861				0.8196	0.3095
									0.6438	0.4851				1	0.47					0.8616	0.3767				0.8268	0.3615
									0.5166	0.4222				0.8317	0.5438					0.8413	0.4714				0.7161	0.4384
									0.5806	0.4183				0.9298	0.6467					0.9019	0.3815				0.6749	0.317
									0.6093	0.4246				0.879	0.5683					0.7463	0.5779				0.8055	0.4093
									0.7637	0.4116				0.8181	0.5878					0.1394	1				0.6884	0.5647
									0.5019	0.4822				0.9431	0.5628					-0.129	1				0.7297	0.4689
									0.6155	0.5308				0.9383	0.5661					0.8261	0.3811				0.7933	0.3167
									0.6648	0.5435				0.9394	0.5599					0.895	0.3287				0.6239	0.4635
									0.4833	0.4026				0.8611	0.5314					0.9637	0.3168				0.7018	0.4307
									0.3794	0.433				0.9051	0.5449					0.8162	0.3208				0.8142	0.3915
									0.6569	0.4336				1	0.623					0.884	0.2464				0.7469	0.3911
									0.573	0.4311				0.9477	0.3529					0.538	0.3164				0.7444	0.2729
									0.6025	0.5102				0.8498	0.477					0.7822	0.3621				0.8601	0.3132
									0.4872	0.4442				1	0.5116					0.751	0.4094				0.6788	0.3121
									0.5859	0.4597				0.8229	0.5594					0.7189	0.3591				0.8342	0.4277
									0.4448	0.3555				0.886	0.3688					0.6053	0.4176				0.7526	0.4593
									0.4927	0.4902				0.8706	0.6163					0.7012	0.4522				0.8324	0.343
									0.6884	0.461				1	0.5174					0.7722	0.4337				0.7595	0.4725
									0.8142	0.3632				0.8499	0.4977					0.6385	0.45				0.6671	0.3674
									0.6527	0.4143				0.9149	0.4252					0.7151	0.4015				0.7775	0.3708
									0.641	0.4097				0.9049	0.5431					0.6384	0.2637				0.7396	0.3123
									0.5251	0.4439				0.8839	0.5034					0.7793	0.4101				0.7761	0.4529
									0.6925	0.4607				0.847	0.5231					1	0.2827				0.7265	0.4267
									0.5475	0.4925				0.9182	0.4959					1	0.3728				0.6957	0.4399
									0.6323	0.4055				0.8728	0.634					0.5353	0.4345				0.8507	0.3763
									0.5332	0.5134				1	0.5293					0.6656	0.2911				0.7654	0.3882
									0.5323	0.4674				0.8175	0.4734					0.6004	0.5042				0.787	0.4457
									0.5455	0.4613				0.9757	0.3083					0.805	0.3438				0.906	0.4313
									0.5156	0.5199				0.9992	0.3708					0.6455	0.5079				0.7666	0.503
									0.3815	0.465				0.9957	0.3897					0.5604	0.3866				0.853	0.5855
									0.7249	0.3396				1	0.3783					0.8256	0.3888				0.7417	0.4048
									0.4593	0.4545				1	0.3632					0.7821	0.447				0.7142	0.36
									0.4947	0.398				0.9899	0.4447					0.3649	0.2615				0.7624	0.37
									0.5859	0.4094				0.8994	0.5514					0.824	0.3505				0.7821	0.4319
									0.557	0.4955				0.7803	0.5213					0.8675	0.4158				0.6855	0.4409
									0.4319	0.4285				0.8881	0.6321					0.5741	0.4066				0.7166	0.5234
									0.4917	0.4513				0.9971	0.4689					0.384	0.3594				1	0.4256
									0.5071	0.4327				0.9028	0.5396					0.741	0.4314				1	0.3332
									0.6286	0.4191				1	0.4229					0.7485	0.4191				0.7799	0.4024
									0.5241	0.4933				0.997	0.5724					0.7082	0.3143				0.9144	0.4968
									0.7535	0.4153				0.9188	0.5388					0.6137	0.4972				0.6258	0.4079
									0.4965	0.519				0.9068	0.55					0.6757	0.4584				0.7887	0.3599
									0.7226	0.3537				1	0.4717					0.5642	0.5076				0.6685	0.5715
									0.336	0.3616				0.8846	0.5031					0.8326	0.334				0.6503	0.444
									0.6733	0.4372				0.748	0.5066					0.7553	0.4649				0.7925	0.3849
									0.2998	0.4715				0.8925	0.5314					0.6842	0.441				0.6463	0.3889
									0.5105	0.4653				1	0.4677					0.8079	0.4037				0.8563	0.4103
									0.5787	0.5456				0.8935	0.622					0.6603	0.4006				0.7647	0.3932
									0.5419	0.4799				0.9684	0.4378					0.7537	0.4168				0.8534	0.4274
									0.6379	0.4911				0.941	0.4787					0.6955	0.4482				0.9448	0.4339
									0.5931	0.4861				0.8763	0.5843					1	0.4176				0.7272	0.4019
									0.8119	0.4023				1	0.4792					0.6288	0.3767				0.7562	0.4412
									0.3793	0.4032				0.869	0.5037					0.6774	0.4796				0.7036	0.3498
									0.4897	0.4151				1	0.5324					0.7028	0.4739				0.7444	0.4203
									0.5587	0.4655				0.8805	0.5633					0.5809	0.3709				0.8836	0.5247
									0.5314	0.4499				1	0.4959					0.7581	0.3843				0.8565	0.4947
									0.6137	0.5185				0.7905	0.5473					0.6559	0.2771				0.8313	0.709
									0.389	0.4929				1	0.5127					0.9016	0.3588				0.9111	0.4604
									0.5537	0.4812				0.924	0.5643					0.8247	0.483				0.8519	0.585
									0.4798	0.4078				0.9423	0.4982					0.694	0.4286				0.9089	0.5475
									0.5427	0.424				0.84	0.4682					0.7132	0.4134				0.92	0.5665
									0.5359	0.4795				0.8094	0.4651					0.7057	0.3854				0.9825	0.4131
									0.5385	0.5069				1	0.5936					0.5786	0.3796				0.8816	0.6562
									0.5333	0.4923				0.9415	0.47					0.8707	0.475				0.8418	0.4712
									0.5155	0.4518				1	0.5745					0.6461	0.5222				0.7863	0.4707
									0.6413	0.403				0.9133	0.4852					0.6306	0.5369				0.8783	0.6424
									0.23	0.1224				0.949	0.5256					0.615	0.456				0.874	0.5917
									0.5361	0.2961				0.8375	0.5377					0.6451	0.4568				0.8394	0.5323
									0.4124	0.3784				0.8362	0.5166					0.813	0.3844				0.8708	0.514
									0.4507	0.2236				0.9121	0.4723					0.7698	0.446				0.9228	0.4958
									0.2637	0.3005				0.8819	0.4739					0.6424	0.5634				0.7924	0.5411
									0.4939	0.3773				1	0.4379					1	0.2397				0.8216	0.688
									0.9246	0.2356				0.7709	0.5505					1	0.374				0.8747	0.5969
									0.7365	0.3581				0.7193	0.5113					1	0.3297				0.7999	0.4866
									0.5814	0.3036				0.8982	0.5022					0.8612	0.4592				0.8989	0.4523
									0.4958	0.2785				0.9901	0.527					1	0.3768				0.8598	0.5408
									0.3733	0.2764				0.955	0.5904					1	0.3434				0.8397	0.3993
									0.5334	0.3745				0.8451	0.5067					0.9867	0.404				0.8148	0.5263
									0.8209	0.3446				0.8714	0.4979					1	0.4018				0.8124	0.431
									0.9411	0.139				0.9519	0.4758					0.9713	0.3938				0.8579	0.6049
									0.5013	0.3336				0.8619	0.5956					1	0.3208				0.8832	0.6028
									0.8427	0.394				1	0.5282					0.9209	0.4366				0.9355	0.5341
									0.5591	0.426				0.8258	0.5648					0.9427	0.4292				0.8336	0.627
									0.6117	0.3506				0.9283	0.5203					0.9007	0.3241				0.9624	0.5064
									0.7144	0.3776				0.7199	0.5888					0.9796	0.4353				0.8482	0.9998
									0.6208	0.4265				0.9598	0.5328					1	0.4256				0.8547	0.5302
									0.7446	0.4697				0.876	0.5841					0.9412	0.4084				0.8728	0.5698
									0.8391	0.3593				0.9257	0.4976					1	0.3682				0.7974	0.5278
									0.761	0.4153				1	0.4635					0.9836	0.4291				0.9345	0.4843
									0.7441	0.3923				0.9061	0.5712					1	0.3895				0.8665	0.5971
									0.7758	0.4639				0.849	0.5795					0.9931	0.4351				0.8546	0.5668
									0.7328	0.4106				0.9169	0.5603					1	0.462				0.8402	0.554
									0.844	0.3953				0.952	0.597					0.9696	0.5341				0.8848	0.5743
									0.7085	0.4961				1	0.5461					0.9784	0.5395				0.817	0.5189
									0.8618	0.342				1	0.4648					0.9969	0.4325				0.8005	0.5655
									0.8385	0.3275				0.8562	0.4979					0.9148	0.434				0.9314	0.4189
									0.6488	0.5072				0.9273	0.4728					1	0.4924				0.845	0.4577
									0.6244	0.297				0.8155	0.4524					0.9951	0.4275				0.8225	0.5193
									0.8404	0.3187				0.9653	0.492					1	0.4696				0.8964	0.4979
									0.8685	0.4431				1	0.5425					1	0.4051				0.7434	0.6453
									0.6215	0.4122				0.921	0.5743					1	0.4039				0.8575	0.5058
									0.7536	0.3996				1	0.4817					0.9509	0.4182				0.8365	0.4291
									0.5239	0.4317				0.9419	0.4325					0.842	0.43				0.9683	0.6589
									0.4655	0.3987				0.9349	0.5019					1	0.4105				0.1838	1
									0.5942	0.3703				0.8843	0.4716					0.9523	0.4772				-0.1256	1
									0.614	0.3946				0.8649	0.4948					1	0.4928				1	0.2505
									0.734	0.3728				0.9058	0.4485					1	0.4419				0.983	0.3431
									0.6563	0.3637				0.9265	0.5049					1	0.3692				0.8468	0.4265
									0.6835	0.3214				0.8348	0.5428					1	0.4378				0.8397	0.36
									0.3215	0.4069				0.9625	0.5019					0.9905	0.3949				0.9616	0.3795
									0.8259	0.2922				0.963	0.5219					0.9904	0.3709				0.8894	0.3788
									0.5637	0.4325				0.8438	0.5639					1	0.2869				0.8959	0.3789
									0.8908	0.3251				0.8933	0.4585					0.9569	0.3429				0.8511	0.4332
									0.6374	0.4674				0.876	0.5515					0.9457	0.5097				0.9182	0.4719
									0.6021	0.3437				0.9149	0.5498					0.9679	0.4621				0.9015	0.4394
									0.6229	0.3622				0.9829	0.4492					1	0.4762				0.7851	0.4915
									0.6446	0.5248				0.8932	0.4703					1	0.5415				0.8712	0.3538
									0.6883	0.3557				0.9921	0.518					0.9256	0.5041				0.9816	0.4639
									0.6186	0.4829				0.952	0.4678					1	0.4545				0.9429	0.5149
									0.7876	0.5279				1	0.457					0.9878	0.4627				1	0.5415
									0.5582	0.6146				0.8474	0.5825					0.9689	0.4409				1	0.4152
									0.6278	0.4252				1	0.5922					0.9775	0.5443				0.878	0.5887
									0.6643	0.4751				0.9858	0.484					1	0.5554				0.9927	0.4258
									0.5733	0.468				1	0.523					1	0.4477				1	0.4559
									0.5474	0.4367				0.8943	0.4972					1	0.4991				1	0.4331
									0.6703	0.4959				0.9096	0.5364					0.9197	0.5544				0.9692	0.4216
									0.6487	0.4181				0.9432	0.4965					0.9942	0.4404				0.9148	0.3583
									0.6969	0.4159				0.603	0.4508					0.9631	0.4913				1	0.4731
									0.6005	0.3808				0.5636	0.6969					1	0.5044				0.978	0.4399
									0.7351	0.3603				0.6159	0.5985					1	0.4884				1	0.4466
									0.5425	0.4699				0.4673	0.5371					1	0.5226				0.9699	0.5183
									0.6333	0.4423				0.4723	0.6016					0.9408	0.4817				1	0.5037
									0.711	0.4234				0.5984	0.5343					0.9956	0.4638				0.9917	0.5015
									0.5239	0.4159				0.4771	0.6723					0.9633	0.5022				0.9723	0.5331
									0.6308	0.5019				0.5527	0.4971					0.9232	0.3939				0.8968	0.5091
									0.6826	0.3589				0.7439	0.5166					1	0.4699				1	0.5965
									0.6815	0.3325				0.738	0.6297					0.9688	0.5163				1	0.5612
									0.8084	0.4731				0.5654	0.654					0.9795	0.4234				0.9587	0.5305
									0.6223	0.3427				0.8319	0.5835					0.9757	0.4373				0.9206	0.5415
									0.544	0.4572				0.7393	0.5208					0.9264	0.4325				1	0.5098
									0.6383	0.3514				0.6497	0.4345					0.9132	0.4518				0.9475	0.4988
									0.7702	0.4664				0.5588	0.5718					1	0.5068				0.994	0.4482
									0.5972	0.4521				0.3997	0.451					0.9833	0.439				0.9591	0.5131
									0.6372	0.441				0.7149	0.5225					0.9556	0.5055				0.9991	0.5189
									0.6404	0.4653				0.3549	0.5429					0.9625	0.43				0.9493	0.4144
									0.4654	0.447				0.5886	0.4665					0.9489	0.5396				1	0.5286
									0.7046	0.4657				0.4786	0.5994					1	0.4756				0.9466	0.4826
									0.5463	0.4114				0.5511	0.6573					1	0.4512				0.9645	0.554
									0.7842	0.4514				0.4499	0.4604					1	0.4494				1	0.4036
									0.774	0.4391				0.5367	0.5693					0.9227	0.4673				1	0.4915
									0.6111	0.3985				0.5301	0.5196					1	0.5165				0.9673	0.4963
									0.7229	0.445				0.4169	0.5004					0.985	0.5202				1	0.4779
									0.6628	0.3959				0.4935	0.5996					1	0.4845				1	0.4929
									0.5029	0.3718				0.4206	0.491					1	0.5267				1	0.483
									0.7747	0.3387				0.4322	0.5113					1	0.4515				0.9776	0.5188
									0.6111	0.5056				0.6033	0.5483					0.9705	0.4872				1	0.4759
									0.6966	0.4681				0.717	0.5078					0.9942	0.4985				1	0.4914
									0.6948	0.4367				0.6161	0.5025					0.9954	0.4701				0.9756	0.4735
									0.5751	0.3801				0.6043	0.4826					0.9438	0.5164				0.9953	0.5847
									0.6964	0.5316				0.5656	0.5268					1	0.5068				0.9743	0.5342
									0.5486	0.3808				0.5862	0.4993					0.982	0.4354				1	0.4939
									0.8169	0.3473				0.6158	0.5783					1	0.4834				0.9254	0.5574
									0.7525	0.4279				0.698	0.5242					1	0.4168				0.9822	0.5051
									0.6566	0.4356				0.432	0.5634					0.9999	0.5429				0.9675	0.5305
									0.6905	0.5162				0.6898	0.4945					1	0.494				0.9683	0.5982
									0.7493	0.4691				0.6505	0.5935					0.9856	0.4417				1	0.4139
									0.2092	0.3081				0.5187	0.5726					0.953	0.4816				0.9989	0.5552
									0.3988	0.3992				0.4668	0.5287					0.9717	0.4288				0.9461	0.5633
									0.3214	0.4089				0.6339	0.652					0.958	0.8119				0.9231	0.5221
									0.4304	0.3569				0.5962	0.5447					0.0946	1				0.8644	0.6358
									0.4592	0.4415				0.614	0.6162					0.1347	1				0.9676	0.5475
									0.2245	0.1803				0.5707	0.4786					0.7227	0.5001				0.9449	0.5158
									0.403	0.3151				0.4845	0.485					0.8666	0.7525				0.9614	0.5289
									0.4689	0.4056				0.6566	0.5182					0.7322	0.6678				0.9253	0.6537
									0.2858	0.382				0.5666	0.5343					1	0.6395				0.9806	0.507
									0.1824	0.3257				0.6952	0.4807					1	0.5939				0.926	0.559
									0.4086	0.4116				0.6506	0.5265					0.7912	0.5721				1	0.5454
									0.4292	0.3994				0.7085	0.5101					0.8266	0.7516				0.901	0.5373
									0.4904	0.4383				0.6134	0.4934					0.791	0.7333				0.9224	0.5909
									0.4857	0.3595				0.5114	0.5952					0.8244	0.5416				0.9698	0.586
									0.4924	0.3693				0.6561	0.5386					0.9001	0.6418				0.8503	0.567
									0.0798	0.3648				0.3276	0.4474					0.7942	0.736				0.9799	0.5962
									0.1622	0.4316				0.4269	0.6345					0.8274	0.7895				0.9959	0.5248
									0.4997	0.361				0.5979	0.6615					0.9278	0.6038				0.844	0.5829
									0.3791	0.3056				0.6757	0.4831					1	0.6971				0.9558	0.6305
									0.2396	0.3656				0.5867	0.5637					0.8479	0.6739				0.9918	0.5898
									0.439	0.5047				0.6596	0.5584					0.8419	0.6221				0.9715	0.5748
									0.5161	0.4558				0.711	0.5273					0.786	0.5215				0.9167	0.6264
									0.5664	0.3618				0.6386	0.6301					0.9102	0.4607				0.8737	0.5233
									0.5227	0.4024				0.6392	0.4947					0.853	0.7408				1	0.6521
									0.4416	0.4578				0.7124	0.4705					0.7966	0.6858				1	0.7517
									0.3576	0.3814				0.6783	0.4685					0.7988	0.6624				0.8467	0.5534
									0.5141	0.4686				0.6749	0.4971					0.9374	0.4581				0.9086	0.5576
									0.4999	0.335				0.5496	0.6261					0.8678	0.6611				0.8778	0.6697
									0.3627	0.4409				0.6622	0.5815					0.9461	0.5937				0.9017	0.6707
									0.3046	0.4701				0.6321	0.5539					0.9643	0.5396				0.8815	0.6752
									0.4876	0.4165				0.689	0.5505					0.9875	0.5971				0.9516	0.7642
									0.1445	0.2587				0.4984	0.5394					0.739	0.6717				0.8867	0.6021
									0.4907	0.4441				0.605	0.5401					0.8631	0.6233				1	0.7385
									0.4153	0.4716				0.5773	0.6239					0.6639	0.592				0.8675	0.6954
									0.3799	0.5215				0.3829	0.5199					0.8614	0.4943				0.9338	0.6667
									0.2489	0.4558				0.6415	0.5053					0.9243	0.5826				1	0.639
									0.4994	0.4258				0.637	0.4744					0.7134	0.6708				0.9875	0.6406
									0.4959	0.3337				0.6462	0.7502					0.8622	0.6517				0.9153	0.9189
									0.39	0.4499				0.2787	0.4817					0.8018	0.6448				0.9073	0.7255
									0.4363	0.4739				0.2018	0.4511					0.65	0.421				0.7602	0.6066
									0.6014	0.419				0.5128	0.6317					0.8221	0.6376				0.884	0.6137
									0.3279	0.4843				0.4335	0.5797					0.9043	0.7422				0.9301	0.6108
									0.415	0.3016				0.578	0.5908					0.9603	0.6746				0.9063	0.681
									0.4696	0.4441				0.7237	0.4849					0.9624	0.5485				0.8984	0.6145
									0.4178	0.4985				0.5083	0.408					0.8403	0.5893				0.9619	0.6961
									0.4279	0.4702				0.6516	0.5681					0.9287	0.7311				0.8807	0.763
									0.4367	0.3623				0.6155	0.5145					0.8748	0.6678				0.9645	0.7191
									0.4941	0.4532				0.4831	0.4344					0.7525	0.6641				0.8513	0.6911
									0.4925	0.5454				0.6466	0.5467					0.919	0.6817				0.843	0.795
									0.296	0.4368				0.5665	0.5236					0.9255	0.5752				0.8848	0.7335
									0.3349	0.5604				0.7993	0.5634					0.8801	0.6349				0.9441	0.68
									0.4846	0.418				0.7086	0.5876					0.9004	0.6299				0.9274	0.7548
									0.4354	0.4464				0.5415	0.4472					0.9214	0.601				0.9631	0.6264
									0.3811	0.5627				0.5542	0.6538					0.8199	0.6698				0.9249	0.6779
									0.3317	0.5883				0.6842	0.5293					0.8515	0.6421				0.8484	0.5845
									0.4074	0.5577				0.6575	0.5225					0.7795	0.6554				0.8881	0.8226
									0.3887	0.5306				0.6228	0.6254					0.7721	0.6724				0.9726	0.7885
									0.3228	0.5426				0.6333	0.5321					0.8397	0.7151				0.9812	0.7721
									0.4046	0.4752				0.6511	0.6299					0.7033	0.6947				0.9538	0.7698
									0.3533	0.434				0.5422	0.559					0.8371	0.6969				0.8783	0.8666
									0.3173	0.5326				0.493	0.5495					0.724	0.5835				0.8691	0.6303
									0.2215	0.5614				0.8987	0.4005					0.7029	0.6389				0.8472	0.5312
									0.5148	0.4622				1	0.3898					0.8931	0.5908				0.9976	0.6911
									0.4173	0.5554				0.9286	0.5173					0.8005	0.6679				0.9005	0.6686
									0.4612	0.4152				0.8262	0.5944					0.8422	0.6269				0.8438	0.6714
									0.3856	0.5511				0.8849	0.5392					0.8657	0.6211				0.8987	0.667
									0.3469	0.403				0.9291	0.4944					0.8058	0.6607				0.8627	0.6503
									0.4122	0.4802				0.9128	0.403					0.9593	0.7056				0.8337	0.671
									0.4466	0.6162				1	0.5792					0.7243	0.6377				0.9401	0.6846
									0.3319	0.4047				0.8995	0.3852					0.8129	0.71				0.9571	0.7406
									0.4338	0.4636				1	0.4956					0.7553	0.6381				0.8872	0.7118
									0.3661	0.411				1	0.4779					0.9276	0.7239				0.9226	0.8017
									0.3259	0.5772				0.944	0.539					0.855	0.6283				0.8479	0.7527
									0.3841	0.5473				1	0.4984					0.7855	0.6057				0.7484	0.6885
									0.2782	0.5717				0.8313	0.517					0.852	0.5601				0.7684	0.5521
									0.2409	0.5928				1	0.5504					0.9243	0.5355				0.8725	0.4942
									0.445	0.4885				0.9761	0.5394					0.8654	0.5056				0.8713	0.4249
									0.2065	0.5079				0.8024	0.4004					0.926	0.4606				1	0.3817
									0.338	0.5832				1	0.3422					0.865	0.489				0.8371	0.4863
									0.3394	0.6158				0.9719	0.5222					0.8578	0.5573				0.7428	0.5104
									0.4503	0.5639				1	0.5004					0.8621	0.6018				0.6489	0.5836
									0.3592	0.5093				0.8425	0.558					0.9446	0.4661				0.8189	0.6022
									0.2909	0.5324				0.9311	0.5409					0.9869	0.4529				0.7155	0.5482
									0.5139	0.5078				1	0.5086					1	0.4639				0.7317	0.5172
									0.195	0.451				0.9396	0.5467					1	0.4857				0.7928	0.497
									0.3121	0.5251				0.9341	0.5989					0.9968	0.4878				1	0.4078
									0.4084	0.5151				0.9328	0.5296					0.9774	0.5093				1	0.4046
									0.3409	0.5448				0.8635	0.5606					1	0.5233				0.7181	0.5615
									0.2659	0.4975				1	0.5823					0.9608	0.5152				0.9087	0.3888
									0.4362	0.5367				1	0.347					0.9946	0.4633				1	0.4117
									0.2662	0.5861				0.9727	0.5915					0.976	0.5018				0.7297	0.5235
									0.3046	0.5054				0.8428	0.5675					0.9337	0.5077				0.6481	0.5535
									0.3245	0.4822				0.9152	0.5607					1	0.4965				0.7639	0.5444
									0.2766	0.4805				0.9472	0.4896					0.9574	0.5346				0.833	0.501
									0.5588	0.539				1	0.5164					0.9876	0.5463				0.7048	0.6311
									0.5428	0.5051				1	0.465					0.9861	0.4587				0.6331	0.495
									0.3449	0.4797				0.9721	0.4495					0.9811	0.5116				1	0.4659
									0.2642	0.3909				1	0.4375					1	0.5064				0.719	0.4805
									0.4788	0.5133				0.944	0.5816					0.9891	0.5416				0.5813	0.4936
									0.5138	0.5062				1	0.4929					0.9742	0.4538				0.797	0.5035
									0.7266	0.3111				0.9689	0.599					0.9701	0.5437				0.6663	0.4808
									0.6104	0.2926				0.9278	0.7175					1	0.4956				1	0.5161
									0.8042	0.334				1	0.4645					0.9385	0.4956				0.7009	0.4305
									0.7117	0.3258				0.9808	0.6417					0.9579	0.4572				0.6959	0.4915
									0.8758	0.2648				0.9161	0.603					0.982	0.4886				0.6494	0.5046
									0.675	0.4253				1	0.482					0.9927	0.4936				0.8214	0.4486
									0.7728	0.415				1	0.4529					0.9936	0.5011				0.7635	0.4245
									0.6515	0.4463				0.9271	0.5758					1	0.4282				0.7341	0.4885
									0.7164	0.4497				1	0.4644					0.9526	0.51				0.7425	0.4914
									0.8997	0.3716				0.9221	0.4713					0.957	0.5177				0.743	0.5563
									0.8744	0.4039				1	0.5205					0.9394	0.5331				0.7509	0.5335
									0.669	0.3318				1	0.5556					1	0.4778				0.7774	0.4494
									0.7212	0.4151				0.9442	0.5829					0.9308	0.4881				0.7077	0.5561
									0.4531	0.4082				1	0.5347					1	0.5726				0.532	0.4689
									0.5741	0.5116				0.9412	0.4809					0.9182	0.4556				0.6422	0.5047
									0.7171	0.4445				0.9659	0.4978					0.9902	0.5191				0.6327	0.5029
									0.6214	0.3585				1	0.5429					1	0.547				0.7082	0.5371
									0.4742	0.44				0.9548	0.6043					0.9711	0.4945				0.7232	0.5368
[truncated: 33,556 more rows]
