# Supplementary material for: ATP-driven conformational dynamics reveal hidden intermediates in a heterodimeric ABC transporter
Source: eLife. 2026 Jul 31;15:RP110967. doi: 10.7554/eLife.110967 (PMC13427343; doi:10.7554/eLife.110967)
Supplement: Figure 2—figure supplement 1—source data 1. [file elife-110967-fig2-figsupp1-data1.xlsx]

## Sheet: Fig 2–Fig sup 1 –source data 1
Figure 2–Figure supplement 1–source data 1
Fig.2-S1a _NBD_apo																																				Fig.2-S1b _NBD_ATP_static
Trace 1						Trace 2						Trace 3						Trace 4						Trace 5						Trace 6						Trace 1						Trace 2						Trace 3
D-Dexc-rw	A-Dexc-rw	A-Aexc-rw	S	E		D-Dexc-rw	A-Dexc-rw	A-Aexc-rw	S	E		D-Dexc-rw	A-Dexc-rw	A-Aexc-rw	S	E		D-Dexc-rw	A-Dexc-rw	A-Aexc-rw	S	E		D-Dexc-rw	A-Dexc-rw	A-Aexc-rw	S	E		D-Dexc-rw	A-Dexc-rw	A-Aexc-rw	S	E		D-Dexc-rw	A-Dexc-rw	A-Aexc-rw	S	E		D-Dexc-rw	A-Dexc-rw	A-Aexc-rw	S	E		D-Dexc-rw	A-Dexc-rw
123.013	340.637	331.422	0.5832	0.7347		33.1281	58.2139	250.203	0.2674	0.6373		100.071	58.0187	292.539	0.3508	0.367		59.0507	187.929	252.259	0.4947	0.7609		89.7767	134.906	248.802	0.4745	0.6004		49.2729	117.784	195.382	0.4609	0.7051		8.1422	50.3787	414.148	0.1238	0.8609		7.6672	108.185	436.977	0.2096	0.9338		19.5212	54.0051
107.91	125.332	216.484	0.5186	0.5373		66.5713	60.9493	224.227	0.3625	0.478		112.658	161.313	177.721	0.6065	0.5888		36.0387	222.547	324.813	0.4432	0.8606		101.709	152.048	242.758	0.5111	0.5992		66.159	39.6072	163.903	0.3922	0.3745		11.5397	123.826	380.777	0.2623	0.9148		0	142.583	331.826	0.3005	1		43.5486	166.957
103.462	119.026	283.267	0.4399	0.535		77.6701	128.105	249.372	0.4521	0.6225		78.1476	120.821	210.596	0.4858	0.6072		60.4702	147.221	306.543	0.4039	0.7088		81.2267	109.157	253.514	0.4289	0.5734		51.3877	54.4329	170.385	0.3831	0.5144		16.1176	154.197	486.734	0.2592	0.9054		0.0162	187.733	456.401	0.2915	0.9999		24.7175	104.829
131.948	119.539	418.945	0.3751	0.4753		58.666	120.867	257.646	0.4107	0.6732		91.7887	59.6974	179.896	0.4571	0.3941		57.9175	126.084	238.417	0.4356	0.6852		62.0164	173.039	296.545	0.4422	0.7362		14.4243	27.2648	209.606	0.1659	0.654		6.2974	185.519	464.847	0.2921	0.9672		35.2797	150.064	435.527	0.2985	0.8097		31.876	101.839
113.426	152.908	392.329	0.4044	0.5741		70.2351	124.734	203.696	0.4891	0.6398		128.988	95.6614	387.024	0.3673	0.4258		78.6835	209.275	271.059	0.5151	0.7268		68.3971	129.462	223.24	0.4699	0.6543		74.9755	74.0493	164.095	0.4759	0.4969		6.8646	96.5968	386.452	0.2112	0.9337		7.8904	148.5	388.066	0.2872	0.9495		1.7118	154.218
135.243	162.16	367.281	0.4474	0.5453		49.3691	159.892	320.255	0.3952	0.7641		94.8602	157.314	211.772	0.5435	0.6238		73.373	124.006	166.083	0.5431	0.6283		70.7416	168.508	229.603	0.5103	0.7043		43.1605	92.9534	182.696	0.4269	0.6829		0	127.998	396.297	0.2441	1		2.8781	146.78	424.096	0.2608	0.9808		11.9576	80.3755
175.189	157.957	353.056	0.4855	0.4741		66.4621	108.849	226.266	0.4366	0.6209		119.902	154.234	232.595	0.541	0.5626		57.4313	121.086	262.892	0.4044	0.6783		80.7141	99.4109	279.408	0.392	0.5519		33.4965	84.8862	200.676	0.371	0.717		0	191.316	459.962	0.2938	1		12.286	196.816	513.756	0.2893	0.9412		0	94.4153
186.561	169.147	354.278	0.501	0.4755		63.1748	109.063	218.869	0.4404	0.6332		121.585	196.071	280.316	0.5312	0.6172		64.0661	88.9853	207.744	0.4242	0.5814		103.408	156.32	230.657	0.5296	0.6019		83.1245	67.0684	240.518	0.3844	0.4465		26.8366	200.619	362.652	0.3854	0.882		0	145.96	434.602	0.2514	1		16.3232	169.427
150.231	168.276	328.119	0.4926	0.5283		12.716	99.0317	253.804	0.3057	0.8862		111.441	157.238	194.502	0.5801	0.5852		65.9105	152.504	372.251	0.3698	0.6982		73.314	189.199	211.635	0.5537	0.7207		39.816	118.671	244.122	0.3936	0.7488		30.3557	202.876	439.689	0.3466	0.8698		56.7269	167.941	473.917	0.3216	0.7475		16.5958	146.65
98.555	154.872	370.259	0.4063	0.6111		82.7385	115.627	236.546	0.4561	0.5829		16.802	86.3609	197.105	0.3436	0.8371		46.1656	201.518	313.078	0.4417	0.8136		116.294	158.026	283.26	0.492	0.5761		104.365	83.7015	138.724	0.5755	0.4451		25.9475	261.834	548.776	0.344	0.9098		35.9475	195.42	393.933	0.37	0.8446		26.9181	105.117
115.107	161.033	468.243	0.371	0.5832		110.127	165.658	364.865	0.4305	0.6007		91.448	101.645	217.507	0.4703	0.5264		102.465	176.447	297.018	0.4843	0.6326		69.1386	60.712	235.507	0.3554	0.4676		41.6402	149.986	219.174	0.4665	0.7827		48.7716	198.222	529.677	0.318	0.8025		22.8141	159.522	435.075	0.2953	0.8749		14.987	153.579
140.296	130.645	352.13	0.4348	0.4822		138.81	136.468	332.172	0.4532	0.4957		79.2644	154.521	129.679	0.6432	0.661		34.1711	141.665	130.685	0.5737	0.8057		44.411	189.975	176.958	0.5698	0.8105		78.3611	82.0509	144.065	0.5268	0.5115		7.4991	173.816	526.734	0.2561	0.9586		7.0526	210.203	446.985	0.3271	0.9675		32.4719	157.612
90.9776	134.448	332.842	0.4038	0.5964		55.267	151.641	269.721	0.4341	0.7329		76.9741	112.146	294.219	0.3913	0.593		69.5783	150.169	368.36	0.3737	0.6834		128.659	153.227	188.836	0.5988	0.5436		62.0672	94.9355	170.544	0.4793	0.6047		10.2887	215.612	453.501	0.3325	0.9545		38.4291	161.414	436.912	0.3138	0.8077		5.0918	166.399
122.38	161.28	371.911	0.4327	0.5686		94.8726	82.1131	316.26	0.3588	0.464		48.3452	162.571	295.21	0.4167	0.7708		95.0338	161.181	373.367	0.407	0.6291		102.853	111.636	231.987	0.4804	0.5205		78.8785	148.858	233.578	0.4937	0.6536		6.1929	218.099	442.336	0.3365	0.9724		45.8343	132.538	387.397	0.3153	0.743		1.2439	193.93
170.797	103.902	386.751	0.4153	0.3782		62.6101	150.282	244.625	0.4653	0.7059		87.7627	128.317	204.417	0.5139	0.5938		92.1668	152.247	202.397	0.547	0.6229		76.3864	161.552	193.641	0.5513	0.679		61.189	118.139	207.135	0.464	0.6588		0	193.494	503.31	0.2777	1		0	136.02	354.699	0.2772	1		6.9638	175.348
93.044	133.321	312.388	0.4202	0.589		87.0813	175.579	295.205	0.4708	0.6685		99.4263	195.899	244.51	0.5471	0.6633		99.9993	165.119	281.453	0.4851	0.6228		60.8099	112.567	242.609	0.4168	0.6493		79.0717	208.489	186.94	0.606	0.725		7.1151	217.01	550.592	0.2893	0.9683		26.3698	179.398	392.234	0.3441	0.8718		33.8214	118.788
185.292	190.368	358.702	0.5115	0.5068		117.902	164.053	332.085	0.4592	0.5818		87.8648	138.124	231.229	0.4943	0.6112		51.2712	171.216	287.957	0.4359	0.7696		111.267	171.834	337.493	0.4562	0.607		97.0796	200.912	316.993	0.4846	0.6742		36.6465	247.421	465.879	0.3788	0.871		22.9807	175.415	377.4	0.3446	0.8842		5.1717	154.459
72.8822	185.763	425.408	0.3781	0.7182		68.1944	112.968	301.649	0.3752	0.6236		128.614	164.591	235.497	0.5546	0.5614		40.5828	180.591	227.522	0.4929	0.8165		112.98	144.174	299.007	0.4624	0.5607		66.113	120.918	189.916	0.4962	0.6465		23.268	183.132	396.794	0.3422	0.8873		32.1083	172.797	366.511	0.3586	0.8433		10.1283	217.485
113.696	102.056	336.507	0.3907	0.473		64.93	159.099	339.56	0.3975	0.7102		74.5921	114.708	273.753	0.4088	0.606		24.9875	101.321	348.232	0.2662	0.8022		87.9613	111.806	348.86	0.3641	0.5597		34.8998	118.905	304.804	0.3354	0.7731		11.7959	253.738	404.702	0.3962	0.9556		40.0724	148.661	448.719	0.2961	0.7877		11.5706	156.96
110.414	179.701	298.967	0.4925	0.6194		27.0479	170.692	262.799	0.4294	0.8632		71.7701	69.5089	215.873	0.3956	0.492		11.1466	126.249	272.139	0.3355	0.9189		63.5074	141.195	237.771	0.4626	0.6898		76.9743	107.169	190.723	0.4912	0.582		0	189.645	457.481	0.2931	1		18.6756	202.814	410.654	0.3504	0.9157		12.5592	226.15
152.957	183.728	318.495	0.5139	0.5457		50.1557	134.206	306.455	0.3756	0.7279		91.5734	167.871	239.031	0.5205	0.647		115.385	157.936	292.784	0.4828	0.5778		103.012	113.975	300.854	0.419	0.5253		42.9454	139.859	190.95	0.4891	0.7651		15.5091	199.986	436.755	0.3304	0.928		31.0451	196.339	511.81	0.3076	0.8635		26.1738	171.403
93.5916	163.961	298.197	0.4634	0.6366		76.2606	173.475	199.575	0.5558	0.6946		102.266	121.91	219.96	0.5047	0.5438		19.0726	159.494	208.793	0.461	0.8932		46.9167	170.976	258.217	0.4577	0.7847		63.4769	125.67	203.431	0.4818	0.6644		0	213.444	493.432	0.302	1		33.6624	187.17	337.572	0.3955	0.8476		0	217.991
114.382	204.912	358.658	0.471	0.6418		103.926	109.375	237.441	0.4732	0.5128		125.386	83.61	212.18	0.4962	0.4001		51.2447	184.306	372.208	0.3876	0.7824		66.3341	147.797	282.183	0.4314	0.6902		72.6719	129.31	189.1	0.5165	0.6402		27.2514	199.826	449.38	0.3357	0.88		41.6946	197.966	518.709	0.316	0.826		37.2563	156.69
100.88	157.76	348.981	0.4257	0.61		80.7984	150.873	363.749	0.3891	0.6512		125.566	203.835	164.332	0.6672	0.6188		29.311	159.611	209.685	0.474	0.8449		79.7023	133.358	284.147	0.4285	0.6259		88.5201	85.4549	267.064	0.3945	0.4912		11.0753	159.509	384.905	0.3071	0.9351		37.2274	161.937	472.948	0.2963	0.8131		45.6461	194.617
101.973	185.487	365.429	0.4403	0.6453		48.1977	135.25	182.67	0.5011	0.7373		72.3867	145.213	248.543	0.4668	0.6673		44.6003	147.764	200.292	0.4899	0.7681		80.7851	113.139	251.384	0.4355	0.5834		53.4121	120.654	176.688	0.4963	0.6932		0	190.36	406.462	0.319	1		55.5668	249.401	427.347	0.4164	0.8178		26.7642	161.878
117.504	187.834	305.34	0.5	0.6152		95.8058	140.749	210.333	0.5293	0.595		140.114	183.22	257.18	0.557	0.5667		38.3459	108.916	284.193	0.3413	0.7396		80.6679	153.116	347.515	0.4022	0.6549		23.8461	161.342	175.708	0.5131	0.8712		29.9629	251	423.892	0.3986	0.8934		17.8749	170.627	450.812	0.2949	0.9052		29.693	139.377
179.163	177.211	316.825	0.5294	0.4973		82.704	77.6592	237.806	0.4028	0.4843		125.26	88.7157	333.717	0.3907	0.4146		109.615	167.74	357.627	0.4368	0.6048		79.0182	129.488	317.968	0.396	0.621		102.651	127.326	165.751	0.5811	0.5536		5.3666	223.775	452.589	0.3361	0.9766		44.2805	167.01	437.063	0.3259	0.7904		9.2752	137.176
91.6308	112.741	378.154	0.3508	0.5516		75.6626	113.361	337.126	0.3593	0.5997		108.768	80.0673	158.232	0.5441	0.424		46.7746	181.093	271.139	0.4566	0.7947		58.5059	125.646	312.956	0.3704	0.6823		57.9006	168.374	223.666	0.5029	0.7441		0	220.432	340.505	0.393	1		14.2848	227.676	435.339	0.3572	0.941		8.6446	161.029
101.74	152.018	413.98	0.38	0.5991		58.6679	153.442	211.831	0.5003	0.7234		56.2206	173.473	168	0.5776	0.7552		50.7242	147.719	281.948	0.4131	0.7444		67.389	124.87	215.968	0.471	0.6495		72.9882	117.128	269.483	0.4137	0.6161		23.3707	223.51	451.62	0.3534	0.9053		76.4846	192.73	415.854	0.393	0.7159		13.1414	196.576
161.962	210.577	316.208	0.5409	0.5652		75.0498	143.492	298.691	0.4225	0.6566		87.7306	135.202	145.643	0.6048	0.6065		68.9772	144.957	357.006	0.3747	0.6776		65.8569	125.431	217.807	0.4676	0.6557		65.5586	136.435	195.863	0.5077	0.6754		28.7392	213.878	504.621	0.3247	0.8815		50.2992	203.715	377.765	0.4021	0.802		8.6586	213.086
140.848	146.669	420.148	0.4063	0.5101		63.924	152.601	334.825	0.3927	0.7048		106.962	181.535	299.597	0.4906	0.6292		109.073	185.366	289.942	0.5038	0.6296		61.748	114.865	236.135	0.4279	0.6504		84.5688	153.606	224.634	0.5146	0.6449		9.0633	188.599	407.93	0.3264	0.9541		10.3069	121.179	396.426	0.2491	0.9216		26.5681	184.378
98.6699	201.452	410.714	0.4222	0.6712		105.542	147.858	252.315	0.5011	0.5835		107.931	137.29	143.879	0.6302	0.5599		52.6999	152.443	307.989	0.3998	0.7431		105.436	174.516	191.244	0.5941	0.6234		99.4097	138.383	244.974	0.4926	0.5819		2.9199	206.02	429.965	0.327	0.986		46.7786	245.365	422.374	0.4089	0.8399		3.4446	224.872
139.337	201.846	399.483	0.4606	0.5916		88.1575	131.875	265.388	0.4533	0.5993		110.667	131.87	237.771	0.505	0.5437		65.0008	131.254	303.804	0.3925	0.6688		89.3827	182.583	248.945	0.5221	0.6713		30.319	132.797	264.715	0.3813	0.8141		0	213.029	478.815	0.3079	1		59.8168	223.232	530.617	0.3479	0.7887		17.9577	165.403
72.2782	163.741	306.37	0.4351	0.6938		97.0213	163.647	235.62	0.5252	0.6278		96.4301	138.939	355.522	0.3983	0.5903		63.109	134.579	307.281	0.3915	0.6808		70.1739	144.275	223.584	0.4896	0.6728		36.14	127.612	184.798	0.4698	0.7793		0	242.386	571.728	0.2977	1		61.005	151.581	403.105	0.3453	0.713		10.0164	178.812
95.4651	171.859	363.58	0.4237	0.6429		9.4752	139.306	168.837	0.4684	0.9363		117.864	134.839	300.54	0.4568	0.5336		68.8002	170.724	270.012	0.4701	0.7128		71.0579	122.165	234.66	0.4516	0.6322		44.4713	175.942	238.769	0.48	0.7982		30.8318	224.508	471.083	0.3515	0.8793		7.1628	191.678	333.845	0.3733	0.964		48.2619	157.105
66.9768	186.997	311.753	0.4489	0.7363		46.4634	139.737	301.134	0.3821	0.7505		85.2879	154.109	233.757	0.506	0.6437		72.8975	174.727	320.857	0.4356	0.7056		59.5168	145.602	241.99	0.4588	0.7098		78.1865	145.99	195.132	0.5346	0.6512		9.6316	288.275	396.726	0.4289	0.9677		3.9572	187.59	441.091	0.3028	0.9793		0	222.715
144.779	154.383	276.088	0.5201	0.5161		122.688	225.421	296.653	0.5399	0.6476		89.5741	119.934	234.123	0.4723	0.5725		52.4217	124.53	273.996	0.3924	0.7038		70.9247	122.461	281.507	0.4072	0.6332		79.695	166.358	326.109	0.43	0.6761		8.3029	246.714	413.562	0.3814	0.9674		38.9038	177.18	408.321	0.3461	0.82		43.9882	150.126
118.301	228.348	348.137	0.4989	0.6587		88.528	229.826	377.514	0.4575	0.7219		47.2889	176.315	206.339	0.5201	0.7885		36.8568	132.436	267.605	0.3875	0.7823		95.8677	141.503	285.963	0.4536	0.5961		63.2353	104.298	219.513	0.4329	0.6226		22.8482	231.392	518.499	0.329	0.9101		25.4194	209.933	415.585	0.3616	0.892		11.6679	194.505
99.0135	229.656	325.217	0.5026	0.6987		17.3568	209.607	178.102	0.5603	0.9235		87.0093	136.177	210.268	0.5149	0.6101		68.491	187.059	296.271	0.4631	0.732		79.3712	175.875	258.835	0.4965	0.689		32.8111	112.932	209.354	0.4104	0.7749		14.2852	189.894	506.893	0.2871	0.93		16.5619	167.914	514.545	0.2639	0.9102		25.4553	177.149
103.644	158.339	337.983	0.4367	0.6044		76.8093	175.581	196.453	0.5623	0.6957		129.876	152.186	282.29	0.4998	0.5395		2.2692	183.013	314.402	0.3708	0.9878		90.6733	151.045	259.265	0.4825	0.6249		95.732	116.75	275.68	0.4353	0.5495		19.6114	240.413	456.197	0.3631	0.9246		38.4296	223.193	490.698	0.3478	0.8531		35.0046	206.571
122.477	185.804	418.857	0.424	0.6027		117.476	160.209	254.921	0.5214	0.5769		73.6184	184.218	221.167	0.5383	0.7145		58.3885	141.467	332.361	0.3755	0.7078		70.334	170.392	299.276	0.4458	0.7078		84.491	197.407	285.418	0.4969	0.7003		11.1921	230.234	472.118	0.3383	0.9536		17.537	156.066	351.63	0.3305	0.899		34.0445	246.332
98.5529	93.848	243.57	0.4413	0.4878		125.126	187.059	345.545	0.4746	0.5992		110.307	137.692	245.998	0.502	0.5552		48.0555	162.69	355.586	0.3721	0.772		88.7172	164.376	282.682	0.4724	0.6495		55.5487	93.9088	232.478	0.3913	0.6283		0	196.689	344.196	0.3636	1		22.0241	161.348	457.248	0.2862	0.8799		41.9697	232.772
121.628	172.781	244.793	0.546	0.5869		108.693	120.185	345.156	0.3987	0.5251		51.7882	98.5076	221.93	0.4038	0.6554		49.3277	158.092	293.27	0.4143	0.7622		65.2558	134.498	261.331	0.4332	0.6733		58.3316	127.988	268.248	0.4099	0.6869		36.7541	293.538	481.071	0.4071	0.8887		18.1548	178.442	425.584	0.316	0.9077		28.1836	232.361
106.142	197.021	332.719	0.4768	0.6499		54.6032	149.799	296.344	0.4082	0.7329		74.8216	120.027	281.094	0.4094	0.616		58.6095	157.282	333.106	0.3932	0.7285		76.0456	103.652	213.99	0.4564	0.5768		48.7697	141.898	234.605	0.4483	0.7442		0	296.739	477.248	0.3834	1		5.4548	216.649	366.678	0.3772	0.9754		46.6339	157.242
148.62	213.968	385.243	0.4849	0.5901		25.1887	148.59	270.554	0.3911	0.8551		135.502	124.64	151.576	0.6318	0.4791		41.3524	191.386	223.746	0.5098	0.8223		104.228	169.42	304.597	0.4732	0.6191		94.5785	171.997	313.872	0.4593	0.6452		9.2414	246.868	421.262	0.3781	0.9639		59.0882	210.159	403.314	0.4003	0.7805		59.6123	183.603
145.669	194.576	397.528	0.4612	0.5719		84.3019	146.622	208.106	0.526	0.6349		75.9782	127.888	212.164	0.49	0.6273		63.1561	157.917	291.703	0.4311	0.7143		65.8502	134.319	261.481	0.4336	0.671		90.0231	96.2713	264.061	0.4137	0.5168		8.0611	271.128	497.836	0.3593	0.9711		44.689	194.983	447.477	0.3488	0.8135		29.337	238.15
105.631	190.49	374.999	0.4412	0.6433		120.081	148.699	323.062	0.4541	0.5532		96.7805	105.151	232.187	0.4652	0.5207		85.0856	141.653	346.259	0.3957	0.6247		89.255	158.859	299.46	0.4531	0.6403		106.911	120.453	207.86	0.5224	0.5298		0	264.242	468.706	0.3605	1		21.0127	233.114	458.939	0.3564	0.9173		34.3299	165.898
201.163	145.793	363.096	0.4886	0.4202		98.8392	124.947	208.728	0.5174	0.5583		74.0044	206.185	195.136	0.5895	0.7359		92.3958	168.375	376.904	0.4089	0.6457		72.0495	218.308	252.353	0.535	0.7519		122.179	178.748	290.001	0.5092	0.594		22.4734	220.393	464.765	0.3432	0.9075		50.6114	217.113	465.01	0.3654	0.811		6.1608	190.049
104.098	110.619	429.73	0.3332	0.5152		58.7783	146.743	188.188	0.522	0.714		89.1053	126.344	187.728	0.5344	0.5864		80.5276	220.295	365.356	0.4516	0.7323		85.0534	102.359	297.262	0.3867	0.5462		116.269	157.744	212.411	0.5633	0.5757		13.263	254.853	368.226	0.4213	0.9505		31.9848	233.869	500.014	0.3471	0.8797		33.4057	164.206
131.79	90.5257	343.012	0.3933	0.4072		64.9681	131.324	175.021	0.5286	0.669		86.9439	193.494	314.531	0.4713	0.69		18.4626	139.945	163.12	0.4927	0.8834		82.1661	160.794	268.181	0.4753	0.6618		103.71	152.792	213.649	0.5456	0.5957		22.6014	272.843	462.275	0.3899	0.9235		9.8199	190.434	493.377	0.2887	0.951		8.022	194.599
124.912	226.563	315.183	0.5272	0.6446		65.7534	176.476	173.289	0.583	0.7285		146.52	152.321	192.593	0.6081	0.5097		30.1741	174.465	227.386	0.4737	0.8525		120.575	143.258	227.763	0.5367	0.543		95.3651	153.746	129.754	0.6575	0.6172		0	214.114	467.534	0.3141	1		30.0655	127.894	450.013	0.2598	0.8097		21.0042	191.432
112.759	148.099	405.549	0.3914	0.5677		42.5672	187.091	381.337	0.3759	0.8146		118.658	130.529	173.453	0.5896	0.5238		89.1052	179.585	309.49	0.4647	0.6684		79.819	112.904	243.308	0.442	0.5858		91.3539	168.53	234.891	0.5253	0.6485		34.0928	267.381	474.425	0.3885	0.8869		24.879	191.346	393.713	0.3545	0.8849		5.9285	212.399
141.781	199.163	319.531	0.5162	0.5842		74.2176	152.944	269.711	0.4572	0.6733		114.946	164.426	341.847	0.4497	0.5886		29.9923	153.182	179.617	0.5049	0.8363		121.392	171.422	261.052	0.5287	0.5854		98.2511	125.688	254.476	0.4681	0.5613		11.5729	233.889	465.477	0.3453	0.9529		34.5808	192.558	499.151	0.3127	0.8478		0	158.683
107.803	119.817	373.148	0.3789	0.5264		33.5921	187.159	315.055	0.412	0.8478		77.1973	186.058	283.048	0.4819	0.7068		16.8168	177.76	250.391	0.4373	0.9136		99.7896	163.958	210.325	0.5563	0.6216		67.0789	111.884	246.588	0.4205	0.6252		17.6822	188.207	455.304	0.3114	0.9141		27.4981	233.631	545.403	0.3238	0.8947		26.7089	208.806
153.084	117.675	328.783	0.4516	0.4346		52.5364	195.338	231.65	0.5169	0.7881		108.555	168.336	309.618	0.4721	0.608		19.3881	146.879	299.699	0.3568	0.8834		139.811	176.587	352.887	0.4727	0.5581		101.791	151.147	266.562	0.4869	0.5976		5.6705	273.072	543.823	0.3389	0.9797		40.453	241.534	361.519	0.4382	0.8565		26.7849	203.574
101.701	182.852	299.96	0.4868	0.6426		89.5497	129.107	351.597	0.3834	0.5905		122.316	116.033	192.387	0.5534	0.4868		20.1866	186.637	323.986	0.3896	0.9024		75.8725	137.667	235.853	0.4752	0.6447		51.5966	131.547	180.293	0.5039	0.7183		14.9541	258.02	479.674	0.3627	0.9452		42.2215	155.3	406.899	0.3268	0.7862		34.5394	208.393
142.022	216.464	309.102	0.537	0.6038		68.105	154.445	271.644	0.4503	0.694		138.777	189.058	288.662	0.5318	0.5767		81.6582	139.686	258.874	0.4609	0.6311		106.454	183.664	190.43	0.6037	0.6331		90.1367	129.187	188.998	0.5371	0.589		37.3998	249.534	480.532	0.3739	0.8697		38.3905	226.356	465.6	0.3625	0.855		26.1944	240.062
138.638	207.581	457.843	0.4306	0.5996		55.9084	177.606	256.69	0.4764	0.7606		107.517	164.672	193.466	0.5845	0.605		62.5223	150.37	307.53	0.4091	0.7063		55.1266	161.235	175.926	0.5515	0.7452		110.778	138.077	198.382	0.5564	0.5548		20.3669	266.239	439.79	0.3946	0.9289		32.2025	216.686	400.055	0.3835	0.8706		28.5576	213.953
103.809	215.12	270.705	0.5409	0.6745		49.2661	113.635	342.312	0.3224	0.6976		80.2685	226.721	391.364	0.4396	0.7385		53.8151	208.793	302.672	0.4646	0.7951		70.0476	145.713	256.014	0.4573	0.6753		71.3522	115.589	242.473	0.4353	0.6183		0	238.485	509.36	0.3189	1		0	199.544	334.284	0.3738	1		0	195.737
107.782	228.085	281.562	0.544	0.6791		102.514	134.043	239.061	0.4974	0.5666		104.632	184.715	332.74	0.4651	0.6384		31.9257	170.129	324.101	0.384	0.842		96.0472	161.632	261.967	0.4959	0.6273		35.7368	173.894	196.598	0.516	0.8295		15.7878	209.783	528.512	0.2991	0.93		35.8507	194.866	433.853	0.3472	0.8446		10.272	167.906
126.182	172.23	407.48	0.4227	0.5772		121.093	218.305	283.903	0.5445	0.6432		91.7804	104.108	309.06	0.3879	0.5315		28.329	183.958	312.251	0.4047	0.8666		91.3501	111.989	258.107	0.4407	0.5507		97.5369	146.695	229.471	0.5156	0.6006		0	291.262	516.874	0.3604	1		46.7534	193.569	425.912	0.3607	0.8055		41.2844	211.759
102.026	227.707	375.527	0.4675	0.6906		94.3954	160.228	253.104	0.5015	0.6293		86.3792	140.337	265.035	0.461	0.619		48.7311	142.611	222.503	0.4624	0.7453		91.6841	170.74	265.438	0.4971	0.6506		71.8888	148.995	222.481	0.4982	0.6745		2.0576	273.709	479.686	0.365	0.9925		49.4182	181.169	389.494	0.3719	0.7857		22.1124	220.275
115.483	162.964	338.239	0.4515	0.5853		103.095	205.374	175.881	0.6369	0.6658		85.0581	197.372	324.996	0.465	0.6988		52.4854	187.971	197.322	0.5493	0.7817		48.1959	201.689	223.621	0.5277	0.8071		108.281	119.378	231.234	0.4961	0.5244		28.1984	243.577	419.399	0.3932	0.8962		34.5294	169.132	388.693	0.3438	0.8305		23.2617	195.395
143.093	173.211	315.552	0.5006	0.5476		68.6645	118.063	225.605	0.4529	0.6323		126.835	138.555	332.674	0.4437	0.5221		40.5124	134.571	325.514	0.3497	0.7686		67.1047	168.436	244.276	0.4909	0.7151		10.7104	110.94	255.769	0.3223	0.912		10.5948	216.389	445.349	0.3376	0.9533		62.8963	226.03	461.186	0.3852	0.7823		38.2193	255.59
106.13	157.207	419.225	0.3858	0.597		86.6208	203.388	194.682	0.5983	0.7013		93.6507	123.346	394.638	0.3548	0.5684		0.0615	136.53	337.695	0.288	0.9995		100.783	110.058	142.208	0.5972	0.522		33.9361	170.133	275.919	0.4252	0.8337		28.6314	188.475	418.55	0.3415	0.8681		45.636	265.04	397.955	0.4384	0.8531		18.7783	184.804
151.65	197.66	347.248	0.5015	0.5659		82.7143	191.584	261.368	0.5121	0.6985		107.661	164.388	273.007	0.4991	0.6043		80.3709	151.191	276.877	0.4554	0.6529		125.416	137.347	272.205	0.4912	0.5227		79.1059	140.91	258.563	0.4597	0.6405		0	260.385	491.856	0.3461	1		11.4194	180.319	396.407	0.326	0.9404		42.6835	193.989
139.201	187.844	386.245	0.4585	0.5744		63.4206	111.35	169.296	0.508	0.6371		127.704	182.256	254.481	0.5491	0.588		59.0038	150.653	256.339	0.4499	0.7186		104.225	134.422	152.824	0.6096	0.5633		32.9372	170.597	233.217	0.466	0.8382		29.6964	270.756	488.189	0.381	0.9012		5.5317	201.619	431.504	0.3244	0.9733		27.3643	171.232
106.092	206.679	420.646	0.4265	0.6608		69.1276	204.797	229.951	0.5436	0.7476		104.474	137.605	256.583	0.4855	0.5684		49.5137	100.591	230.189	0.3947	0.6701		92.9372	182.671	229.657	0.5455	0.6628		39.7337	152.004	244.656	0.4394	0.7928		19.8367	243.023	506.29	0.3418	0.9245		42.1248	202.966	441.23	0.3571	0.8281		46.4383	201.908
211.056	65.5813	353.156	0.4393	0.2371		56.6022	174.397	274.305	0.4571	0.755		81.385	181.809	348.102	0.4306	0.6908		50.022	148.359	213.989	0.4811	0.7478		86.5246	154.51	271.916	0.4699	0.641		80.2776	105.981	235.703	0.4414	0.569		0.4802	326.451	544.948	0.375	0.9985		33.9651	210.583	398.183	0.3805	0.8611		18.41	221.899
138.125	86.2961	280.383	0.4446	0.3845		18.1857	121.589	274.9	0.3371	0.8699		117.992	194.034	306.601	0.5044	0.6219		66.0405	231.144	299.501	0.4981	0.7778		76.7973	144.829	252.41	0.4675	0.6535		63.1072	129.344	230.538	0.455	0.6721		0	229.1	418.776	0.3536	1		18.2331	224.739	459.545	0.3459	0.925		12.5754	231.986
88.6232	164.303	396.511	0.3895	0.6496		81.8778	148.787	230.666	0.5	0.645		109.024	250.484	312.139	0.5353	0.6967		95.8626	199.259	274.605	0.518	0.6752		70.9657	179.694	244.486	0.5062	0.7169		81.4029	168.653	126.65	0.6638	0.6745		8.384	226.979	377.582	0.384	0.9644		15.3575	240.431	498.044	0.3393	0.94		9.2634	211.882
112.759	183.735	439.102	0.4031	0.6197		44.1493	164.199	219.876	0.4865	0.7881		149.722	163.003	297.364	0.5126	0.5212		51.7037	193.275	356.363	0.4074	0.7889		68.1999	136.549	240.3	0.4601	0.6669		73.3407	202.906	200.785	0.5791	0.7345		36.7624	229.577	605.895	0.3054	0.862		9.2764	251.122	452.621	0.3652	0.9644		0	188.641
138.093	154.081	386.943	0.4302	0.5274		82.535	113.061	226.938	0.4629	0.578		143.379	123.256	221.505	0.5462	0.4623		41.8888	129.509	324.07	0.3459	0.7556		127.93	140.311	273.698	0.495	0.5231		43.4298	157.951	189.636	0.515	0.7843		1.8081	243.518	395.002	0.3831	0.9926		60.3615	276.199	459.353	0.4229	0.8207		70.5083	171.103
130.747	136.948	306.635	0.4661	0.5116		67.8036	144.22	275.759	0.4347	0.6802		131.638	151.641	274.85	0.5076	0.5353		52.5956	209.097	339.388	0.4354	0.799		79.5043	179.976	167.268	0.608	0.6936		42.6501	155.667	211.748	0.4836	0.7849		0	303.21	499.765	0.3776	1		15.297	157.263	431.006	0.2859	0.9114		33.1396	167.157
101.881	213.43	274.167	0.5349	0.6769		55.2658	154.885	225.405	0.4825	0.737		117.149	229.853	235.587	0.5956	0.6624		71.2332	168.894	293.905	0.4496	0.7034		131.549	141.721	240.054	0.5324	0.5186		90.0707	179.465	281.698	0.489	0.6658		28.0564	275.19	502.211	0.3765	0.9075		47.0413	275.795	451.497	0.4169	0.8543		0	182.792
126.553	143.169	381.25	0.4143	0.5308		23.0907	57.8775	173.138	0.3186	0.7148		69.4634	256.393	322.486	0.5026	0.7868		87.4061	203.48	185.525	0.6106	0.6995		102.001	146.183	206.225	0.5462	0.589		29.4914	96.1507	150.76	0.4546	0.7653		1.2927	249.106	434.018	0.3659	0.9948		102.664	290.09	503.741	0.4381	0.7386		29.0276	168.54
139.923	110.666	280.491	0.4718	0.4416		84.08	216.107	310.085	0.4919	0.7199		108.72	153.143	316.58	0.4527	0.5848		57.922	166.29	264.33	0.4589	0.7417		79.9756	156.677	240.423	0.496	0.6621		93.1108	119.115	133.41	0.614	0.5613		16.9907	282.524	492.56	0.3781	0.9433		39.4505	224.844	390.811	0.4034	0.8507		48.7791	208.733
125.699	186.573	288.227	0.52	0.5975		121.701	203.75	225.989	0.5902	0.6261		151.071	142.327	271.665	0.5192	0.4851		55.1639	176.995	235.043	0.4969	0.7624		77.8349	129.06	267.169	0.4364	0.6238		39.7414	195.643	232.747	0.5028	0.8312		9.9425	204.962	447.11	0.3246	0.9537		41.9609	241.631	336.52	0.4573	0.852		31.7432	189.344
118.899	136.654	356.843	0.4173	0.5347		99.8384	164.677	268.131	0.4966	0.6226		150.407	138.231	278.848	0.5086	0.4789		73.9457	144.891	254.858	0.462	0.6621		86.8504	168.736	229.083	0.5273	0.6602		31.055	131.511	208.391	0.4382	0.809		0	312.675	453.056	0.4083	1		48.8306	221.689	427.795	0.3874	0.8195		25.3038	246.294
136.91	145.179	355.868	0.4422	0.5147		93.8785	180.943	320.81	0.4614	0.6584		85.0398	116.095	251.659	0.4442	0.5772		19.0694	135.228	324.45	0.3223	0.8764		59.6614	155.919	271.933	0.4422	0.7233		88.8535	152.869	141.065	0.6315	0.6324		17.8378	285.936	498.609	0.3786	0.9413		66.7015	221.33	405.563	0.4153	0.7684		23.5669	246.299
123.003	252.429	378.098	0.4982	0.6724		49.092	127.113	256.198	0.4075	0.7214		124.62	195.82	381.258	0.4567	0.6111		50.973	112.293	280.631	0.3678	0.6878		92.3864	159.978	267.549	0.4854	0.6339		59.8879	160.754	195.753	0.5299	0.7286		8.8067	218.101	403.772	0.3598	0.9612		5.111	190.298	492.04	0.2843	0.9738		5.9265	225.923
153.01	180.25	388.099	0.462	0.5409		42.7923	155.927	196.987	0.5022	0.7847		50.5443	106.458	233.617	0.4019	0.6781		16.7298	205.762	349.669	0.3889	0.9248		72.8593	177.749	220.242	0.5322	0.7093		58.9354	178.963	232.367	0.5059	0.7523		16.9829	326.413	495.318	0.4094	0.9505		44.0492	227.235	390.16	0.4101	0.8376		46.9293	259.605
125.88	94.286	296.524	0.4261	0.4282		89.677	105.111	250.65	0.4373	0.5396		107.592	184.255	299.286	0.4937	0.6313		70.9877	190.817	273.334	0.4892	0.7289		75.66	167.411	243.261	0.4998	0.6887		53.1733	161.247	221.276	0.4921	0.752		24.9829	248.654	470.885	0.3675	0.9087		52.6707	218.239	347.534	0.4381	0.8056		44.9334	217.065
148.627	157.724	314.59	0.4934	0.5148		60.2253	135.534	301.516	0.3937	0.6924		125.921	152.452	229.728	0.5479	0.5477		31.9063	146.214	297.067	0.3748	0.8209		111.03	116.239	203.54	0.5275	0.5115		99.5707	209.533	305.389	0.503	0.6779		0	302.352	520.334	0.3675	1		4.2838	206.485	414.367	0.3372	0.9797		13.8002	305.602
149.012	109.222	383.57	0.4024	0.423		48.6453	101.447	117.85	0.5602	0.6759		75.9065	194.282	295.224	0.4779	0.7191		30.8371	129.315	300.741	0.3475	0.8075		108.782	145.596	184.459	0.5797	0.5724		36.6527	143.369	206.418	0.4658	0.7964		6.1092	234.913	430.396	0.359	0.9747		9.9578	252.644	300.407	0.4664	0.9621		68.5815	227.26
128.198	180.385	334.683	0.4797	0.5846		96.3872	140.511	299.326	0.4418	0.5931		62.356	193.056	332.736	0.4343	0.7559		53.909	122.299	313.94	0.3595	0.6941		55.8179	156.533	164.882	0.5629	0.7371		54.4449	101.048	220.778	0.4132	0.6499		34.7463	239.739	503.521	0.3528	0.8734		36.2044	190.741	417.404	0.3522	0.8405		36.0995	248.096
87.8465	189.829	267.948	0.5089	0.6836		58.2741	153.33	275.999	0.434	0.7246		72.0584	146.827	315.286	0.4098	0.6708		36.7527	191.771	373.176	0.3798	0.8392		106.489	143.15	18.7358	0.9302	0.5734		53.321	121.232	170.383	0.506	0.6945		30.0042	235.47	516.727	0.3394	0.887		59.7138	186.464	466.368	0.3455	0.7574		17.8796	248.121
134.504	138.685	291.087	0.4841	0.5077		93.5055	218.149	335.102	0.4819	0.7		61.2666	171.156	327.292	0.4153	0.7364		39.9502	114.413	248.136	0.3835	0.7412		101.815	131.114	238.933	0.4936	0.5629		99.4307	180.918	181.218	0.6074	0.6453		20.473	288.351	440.09	0.4124	0.9337		27.5603	185.257	467.218	0.313	0.8705		38.9616	190.62
119.706	121.732	318.385	0.4313	0.5042		89.0247	147.929	176.004	0.5738	0.6243		90.911	87.6358	270.905	0.3973	0.4908		55.3256	88.6642	252.727	0.363	0.6158		84.322	129.206	163.492	0.5664	0.6051		75.3226	136.827	224.834	0.4855	0.645		9.1323	283.973	544.655	0.3499	0.9688		15.4103	219.981	412.636	0.3632	0.9345		12.2694	237.482
139.931	166.295	342.297	0.4722	0.543		101.365	105.441	156.106	0.5699	0.5099		95.7544	140.26	251.782	0.4838	0.5943		52.5808	179.371	246.612	0.4847	0.7733		125.918	93.5237	135.247	0.6187	0.4262		108.983	110.401	244.755	0.4727	0.5032		19.8102	298.641	522.359	0.3787	0.9378		44.6497	204.941	485.317	0.3396	0.8211		64.9088	204.49
98.2676	174.865	396.03	0.4082	0.6402		63.6036	195.747	111.301	0.6997	0.7548		48.1148	141.152	145.906	0.5647	0.7458		81.5566	176.29	284.102	0.4758	0.6837		78.0945	106.244	147.635	0.5553	0.5764		25.6688	183.492	266.039	0.4402	0.8773		0	206.27	470.338	0.3049	1		30.628	205.691	455.08	0.3418	0.8704		36.683	233.041
168.324	180.618	351.05	0.4985	0.5176		87.4184	112.695	190.357	0.5125	0.5632		112.239	117.773	245.112	0.4841	0.512		54.253	143.447	267.781	0.4247	0.7256		71.396	183.257	182.24	0.5829	0.7196		79.4305	177.313	183.534	0.5831	0.6906		47.195	314.784	516.299	0.4121	0.8696		42.6366	277.888	469.435	0.4057	0.867		59.6906	238.847
162.152	191.052	382.522	0.4801	0.5409		81.1103	209.128	208.529	0.5819	0.7205		95.2501	179.733	166.621	0.6227	0.6536		143.024	137.606	241.088	0.5379	0.4903		134.28	129.44	187.216	0.5848	0.4908		69.2425	146.044	229.563	0.484	0.6784		43.7967	251.288	450.592	0.3957	0.8516		41.4476	227.976	472.372	0.3632	0.8462		31.5467	151.861
159.959	111.295	229.404	0.5418	0.4103		38.7972	152.627	191.633	0.4997	0.7973		90.4533	192.152	312.287	0.4751	0.6799		44.4357	182.29	234.397	0.4917	0.804		75.0248	87.3543	264.229	0.3806	0.538		110.247	136.858	196.941	0.5565	0.5538		0	258.746	474.852	0.3527	1		64.6103	201.743	463.133	0.3651	0.7574		30.408	247.121
163.291	208.07	421.743	0.4682	0.5603		40.4373	174.674	208.993	0.5072	0.812		102.207	180.947	200.237	0.5858	0.639		76.9406	159.379	261.595	0.4746	0.6744		90.6117	146.959	259.514	0.4779	0.6186		100.771	124.423	130.367	0.6333	0.5525		2.7881	230.219	557.069	0.2949	0.988		47.4639	220.568	454.863	0.3708	0.8229		27.3745	181.811
124.85	168.402	376.693	0.4377	0.5743		92.5885	248.496	264.97	0.5628	0.7285		118.29	140.769	201.028	0.5631	0.5434		55.1725	195.698	311.087	0.4464	0.7801		80.5449	90.9839	266.308	0.3918	0.5304		66.2125	97.1065	158.314	0.5078	0.5946		16.8734	251.269	506.862	0.346	0.9371		46.6196	250.085	439.355	0.4031	0.8429		18.8994	237.612
103.715	163.135	393.822	0.4039	0.6113		55.8344	142.116	258.18	0.434	0.7179		52.9631	240.374	223.234	0.5679	0.8194		62.253	179.674	307.695	0.4402	0.7427		94.0319	169.398	213.559	0.5523	0.643		88.5514	170.556	166.154	0.6093	0.6582		0	245.738	380.939	0.3921	1		122.594	131.404	470.582	0.3505	0.5173		30.5854	247.151
147.975	156.786	378.536	0.446	0.5145		115.964	203.896	277.429	0.5355	0.6375		107.415	163.534	234.489	0.5361	0.6036		54.2142	127.037	340.852	0.3472	0.7009		102.623	163.659	233.291	0.533	0.6146		138.915	158.97	222.439	0.5725	0.5337		2.8532	264.831	378.428	0.4143	0.9893		58.7462	136.063	382.855	0.3372	0.6984		31.737	166.667
94.5587	152.064	244.867	0.5018	0.6166		81.3097	208.622	232.585	0.5549	0.7196		103.13	148.541	202.04	0.5547	0.5902		37.2611	107.537	323.052	0.3095	0.7427		89.5906	89.1358	239.608	0.4272	0.4987		86.6431	124.272	247.267	0.4603	0.5892		0.1799	254.036	439.641	0.3664	0.9993		27.0241	235.167	377.584	0.4098	0.8969		32.5417	213.041
191.179	99.9967	356.101	0.4498	0.3434		86.5858	179.027	282.854	0.4843	0.674		123.006	206.268	307.059	0.5175	0.6264		46.1328	177.973	272.819	0.451	0.7941		106.434	131.521	191.334	0.5543	0.5527		101.89	168.293	225.151	0.5455	0.6229		28.3043	246.244	443.631	0.3823	0.8969		11.8366	235.913	515.616	0.3245	0.9522		26.3387	240.23
125.663	270.487	353.585	0.5284	0.6828		76.1853	171.908	247.038	0.5011	0.6929		61.7823	175.979	229.126	0.5092	0.7401		20.9528	139.167	279.645	0.3641	0.8691		138.328	192.017	254.532	0.5648	0.5813		11.4708	159.152	266.031	0.3908	0.9328		8.1868	307.167	525.361	0.3751	0.974		27.7973	248.476	421.881	0.3957	0.8994		8.4936	250.089
96.7311	178.238	382.253	0.4184	0.6482		41.0335	157.846	227.43	0.4665	0.7937		103.267	134.869	222.613	0.5168	0.5664		21.808	202.43	253.505	0.4694	0.9027		67.2959	231.848	248.12	0.5466	0.775		86.008	149.584	178.858	0.5684	0.6349		13.6453	234.757	483.744	0.3393	0.9451		46.317	209.545	510.79	0.3337	0.819		27.8152	186.354
162.913	123.128	330.231	0.4641	0.4305		40.5094	207.065	161.713	0.6049	0.8364		84.0913	161.486	288.64	0.4597	0.6576		42.8627	124.953	217.1	0.436	0.7446		82.2764	144.952	237.862	0.4886	0.6379		0	130.228	229.925	0.3616	1		9.3229	258.061	529.259	0.3356	0.9651		21.6386	234.971	362.843	0.4143	0.9157		14.6152	164.781
139.069	131.278	340.388	0.4427	0.4856		89.9223	143.98	279.758	0.4554	0.6156		124.156	144.159	174.511	0.6059	0.5373		59.9368	163.721	256.02	0.4663	0.732		80.6066	140.075	217.018	0.5042	0.6347		12.2127	141.831	299.794	0.3394	0.9207		20.0885	250.807	411.375	0.397	0.9258		17.4885	205.859	382.7	0.3685	0.9217		35.1964	244.515
181.438	154.025	380.263	0.4687	0.4591		77.3567	144.494	317.747	0.4111	0.6513		109.616	157.437	287.972	0.4812	0.5895		39.3589	141.686	294.333	0.3808	0.7826		92.5309	140.712	180.83	0.5633	0.6033		45.9995	157.513	294.402	0.4087	0.774		7.1326	244.938	433.704	0.3676	0.9717		61.8723	260.257	436.633	0.4245	0.8079		43.7107	185.342
150.568	121.147	335.268	0.4476	0.4459		15.5669	169.675	411.073	0.3106	0.916		52.1743	183.054	263.932	0.4712	0.7782		64.9118	202.804	294.292	0.4764	0.7575		88.0557	109.369	235.191	0.4564	0.554		23.0775	148.76	254.304	0.4032	0.8657		4.2238	269.167	471.713	0.3669	0.9846		13.4854	222.889	413.818	0.3635	0.9429		20.8244	235.857
99.9494	144.318	356.317	0.4067	0.5908		78.8521	148.246	222.029	0.5056	0.6528		111.106	70.3754	213.947	0.4589	0.3878		69.3261	203.626	278.094	0.4953	0.746		106.089	192.366	219.674	0.576	0.6445		60.238	180.673	249.973	0.4908	0.75		5.3278	288.166	460.292	0.3894	0.9818		30.2935	279.272	396.463	0.4385	0.9021		35.6847	240.57
120.272	200.539	408.74	0.4397	0.6251		94.4488	271.721	254.433	0.59	0.7421		78.902	212.277	183.476	0.6135	0.729		87.0132	178.687	201.759	0.5684	0.6725		98.0152	162.627	133.293	0.6616	0.6239		18.8817	132.042	262.963	0.3646	0.8749		7.633	305.207	357.158	0.4669	0.9756		32.6036	213.646	434.989	0.3615	0.8676		24.3104	275.529
157.422	193.007	332.395	0.5132	0.5508		122.444	149.826	313.568	0.4648	0.5503		102.506	199.7	244.339	0.5529	0.6608		62.5028	136.878	278.132	0.4175	0.6865		110.195	134.68	259.986	0.485	0.55		71.9975	91.0362	203.744	0.4445	0.5584		0	255.716	440.784	0.3671	1		30.9146	245.62	370.642	0.4273	0.8882		63.6396	247.385
159.519	188.23	344.769	0.5022	0.5413		47.2445	209.137	255.048	0.5013	0.8157		64.3177	135.878	166.614	0.5458	0.6787		37.0543	178.521	283.251	0.4322	0.8281		103.567	69.9312	192.214	0.4744	0.4031		107.203	220.735	276.719	0.5424	0.6731		10.7752	284.203	450.255	0.3958	0.9635		21.0921	259.352	403.604	0.41	0.9248		21.6682	217.118
127.356	146.101	439.039	0.3838	0.5343		83.2578	203.635	248.919	0.5354	0.7098		80.2581	185.514	217.741	0.5497	0.698		48.2194	164.054	295.902	0.4177	0.7728		66.3354	187.544	182.75	0.5815	0.7387		97.7459	134.515	253.218	0.4784	0.5792		0.0089	280.687	473.816	0.372	1		53.9443	191.245	369.083	0.3992	0.78		44.8205	169.728
104.96	117.522	380.469	0.369	0.5282		70.3615	253.917	255.23	0.5596	0.783		117.521	177.221	191.441	0.6062	0.6013		32.0736	169.573	255.538	0.4411	0.8409		98.4564	149.433	268.087	0.4804	0.6028		94.8752	164.414	268.087	0.4917	0.6341		3.2189	295.523	494.397	0.3767	0.9892		43.1231	201.24	421.253	0.3671	0.8235		8.785	229.192
89.256	148.432	295.07	0.4461	0.6245		88.2748	138.432	223.833	0.5032	0.6106		101.998	94.3491	307.511	0.3897	0.4805		93.1717	113.349	284.765	0.4204	0.5489		77.6419	188.931	233.814	0.5327	0.7087		77.7435	112.304	282.411	0.4023	0.5909		0	264.791	530.567	0.3329	1		14.7629	249.836	380.061	0.4104	0.9442		2.6089	245.193
173.44	174.421	423.649	0.4509	0.5014		94.1444	185.957	149.818	0.6515	0.6639		105.112	122.709	246.434	0.4804	0.5386		30.8557	179.545	282.263	0.4271	0.8533		88.6875	139.551	280.526	0.4486	0.6114		81.6397	129.697	292.576	0.4194	0.6137		0	233.703	410.619	0.3627	1		30.603	203.022	481.449	0.3267	0.869		38.1854	211.852
109.346	198.987	322.73	0.4886	0.6454		71.4037	148.726	238.289	0.4802	0.6756		117.84	172.388	278.421	0.5104	0.594		58.8342	224.343	305.846	0.4808	0.7922		85.0807	105.247	178.374	0.5162	0.553		30.7528	144.011	295.767	0.3714	0.824		10.4241	293.722	511.944	0.3727	0.9657		37.1621	233.575	463.192	0.3689	0.8627		0	279.483
138.773	162.722	406.914	0.4256	0.5397		103.041	213.896	327.281	0.492	0.6749		61.2048	165.298	210.374	0.5185	0.7298		52.8364	120.166	214.456	0.4465	0.6946		110.897	113.305	230.409	0.4932	0.5054		83.2208	175.814	248.171	0.5107	0.6787		35.2603	278.418	440.113	0.4161	0.8876		41.2204	259.451	369.981	0.4483	0.8629		22.0246	281.503
139.449	262.136	384.097	0.5111	0.6528		89.2856	157.871	217.539	0.5319	0.6387		77.927	73.6432	235.906	0.3912	0.4859		72.7034	116.629	283.621	0.4003	0.616		48.103	199.775	224.787	0.5244	0.8059		61.7234	148.39	233.756	0.4734	0.7062		13.0631	276.012	487.417	0.3723	0.9548		44.5472	255.117	381.437	0.44	0.8513		23.9503	244.622
124.982	152.824	351.345	0.4416	0.5501		95.1943	190.776	333.367	0.4617	0.6671		43.5216	148.399	226.98	0.4582	0.7732		59.1454	169.384	248.761	0.4788	0.7412		130.551	184.856	285.15	0.5252	0.5861		65.0621	122.124	248.6	0.4295	0.6524		17.1798	328.085	415.321	0.4539	0.9502		46.7454	195.932	451.96	0.3494	0.8074		18.7978	222.942
96.4083	173.739	306.182	0.4687	0.6431		39.4904	162.77	268.225	0.4299	0.8048		132.419	111.17	250.037	0.4935	0.4564		33.0842	171.275	376.376	0.3519	0.8381		107.135	111.643	164.239	0.5712	0.5103		31.9402	185.244	199.401	0.5213	0.8529		19.6504	280.214	455.475	0.397	0.9345		51.9976	211.199	357.635	0.4239	0.8024		0.68	215.898
193.272	171.014	321.314	0.5313	0.4694		66.2135	149.549	177.988	0.548	0.6931		70.1423	159.524	256.787	0.4721	0.6946		96.6222	139.698	294.838	0.4449	0.5911		86.0007	142.039	245.651	0.4814	0.6229		27.9863	163.424	273.494	0.4117	0.8538		12.4985	255.603	473.467	0.3615	0.9534		13.3923	193.444	429.559	0.325	0.9353		0	239.52
126.1	135.483	316.628	0.4524	0.5179		70.0843	230.871	157.862	0.6559	0.7671		80.2396	184.548	202.56	0.5666	0.697		46.7564	200.779	268.25	0.4799	0.8111		96.9171	146.631	198.617	0.5508	0.6021		96.6773	106.024	264.948	0.4334	0.5231		0.8824	253.384	547.524	0.3171	0.9965		96.6029	139.608	426.26	0.3566	0.591		26.8544	199.969
147.655	182.266	401.103	0.4513	0.5525		77.8203	200.026	274.286	0.5032	0.7199		92.3443	160.447	256.672	0.4962	0.6347		57.3748	150.234	294.419	0.4135	0.7236		100.79	137.283	214.259	0.5263	0.5766		78.1717	111.758	296.09	0.3908	0.5884		19.5598	239.317	514.089	0.3349	0.9244		73.5693	236.615	457.306	0.4042	0.7628		10.2082	174.93
107.968	171.048	464.797	0.3751	0.613		63.8569	226.442	349.378	0.4538	0.78		80.6953	227.381	238.25	0.5639	0.7381		60.4246	146.619	221.48	0.4832	0.7082		126.832	143.123	141.458	0.6562	0.5302		69.4163	119.213	281.901	0.4009	0.632		15.3038	302.463	419.194	0.4312	0.9518		65.1234	170.625	379.324	0.3833	0.7238		26.914	205.915
177.132	75.2362	301.325	0.4558	0.2981		99.2234	183.528	183.249	0.6068	0.6491		38.9947	148.753	173.98	0.519	0.7923		55.9331	128.88	156.975	0.5407	0.6974		116.362	184.908	151.166	0.6659	0.6138		58.4433	172.249	277.689	0.4538	0.7467		3.4581	239.302	333.919	0.421	0.9858		44.2096	259.682	422.931	0.4181	0.8545		15.0207	235.896
119.773	136.987	366.676	0.4118	0.5335		51.7204	208.825	240.93	0.5196	0.8015		112.904	145.345	205.774	0.5565	0.5628		82.3076	132.907	299.867	0.4178	0.6176		84.7323	206.539	269.7	0.5192	0.7091		30.6111	223.392	275.746	0.4795	0.8795		10.9405	302.603	478.371	0.3959	0.9651		6.7916	264.338	437.687	0.3825	0.975		27.6798	188.456
131.142	148.636	309.567	0.4747	0.5313		52.6603	150.31	308.905	0.3965	0.7406		61.8436	203.679	209.041	0.5595	0.7671		57.525	201.021	276.45	0.4833	0.7775		110.056	160.775	193.205	0.5836	0.5936		113.001	156.139	262.875	0.5059	0.5801		40.4515	277.778	532.386	0.3741	0.8729		28.8859	253.716	494.318	0.3637	0.8978		0.2096	181.386
98.112	139.501	424.546	0.3588	0.5871		81.265	169.958	255.897	0.4954	0.6765		89.5044	171.313	202.652	0.5627	0.6568		43.7367	175.754	305.148	0.4184	0.8007		114.983	123.556	190.449	0.5561	0.518		89.5871	149.202	306.187	0.4382	0.6248		15.5034	256.18	562.426	0.3257	0.9429		52.3529	236.327	483.307	0.3739	0.8186		8.7011	213.103
98.1318	181.139	388.195	0.4184	0.6486		92.3238	180.587	298.72	0.4774	0.6617		60.3556	174.033	259.01	0.475	0.7425		28.9743	156.873	298.563	0.3837	0.8441		100.767	143.999	250.952	0.4938	0.5883		41.9684	182.653	303.599	0.4252	0.8132		21.9625	357.54	457.806	0.4532	0.9421		54.2566	192.796	518.959	0.3225	0.7804		56.539	209.677
103.221	193.3	337.817	0.4674	0.6519		98.6281	195.618	268.044	0.5233	0.6648		141.99	125.97	218.895	0.5504	0.4701		57.177	160.147	247.784	0.4673	0.7369		86.8891	164.278	293.663	0.461	0.6541		109.211	157.91	257.324	0.5093	0.5912		10.841	292.805	524.994	0.3664	0.9643		9.3013	231.13	458.683	0.3439	0.9613		33.308	231.111
120.201	180.957	439.724	0.4065	0.6009		137.959	178.282	182.513	0.6341	0.5638		111.15	114.027	278.076	0.4474	0.5064		65.2887	154.952	119.784	0.6477	0.7036		80.4133	117.732	201.125	0.4963	0.5942		46.8491	127.984	257.936	0.404	0.732		0	226.945	496.483	0.3137	1		17.2035	211.617	446.376	0.3389	0.9248		12.0859	178.059
125.352	177.8	312.739	0.4922	0.5865		83.7723	152.799	285.65	0.453	0.6459		52.7375	194.675	207.608	0.5437	0.7868		40.3669	119.807	195.002	0.451	0.748		75.7846	212.839	179.405	0.6167	0.7374		13.6208	173.305	233.668	0.4444	0.9271		0	148.667	418.127	0.2623	1		35.1287	249.954	359.576	0.4422	0.8768		0	190.979
89.4094	131.833	271.346	0.4491	0.5959		50.5469	273.091	167.551	0.6589	0.8438		97.3748	144.995	280.151	0.4638	0.5982		54.6602	181.584	270.707	0.466	0.7686		78.3374	165.418	243.098	0.5007	0.6786		71.3062	154.532	186.182	0.5481	0.6843		8.215	274.799	519.985	0.3524	0.971		14.1145	210.283	493.852	0.3124	0.9371		29.3163	212.501
123.049	131.274	357.063	0.416	0.5162		39.6578	139.878	196.667	0.4772	0.7791		99.4712	156.275	263.012	0.493	0.6111		52.5636	182.049	256.321	0.4779	0.776		121.002	186.97	90.5289	0.7728	0.6071		96.3893	197.57	228.819	0.5623	0.6721		13.491	304.125	505.033	0.3861	0.9575		47.8743	248.882	448.427	0.3982	0.8387		52.2444	237.249
95.5147	156.466	424.334	0.3726	0.6209		97.3863	188.775	249.057	0.5347	0.6597		106.774	122.957	206.162	0.527	0.5352		52.3686	139.199	255.996	0.428	0.7266		107.662	111.595	242.717	0.4746	0.509		84.729	94.6494	279.083	0.3913	0.5277		41.1177	317.365	495.846	0.4196	0.8853		40.6915	193.206	397.255	0.3706	0.826		32.8848	174.441
194.739	166.275	321.617	0.5289	0.4606		82.0614	243.272	208.742	0.6092	0.7478		68.4756	118.463	146.93	0.5599	0.6337		54.267	96.1991	84.5781	0.6402	0.6393		93.0443	147.962	237.468	0.5037	0.6139		68.9917	175.32	226.703	0.5187	0.7176		26.3971	299.493	510.262	0.3897	0.919		54.5812	232.317	369.831	0.4369	0.8098		39.1237	270.2
152.435	208.028	300.443	0.5454	0.5771		38.6607	177.529	141.185	0.6049	0.8212		129.411	164.303	177.782	0.6229	0.5594		44.6305	222.787	269.13	0.4984	0.8331		94.9428	166.637	220.055	0.5431	0.637		42.7151	168.632	284.789	0.426	0.7979		43.9265	269.646	480.307	0.395	0.8599		31.7009	212.592	426.6	0.3641	0.8702		0	202.015
87.6794	138.225	254.735	0.47	0.6119		83.4102	155.188	241.42	0.4971	0.6504		66.8659	153.241	305.561	0.4187	0.6962		67.8335	153.086	262.295	0.4572	0.6929		75.2894	142.853	151.11	0.5908	0.6549		76.0279	179.545	264.247	0.4917	0.7025		26.3729	235.594	467.395	0.3592	0.8993		34.5698	225.487	376.033	0.4088	0.8671		23.8993	224.12
96.6303	176.072	327.846	0.4541	0.6457		71.3043	172.578	251.292	0.4925	0.7076		80.7899	170.448	267.636	0.4842	0.6784		57.8389	166.567	330.45	0.4044	0.7423		106.097	110.248	203.292	0.5156	0.5096		71.4344	116.399	273.648	0.407	0.6197		16.9328	309.558	552.907	0.3713	0.9481		31.162	321.119	378.954	0.4818	0.9115		50.5323	205.269
114.519	133.628	357.7	0.4096	0.5385		52.7255	205.386	329.918	0.4389	0.7957		100.128	159.54	232.753	0.5273	0.6144		65.3132	147.822	251.648	0.4586	0.6936		108.156	161.927	252.925	0.5164	0.5995		69.4065	124.25	322.485	0.3752	0.6416		0	301.214	512.811	0.37	1		10.0359	237.949	413.888	0.3747	0.9595		0	229.671
130.754	134.489	366.06	0.4202	0.507		118.001	159.31	296.636	0.4832	0.5745		86.104	181.495	200.83	0.5713	0.6782		33.9269	208.906	228.189	0.5155	0.8603		94.1061	152.704	238.161	0.5089	0.6187		95.6076	130.192	324.104	0.4106	0.5766		0	289.765	489.141	0.372	1		33.3946	254.607	431.067	0.4005	0.884		40.0416	242.024
114.73	185.337	369.657	0.448	0.6177		17.6383	209.456	210.048	0.5195	0.9223		45.2318	190.02	304.191	0.4361	0.8077		61.4164	158.76	251.819	0.4665	0.7211		65.2552	186.489	201.84	0.555	0.7408		40.5403	139.73	271.284	0.3992	0.7751		18.7502	315.884	499.031	0.4014	0.944		56.1071	136.4	451.349	0.299	0.7085		16.211	187.779
86.2548	158.2	257.085	0.4874	0.6472		46.9495	188.423	397.025	0.3722	0.8005		93.8742	129.467	279.336	0.4443	0.5797		63.2152	156.311	313.639	0.4117	0.712		93.7755	166.266	217.397	0.5447	0.6394		53.1859	109.948	278.186	0.3696	0.674		29.5994	280.578	484.547	0.3903	0.9046		40.7792	227.854	447.357	0.3752	0.8482		34.9275	199.21
146.884	133.833	404.148	0.4099	0.4768		77.5526	205.241	230.847	0.5506	0.7258		116.927	125.958	234.757	0.5085	0.5186		41.1706	135.025	280.29	0.386	0.7663		76.1027	133.74	137.46	0.6042	0.6373		58.3698	110.661	313.687	0.3502	0.6547		32.6222	285.989	499.056	0.3897	0.8976		20.1275	266.641	386.183	0.4261	0.9298		47.6863	196.881
105.308	129.308	302.821	0.4365	0.5511		79.8264	142.81	180.502	0.5523	0.6414		95.7453	180.64	228.021	0.5479	0.6536		28.8775	116.798	204.928	0.4155	0.8018		98.4332	115.794	262.676	0.4492	0.5405		72.6258	170.353	311.258	0.4384	0.7011		0	294.71	503.188	0.3694	1		56.9973	195.971	413.545	0.3795	0.7747		45.3202	256.387
106.05	175.584	350.277	0.4457	0.6234		71.8371	192.105	206.959	0.5605	0.7278		100.845	223.109	303.32	0.5164	0.6887		85.979	169.406	297.933	0.4616	0.6633		65.1805	169.566	253.231	0.4811	0.7223		67.5337	120.431	246.982	0.4322	0.6407		10.6275	313.779	392.382	0.4526	0.9672		3.3847	270.811	429.355	0.3897	0.9877		17.087	207.705
123.853	142.127	269.961	0.4963	0.5344		94.816	191.984	300.832	0.4881	0.6694		103.423	108.782	203.175	0.5109	0.5126		30.6088	165.455	255.567	0.4341	0.8439		89.2003	159.006	208.242	0.5438	0.6406		95.5425	159.804	203.214	0.5568	0.6258		0	338.607	491.021	0.4081	1		22.1809	162.916	418.686	0.3066	0.8802		0	197.793
118.193	151.306	360.855	0.4275	0.5614		57.4944	254.127	314.315	0.4978	0.8155		101.29	201.288	266.543	0.5317	0.6652		76.7925	144.145	294.462	0.4287	0.6524		69.9071	176.014	183.819	0.5723	0.7157		37.5089	208.404	319.396	0.435	0.8475		0	275.975	403.74	0.406	1		28.1952	255.548	446.273	0.3887	0.9006		13.8438	231.753
173.393	136.297	330.042	0.4841	0.4401		99.7605	120.898	220.262	0.5004	0.5479		64.1616	164.159	334.086	0.406	0.719		67.6142	172.617	286.728	0.4559	0.7185		83.7798	176.359	209.946	0.5534	0.6779		46.0052	127.797	298.198	0.3682	0.7353		4.04	273.901	474.946	0.3692	0.9855		8.7851	179.961	410.284	0.3151	0.9535		44.147	237.887
116.709	166.422	455.712	0.3832	0.5878		61.5178	169.48	236.62	0.494	0.7337		82.9358	126.709	278.37	0.4296	0.6044		11.0131	123.306	266.845	0.3348	0.918		76.8461	158.758	196.389	0.5454	0.6738		105.839	77.7199	305.689	0.3752	0.4234		38.1988	305.379	518.948	0.3983	0.8888		43.4155	205.627	484.13	0.3397	0.8257		62.0218	198.943
110.562	146.183	385.543	0.3997	0.5694		70.5039	120.712	259.894	0.4239	0.6313		100.395	153.124	390.301	0.3938	0.604		37.3714	187.2	208.828	0.5182	0.8336		87.7411	145.573	207.333	0.5295	0.6239		51.6349	189.651	270.93	0.4711	0.786		0	269.272	505.757	0.3474	1		24.7143	253.884	408.28	0.4056	0.9113		26.5534	218.014
115.671	171.574	323.427	0.4704	0.5973		94.6806	197.325	187.679	0.6087	0.6758		139.579	153.79	387.698	0.4307	0.5242		53.1851	151.62	274.936	0.4269	0.7403		100.66	116.569	173.046	0.5566	0.5366		109.925	167.306	324.314	0.4609	0.6035		39.0982	269.164	519.49	0.3724	0.8732		45.6349	257.387	376.395	0.446	0.8494		17.7373	150.319
148.958	116.903	288.156	0.4799	0.4397		84.0403	187.065	288.088	0.4848	0.69		60.3266	149.157	256.308	0.4497	0.712		48.3495	228.145	210.949	0.5672	0.8251		118.504	150.002	111.739	0.7061	0.5587		90.7636	208.218	278.566	0.5177	0.6964		28.1598	327.546	433.316	0.4508	0.9208		14.5379	193.953	490.425	0.2983	0.9303		38.8078	208.09
97.4483	126.707	316.96	0.4142	0.5653		74.5068	127.642	202.818	0.4992	0.6314		101.016	184.42	308.284	0.4808	0.6461		25.8892	127.797	359.808	0.2993	0.8315		110.398	180.054	186.614	0.6088	0.6199		106.295	148.646	271.951	0.4839	0.5831		27.1848	257.403	444.609	0.3903	0.9045		51.8886	213.719	314.797	0.4576	0.8046		21.8199	213.688
142.536	127.833	195.408	0.5805	0.4728		116.287	109.986	307.594	0.4238	0.4861		87.7343	215.683	363.745	0.4548	0.7108		93.9099	189.339	216.158	0.5672	0.6685		73.8711	91.9548	197.062	0.457	0.5545		54.2963	165.34	305.522	0.4182	0.7528		17.5221	330.863	473.608	0.4238	0.9497		64.3298	273.263	438.285	0.4351	0.8094		24.6728	251.498
155.734	98.0324	333.275	0.4323	0.3863		62.3378	245.32	320.743	0.4896	0.7974		100.101	119.869	298.033	0.4247	0.5449		24.3614	83.6418	227.351	0.3221	0.7744		73.9806	156.485	241.606	0.4882	0.679		80.4675	141.159	266.16	0.4544	0.6369		0	305.613	513.299	0.3732	1		59.8943	344.532	418.621	0.4914	0.8519		3.5862	243.174
169.749	137.579	289.86	0.5146	0.4477		60.6677	223.186	300.283	0.4859	0.7863		122.847	151.979	378.787	0.4205	0.553		116.053	157.417	265.823	0.5071	0.5756		113.231	145.214	239.642	0.5189	0.5619		84.3407	164.601	284.245	0.4669	0.6612		0	323.978	578.571	0.359	1		17.2654	213.308	344.299	0.4011	0.9251		40.005	235.149
183.304	165.761	378.61	0.4797	0.4749		63.081	206.887	332.557	0.4481	0.7663		106.402	144.812	274.123	0.4782	0.5764		53.6733	185.137	378.263	0.387	0.7752		72.2139	211.992	254.42	0.5276	0.7459		62.7188	150.735	255.77	0.4549	0.7062		27.4881	259.545	478.444	0.375	0.9042		30.7136	200.323	347.343	0.3995	0.8671		27.7105	185.872
124.72	138.732	221.838	0.5429	0.5266		38.5124	135.287	244.789	0.4152	0.7784		122.963	178.962	326.61	0.4804	0.5927		38.4148	175.679	244.529	0.4668	0.8206		76.5525	118.702	290.731	0.4018	0.6079		91.4858	175.521	315.394	0.4585	0.6574		83.6022	271.312	435.506	0.449	0.7644		11.0275	217.784	450.438	0.3369	0.9518		0	236.841
112.047	150.079	362.222	0.4198	0.5725		85.503	158.456	358.156	0.4052	0.6495		102.826	210.899	294.596	0.5157	0.6722		54.3562	149.838	247.016	0.4525	0.7338		66.9758	108.414	286.352	0.3798	0.6181		64.9283	165.074	211.877	0.5205	0.7177		28.51	275.822	406.598	0.4281	0.9063		43.0026	243.229	379.424	0.43	0.8498		12.5549	223.319
134.057	127.228	306.175	0.4604	0.4869		42.994	177.094	294.724	0.4275	0.8047		86.3349	204.008	174.221	0.625	0.7026		35.3259	156.147	321.915	0.373	0.8155		119.015	133.176	247.526	0.5047	0.5281		48.7276	96.819	294.285	0.3309	0.6652		27.4882	264.502	444.79	0.3963	0.9059		32.2251	216.446	373.509	0.3997	0.8704		26.0735	260.622
188.025	154.589	388.17	0.4688	0.4512		80.7981	175.006	274.372	0.4825	0.6841		103.035	182.578	265.905	0.5179	0.6392		33.8988	166.974	206.33	0.4933	0.8312		102.874	135.307	303.563	0.4397	0.5681		30.6578	196.987	213.153	0.5164	0.8653		14.4945	253.64	343.955	0.4381	0.9459		63.1191	287.166	479.894	0.4219	0.8198		1.1753	210.029
169.715	181.013	401.522	0.4662	0.5161		102.208	148.56	191.384	0.5672	0.5924		125.513	197.117	298.725	0.5192	0.611		71.7763	187.16	271.761	0.4879	0.7228		98.5095	129.935	303.964	0.4291	0.5688		49.0568	137.865	190.573	0.4952	0.7376		20.6824	291.776	470.237	0.3992	0.9338		65.6872	239.283	440.924	0.4089	0.7846		15.4894	215.716
105.449	126.107	383.136	0.3767	0.5446		0	34.8394	361.592	0.0879	1		124.577	124.306	394.136	0.3871	0.4995		59.8649	152.009	285.267	0.4262	0.7175		76.947	129.639	283.164	0.4218	0.6275		74.6167	108.301	212.578	0.4625	0.5921		0	334.247	457.552	0.4221	1		23.5881	257.374	435.116	0.3924	0.916		28.067	222.325
100.159	127.239	309.877	0.4232	0.5595		15.5627	35.0735	242.469	0.1728	0.6927		73.3385	189.988	305.943	0.4626	0.7215		1.536	165.079	300.473	0.3567	0.9908		108.628	146.886	356.438	0.4175	0.5749		79.1365	196.468	298.515	0.48	0.7129		23.0623	361.449	470.225	0.4499	0.94		0	233.407	363.698	0.3909	1		0.5064	241.409
81.2162	79.4944	359.6	0.3089	0.4946		5.792	0	260.441	0.0218	0		117.109	162.595	355.5	0.4403	0.5813		61.0113	165.701	318.849	0.4156	0.7309		104.851	165.006	276.893	0.4936	0.6115		142.252	129.259	254.229	0.5164	0.4761		29.9859	284.576	509.484	0.3817	0.9047		53.8219	222.912	321.986	0.4622	0.8055		35.2563	217.688
115.722	155.403	325.03	0.4548	0.5732		4.7734	8.884	292.733	0.0446	0.6505		78.2217	176.371	301.535	0.4578	0.6928		61.1176	175.28	220.668	0.5172	0.7415		80.2164	188.217	287.173	0.4831	0.7012		78.0075	182.547	264.402	0.4963	0.7006		23.1149	294.669	459.984	0.4086	0.9273		20.5097	132.811	394.35	0.28	0.8662		2.6312	211.842
116.842	156.67	302.554	0.4748	0.5728		4.673	78.3944	203.251	0.2901	0.9437		79.2417	182.105	324.232	0.4463	0.6968		40.4344	160.408	267.771	0.4286	0.7987		137.892	109.937	256.151	0.4917	0.4436		59.5521	180.01	306.844	0.4384	0.7514		0.3582	290.27	541.499	0.3493	0.9988		66.216	243.001	405.86	0.4324	0.7859		30.8069	247.512
111.514	128.169	336.206	0.4162	0.5347		0	15.3608	326.488	0.0449	1		97.9267	174.213	268.45	0.5034	0.6402		59.7956	212.774	275.239	0.4976	0.7806		101.728	167.55	286.605	0.4844	0.6222		56.7594	166.775	237.914	0.4844	0.7461		11.5436	312.399	534.572	0.3773	0.9644		63.2183	207.998	416.452	0.3944	0.7669		15.0494	150.221
123.378	167.743	274.543	0.5147	0.5762		0	0	325.771	0	NaN		106.645	125.786	329.039	0.414	0.5412		30.6957	109.884	245.263	0.3643	0.7816		84.0147	121.036	306.252	0.401	0.5903		72.7131	173.279	283.152	0.4649	0.7044		40.2231	231.921	433.334	0.3858	0.8522		55.2145	296.772	375.387	0.4839	0.8431		30.7209	273.639
153.173	177.542	334.328	0.4973	0.5368		0	17.5506	276.946	0.0596	1		95.6152	171.972	349.324	0.4338	0.6427		52.2285	128.82	323.139	0.3591	0.7115		91.2426	150.809	263.833	0.4785	0.623		79.7647	195.411	308.702	0.4713	0.7101		33.6061	338.429	525.013	0.4147	0.9097		0	240.348	401.408	0.3745	1		32.0811	204.86
190.005	142.389	342.112	0.4928	0.4284		0	14.7609	246.384	0.0565	1		106.751	181.726	318.861	0.475	0.6299		25.8088	150.89	252.655	0.4115	0.8539		114.961	136.239	250.553	0.5006	0.5424		48.7035	177.57	258.966	0.4663	0.7848		0	306.299	506.87	0.3767	1		55.4404	243.15	435.811	0.4066	0.8143		16.9514	270.638
116.4	181.451	341.926	0.4656	0.6092		3.6271	0	160.537	0.0221	0		94.2034	143.509	255.781	0.4817	0.6037		65.0843	153.809	251.073	0.4658	0.7027		98.4643	198.932	282.442	0.5129	0.6689		72.3226	180.679	280.454	0.4743	0.7141		44.1067	239.703	384.265	0.4248	0.8446		43.8419	225.245	370.603	0.4207	0.8371		41.7606	204.001
82.2749	183.753	358.086	0.4262	0.6907		0	0	298.319	0	NaN		118.545	164.447	271.969	0.5099	0.5811		75.541	138.889	245.717	0.466	0.6477		78.2653	158.227	315.908	0.4281	0.6691		21.794	208.519	185.604	0.5537	0.9054		26.4729	301.016	538.358	0.3782	0.9192		26.9743	237.559	455.642	0.3673	0.898		15.4311	248.729
108.969	192.409	409.75	0.4238	0.6384		4.7054	0	268.54	0.0172	0		71.8227	199.693	244.051	0.5266	0.7355		28.3238	178.125	315.851	0.3953	0.8628		84.8745	151.757	292.898	0.4469	0.6413		23.5021	159.367	363.557	0.3347	0.8715		47.2903	287.961	468.617	0.417	0.8589		25.2102	226.223	446.677	0.3602	0.8997		53.2091	236.293
131.789	108.445	206.521	0.5377	0.4514		0	64.2372	130.997	0.329	1		89.3268	132.48	191.075	0.5372	0.5973		19.727	149.07	219.466	0.4347	0.8831		94.7031	144.34	246.257	0.4926	0.6038		75.0353	165.554	259.473	0.4811	0.6881		18.2418	245.502	453.759	0.3676	0.9308		54.3591	230.489	313.527	0.476	0.8092		0	220.179
152.571	143.058	331.643	0.4713	0.4839		0	0	130.16	0	NaN		94.6738	169.286	374.429	0.4135	0.6413		29.0704	165.128	260.372	0.4272	0.8503		68.7045	147.574	309.145	0.4116	0.6823		83.6941	192.624	314.159	0.468	0.6971		3.3528	258.205	476.465	0.3544	0.9872		41.2206	210.174	485.3	0.3412	0.836		36.8992	204.982
80.7255	163.156	399.248	0.3792	0.669								78.776	173.153	298.637	0.4576	0.6873		43.5618	207.572	254.422	0.4967	0.8265		96.2336	133.334	241.387	0.4875	0.5808		60.227	177.678	283.068	0.4567	0.7468		32.2598	283.327	494.325	0.3897	0.8978		24.4387	190.657	417.201	0.3402	0.8864		31.4648	224.622
84.8702	184.49	370.855	0.4207	0.6849								115.843	166.822	382.892	0.4247	0.5902		66.5694	181.382	373.812	0.3988	0.7315		68.0067	167.328	237.025	0.4982	0.711		66.6694	155.227	260.604	0.4599	0.6995		24.7437	275.768	443.798	0.4037	0.9177		48.2184	235.161	391.577	0.4198	0.8298		26.3157	178.169
121.788	122.833	260.52	0.4843	0.5021								118.581	179.872	265.737	0.529	0.6027		62.1137	112.832	275.302	0.3886	0.645		94.1394	157.619	287.133	0.4672	0.6261		58.4995	176.485	355.363	0.398	0.751		12.1165	302.972	445.542	0.4142	0.9615		0	204.79	352.48	0.3675	1		14.8592	267.746
80.5035	194.156	302.917	0.4755	0.7069								133.598	151.433	209.172	0.5767	0.5313		65.652	179.613	273.609	0.4727	0.7323		130.053	160.439	309.387	0.4843	0.5523		96.4473	120.863	253.37	0.4617	0.5562		31.3806	279.618	500.855	0.3831	0.8991		31.0708	159.285	444.093	0.3	0.8368		30.7884	222.336
135.476	158.953	218.076	0.5745	0.5399								112.043	181.793	276.732	0.515	0.6187		83.3404	180.057	292.532	0.4738	0.6836		92.2679	143.627	319.583	0.4247	0.6089		95.6506	166.576	349.421	0.4287	0.6352		0	246.365	442.448	0.3577	1		34.0559	242.866	440.261	0.3861	0.877		0	185.902
78.5535	140.278	385.116	0.3623	0.641								117.985	165.069	403.008	0.4126	0.5832		15.1361	117.284	328.309	0.2874	0.8857		82.8642	136.845	276.675	0.4426	0.6228		87.7634	164.194	313.487	0.4456	0.6517		31.1022	293.319	457.376	0.415	0.9041		26.8402	208.558	439.361	0.3489	0.886		0	262.197
180.006	171.02	259.618	0.5748	0.4872								123.44	185.153	342.973	0.4736	0.6		28.3324	150.322	236.661	0.4302	0.8414		88.1443	133.943	304.422	0.4218	0.6031		95.4228	166.456	244.934	0.5167	0.6356		26.7888	337.651	498.005	0.4226	0.9265		37.4492	267.443	469.67	0.3936	0.8772		14.3824	244.682
106.503	158.28	298.638	0.47	0.5978								92.0601	194.998	361.318	0.4427	0.6793		81.1405	192.958	278.678	0.4959	0.704		98.9905	203.808	322.054	0.4846	0.6731		25.5832	199.619	265.541	0.4589	0.8864		5.7947	332.392	530.802	0.3892	0.9829		22.8387	197.535	334.242	0.3973	0.8964		0	265.757
138.644	88.7048	301.238	0.4301	0.3902								123.129	182.822	279.633	0.5225	0.5976		51.6429	136.923	248.711	0.4312	0.7261		112.308	157.783	340.324	0.4425	0.5842		92.0317	205.684	230.281	0.5639	0.6909		9.2135	337.302	507.916	0.4056	0.9734		83.5113	218.582	442.746	0.4056	0.7236		37.6667	243.561
101.716	144.388	256.707	0.4895	0.5867								116.188	109.322	271.347	0.4539	0.4848		64.6554	181.333	292.273	0.457	0.7372		77.7448	174.116	291.818	0.4633	0.6913		102.229	128.427	209.44	0.5241	0.5568		7.6446	270.052	545.033	0.3375	0.9725		31.9118	255.511	483.522	0.3728	0.889		0	206.618
88.1394	155.069	283.732	0.4615	0.6376								118.188	161.427	294.894	0.4867	0.5773		60.8712	166.826	331.481	0.4072	0.7327		103.158	110.544	277.552	0.435	0.5173		72.7805	159.567	255.463	0.4763	0.6868		4.444	285.406	442.84	0.3956	0.9847		33.4815	257.005	452.08	0.3912	0.8847		31.1122	225.451
116.289	227.536	389.462	0.4689	0.6618								93.9312	168.953	310.689	0.4583	0.6427		55.5178	190.23	315.389	0.4379	0.7741		113.02	139.003	261.376	0.4909	0.5515		83.633	132.369	274.852	0.4401	0.6128		2.8429	325.07	497.645	0.3972	0.9913		27.8591	199.414	464.247	0.3287	0.8774		27.7272	226.829
116.637	111.87	360.591	0.3879	0.4896								120.537	130.666	287.771	0.4661	0.5202		59.7427	177.712	367.241	0.3927	0.7484		18.7452	79.327	314.998	0.2374	0.8089		88.5051	145.621	263.636	0.4704	0.622		7.863	299.865	583.333	0.3454	0.9744		26.8877	271.466	401.688	0.4262	0.9099		19.2816	220.488
86.2595	192.417	306.693	0.4761	0.6905								132.808	126	367.761	0.4131	0.4868		61.3369	144.044	178.344	0.5352	0.7014		31.4535	55.1317	351.852	0.1975	0.6367		62.8029	147.696	297.83	0.4141	0.7016		0	291.099	392.869	0.4256	1		34.8607	265.882	431.942	0.4105	0.8841		54.2639	232.441
124.553	141.145	255.094	0.5102	0.5312								88.7312	176.716	260.453	0.5047	0.6657		73.6248	161.996	174.022	0.5752	0.6875		12.2808	58.5579	281.203	0.2012	0.8266		66.1111	173.917	273.727	0.4672	0.7246		13.7706	297.21	501.153	0.3829	0.9557		35.1814	243.174	429.447	0.3933	0.8736		19.859	187.539
86.9414	138.113	335.95	0.4012	0.6137								82.7021	261.255	302.813	0.5318	0.7596		67.1157	149.917	293.734	0.4249	0.6908		2.1691	43.9553	320.972	0.1256	0.953		93.5297	134.895	276.973	0.452	0.5905		9.5117	270.46	415.195	0.4027	0.966		26.7346	191.924	412.241	0.3466	0.8777		4.5795	235.665
158.757	141.759	288.736	0.51	0.4717								92.4024	147.171	258.565	0.4809	0.6143		41.8255	129.619	288.77	0.3725	0.756		7.0771	18.2625	277.39	0.0837	0.7207		94.3115	153.764	271.389	0.4776	0.6198		0	292.285	562.586	0.3419	1		34.5484	237.628	533.565	0.3378	0.8731		36.4281	216.316
154.425	159.427	369.075	0.4596	0.508								84.1007	204.379	268.753	0.5177	0.7085		85.4871	195.188	350.335	0.4448	0.6954		6.2438	47.9799	303.101	0.1517	0.8849		23.7324	174.935	303.476	0.3956	0.8805		7.578	367.844	512.311	0.4229	0.9798		35.5736	241.266	412.103	0.4018	0.8715		33.9038	247.572
147.843	167.304	289.618	0.5211	0.5309								88.1777	122.006	302.364	0.4101	0.5805		66.7836	179.277	255.326	0.4908	0.7286		0	0	246.997	0	NaN		37.605	144.063	260.681	0.4107	0.793		33.1157	337.199	551.606	0.4017	0.9106		34.5509	196.956	429.632	0.3502	0.8508		17.0932	222.884
153.526	173.052	328.419	0.4986	0.5299								98.879	163.998	330.191	0.4432	0.6239		54.0827	186.035	211.72	0.5314	0.7748		0	35.5407	306.432	0.1039	1		47.8248	143.625	302.586	0.3875	0.7502		48.1657	299.085	439.219	0.4415	0.8613		55.1758	226.823	537.127	0.3443	0.8043		43.5787	280.097
149.663	187.524	263.32	0.5615	0.5561								101.213	160.177	317.855	0.4513	0.6128		55.7582	132.006	288.761	0.394	0.703		13.296	69.4303	272.716	0.2327	0.8393		29.1797	214.265	263.704	0.48	0.8801		0	328.582	566.879	0.3669	1		49.8608	220.154	472.968	0.3634	0.8153		24.0743	206.558
160.618	149.28	307.046	0.5023	0.4817								122.319	134.084	331.27	0.4363	0.5229		58.7319	172.102	239.801	0.4905	0.7456		0	25.8138	270.968	0.087	1		83.8144	182.363	289.451	0.4791	0.6851		12.0101	334.515	521.904	0.399	0.9653		7.191	204.099	390.887	0.3509	0.966		21.412	225.822
117.595	176.135	316.359	0.4815	0.5996								59.3659	175.453	320.642	0.4227	0.7472		24.3819	119.76	304.938	0.321	0.8308		0	37.5609	269.726	0.1222	1		89.6848	161.363	234.156	0.5174	0.6428		35.5152	304.734	495.331	0.4072	0.8956		36.3072	247.529	409.057	0.4096	0.8721		26.7881	229.086
68.2045	144.137	291.742	0.4212	0.6788								65.8618	165.896	281.432	0.4516	0.7158		63.4763	140.131	301.147	0.4034	0.6882		0	39.9578	291.351	0.1206	1		105.929	131.505	358.632	0.3983	0.5539		19.5101	274.708	498.188	0.3713	0.9337		35.3538	197.165	370.683	0.3855	0.848		4.4648	234.836
117.877	90.9461	268.339	0.4376	0.4355								81.7047	173.011	329.178	0.4362	0.6792		38.6694	209.718	270.771	0.4784	0.8443		0	60.0568	266.547	0.1839	1		49.3591	133.151	304.512	0.3747	0.7296		39.0691	256.493	606.298	0.3277	0.8678		36.803	211.573	303.285	0.4502	0.8518		49.0788	289.96
182.383	168.11	337.574	0.5094	0.4796								127.35	217.152	341.699	0.502	0.6303		21.5852	142.186	292.728	0.3588	0.8682		0	8.8735	254.128	0.0337	1		69.2444	171.021	251.565	0.4885	0.7118		8.4938	275.995	508.324	0.3588	0.9701		41.7044	258.231	461.998	0.3937	0.861		7.1385	156.753
118.087	147.499	336.618	0.441	0.5554								84.88	193.401	284.872	0.4941	0.695		62.0209	153.529	304.198	0.4147	0.7123		11.4783	7.0928	295.366	0.0592	0.3819		66.0335	151.426	255.36	0.4599	0.6963		43.2237	277.017	454.988	0.4131	0.865		45.9283	254.909	413.436	0.4212	0.8473		37.3684	254.881
99.7735	76.2258	358.418	0.3293	0.4331								103.569	165.469	329.735	0.4493	0.615		59.1233	203.112	247.679	0.5143	0.7745		0	23.6956	335.218	0.066	1		101.331	174.756	267.883	0.5075	0.633		24.0375	261.049	497.715	0.3642	0.9157		22.4693	170.301	331.496	0.3677	0.8834		32.5992	215.859
91.3363	207.613	309.211	0.4916	0.6945								91.4685	144.46	302.629	0.4381	0.6123		35.1223	138.898	250.812	0.4096	0.7982		0	22.4364	278.287	0.0746	1		41.0629	189.853	265.338	0.4653	0.8222		0	341.843	573.079	0.3736	1		21.9783	200.739	394.841	0.3606	0.9013		47.8378	142.145
120.224	125.201	244.604	0.5008	0.5101								66.9915	190.186	321.98	0.4441	0.7395		25.1347	127.355	270.502	0.3605	0.8352		7.7526	48.6714	301.792	0.1575	0.8626		104.481	175.605	275.88	0.5038	0.627		30.5824	311.87	521.401	0.3964	0.9107		42.0636	191.709	453.664	0.3401	0.8201		41.791	233.58
150.74	136.184	255.014	0.5294	0.4746								104.462	178.946	340.397	0.4543	0.6314		34.3444	170.078	336.179	0.3781	0.832		11.876	36.4535	240.136	0.1675	0.7543		37.7467	193.084	280.501	0.4514	0.8365		15.8107	333.066	459.107	0.4318	0.9547		22.4318	239.991	404.303	0.3936	0.9145		47.3303	229.819
147.742	160.754	439.785	0.4123	0.5211								80.162	130.98	272.919	0.4362	0.6203		34.1129	142.863	225.472	0.4397	0.8072		8.4063	41.8228	334.416	0.1306	0.8326		49.0952	191.906	254.057	0.4868	0.7963		25.1766	330.929	547.326	0.3942	0.9293		48.2466	236.104	447.323	0.3886	0.8303		15.0052	300.782
126.184	154.587	290.124	0.4918	0.5506								123.947	135.714	381.985	0.4047	0.5227		61.0193	186.27	310.158	0.4436	0.7532		0	0	336.833	0	NaN		44.641	156.158	231.924	0.464	0.7777		32.1426	337.628	544.252	0.4046	0.9131		23.9926	205.555	366.231	0.3853	0.8955		19.3392	199.994
154.73	167.249	322.892	0.4993	0.5194								91.1891	165.973	302.805	0.4592	0.6454		61.0411	176.123	307.371	0.4355	0.7426		9.5488	2.0967	258.263	0.0431	0.18		59.1904	194.36	289.735	0.4667	0.7666		10.7684	289.992	579.503	0.3417	0.9642		40.7017	248.511	423.738	0.4057	0.8593		58.823	230.815
121.126	206.282	258.038	0.5592	0.63								85.4795	182.507	324.857	0.452	0.681		72.1595	185.492	326.754	0.4409	0.7199		2.62	10.3154	238.018	0.0515	0.7975		41.0395	203.334	261.051	0.4835	0.8321		24.9301	325.709	566.121	0.3825	0.9289		20.6837	184.154	382.075	0.349	0.899		12.3421	227.107
118.356	148.183	324.331	0.4511	0.556								70.3607	202.329	326.242	0.4553	0.742		81.3595	88.3204	0	1	0.5205		28.6895	74.9575	293.309	0.2611	0.7232		52.837	128.047	291.58	0.3829	0.7079		1.8927	324.91	500.495	0.395	0.9942		29.2736	199.353	363.77	0.3859	0.872		7.2833	252.205
137.695	174.182	357.115	0.4662	0.5585								94.7753	153.475	294.137	0.4577	0.6182		101.993	10.3751	2.1615	0.9811	0.0923		7.1793	28.668	243.005	0.1286	0.7997		61.5548	170.779	308.983	0.4292	0.7351		42.261	326.965	540.444	0.4059	0.8855		49.3877	286.517	492.795	0.4053	0.853		14.2453	215.342
107.079	124.846	345.565	0.4016	0.5383								84.9106	135.195	308.349	0.4165	0.6142		162.663	20.0384	0	1	0.1097								75.4198	171.506	293.844	0.4566	0.6946		12.6131	307.713	533.908	0.375	0.9606		45.4708	245.829	457.979	0.3888	0.8439		21.4348	185.119
92.0652	123.718	399.126	0.3509	0.5733								109.108	166.959	289.711	0.4879	0.6048		95.6646	0	0	1	0								59.3268	164.587	229.987	0.4933	0.735		13.3605	262.956	525.951	0.3444	0.9516		41.8383	252.72	495.337	0.3729	0.858		35.2721	188.077
125.546	127.982	338.294	0.4284	0.5048								83.5337	225.024	311.478	0.4976	0.7293		141.625	27.7948	0	1	0.1641								71.2359	201.4	260.848	0.511	0.7387		10.439	310.859	519.016	0.3824	0.9675		22.5729	303.121	376.731	0.4637	0.9307		24.9396	261.29
166.848	171.651	301.232	0.5291	0.5071								107.081	151.827	278.451	0.4818	0.5864		178.013	26.5965	0	1	0.13								57.7617	213.553	311.299	0.4657	0.7871		0	316.333	470.242	0.4022	1		30.7272	241.319	377.376	0.4189	0.8871		0	280.265
144.501	144.323	323.599	0.4716	0.4997								74.3298	190.026	410.767	0.3916	0.7188		134.24	0	0	1	0								98.4036	168.963	281.289	0.4873	0.632		30.3214	255.873	496.975	0.3654	0.8941		20.259	237.699	395.277	0.3949	0.9215		24.0474	181.636
117.881	156.254	274.115	0.5	0.57								96.5885	214.125	297.45	0.5109	0.6891		101.349	30.0535	0	1	0.2287								116.498	158.588	362.354	0.4315	0.5765		58.0771	167.275	26.5021	0.8948	0.7423		26.8467	206.047	375.976	0.3825	0.8847		24.8223	229.477
149.655	147.227	220.148	0.5742	0.4959								111.15	152.192	315.275	0.4551	0.5779		145.413	0	0	1	0								87.4404	153.2	355.145	0.4039	0.6366		100.867	7.7537	47.4857	0.6958	0.0714		46.6298	229.728	410.177	0.4025	0.8313		15.873	294.869
113.487	160.426	427.929	0.3903	0.5857								97.3943	159.932	251.442	0.5058	0.6215		150.612	0	0	1	0								88.865	153.329	174.677	0.581	0.6331		128.404	19.3887	0	1	0.1312		62.98	201.412	300.958	0.4677	0.7618		12.5359	217.354
87.8825	132.925	331.675	0.3997	0.602								28.2942	182.636	228.699	0.4798	0.8659		142.745	16.305	0	1	0.1025								196.002	16.0598	0	1	0.0757		112.506	0	0	1	0		41.233	276.764	430.568	0.4248	0.8703		8.099	238.493
147.12	125.746	317.339	0.4623	0.4608								99.0521	184.891	270.32	0.5123	0.6512		128.104	0	0	1	0								148.548	0	0	1	0		133.528	32.2287	13.5072	0.9247	0.1944		13.5483	149.291	490.504	0.2492	0.9168		9.9087	209.516
113.303	218.619	252.159	0.5683	0.6586								86.9178	136.105	329.31	0.4038	0.6103														184.062	8.0755	0	1	0.042		156.791	13.2943	0	1	0.0782		64.843	223.109	441.269	0.3949	0.7748		6.9609	293.273
89.3133	122.806	417.945	0.3367	0.5789								83.0259	133.436	271.154	0.4439	0.6164														187.819	26.0682	0	1	0.1219		122.26	4.2399	0	1	0.0335		23.3263	223.704	399.401	0.3821	0.9056		17.0556	187.027
115.613	176.828	339.268	0.4629	0.6047								115.973	193.114	319.861	0.4914	0.6248														189.108	42.7372	0	1	0.1843		104.524	17.1189	58.7168	0.6744	0.1407		14.4626	160.935	383.778	0.3137	0.9175		17.4731	217.912
110.766	201.451	278.851	0.5282	0.6452								99.1138	157.006	281.582	0.4763	0.613														178.552	0	0	1	0								44.0691	193.076	318.899	0.4265	0.8142		23.366	229.762
121.099	159.862	303.737	0.4805	0.569								99.3762	106.961	246.415	0.4557	0.5184														165.514	0	0	1	0								18.0539	254.623	450.166	0.3772	0.9338		25.1842	270.62
172.645	132.951	315.557	0.492	0.4351								68.7584	107.625	291.298	0.3771	0.6102														202.684	0	9.087	0.9571	0								15.6392	115.426	365.639	0.2639	0.8807		21.9858	263.935
116.845	193.538	360.819	0.4624	0.6235								111.807	185.755	259.811	0.5339	0.6243														208.925	14.8378	0	1	0.0663								14.9557	246.664	390.205	0.4014	0.9428		35.6388	180.478
101.362	150.122	288.714	0.4655	0.5969								93.816	142.181	271.646	0.4649	0.6025														191.336	0	0	1	0								24.3886	201.597	298.077	0.4312	0.8921		26.3034	248.533
139.342	172.576	420.277	0.426	0.5533								87.8413	182.577	268.152	0.5021	0.6752														218.859	0	0	1	0								39.5098	218.859	456.759	0.3613	0.8471		43.118	196.641
153.519	151.262	318.607	0.4889	0.4963								81.531	190.982	345.536	0.4409	0.7008														194.3	49.1899	0	1	0.202								36.5292	255.566	324.764	0.4735	0.8749		21.7095	204.24
115.528	144.327	386.244	0.4022	0.5554								126.967	166.429	324.883	0.4745	0.5673														183.489	14.689	13.2928	0.9371	0.0741								27.0161	181.174	360.402	0.3662	0.8702		29.348	240.571
141.767	126.13	353.927	0.4308	0.4708								98.5019	196.585	294.385	0.5006	0.6662														215.11	42.4579	0	1	0.1648								14.1583	210.304	396.314	0.3616	0.9369		40.0738	217.731
187.516	137.114	273.057	0.5431	0.4224								79.4962	157.515	332.857	0.4159	0.6646														180.27	43.366	0	1	0.1939								20.8556	190.842	361.198	0.3695	0.9015		22.1469	290.027
182.627	216.919	439.196	0.4764	0.5429								84.3175	102.002	320.002	0.368	0.5475														167.347	0	0	1	0								40.9334	188.118	281.84	0.4483	0.8213		15.8576	249.445
133.395	196.923	317.392	0.51	0.5962								124.245	164.08	309.043	0.4827	0.5691														194.305	33.3677	0	1	0.1466								40.795	118.927	292.792	0.353	0.7446		22.2374	218.006
143.872	117.784	344.909	0.4314	0.4501								90.6471	167.078	298.72	0.4632	0.6483														170.371	19.3493	1.178	0.9938	0.102								45.8263	202.034	359.855	0.4079	0.8151		12.8965	231.001
101.862	210.607	234.071	0.5717	0.674								98.3056	162.483	249.224	0.5113	0.623														175.236	0	0	1	0								5.9778	191.18	381.98	0.3404	0.9697		43.1325	212.899
163.904	128.642	297.067	0.4962	0.4397								98.0532	213.921	286.082	0.5216	0.6857														169.308	0	0	1	0								47.1847	209.528	301.993	0.4595	0.8162		22.4346	235.573
192.542	207.33	355.695	0.5292	0.5185								75.8782	236.545	405.282	0.4353	0.7571														189.669	0	0	1	0								10.4037	213.553	382.345	0.3694	0.9535		15.0284	192.821
117.087	151.693	362.716	0.4256	0.5644								118.439	173.419	294.255	0.498	0.5942														184.936	31.6324	0	1	0.1461								0	187.141	427.603	0.3044	1		16.7801	192.711
141.6	150.667	383.432	0.4325	0.5155								112.402	155.728	373.702	0.4178	0.5808														213.11	9.5535	0	1	0.0429								42.1431	197.996	366.415	0.3959	0.8245		8.7523	254.953
83.3853	225.667	296.439	0.5104	0.7302								85.5059	141.309	311.135	0.4216	0.623														188.516	22.6252	0	1	0.1072								0	191.903	487.727	0.2824	1		40.5711	216.343
215.543	12.2285	0	1	0.0537								77.4961	242.023	384.578	0.4538	0.7575														185.2	0	0	1	0								67.2682	222.42	384.987	0.4294	0.7678		12.7256	231.536
236.067	11.0244	0	1	0.0446								104.132	219.176	318.952	0.5034	0.6779														191.379	0	0	1	0								33.7891	175.319	346.142	0.3766	0.8384		32.8415	234.631
295.954	15.8856	0	1	0.0509								131.9	188.845	293.691	0.522	0.5888														116.235	0	0	1	0								53.3419	271.456	363.929	0.4716	0.8358		31.6158	227.14
185.553	0	0	1	0								88.0626	148.843	364.826	0.3937	0.6283														176.184	46.7573	0	1	0.2097								51.5955	190.107	350.336	0.4083	0.7865		16.7295	277.142
202.625	37.2929	0	1	0.1554								100.776	156.082	250.756	0.506	0.6077														147.335	18.5402	0	1	0.1118								28.1702	257.387	370.216	0.4355	0.9014		37.1217	225.463
206.316	14.2348	0	1	0.0645								92.6421	161.408	334.25	0.4318	0.6353														162.341	0.9114	0	1	0.0056								40.9577	220.004	376.807	0.4092	0.8431		29.968	177.103
315.43	12.5276	0	1	0.0382								106.56	180.966	337.495	0.46	0.6294														155.657	25.9443	0	1	0.1429								32.7409	225.551	340.404	0.4314	0.8732		22.673	180.153
322.899	0	0	1	0								119.775	173.416	286.684	0.5056	0.5915														185.26	0	0	1	0								40.0053	202.432	363.61	0.4	0.835		28.009	300.662
321.543	0.3975	0	1	0.0012								82.3597	176.26	373.026	0.4094	0.6815														170.833	18.3499	9.3203	0.953	0.097								0	175.79	446.733	0.2824	1		31.1829	177.709
200.452	24.7733	0	1	0.11								90.6936	153.147	443.85	0.3546	0.6281														161.736	4.2352	0	1	0.0255								0.5953	190.45	391.567	0.3279	0.9969		7.7712	179.525
207.816	0	0	1	0								111.506	147.962	355.171	0.4221	0.5703														221.593	24.0853	6.5808	0.9739	0.098								0	223.881	391.71	0.3637	1		37.3503	250.947
285.524	0	0	1	0								127.786	186.821	293.781	0.5171	0.5938														186.227	14.8624	0	1	0.0739								25.5226	202.567	15.9223	0.9347	0.8881		54.6061	261.099
178.632	0	0	1	0								102.473	228.242	268.432	0.552	0.6901														225.156	46.4111	5.7434	0.9793	0.1709								204.849	2.1661	11.754	0.9463	0.0105		29.9367	263.143
194.271	0	0	1	0								94.9804	119.908	289.606	0.4259	0.558														99.3181	30.171	0	1	0.233								249.052	25.7271	18.5158	0.9369	0.0936		27.2998	272.505
												113.458	180.968	351.466	0.4558	0.6146														161.371	0	0	1	0								256.322	26.6085	0	1	0.094		25.3581	234.27
												112.282	151.077	355.179	0.4258	0.5737														189.114	0	3.2505	0.9831	0								139.8	15.7666	19.8556	0.8868	0.1013		19.3938	243.161
												108.266	169.932	382.069	0.4213	0.6108														190.325	0	27.3299	0.8744	0								194.167	41.949	17.6103	0.9306	0.1777		1.7286	244.293
												110.6	123.925	312.628	0.4286	0.5284														165.601	21.9286	0	1	0.1169								207.257	58.5599	0	1	0.2203		19.8783	163.916
												93.4023	159.713	369.513	0.4065	0.631														151.406	22.2167	0	1	0.128								214.917	0	35.8852	0.8569	0		12.8991	232.11
												121.616	165.009	405.818	0.4139	0.5757														215.975	27.0547	39.2239	0.861	0.1113								266.717	11.9109	0	1	0.0427		0	214.638
												101.648	183.655	299.143	0.4882	0.6437														210.233	30.9704	0	1	0.1284								217.112	57.6687	9.8936	0.9652	0.2099		1.3875	247.516
												76.3784	175.088	286.232	0.4677	0.6963														209.141	77.5656	0	1	0.2705								172.643	24.2411	50.9557	0.7944	0.1231		31.8785	210.342
												109.206	187.352	365.723	0.4478	0.6318														164.097	27.992	10.5466	0.948	0.1457								165.653	28.9928	0.3734	0.9981	0.149		27.9418	205.03
												99.8339	155.361	392.126	0.3942	0.6088														192.851	10.8814	0	1	0.0534								205.735	20.5115	0	1	0.0907		0.8855	269.586
												93.7409	149.945	406.326	0.3749	0.6153														172.663	44.0919	0	1	0.2034								280.372	18.0088	0	1	0.0604		20.7169	244.801
												124.826	174.9	392.189	0.4332	0.5835														209.879	50.3053	0	1	0.1933								161.863	19.8983	0	1	0.1095		12.0903	243.421
												57.7585	149.083	322.591	0.3907	0.7208														209.876	5.7846	3.8531	0.9824	0.0268								212.3	0	18.6966	0.9191	0		10.0868	186.668
												58.5578	177.804	271.711	0.4652	0.7523														222.926	28.1565	0	1	0.1121								176.24	65.5376	21.5247	0.9183	0.2711		35.4997	186.383
												97.0192	245.445	394.214	0.4649	0.7167														204.436	28.1487	0	1	0.121								208.798	8.2571	0	1	0.038		49.0313	248.674
												96.5086	164.709	426.254	0.38	0.6305														157.829	0.2268	0	1	0.0014								199.772	47.24	25.8497	0.9053	0.1912		6.5364	188.226
												74.0876	137.338	361.841	0.3688	0.6496														131.702	19.4818	0	1	0.1289								181.711	14.4056	1.7842	0.991	0.0735		39.6888	206.431
												80.467	209.963	365.05	0.4431	0.7229														186.259	39.3617	0	1	0.1745								199.028	44.7269	0	1	0.1835		16.2685	214.236
												83.6161	159.912	304.98	0.444	0.6566														156.852	0	0	1	0								148.062	49.6493	0	1	0.2511		24.6823	274.926
												120.77	236.468	357.212	0.5	0.6619														206.944	40.8235	97.1268	0.7184	0.1648								159.313	53.4634	0	1	0.2513		27.1737	244.522
												90.0029	162.914	306.755	0.4519	0.6441														148.002	30.3078	0	1	0.17								180.872	19.2375	0	1	0.0961		21.3507	237.292
												99.8064	212.619	395.935	0.4411	0.6805														179.238	48.5728	13.7065	0.9432	0.2132								193.511	73.7874	0	1	0.276		24.2925	266.866
												102.094	104.275	336.569	0.3801	0.5053														242.956	47.3466	0	1	0.1631								168.934	49.3161	0	1	0.226		39.3467	256.333
												99.5468	184.841	264.441	0.5182	0.65														157.69	49.8359	0	1	0.2401								280.574	38.8443	54.7756	0.8536	0.1216		26.6895	216.604
												138.037	172.052	393.154	0.4409	0.5548														199.639	0	0	1	0								227.468	0	0	1	0		25.8692	206.219
												87.8866	204.093	373.649	0.4387	0.699														164.002	5.6579	0	1	0.0333								201.399	38.8746	0	1	0.1618		25.0644	232.035
												44.6536	230.8	336.191	0.4503	0.8379														177.464	14.7704	26.6157	0.8784	0.0768								315.458	20.0301	0	1	0.0597		38.5651	238.794
												73.1527	213.729	405.276	0.4145	0.745														184.83	0	0	1	0								158.929	51.37	0	1	0.2443		10.4811	198.821
												80.7988	212.194	400.622	0.4224	0.7242														177.971	14.5285	0	1	0.0755								188.306	0	41.213	0.8204	0		0	243.162
												130.909	189.212	427.01	0.4285	0.5911														176.686	9.9676	0	1	0.0534								203.464	0	0	1	0		33.6431	212.324
												106.888	142.544	309.38	0.4464	0.5715														186.756	24.649	0	1	0.1166								228.717	50.4063	17.489	0.941	0.1806		43.6101	224.165
												58.9653	100.421	337.206	0.321	0.63														180.872	0	0	1	0								189.6	21.2497	21.3273	0.9081	0.1008		26.2104	230.255
												14.365	39.2722	299.838	0.1517	0.7322														199.584	0	6.6761	0.9676	0								164.291	21.5069	0	1	0.1158		31.0474	209.572
												15.6017	6.2725	278.282	0.0729	0.2868														198.541	0	19.254	0.9116	0								191.386	0	15.0058	0.9273	0		17.4365	224.165
												7.9983	11.362	362.53	0.0507	0.5869														192.449	0	8.6523	0.957	0								219.189	0	0	1	0		8.5384	237.278
												2.586	16.9807	316.629	0.0582	0.8678														153.2	0	0	1	0								215.229	34.529	0	1	0.1382		17.1679	237.413
												0	55.2373	335.888	0.1412	1														224.921	59.8713	26.6652	0.9144	0.2102								296.313	51.7767	32.5169	0.9146	0.1487		26.6982	291.082
												9.7663	35.2408	311.779	0.1261	0.783														171.203	4.2547	0	1	0.0242								216.384	51.1368	0	1	0.1912		48.3338	255.855
												8.4413	28.5119	340.471	0.0979	0.7716														168.705	7.8169	0	1	0.0443								167.588	33.149	0	1	0.1651		39.3696	242.708
												15.7123	32.6548	401.872	0.1074	0.6751														196.215	15.8726	0	1	0.0748								204.308	0	0	1	0		51.8278	202.725
												7.2364	35.5181	398.381	0.0969	0.8307														187.579	34.2473	0	1	0.1544								205.63	58.4684	0	1	0.2214		59.813	203.378
												5.6345	13.9307	340.036	0.0544	0.712														214.355	53.2927	0	1	0.1991								241.522	43.0125	0	1	0.1512		31.7728	154.244
												31.59	45.9143	352.22	0.1804	0.5924														178.035	0	0	1	0								231.228	37.7375	0	1	0.1403		15.0755	236.329
												0	15.5069	353.252	0.0421	1														200.021	3.5796	0	1	0.0176								215.712	42.1052	33.5569	0.8848	0.1633		5.8111	202.95
												17.7152	2.7569	331.769	0.0581	0.1347														187.268	1.0091	0	1	0.0054								206.909	0	23.6352	0.8975	0		46.3908	221.337
												6.6538	10.9676	377.409	0.0446	0.6224														208.744	0	0	1	0								198.299	27.3051	2.7895	0.9878	0.121		0	209.339
												6.6922	40.8755	382.378	0.1106	0.8593														189.392	40.3064	3.519	0.9849	0.1755								220.784	0	25.3369	0.8971	0		52.9357	234.439
												0.4896	68.6228	315.045	0.1799	0.9929														185.88	6.048	0	1	0.0315								208.615	63.6832	0	1	0.2339		11.1344	208.833
												0	27.1352	319.004	0.0784	1														227.99	0	0	1	0								164.782	1.4745	0	1	0.0089		25.2428	290.592
												0	1.0941	331.685	0.0033	1														192.202	0.5656	0	1	0.0029								191.308	1.8925	1.6186	0.9917	0.0098		20.6989	193.441
												0	28.0977	310.503	0.083	1														170.579	19.802	0	1	0.104								205.321	39.641	0	1	0.1618		26.3966	193.718
												17.1406	22.3527	343.292	0.1032	0.566														174.562	18.58	0	1	0.0962								234.39	184.513	20.4482	0.9535	0.4405		5.9842	220.441
												0.7986	37.5657	354.335	0.0977	0.9792														198.049	11.4225	0	1	0.0545								193.523	45.5994	37.512	0.8644	0.1907		14.1782	201.838
												2.6791	32.7809	294.248	0.1075	0.9244														169.913	18.0718	0	1	0.0961								216.062	25.3632	17.2265	0.9334	0.1051		14.0389	187.437
												21.44	0.8851	349.154	0.0601	0.0396																										203.813	0	0	1	0		45.0914	231.85
												29.0671	8.9402	311.333	0.1088	0.2352																										204.694	0	0.4837	0.9976	0		24.1918	225.737
												36.8441	79.4034	351.669	0.2484	0.6831																										253.412	21.8192	0	1	0.0793		37.1669	259.568
												0	30.7885	355.328	0.0797	1																										232.552	0	0	1	0		20.823	221.165
												5.6554	67.4041	311.151	0.1902	0.9226																										161.565	23.0649	0	1	0.1249		30.4229	268.838
												0	39.0625	406.782	0.0876	1																										213.074	20.8815	29.8387	0.8869	0.0893		24.5523	248.729
												2.1692	0	351.945	0.0061	0																										222.497	28.768	0	1	0.1145		31.9349	247.545
												0	0	262.972	0	NaN																										173.6	43.1468	0	1	0.1991		6.9219	263.337
												0	0	321.403	0	NaN																										212.492	96.9976	0	1	0.3134		18.7741	291.619
																																										193.4	17.8254	0	1	0.0844		7.7925	281.436
																																										173.013	45.9579	20.5133	0.9143	0.2099		0	287.129
																																										208.092	28.4451	27.4219	0.8961	0.1203		4.9674	269.253
																																										199.873	16.2033	0	1	0.075		48.6379	203.99
																																																41.9724	231.344
																																																15.0367	199.023
																																																2.6488	193.676
																																																47.156	232.356
																																																48.2046	165.322
																																																55.4331	235.491
																																																41.3315	228.766
																																																26.2084	205.082
																																																39.2809	211.92
																																																24.106	231.324
																																																9.8448	212.57
																																																19.3327	233.674
																																																36.9888	218.286
																																																36.2006	245.894
																																																17.3649	216.083
																																																27.675	264.543
																																																14.0544	221.374
																																																22.8475	211.383
																																																31.7667	236.063
																																																45.6803	269.856
																																																9.8176	226.779
																																																14.2428	188.613
																																																45.7048	269.965
																																																33.9714	180.336
																																																30.8199	198.504
																																																25.779	245.781
																																																6.8634	255.388
																																																15.3671	248.074
																																																33.7597	218.965
																																																34.7891	260.656
																																																1.8155	250.606
																																																31.454	251.317
																																																18.3282	184.78
																																																34.0917	248.002
																																																44.7377	215.515
																																																2.2814	234.953
																																																21.1174	244.007
																																																25.0125	220.612
																																																51.7664	263.126
																																																28.9957	265.466
																																																38.9729	280.307
																																																30.3067	221.174
																																																59.0626	283.935
																																																29.3737	231.537
																																																12.6711	201.588
																																																9.6993	217.065
																																																15.2173	200.856
																																																26.7411	264.412
																																																2.6018	215.811
																																																13.9377	228.39
																																																33.036	217.082
																																																9.693	238.076
																																																30.674	228.103
																																																17.0112	256.246
																																																0	263.972
																																																71.9661	239.399
																																																27.2106	182.642
																																																0	238.555
																																																32.7465	211.027
																																																26.4077	180.95
																																																129.545	47.2582
																																																84.203	9.6282
																																																154.7	35.9111
																																																142.435	0
																																																147.413	3.3451
[truncated: 48 more columns]
