# Supplementary material for: ATP-driven conformational dynamics reveal hidden intermediates in a heterodimeric ABC transporter
Source: eLife. 2026 Jul 31;15:RP110967. doi: 10.7554/eLife.110967 (PMC13427343; doi:10.7554/eLife.110967)
Supplement: Figure 2—figure supplement 1—source data 2. [file elife-110967-fig2-figsupp1-data2.xlsx]

## Sheet: Fig 2–Fig sup 1 –source data 2
Figure 2–Figure supplement 1–source data 2
Fig.2-S2a _PG_Apo																																				Fig.2-S2b_PG_ATP_Static
Trace 1						Trace 2						Trace 3						Trace 4						Trace 5						Trace 6						Trace 1						Trace 2						Trace 3
D-Dexc-rw	A-Dexc-rw	A-Aexc-rw	S	E		D-Dexc-rw	A-Dexc-rw	A-Aexc-rw	S	E		D-Dexc-rw	A-Dexc-rw	A-Aexc-rw	S	E		D-Dexc-rw	A-Dexc-rw	A-Aexc-rw	S	E		D-Dexc-rw	A-Dexc-rw	A-Aexc-rw	S	E		D-Dexc-rw	A-Dexc-rw	A-Aexc-rw	S	E		D-Dexc-rw	A-Dexc-rw	A-Aexc-rw	S	E		D-Dexc-rw	A-Dexc-rw	A-Aexc-rw	S	E		D-Dexc-rw	A-Dexc-rw
43.3102	165.614	375.138	0.3577	0.7927		2.1439	320.237	235.614	0.5777	0.9933		0	248.901	539.074	0.3159	1		0	240.801	489.971	0.3295	1		0	212.007	193.064	0.5234	1		0	355.716	502.284	0.4146	1		30.8428	186.23	229.412	0.4862	0.8579		34.6931	467.468	526.107	0.4884	0.9309		0.9993	250.617
9.3585	197.182	207.885	0.4984	0.9547		0.2155	279.638	178.83	0.6101	0.9992		23.3248	189.273	333.159	0.3895	0.8903		5.5452	226.572	418.175	0.3569	0.9761		0	208.796	0	1	1		0	423.506	417.024	0.5039	1		2.7641	253.744	143.213	0.6417	0.9892		34.6668	532.902	435.823	0.5657	0.9389		26.1166	156.355
46.2449	286.481	248.248	0.5727	0.861		2.5018	211.397	185.209	0.5359	0.9883		35.799	212.375	520.74	0.3228	0.8558		4.5662	194.782	360.611	0.356	0.9771		15.5542	285.714	79.1861	0.7919	0.9484		31.0366	433.906	608.35	0.4332	0.9332		53.0049	231.401	326.519	0.4655	0.8136		61.5412	412.247	736.696	0.3914	0.8701		9.0066	184.76
62.2215	242.327	274.452	0.526	0.7957		16.514	339.339	329.584	0.5192	0.9536		15.0789	291.06	707.495	0.302	0.9507		0	198.024	326.12	0.3778	1		22.5218	245.958	12.476	0.9556	0.9161		6.3105	442.265	593.484	0.4305	0.9859		44.0688	302.041	332.625	0.5099	0.8727		27.0456	546.383	572.794	0.5003	0.9528		19.6124	216.412
64.0117	213.576	256.18	0.5201	0.7694		13.0045	323.705	427.288	0.4407	0.9614		20.8525	313.809	449.023	0.427	0.9377		0	191.473	375.831	0.3375	1		24.3005	286.535	269.161	0.5359	0.9218		4.8843	419.374	571.886	0.4259	0.9885		42.2233	245.915	272.751	0.5137	0.8535		64.4501	484.06	485.943	0.5302	0.8825		1.6916	265.824
16.3187	220.181	218.327	0.52	0.931		0	284.629	268.094	0.515	1		0	253.67	487.487	0.3423	1		3.1428	262.778	411.877	0.3923	0.9882		0	256.789	119.529	0.6824	1		19.1343	479.693	494.666	0.5021	0.9616		19.5154	256.34	373.925	0.4245	0.9293		48.5117	448.291	653.799	0.4318	0.9024		18.465	265.355
16.1699	319.819	250.35	0.573	0.9519		1.5359	281.441	276.863	0.5055	0.9946		27.9594	247.51	510.296	0.3506	0.8985		22.2519	234.758	440.894	0.3683	0.9134		27.4635	292.014	274.113	0.5382	0.914		0	415.737	674.381	0.3814	1		38.2421	253.299	398.04	0.4228	0.8688		72.5055	462.193	500.646	0.5164	0.8644		7.1776	290.578
20.6572	98.4514	274.873	0.3023	0.8266		4.8232	328.392	312.166	0.5163	0.9855		15.2295	233.469	566.818	0.305	0.9388		39.8764	252.264	460.257	0.3883	0.8635		52.0867	281.802	160.523	0.6753	0.844		20.7873	506.686	672.544	0.4396	0.9606		12.6488	215.704	208.749	0.5224	0.9446		59.354	555.076	485.68	0.5585	0.9034		32.4816	241.68
16.0373	162.848	323.123	0.3563	0.9103		0	269.349	375.942	0.4174	1		0	272.142	382.677	0.4156	1		0	301.437	441.032	0.406	1		0	329.908	500.771	0.3972	1		10.742	471.693	490.899	0.4957	0.9777		83.1958	301.75	305.863	0.5572	0.7839		18.3731	527.579	634.901	0.4623	0.9663		34.9458	300.282
72.9205	142.168	200.098	0.5181	0.661		13.3206	293.21	341.046	0.4734	0.9565		0	229.32	386.166	0.3726	1		15.0967	163.801	446.357	0.2861	0.9156		15.1367	274.822	356.968	0.4482	0.9478		34.2169	404.043	662.903	0.398	0.9219		41.5913	225.343	324.229	0.4515	0.8442		15.5366	531.479	511.046	0.517	0.9716		42.6467	254.755
42.3274	199.447	259.416	0.4824	0.8249		0	369.987	325.461	0.532	1		26.9117	243.154	451.212	0.3744	0.9004		19.367	265.747	337.527	0.4579	0.9321		28.2014	288.716	244.412	0.5646	0.911		0	454.985	551.594	0.452	1		38.797	303.479	336.698	0.5041	0.8866		64.1516	522.291	523.992	0.5281	0.8906		35.0804	308.063
14.7126	122.42	380.654	0.2648	0.8927		0	337.095	385.495	0.4665	1		0	225.992	392.151	0.3656	1		18.3401	243.88	449.712	0.3683	0.9301		0.3557	333.021	425.659	0.4392	0.9989		0	471.945	534.213	0.4691	1		81.9532	238.832	316.155	0.5036	0.7445		45.3596	474.299	537.46	0.4916	0.9127		39.6717	346.04
17.331	188.916	301.104	0.4065	0.916		14.5209	254.549	314.723	0.4609	0.946		21.5669	283.429	418.462	0.4216	0.9293		12.4552	211.063	342.317	0.395	0.9443		0	353.408	231.913	0.6038	1		0	397.805	667.51	0.3734	1		50.6737	331.74	370.098	0.5082	0.8675		52.3145	519.256	523.574	0.5219	0.9085		21.6812	264.944
43.7249	242.778	255.24	0.5289	0.8474		22.6954	325.818	283.814	0.5512	0.9349		20.1758	263.629	330.776	0.4618	0.9289		0	206.985	552.513	0.2725	1		0	334.297	78.7924	0.8093	1		22.0812	568.602	542.342	0.5213	0.9626		12.9892	300.566	266.555	0.5405	0.9586		0	539.467	613.214	0.468	1		49.2877	272.808
41.6395	145.408	270.973	0.4084	0.7774		0	321.709	443.516	0.4204	1		12.9218	281.778	504.089	0.3689	0.9562		39.4832	228.081	415.963	0.3914	0.8524		2.5141	267.631	235.656	0.5341	0.9907		16.7476	421.807	569.076	0.4352	0.9618		42.9822	224.614	308.201	0.4647	0.8394		44.342	531.669	582.341	0.4973	0.923		54.5355	246.371
0	124.865	282.745	0.3063	1		0	242.055	395.936	0.3794	1		4.3766	352.323	398.756	0.4722	0.9877		22.5791	267.48	368.044	0.4408	0.9222		20.2318	298.423	192.949	0.6229	0.9365		4.2239	530.43	480.422	0.5267	0.9921		41.8333	269.055	397.124	0.4391	0.8654		32.5661	562.372	705.056	0.4576	0.9453		0	294.213
29.9868	160.07	324.751	0.3692	0.8422		0	351.168	285.425	0.5516	1		6.2874	259.918	566.658	0.3196	0.9764		33.1314	258.918	424.863	0.4074	0.8866		9.3645	285.798	252.539	0.5389	0.9683		54.6417	465.538	618.032	0.457	0.895		65.8157	278.794	349.933	0.4962	0.809		65.8163	505.872	612.691	0.4827	0.8849		27.4691	291.243
51.3769	196.431	306.928	0.4467	0.7927		19.5429	270.605	373.912	0.4369	0.9326		14.8036	279.318	422.193	0.4106	0.9497		13.7759	335.147	366.178	0.4879	0.9605		0	384.99	294.882	0.5663	1		0	479.289	655.944	0.4222	1		80.5018	254.132	375.899	0.471	0.7594		77.359	554.398	631.22	0.5002	0.8775		61.672	231.562
30.5176	228.729	449.07	0.366	0.8823		0	221.21	332.895	0.3992	1		27.7612	297.021	493.561	0.3969	0.9145		8.0369	285.47	451.4	0.394	0.9726		0	297.661	193.468	0.6061	1		0.8652	445.634	576.295	0.4365	0.9981		53.097	311.518	390.068	0.4831	0.8544		44.4177	504.141	599.133	0.478	0.919		35.4057	341.785
7.9372	195.973	379.595	0.3495	0.9611		0	238.979	382.294	0.3847	1		16.7227	236.763	473.525	0.3487	0.934		0.1159	221.231	414.367	0.3482	0.9995		29.1534	350.08	209.638	0.644	0.9231		24.9263	552.594	538.996	0.5173	0.9568		28.2485	270.679	386.95	0.4358	0.9055		43.3429	549.087	528.09	0.5287	0.9268		70.6888	271.7
54.9774	198.352	327.31	0.4363	0.783		13.1717	318.201	388.533	0.4603	0.9603		0	266.311	417.25	0.3896	1		0	270.788	460.529	0.3703	1		0	307.647	294.777	0.5107	1		6.9282	493.69	514.142	0.4933	0.9862		57.9933	232.187	404.784	0.4175	0.8001		29.3592	516.716	595.491	0.4784	0.9462		25.3495	314.124
11.8891	233.913	427.357	0.3651	0.9516		0	383.18	287.879	0.571	1		3.441	208.571	606.497	0.259	0.9838		0	350.381	392.164	0.4719	1		24.9754	322.169	418.134	0.4536	0.9281		0	572.44	541.978	0.5137	1		40.7575	274.145	267.818	0.5404	0.8706		33.5747	524.375	590.392	0.4859	0.9398		38.7266	364.815
95.0507	270.302	488.897	0.4277	0.7398		0	319.579	327.568	0.4938	1		2.2632	426.549	527.683	0.4483	0.9947		29.9751	244.328	488.211	0.3597	0.8907		0	381.055	329.37	0.5364	1		13.1279	494.125	660.445	0.4344	0.9741		30.1718	276.169	302.358	0.5033	0.9015		70.7664	522.315	514.232	0.5356	0.8807		18.3663	390.809
15.3382	151.779	334.88	0.3329	0.9082		50.7611	399.156	347.685	0.5641	0.8872		0	276.508	491.348	0.3601	1		26.5072	274.997	362.366	0.4542	0.9121		0	367.258	347.933	0.5135	1		14.5236	510.871	644.034	0.4493	0.9724		67.9747	293.956	360.338	0.5011	0.8122		35.8153	530.274	562.052	0.5018	0.9367		48.3807	292.112
63.3365	213.244	273.403	0.5029	0.771		41.4648	312.084	505.247	0.4117	0.8827		3.8626	252.344	391.15	0.3958	0.9849		18.8457	277.275	336.01	0.4684	0.9364		0	351.56	308.014	0.533	1		0	557.808	560.539	0.4988	1		75.8126	230.392	726.266	0.2966	0.7524		27.5087	491.621	530.716	0.4945	0.947		46.9814	275.372
18.1638	262.704	360.267	0.4381	0.9353		0	340.917	342.65	0.4987	1		34.3646	365.374	452.902	0.4688	0.914		0	322.992	384.464	0.4566	1		0	330.595	210.21	0.6113	1		0	498.455	498.099	0.5002	1		31.9247	251.883	348.609	0.4488	0.8875		47.5369	415.096	525.234	0.4683	0.8972		37.9943	358.668
42.6478	274.05	316.024	0.5005	0.8653		0	344.318	417.908	0.4517	1		0	403.591	579.191	0.4107	1		19.6015	311.803	407.139	0.4487	0.9409		1.9748	328.438	339.924	0.4929	0.994		16.7451	518.773	562.75	0.4876	0.9687		51.0859	258.427	728.313	0.2982	0.8349		51.1412	422.021	578.953	0.4497	0.8919		69.0312	306.006
16.7858	209.401	458.953	0.3301	0.9258		13.03	320.155	362.032	0.4793	0.9609		8.6394	471.97	785.057	0.3797	0.982		15.9248	231.422	453.088	0.3531	0.9356		0	370.26	313.497	0.5415	1		27.0387	456.833	599.684	0.4466	0.9441		62.6501	236.304	255.204	0.5395	0.7904		20.7908	492.336	541.237	0.4867	0.9595		55.3498	273.236
27.1494	203.532	363.608	0.3882	0.8823		16.6647	301.499	265.549	0.5451	0.9476		15.8092	329.954	451.633	0.4336	0.9543		19.2038	225.151	471.081	0.3415	0.9214		0	338.739	375.931	0.474	1		4.8163	532.445	665.933	0.4465	0.991		53.9302	318.275	401.445	0.4811	0.8551		71.5869	475.643	642.213	0.4601	0.8692		64.7686	349.393
0.6618	167.788	469.917	0.2639	0.9961		0	336.942	300.454	0.5286	1		7.4438	395.785	561.714	0.4179	0.9815		12.606	277.782	390.631	0.4264	0.9566		16.2429	300.053	343.464	0.4794	0.9486		0	498.134	580.548	0.4618	1		64.8512	313.295	394.922	0.4891	0.8285		65.6538	503.695	669.392	0.4596	0.8847		35.6382	336.746
28.977	184.894	372.614	0.3647	0.8645		0	326.015	309.87	0.5127	1		58.1747	259.659	342.397	0.4814	0.817		7.2004	325.986	419.311	0.4428	0.9784		32.3138	436.117	324.949	0.5904	0.931		0	426.525	635.459	0.4016	1		41.3817	286.254	370.13	0.4695	0.8737		52.7595	528.937	576.583	0.5022	0.9093		31.1144	366.736
1.6362	192.072	299.526	0.3927	0.9916		0	362.32	384.181	0.4854	1		19.2836	366.59	712.605	0.3513	0.95		14.833	272.892	456.375	0.3867	0.9484		0	394.369	345.764	0.5328	1		0	445.543	575.831	0.4362	1		47.1485	258.791	458.419	0.4003	0.8459		68.9116	513.401	380.904	0.6046	0.8817		46.1984	361.422
0	203.749	330.197	0.3816	1		0	388.789	387.066	0.5011	1		0	299.426	407.04	0.4238	1		11.7251	331.787	494.224	0.41	0.9659		11.6342	391.634	444.207	0.4758	0.9712		34.5457	472.632	615.092	0.4519	0.9319		23.7709	284.953	368.733	0.4557	0.923		13.4304	488.386	367.206	0.5774	0.9732		27.1746	265.875
9.903	208.913	361.279	0.3772	0.9547		2.7767	313.69	344.841	0.4785	0.9912		0	291.074	403.147	0.4193	1		15.1886	315.626	499.586	0.3984	0.9541		6.5021	357.645	351.473	0.5089	0.9821		15.7413	559.891	545.561	0.5134	0.9727		51.9169	319.786	408.819	0.4762	0.8603		39.1656	437.943	357.545	0.5716	0.9179		60.7573	339.202
26.5793	279.181	323.223	0.4861	0.9131		54.7062	414.947	339.452	0.5805	0.8835		39.0057	217.743	425.17	0.3765	0.8481		8.1868	312.31	477.91	0.4014	0.9745		19.8094	345.396	417.083	0.4668	0.9458		55.0518	483.522	629.948	0.4609	0.8978		48.3067	281.255	366.697	0.4733	0.8534		56.946	510.445	378.46	0.5999	0.8996		15.5171	306.453
47.5354	213.43	360.708	0.4198	0.8178		30.0244	346.549	343.222	0.5232	0.9203		0	349.358	682.517	0.3386	1		26.0748	329.591	408.592	0.4654	0.9267		9.642	341.881	298.407	0.5409	0.9726		9.674	519.42	566.473	0.4829	0.9817		52.1457	235.656	338.217	0.4597	0.8188		60.5611	517.449	393.551	0.5949	0.8952		25.9014	346.953
0	228.515	503.597	0.3121	1		8.7268	376.761	341.191	0.5305	0.9774		27.3173	413.565	487.906	0.4747	0.938		19.8092	401.462	438.646	0.4899	0.953		5.8074	406.853	260.712	0.6128	0.9859		0	521.151	529.527	0.496	1		65.6366	325.251	423.296	0.4801	0.8321		39.9502	476.599	401.095	0.5629	0.9227		33.3181	337.802
50.1864	181.337	464.135	0.3328	0.7832		33.7729	364.077	426.319	0.4827	0.9151		0	291.697	418.234	0.4109	1		0	326.523	449.873	0.4206	1		3.1361	379.002	290.135	0.5684	0.9918		0	464.204	609.616	0.4323	1		76.245	299.211	424.79	0.4692	0.7969		34.9282	519.608	303.059	0.6466	0.937		54.7236	327.766
13.3359	242.311	427.153	0.3744	0.9478		8.792	346.817	347.667	0.5056	0.9753		5.7282	319.133	428.692	0.4311	0.9824		5.4995	336.113	454.878	0.4289	0.9839		0	387.184	359.916	0.5182	1		0	526.603	630.621	0.4551	1		27.555	275.968	400.344	0.4312	0.9092		56.5278	429.632	416.408	0.5386	0.8837		44.8332	330.576
59.2946	202.96	356.211	0.424	0.7739		17.7628	400.839	370.479	0.5305	0.9576		33.0208	285.999	406.948	0.4394	0.8965		39.2778	347.093	475.294	0.4484	0.8983		0	437.401	356.787	0.5508	1		0	523.11	581.444	0.4736	1		35.2877	260.065	446.407	0.3982	0.8805		93.0188	523.033	326.723	0.6534	0.849		1.7029	329.149
0	264.827	357.373	0.4256	1		3.404	365.089	253.019	0.5929	0.9908		28.5269	222.964	433.932	0.3669	0.8866		0	340.35	378.718	0.4733	1		15.1886	301.18	439.249	0.4187	0.952		0	603.322	443.401	0.5764	1		58.2598	268.389	389.302	0.4562	0.8216		24.4121	430.335	450.385	0.5024	0.9463		50.4929	281.924
35.9624	235.379	477.657	0.3623	0.8675		18.1105	364.149	309.72	0.5524	0.9526		0	297.575	399.282	0.427	1		26.6509	348.786	437.982	0.4616	0.929		9.7858	386.507	184.844	0.6819	0.9753		0	537.791	640.603	0.4564	1		48.1247	327.42	343.195	0.5225	0.8719		82.1541	529.149	466.113	0.5674	0.8656		25.2586	312.326
58.6432	207.774	277.529	0.4898	0.7799		56.5407	407.749	494.585	0.4842	0.8782		21.5176	317.944	403.352	0.457	0.9366		21.4693	323.744	463.558	0.4268	0.9378		2.6362	404.956	341.837	0.5439	0.9935		0	546.69	576.992	0.4865	1		44.3708	348.591	448.679	0.4669	0.8871		34.1173	591.847	393.093	0.6143	0.9455		31.3521	304.385
44.1262	187.853	398.737	0.3678	0.8098		0	322.724	344.205	0.4839	1		0	245.955	478.782	0.3394	1		0	351.151	485.826	0.4195	1		0	433.811	307.32	0.5853	1		9.7393	516.445	653.45	0.4461	0.9815		42.8537	307.804	457.001	0.4342	0.8778		34.6927	510.833	476.243	0.5339	0.9364		68.2168	309.365
20.1139	294.766	350.018	0.4736	0.9361		51.1022	371.236	376.487	0.5287	0.879		0	288.039	336.506	0.4612	1		19.7018	289.992	334.093	0.4811	0.9364		0	347.424	396.856	0.4668	1		9.2116	533.675	647.777	0.456	0.983		52.1218	325.055	330.39	0.5331	0.8618		59.0263	496.726	383.088	0.592	0.8938		8.5717	318.365
0	292.576	445.179	0.3966	1		20.6922	435.701	356.666	0.5613	0.9547		35.1376	357.322	379.006	0.5087	0.9105		3.1741	390.321	458.43	0.4619	0.9919		32.1932	351.157	380.903	0.5016	0.916		7.0694	548.238	623.223	0.4712	0.9873		17.1738	329.569	386.707	0.4728	0.9505		33.6598	492.213	370.675	0.5866	0.936		62.6019	359.786
20.0597	261.528	346.688	0.4482	0.9288		23.8904	358.62	482.449	0.4422	0.9375		11.191	313.452	489.076	0.399	0.9655		8.8189	331.882	448.737	0.4316	0.9741		0	352.726	345.368	0.5053	1		33.8393	534.253	592.155	0.4896	0.9404		53.113	286.806	348.809	0.4935	0.8437		63.144	528.109	437.09	0.575	0.8932		52.0787	374.351
0	228.602	414.127	0.3557	1		32.8019	412.733	378.637	0.5406	0.9264		0	303.492	486.78	0.384	1		0	405.378	450.642	0.4736	1		16.8749	363.773	348.548	0.522	0.9557		35.0648	498.524	542.867	0.4957	0.9343		83.9787	282.418	372.467	0.4959	0.7708		51.514	635.815	419.408	0.621	0.9251		25.5997	317.4
41.1981	200.32	371.141	0.3942	0.8294		9.5412	386.681	428.359	0.4805	0.9759		7.454	242.502	422.051	0.372	0.9702		23.8546	349.081	469.418	0.4427	0.936		0	375.901	306.466	0.5509	1		59.2319	522.465	562.918	0.5082	0.8982		67.6501	252.326	430.284	0.4265	0.7886		74.823	504.334	405.967	0.5879	0.8708		34.5016	321.589
48.4282	248.58	418.841	0.4149	0.8369		8.5648	391.367	337.154	0.5426	0.9786		0	281.24	407.312	0.4085	1		0	353.38	435.921	0.4477	1		0.0025	443.718	289.328	0.6053	1		0	468.101	633.649	0.4249	1		27.4436	261.739	393.377	0.4237	0.9051		45.5701	509.303	425.535	0.566	0.9179		83.0949	362.344
30.0344	252.178	426.528	0.3982	0.8936		38.6434	441.965	360.878	0.5711	0.9196		35.7976	308.325	390.355	0.4685	0.896		40.6251	295.89	545.872	0.3814	0.8793		7.5016	435.428	332.048	0.5715	0.9831		0	527.408	617.39	0.4607	1		69.2936	255.177	412.761	0.4401	0.7864		51.1938	503.483	359.508	0.6067	0.9077		7.0731	328.959
28.8873	189.035	424.251	0.3394	0.8674		53.6651	370.763	287.109	0.5965	0.8736		6.4562	241.106	424.785	0.3682	0.9739		0	305.595	474.815	0.3916	1		0	410.709	266.222	0.6067	1		33.851	509.377	563.076	0.491	0.9377		29.4541	286.939	317.355	0.4992	0.9069		49.6233	551.564	345.988	0.6347	0.9175		68.2538	329.969
26.7486	258.854	399.163	0.4171	0.9063		0	390.034	395.02	0.4968	1		0.6556	336.491	708.328	0.3225	0.9981		0	349.512	491.437	0.4156	1		15.3742	312.012	184.888	0.6391	0.953		0	499.152	669.67	0.4271	1		20.8562	255.908	391.718	0.414	0.9246		29.5457	584.94	426.906	0.5901	0.9519		77.3924	344.944
52.7631	202.113	389.582	0.3955	0.793		19.0148	377.203	365.282	0.5203	0.952		13.3206	417.213	637.625	0.4031	0.9691		37.6975	274.405	440.38	0.4148	0.8792		11.1681	422.56	296.999	0.5936	0.9743		0	452.709	549.673	0.4516	1		75.5058	237.846	435.467	0.4185	0.759		37.1616	551.556	449.02	0.5673	0.9369		68.8733	387.925
38.7245	265.4	325.105	0.4833	0.8727		0	386.713	343.373	0.5297	1		0	280.484	417.73	0.4017	1		27.0196	342.093	486.422	0.4314	0.9268		1.522	414.924	359.713	0.5365	0.9963		0	551.359	625.399	0.4685	1		65.4036	343.859	371.982	0.5239	0.8402		26.4534	624.988	391.709	0.6245	0.9594		80.4688	349.125
21.367	170.203	331.11	0.3665	0.8885		0	392.773	370.478	0.5146	1		7.2517	290.76	453.893	0.3963	0.9757		0	375.242	446.269	0.4568	1		0	383.646	338.585	0.5312	1		29.0634	463.779	502.053	0.4954	0.941		38.1993	303.039	451.431	0.4305	0.8881		46.4912	652.49	437.474	0.6151	0.9335		65.3981	315.296
18.0327	225.73	348.235	0.4118	0.926		0	440.972	417.055	0.5139	1		0	331.963	520.826	0.3893	1		3.5615	323.926	376.325	0.4653	0.9891		0	317.348	244.426	0.5649	1		10.2387	576.886	604.826	0.4926	0.9826		62.8289	294.743	372.665	0.4897	0.8243		23.0164	607.981	444.265	0.5868	0.9635		60.4909	328.558
41.1845	177.401	408.066	0.3488	0.8116		0	422.608	410.454	0.5073	1		0	441.869	396.903	0.5268	1		30.4255	296.79	472.901	0.409	0.907		16.4715	420.403	276.009	0.6128	0.9623		0	563.044	504.712	0.5273	1		80.1979	327.054	376.564	0.5196	0.8031		29.3331	570.496	372.146	0.6171	0.9511		67.7413	348.988
31.3098	270.099	394.708	0.433	0.8961		5.2354	374.915	322.609	0.5409	0.9862		0	263.797	484.306	0.3526	1		0	305.733	465.651	0.3963	1		0	413.708	382.068	0.5199	1		0	505.933	642.418	0.4406	1		43.626	288.729	478.216	0.41	0.8687		63.5764	511.199	406.554	0.5857	0.8894		68.1021	355.107
24.3616	233.874	490.669	0.3448	0.9057		0	384.684	334.436	0.5349	1		16.6137	263.261	547.18	0.3384	0.9406		0	336.655	457.119	0.4241	1		28.9459	414.92	355.854	0.555	0.9348		9.7599	519.584	552.064	0.4895	0.9816		73.9819	292.125	370.057	0.4973	0.7979		23.2073	625.972	470.199	0.5799	0.9643		51.5792	325.743
41.4191	239.261	413.611	0.4043	0.8524		9.835	391.537	308.637	0.5653	0.9755		36.368	332.052	517.453	0.4159	0.9013		21.9627	302.302	511.161	0.3881	0.9323		0	416.747	284.766	0.5941	1		0	529.677	672.471	0.4406	1		22.7321	248.612	451.318	0.3755	0.9162		79.2252	425.378	391.987	0.5628	0.843		0	341.215
74.4247	224.883	420.003	0.4161	0.7513		7.2773	386.989	360.201	0.5226	0.9815		7.8373	308.097	366.51	0.4629	0.9752		0	301.491	406.748	0.4257	1		0	422.962	284.098	0.5982	1		13.6145	543.399	562.577	0.4975	0.9756		78.182	252.996	475.354	0.4106	0.7639		39.845	507.142	380.025	0.5901	0.9272		41.7373	385.675
8.926	216.165	395.873	0.3625	0.9603		1.4452	396.804	348.64	0.5332	0.9964		1.0706	278.532	463.859	0.3761	0.9962		0.8505	328.847	377.506	0.4662	0.9974		0	509.01	260.033	0.6619	1		29.1355	561.881	614.964	0.4901	0.9507		28.866	268.984	466.762	0.3895	0.9031		57.0905	485.704	382.841	0.5864	0.8948		67.7533	372.167
56.9446	175.013	365.845	0.388	0.7545		5.4895	379.616	381.657	0.5022	0.9857		2.2595	208.107	396.738	0.3465	0.9893		7.1599	290.534	305.948	0.4932	0.9759		25.2467	398.336	313.409	0.5747	0.9404		69.9438	548.849	576.673	0.5176	0.887		52.1793	331.357	477.698	0.4453	0.864		62.7439	496.824	450.625	0.5539	0.8879		34.5786	310.085
16.3982	208.505	387.148	0.3675	0.9271		0	304.933	280.39	0.521	1		0	278.31	376.248	0.4252	1		21.4168	323.574	373.759	0.48	0.9379		19.5303	428.387	301.13	0.598	0.9564		0	530.897	667.947	0.4428	1		23.8629	286.276	420.106	0.4247	0.9231		74.7927	504.971	435.529	0.571	0.871		31.3306	412.625
45.2733	198.528	496.751	0.3292	0.8143		0	418.481	371.548	0.5297	1		0	252.569	466.661	0.3512	1		0	277.392	313.137	0.4697	1		0	375.251	252.229	0.598	1		0	555.615	543.421	0.5055	1		84.6845	261.564	397.378	0.4656	0.7554		35.1227	434.365	352.157	0.5714	0.9252		25.0414	321.93
18.7094	259.873	464.211	0.375	0.9328		3.7667	346.921	379.592	0.4802	0.9893		0	284.629	506.655	0.3597	1		0	289.365	362.607	0.4438	1		0	387.554	363.258	0.5162	1		25.0504	513.709	511.75	0.5129	0.9535		101.924	270.486	417.438	0.4715	0.7263		82.3306	487.03	413.744	0.5791	0.8554		49.2442	372.148
14.1976	186.892	472.737	0.2984	0.9294		0	406.832	240.099	0.6289	1		0	386.83	422.059	0.4782	1		11.3856	294.372	402.671	0.4316	0.9628		22.2947	413.485	278.554	0.6101	0.9488		25.0833	517.784	595.712	0.4768	0.9538		34.8096	318.511	422.726	0.4553	0.9015		37.2013	506.43	391.065	0.5816	0.9316		26.0557	386.471
3.3932	246.131	372.877	0.4009	0.9864		0	403.119	362.433	0.5266	1		15.9325	285.138	407.89	0.4247	0.9471		7.9868	349.552	428.529	0.4548	0.9777		4.7622	391.407	257.352	0.6062	0.988		11.1749	461.531	583.212	0.4477	0.9764		66.6918	266.725	401.438	0.4537	0.8		56.7541	495.456	368.014	0.6001	0.8972		33.2065	377.483
7.3593	167.933	381.655	0.3147	0.958		18.4725	389.856	426.591	0.4891	0.9548		15.66	330.814	501.947	0.4084	0.9548		8.723	391.348	354.989	0.5299	0.9782		0	404.677	300.591	0.5738	1		0	548.237	520.839	0.5128	1		72.3366	267.127	421.825	0.4459	0.7869		59.3398	522.073	419.452	0.5809	0.8979		61.2914	390.501
0	245.698	379.058	0.3933	1		2.0584	343.413	325.295	0.515	0.994		8.5377	407.381	408.508	0.5045	0.9795		13.8646	396.701	371.938	0.5247	0.9662		7.3721	430.081	345.577	0.5587	0.9831		0	498.718	615.824	0.4475	1		47.0108	332.974	353.66	0.5179	0.8763		87.2164	540.547	343.511	0.6463	0.8611		24.9676	372.236
13.8779	154.558	377.704	0.3084	0.9176		17.9413	378.885	422.992	0.484	0.9548		0	316.858	428.977	0.4248	1		0	342.623	396.077	0.4638	1		15.1697	451.318	355.093	0.5678	0.9675		7.233	579.582	487.037	0.5465	0.9877		41.9585	333.894	410.035	0.4783	0.8884		45.677	558.729	444.015	0.5765	0.9244		57.9881	360.66
20.4051	188.221	458.017	0.313	0.9022		47.7744	351.31	400.961	0.4988	0.8803		0	336.119	638.028	0.345	1		0	356.155	367.498	0.4922	1		12.3845	387.696	275.15	0.5925	0.969		3.9291	515.608	641.125	0.4476	0.9924		40.3609	342.396	415.562	0.4795	0.8946		94.7864	507.113	419.967	0.589	0.8425		72.3099	381.947
36.2551	225.979	305.569	0.4618	0.8617		0	373.372	333.01	0.5286	1		0	402.465	477.186	0.4575	1		6.2309	279.545	372.755	0.434	0.9782		32.1757	358.952	436.81	0.4724	0.9177		0	508.598	585.75	0.4647	1		67.7939	311.804	460.044	0.4521	0.8214		81.8927	587.795	343.345	0.6611	0.8777		22.4146	361.604
24.0182	221.906	420.154	0.3692	0.9023		0	365.306	400.603	0.477	1		0	269.957	480.012	0.36	1		2.9298	229.414	332.392	0.4114	0.9874		0	403.381	246.915	0.6203	1		0	561.366	627.919	0.472	1		78.1202	298.74	471.017	0.4445	0.7927		96.8041	580.682	302.028	0.6917	0.8571		64.3546	413.932
8.744	208.137	464.352	0.3184	0.9597		8.4198	431.958	392.11	0.529	0.9809		39.1997	339.76	460.276	0.4516	0.8966		0	302	400.174	0.4301	1		0	437.41	372.781	0.5399	1		0	520.749	575.251	0.4751	1		38.9911	364.24	429.392	0.4843	0.9033		57.1202	565.879	386.465	0.6172	0.9083		30.13	382.32
22.3369	184.113	456.72	0.3113	0.8918		0	294.982	448.584	0.3967	1		18.1102	280.677	458.291	0.3947	0.9394		13.7455	324.453	441.856	0.4336	0.9594		0	394.682	296.73	0.5708	1		4.2879	542.759	639.099	0.4612	0.9922		25	348.157	384.212	0.4927	0.933		25.4943	530.484	345.169	0.617	0.9541		21.4884	359.435
42.9598	221.426	444.176	0.3731	0.8375		0	415.495	309.253	0.5733	1		0	301.576	518.882	0.3676	1		23.0061	402.549	366.205	0.5375	0.9459		2.4317	376.651	257.519	0.5955	0.9936		1.8912	488.655	578.921	0.4587	0.9961		22.0885	233.067	384.332	0.399	0.9134		59.1587	475.377	376.17	0.5869	0.8893		54.6154	387.78
45.8201	245.2	463.385	0.3858	0.8426		29.6941	374.066	294.4	0.5783	0.9265		43.3716	284.698	369.411	0.4704	0.8678		0	342.253	448.359	0.4329	1		21.5977	406.031	194.914	0.6869	0.9495		10.2116	535.114	599.088	0.4765	0.9813		62.4576	304.807	432.346	0.4593	0.8299		47.0542	496.754	418.093	0.5653	0.9135		66.0376	436.425
25.645	222.232	325.562	0.4323	0.8965		0	416.359	414.825	0.5009	1		19.2495	290.665	388.547	0.4437	0.9379		0	343.566	434.921	0.4413	1		12.1003	393.56	239.911	0.6284	0.9702		0	514.325	607.934	0.4583	1		50.6657	320.093	493.099	0.4292	0.8633		21.1377	500.329	370.319	0.5847	0.9595		35.6813	359.847
48.5064	204.895	397.645	0.3892	0.8086		0	362.364	393.57	0.4794	1		16.19	316.059	393.856	0.4576	0.9513		9.2658	406.503	443.17	0.484	0.9777		0	402.682	336.842	0.5445	1		34.6848	511.452	644.447	0.4587	0.9365		65.3824	273.958	470.328	0.4191	0.8073		50.5749	507.62	422.006	0.5695	0.9094		31.7331	387.113
0	224.983	395.776	0.3624	1		0	429.14	328.947	0.5661	1		0	315.686	416.953	0.4309	1		0	326.68	410.795	0.443	1		3.1498	337.159	215.483	0.6123	0.9907		16.2915	575.319	646.255	0.4779	0.9725		63.8253	299.772	546.794	0.3994	0.8245		42.7562	552.028	359.076	0.6236	0.9281		34.0235	386.231
67.752	149.582	464.765	0.3186	0.6883		33.0406	357.925	293.101	0.5715	0.9155		35.5779	273.753	383.624	0.4464	0.885		0	395.63	500.768	0.4414	1		0	390.996	331.488	0.5412	1		0	492.559	586.289	0.4566	1		71.0169	287.32	451.117	0.4427	0.8018		58.5267	498.829	398.847	0.5829	0.895		55.9772	408.412
72.3529	156.643	350.427	0.3952	0.684		0	377.571	318.337	0.5426	1		1.4603	313.519	430.621	0.4225	0.9954		25.9613	338.27	447.514	0.4487	0.9287		0	375.182	353.929	0.5146	1		0	510.609	641.355	0.4433	1		56.1848	285.652	492.126	0.4099	0.8356		50.4634	547.94	381.445	0.6107	0.9157		53.1435	352.889
43.9045	207.171	368.98	0.4049	0.8251		8.2536	388.636	361.957	0.523	0.9792		0	369.223	478.884	0.4353	1		10.0472	376.829	446.361	0.4643	0.974		21.7595	434.011	409.872	0.5265	0.9523		20.2991	477.742	652.193	0.433	0.9592		46.8235	321.306	546.925	0.4023	0.8728		91.4619	477.501	291.73	0.6611	0.8392		88.2519	408.288
65.6473	189.464	398.152	0.3905	0.7427		0	425.299	339.993	0.5557	1		0	382.563	469.403	0.449	1		10.2446	310.816	471.663	0.405	0.9681		0	412.623	414.478	0.4989	1		0	511.541	589.187	0.4647	1		47.7593	198.749	394.634	0.3845	0.8063		54.2934	581.892	377.896	0.6274	0.9147		18.3272	319.911
17.1109	197.558	335.586	0.3901	0.9203		44.378	433.558	312.246	0.6048	0.9071		0	453.559	448.811	0.5026	1		0	322.321	416.142	0.4365	1		30.6486	372.291	415.043	0.4926	0.9239		30.9096	554.55	592.766	0.4969	0.9472		50.1263	300.888	488.754	0.418	0.8572		56.9239	498.583	366.988	0.6022	0.8975		45.1077	402.638
42.2836	196.313	367.389	0.3937	0.8228		32.8576	319.304	381.067	0.4803	0.9067		0	316.865	528.757	0.3747	1		0	306.743	367.294	0.4551	1		4.7561	388.2	456.636	0.4625	0.9879		17.5151	562.778	583.242	0.4987	0.9698		42.9686	359.61	503.911	0.4441	0.8933		69.1802	621.701	346.925	0.6657	0.8999		43.7456	367.34
25.3336	193.166	373.906	0.3688	0.8841		2.4722	340.104	351.042	0.4939	0.9928		39.2125	393.462	436.11	0.498	0.9094		11.0125	302.931	303.07	0.5088	0.9649		24.1648	434.995	374.55	0.5507	0.9474		15.3573	577.558	632.131	0.484	0.9741		18.9547	316.387	506.475	0.3984	0.9435		69.652	469.469	466.419	0.5362	0.8708		43.7799	373.76
23.6498	184.294	408.861	0.3371	0.8863		31.9833	346.82	375.115	0.5024	0.9156		0	413.249	345.085	0.5449	1		33.4158	290.667	501.271	0.3927	0.8969		0	393.767	412.987	0.4881	1		0	509.817	603.48	0.4579	1		54.208	328.793	471.046	0.4485	0.8585		67.8978	558.822	376.164	0.6249	0.8917		36.6104	388.89
52.7674	222.748	468.083	0.3705	0.8085		29.6303	436.805	330.257	0.5855	0.9365		26.6609	467.518	441.582	0.5281	0.9461		2.185	333.546	475.561	0.4138	0.9935		0	390.923	404.013	0.4918	1		41.9479	567.331	675.806	0.4741	0.9312		70.7978	305.797	518.788	0.4206	0.812		96.7517	553.424	372.146	0.636	0.8512		28.2933	352.982
19.0123	153.795	411.897	0.2955	0.89		0	391.1	309.233	0.5584	1		15.1989	434.521	415.182	0.52	0.9662		19.1067	339.082	469.836	0.4326	0.9467		49.7656	393.281	465.795	0.4875	0.8877		11.948	496.284	653.149	0.4376	0.9765		40.8743	304.034	509.583	0.4036	0.8815		43.8733	542.321	443.439	0.5693	0.9252		37.7181	427.977
49.353	226.33	355.143	0.437	0.821		13.8446	346.771	359.396	0.5008	0.9616		0	407.425	390.14	0.5108	1		6.6071	359.866	447.728	0.4501	0.982		5.2199	393.085	388.709	0.5061	0.9869		49.9053	529.871	615.463	0.4851	0.9139		53.5657	364.193	524.93	0.4432	0.8718		69.3033	548.275	467.098	0.5694	0.8878		49.9634	366.978
0.8543	180.975	436.964	0.2938	0.9953		0	352.259	273.022	0.5634	1		28.8703	387.865	497.865	0.4556	0.9307		8.6058	379.664	491.522	0.4413	0.9778		0	349.702	391.607	0.4717	1		33.2633	546.907	599.052	0.492	0.9427		45.0182	322.159	456.67	0.4457	0.8774		78.4036	496.237	365.861	0.611	0.8636		67.2823	357.609
47.29	169.564	454.97	0.3228	0.7819		0	438.408	380.282	0.5355	1		44.618	387.847	483.83	0.472	0.8968		0	370.207	521.38	0.4152	1		26.3767	417.013	357.48	0.5536	0.9405		133.442	281.223	49.1172	0.8941	0.6782		60.1482	207.32	485.064	0.3554	0.7751		62.2034	559.612	392.481	0.6131	0.9		21.6167	366.312
50.3148	183.715	347.888	0.4022	0.785		10.0889	371.509	271.58	0.5842	0.9736		2.0932	366.08	556.48	0.3982	0.9943		18.5269	396.135	474.976	0.4661	0.9553		0	440.001	446.411	0.4964	1		190.107	63.4541	0	1	0.2503		52.0333	315.419	465.37	0.4412	0.8584		70.026	561.603	346.701	0.6456	0.8891		53.0027	409.512
29.8557	185.298	445.364	0.3257	0.8612		0	391.985	355.748	0.5242	1		0.4766	472.597	534.112	0.4697	0.999		43.6031	400.678	544.869	0.4492	0.9019		0.5493	449.771	497.189	0.4753	0.9988		198.337	11.8764	6.3471	0.9707	0.0565		54.4072	295.604	487.5	0.4179	0.8446		32.0932	610.287	401.194	0.6156	0.95		52.799	379.185
3.0168	200.154	466.438	0.3034	0.9852		32.1548	364.778	313.52	0.5587	0.919		124.948	18.6512	0	1	0.1299		0	384.958	583.912	0.3973	1		0	432.417	306.515	0.5852	1		231.525	51.4065	17.8986	0.9405	0.1817		51.3029	274.83	475.102	0.407	0.8427		87.8831	577.559	420.556	0.6127	0.8679		29.9017	400.045
0	202.199	394.419	0.3389	1		15.72	434.393	397.939	0.5308	0.9651		143.857	34.221	26.7702	0.8693	0.1922		0	392.435	583.74	0.402	1		130.026	189.533	0	1	0.5931		151.552	94.6693	3.2143	0.9871	0.3845		86.6854	374.021	516.448	0.4715	0.8118		86.3824	540.138	450.907	0.5815	0.8621		10.0592	456.992
0	150.276	414.177	0.2662	1		0	363.353	342.11	0.5151	1		119.846	1.8288	3.5201	0.9719	0.015		0	405.729	524.785	0.436	1		151.774	17.8813	0	1	0.1054		166.919	43.0735	0	1	0.2051		65.5611	376.578	466.177	0.4868	0.8517		52.3485	554.651	358.289	0.6288	0.9138		54.5294	342.018
31.4917	193.543	347.994	0.3927	0.8601		0	367.014	349.705	0.5121	1		133.709	6.147	0	1	0.044		23.9606	403.497	502.48	0.4597	0.9439		90.6075	36.7636	0	1	0.2886								58.54	285.706	506.3	0.4047	0.8299		57.9354	531.53	334.603	0.6379	0.9017		17.8966	343.838
9.9575	209.504	446.256	0.3297	0.9546		28.3027	292.819	312.351	0.5069	0.9119		152.668	29.4429	25.5808	0.8768	0.1617		10.3106	418.577	499.679	0.4619	0.976		106.6	60.7353	0	1	0.363								40.2469	293.032	497.876	0.401	0.8792		41.1323	562.597	419.093	0.5903	0.9319		22.3032	383.345
55.0529	229.618	446.343	0.3894	0.8066		33.0614	468.417	324.114	0.6074	0.9341		124.699	22.7495	0	1	0.1543		26.0317	403.887	509.642	0.4576	0.9394		126.579	8.8867	0	1	0.0656								51.6784	314.048	395.59	0.4804	0.8587		70.5994	537.469	438.273	0.5811	0.8839		33.2303	397.055
31.0695	194.191	353.026	0.3895	0.8621		0	414.273	348.592	0.543	1		143.639	15.4286	0	1	0.097		25.4662	429.406	461.731	0.4963	0.944		115.825	7.5002	0	1	0.0608								31.3201	351.113	405.94	0.4851	0.9181		59.6328	561.349	405.836	0.6048	0.904		63.4474	348.964
26.0814	154.107	363.838	0.3312	0.8553		0	329.24	233.132	0.5854	1		164.696	48.031	0	1	0.2258		0	383.352	536.59	0.4167	1														52.1251	353.222	471.505	0.4623	0.8714		69.1205	570.848	420.941	0.6032	0.892		47.9381	377.879
28.3997	220.233	357.707	0.4101	0.8858		0	306.884	330.372	0.4816	1		187.071	12.3305	42.8551	0.8231	0.0618		76.4324	155.151	60.0373	0.7941	0.67														49.6815	249.955	396.323	0.4305	0.8342		52.244	512.493	406.644	0.5814	0.9075		66.0469	358.919
11.3473	238.875	457.39	0.3536	0.9547		0	328.151	309.242	0.5148	1		112.166	11.1076	0	1	0.0901		159.377	44.1342	0	1	0.2169														82.5659	271.423	469.319	0.43	0.7668		74.8081	562.114	417.511	0.604	0.8825		48.7112	426.37
48.2923	184.728	86.637	0.729	0.7928		3.9101	357.126	335.887	0.518	0.9892								159.257	11.8697	0	1	0.0694														117.359	160.154	0	1	0.5771		62.9392	456.542	500.329	0.5094	0.8788		84.6424	421.705
220.882	37.0161	3.4199	0.9869	0.1435		3.6833	360.687	354.396	0.5069	0.9899								159.642	39.9323	3.7196	0.9817	0.2001														290.322	7.6702	16.6141	0.9472	0.0257		66.5535	525.191	368.729	0.6161	0.8875		74.8312	403.306
248.779	15.7289	0	1	0.0595		0	390.481	317.197	0.5518	1								180.123	7.6273	53.0343	0.7797	0.0406														272.684	2.3898	15.2974	0.9473	0.0087		73.0932	498.968	391.49	0.5937	0.8722		97.3973	445.116
236.209	41.1277	12.1714	0.958	0.1483		0	411.292	271.285	0.6026	1								115.65	40.5712	0	1	0.2597														233.565	18.6984	19.7991	0.9272	0.0741		36.119	549.185	377.877	0.6077	0.9383		51.4878	345.18
229.253	21.8444	17.3448	0.9354	0.087		19.0359	381.332	316.767	0.5583	0.9525																										327.673	25.1354	0	1	0.0712		276.506	196.377	0	1	0.4153		58.3266	434.166
334.602	29.5018	0	1	0.081		4.1072	357.78	403.017	0.4731	0.9887																										216.93	36.7362	0	1	0.1448		369.083	0	36.1185	0.9109	0		38.7043	505.942
236.265	27.2551	0	1	0.1034		15.8101	426.416	317.499	0.5821	0.9642																										320.536	11.0359	0	1	0.0333		315.852	27.6013	0	1	0.0804		83.0718	365.542
190.079	0	0	1	0		11.0285	440.625	370.476	0.5494	0.9756																										324.798	20.7331	0	1	0.06		398.027	30.0602	0	1	0.0702		40.0361	318.382
363.513	4.6906	0	1	0.0127		31.4367	446.144	378.276	0.558	0.9342																										274.797	6.1916	3.1463	0.9889	0.022		368.448	17.5925	0	1	0.0456		65.8527	347.022
188.615	15.5024	0	1	0.0759		16.7833	410.188	306.054	0.5825	0.9607																										274.703	35.2469	0	1	0.1137		373.18	0	0	1	0		309.934	50.6265
						6.8607	320.203	367.891	0.4706	0.979																										296.935	47.6886	0	1	0.1384		361.9	1.0584	0	1	0.0029		280.89	15.316
						47.806	478.375	330.895	0.6139	0.9091																										187.538	13.5355	0	1	0.0673		386.995	21.6916	35.2432	0.9206	0.0531		294.803	56.7404
						11.2489	447.876	360.576	0.5601	0.9755																										162.784	41.3757	57.6891	0.7797	0.2027		398.337	5.6997	0	1	0.0141		317.653	22.5527
						27.6015	393.698	347.019	0.5483	0.9345																										257.983	34.1627	70.5686	0.8054	0.1169		379.305	0.6058	0	1	0.0016		372.409	6.49
						2.5721	411.903	274.889	0.6012	0.9938																										274.333	26.739	6.6402	0.9784	0.0888		389.952	34.1023	0	1	0.0804		286.482	21.0089
						0	401.092	372.396	0.5185	1																										269.507	0	8.3232	0.97	0		430.644	13.4175	0	1	0.0302
						0	376.41	328.664	0.5339	1																										262.589	51.3487	0	1	0.1636		372.889	26.2126	0	1	0.0657
						2.7315	405.69	370.098	0.5246	0.9933																										274.107	31.5696	0	1	0.1033		364.288	28.9463	0	1	0.0736
						0	476.316	316.081	0.6011	1																										260.333	0	11.8495	0.9565	0		317.97	0	0	1	0
						0.4112	414.79	331.313	0.5562	0.999																										267.684	37.0062	1.4052	0.9954	0.1215		369.145	25.764	0	1	0.0652
						49.2165	367.508	309.813	0.5736	0.8819																										262.704	0	2.3798	0.991	0		369.253	18.3138	0	1	0.0473
						0	423.596	257.797	0.6217	1																										310.055	32.3635	59.7803	0.8514	0.0945		361.529	0	0	1	0
						0	373.125	281.215	0.5702	1																										258.427	3.3691	0	1	0.0129		395.862	1.6833	0	1	0.0042
						10.2161	393.888	306.689	0.5685	0.9747																										252.047	9.306	28.8177	0.9007	0.0356		398.388	16.4319	0	1	0.0396
						0	399.698	255.67	0.6099	1																										268.209	29.0153	0	1	0.0976		372.961	19.1034	0	1	0.0487
						0	401.318	330.141	0.5487	1																										306.233	53.2438	17.3782	0.9539	0.1481		340.974	7.6746	0	1	0.022
						8.714	413.262	316.012	0.5718	0.9793																																356.626	39.2271	0	1	0.0991
						21.0478	419.319	323.802	0.5763	0.9522																																364.341	15.9489	0	1	0.0419
						0	385.675	382.241	0.5022	1																																350.995	10.3622	40.159	0.9	0.0287
						121.092	157.704	0	1	0.5657																																369.222	11.8717	0	1	0.0312
						153.793	7.4018	0	1	0.0459
						82.2059	33.2231	0	1	0.2878
						143.787	59.1935	10.7418	0.9497	0.2916
[truncated: 48 more columns]
