# Supplementary material for: ATP-driven conformational dynamics reveal hidden intermediates in a heterodimeric ABC transporter
Source: eLife. 2026 Jul 31;15:RP110967. doi: 10.7554/eLife.110967 (PMC13427343; doi:10.7554/eLife.110967)
Supplement: Figure 3—source data 1. [file elife-110967-fig3-data1.xlsx]

## Sheet: Figure 3–source data 1
Figure 3–source data 1
Fig. 3a_NBD																									Fig. 3b_NBD Kd				Fig. 3c_PG
Apo					0.01 mM ATP					0.1 mM ATP					1 mM ATP					3 mM ATP					ATP (mM)	ATP-bound	Apo		Apo					0.01 mM ATP					0.1 mM ATP					1 mM ATP					3 mM ATP
E	S	Bin center	Rel. freq		E	S	Bin center	Rel. freq		E	S	Bin center	Rel. freq		E	S	Bin center	Rel. freq		E	S	Bin center	Rel. freq		0	0	0.77		E	S	Bin center	Rel. freq		E	S	Bin center	Rel. freq		E	S	Bin center	Rel. freq		E	S	Bin center	Rel. freq		E
0.8209	0.4609	0.01	0.05161		-0.2106	0.0761	0.01	0.07279		0.8068	0.1539	0.01	0.05803		-0.3	0.0304	-0.3	0.0304		0.1399	0.1329	0.01	0.05248		0.01	0.3	0.62		0.9348	0.6781	0.01	0.03963		0.9561	0.4904	0.01	0.07209		0.854	0.6644	0.01	0.03516		0.8222	0.3063	0.01	0		0.9456
0.7592	0.4032	0.03	0.05161		0.8107	0.1455	0.03	0.08785		0.7695	0.5799	0.03	0.03385		0.8484	0.3296	0.8484	0.3296		0.9274	0.4568	0.03	0.01312		0.1	0.53	0.45		0.9548	0.7218	0.03	0.01981		1	0.4946	0.03	0.07209		0.9342	0.6226	0.03	0.10549		0.8219	0.2916	0.03	0.05219		0.8395
0.6091	0.3482	0.05	0.06595		0.4762	0.1761	0.05	0.09036		0.7945	0.3891	0.05	0.05803		1	0.4196	1	0.4196		0.8478	0.3986	0.05	0.04374		1	0.64	0.37		0.9958	0.5608	0.05	0.03963		0.9781	0.4605	0.05	0.03604		0.8624	0.6819	0.05	0.03516		0.8089	0.5003	0.05	0.05219		0.4904
0.9124	0.4103	0.07	0.07455		0.6227	0.2413	0.07	0.09036		0.8523	0.2813	0.07	0.05803		0.7366	0.3187	0.7366	0.3187		0.7761	0.4021	0.07	0.02624		3	0.67	0.2		1	0.6954	0.07	0.07926		0.8524	0.4446	0.07	0		0.8598	0.6314	0.07	0.10549		0.7387	0.415	0.07	0		0.7565
1	0.2318	0.09	0.10036		0.8767	0.302	0.09	0.1004		0.732	0.4239	0.09	0.07737		0.7325	0.36	0.7325	0.36		0.8726	0.3634	0.09	0.05248						0.9703	0.6318	0.09	0.03963		0.9907	0.4229	0.09	0.03604		0.9324	0.6119	0.09	0.03516		0.7954	0.5047	0.09	0.05219		0.808
0.5148	0.3234	0.11	0.12616		0.9283	0.2395	0.11	0.16065		0.6254	0.2951	0.11	0.09188		0.6072	0.4347	0.6072	0.4347		0.7882	0.4562	0.11	0.06998						0.9474	0.5417	0.11	0.07926		0.9355	0.3542	0.11	0.05406		0.9665	0.6305	0.11	0.03516		0.7172	0.4432	0.11	0.05219		0.8404
0.1553	0.1973	0.13	0.16057		0.1451	0.1639	0.13	0.16567		0.7785	0.5874	0.13	0.12089		0.7219	0.3852	0.7219	0.3852		0.8753	0.4743	0.13	0.07435						0.9466	0.6836	0.13	0.09907		0.943	0.5278	0.13	0.01802		0.8611	0.641	0.13	0.07032		0.8565	0.5106	0.13	0		0.8045
0.4857	0.4286	0.15	0.19498		0.5777	0.2949	0.15	0.22591		0.6679	0.5295	0.15	0.15474		0.7486	0.3433	0.7486	0.3433		0.8752	0.4647	0.15	0.06998						0.9925	0.6125	0.15	0.05944		0.9301	0.48	0.15	0.16219		1	0.6793	0.15	0.03516		0.8801	0.5241	0.15	0.05219		0.8364
0.3312	0.3175	0.17	0.26953		0.6671	0.317	0.17	0.23846		0.6729	0.5644	0.17	0.24178		0.864	0.3639	0.864	0.3639		0.8551	0.4688	0.17	0.06998						1	0.6326	0.17	0.01981		0.9877	0.4051	0.17	0.03604		0.941	0.6562	0.17	0		0.8654	0.4918	0.17	0		0.6963
0.675	0.2846	0.19	0.34122		0.681	0.3646	0.19	0.24097		0.7423	0.5004	0.19	0.17408		0.8747	0.4007	0.8747	0.4007		0.9991	0.4177	0.19	0.11372						1	0.7294	0.19	0.07926		1	0.5466	0.19	0.03604		0.9108	0.5886	0.19	0		0.8622	0.5784	0.19	0		0.9812
0.5797	0.5078	0.21	0.41004		0.945	0.2422	0.21	0.37401		0.6899	0.6081	0.21	0.25629		0.8765	0.3429	0.8765	0.3429		0.8005	0.255	0.21	0.15745						0.9634	0.5664	0.21	0.01981		1	0.4986	0.21	0.05406		0.9108	0.5702	0.21	0		0.9322	0.468	0.21	0		1
1	0.3525	0.23	0.519		0.6624	0.3473	0.23	0.3715		0.8224	0.5348	0.23	0.33849		0.9332	0.3012	0.9332	0.3012		0.9187	0.3958	0.23	0.14871						1	0.6051	0.23	0.03963		0.9413	0.4946	0.23	0.09011		0.7912	0.5461	0.23	0.10549		0.8383	0.524	0.23	0		0.8213
0.7805	0.3833	0.25	0.63082		0.7021	0.2956	0.25	0.50202		0.8057	0.5499	0.25	0.36267		0.7809	0.3972	0.7809	0.3972		1	0.4012	0.25	0.16183						0.9418	0.6216	0.25	0.01981		0.9623	0.566	0.25	0.10813		0.8838	0.6005	0.25	0.17581		0.7956	0.5289	0.25	0		0.772
0.5648	0.4378	0.27	0.86595		0.6676	0.3902	0.27	0.5472		0.7411	0.5381	0.27	0.39168		0.8285	0.3969	0.8285	0.3969		1	0.4112	0.27	0.1662						1	0.6477	0.27	0.07926		1	0.5426	0.27	0.03604		0.9905	0.593	0.27	0.10549		0.7419	0.4619	0.27	0		0.9826
0.7081	0.4466	0.29	1.04086		0.6821	0.3428	0.29	0.75052		0.7211	0.3895	0.29	0.51257		0.7515	0.3983	0.7515	0.3983		0.9791	0.4284	0.29	0.20994						0.987	0.738	0.29	0.01981		0.8955	0.5289	0.29	0.09011		1	0.5913	0.29	0.21097		0.872	0.5266	0.29	0		0.8715
0.5398	0.5479	0.31	1.2043		0.7732	0.3417	0.31	0.78315		0.6964	0.5893	0.31	0.58027		0.6798	0.3467	0.6798	0.3467		0.9008	0.3851	0.31	0.26242						0.9858	0.6927	0.31	0.01981		0.8501	0.541	0.31	0.09011		0.8185	0.6309	0.31	0.28129		0.9329	0.4881	0.31	0.05219		0.9475
0.6205	0.4795	0.33	1.49391		1	0.3541	0.33	0.97141		0.5278	0.3746	0.33	0.76402		0.7373	0.3512	0.7373	0.3512		0.9001	0.4956	0.33	0.32803						1	0.6928	0.33	0.03963		0.9191	0.454	0.33	0.14417		0.9642	0.5912	0.33	0.21097		0.7547	0.5111	0.33	0.05219		0.8763
0.4193	0.3955	0.35	1.78925		0.5372	0.3058	0.35	1.22744		0.6055	0.4666	0.35	0.83656		0.7387	0.3796	0.7387	0.3796		0.939	0.3505	0.35	0.31053						0.9136	0.6428	0.35	0.09907		1	0.4147	0.35	0.18021		0.952	0.6211	0.35	0.17581		1	0.5605	0.35	0.05219		0.6969
0.6312	0.4986	0.37	2.23082		0.8081	0.4616	0.37	1.33537		0.8023	0.5974	0.37	1.09768		0.8918	0.4287	0.8918	0.4287		0.9249	0.4893	0.37	0.49423						0.9659	0.6387	0.37	0.03963		0.8909	0.5119	0.37	0.23428		0.9108	0.5902	0.37	0.21097		0.8416	0.5289	0.37	0.05219		0.8178
0.958	0.4608	0.39	2.34265		0.7561	0.4142	0.39	1.72695		0.637	0.4521	0.39	1.02031		0.8482	0.3915	0.8482	0.3915		0.9018	0.4203	0.39	0.52922						0.9393	0.6936	0.39	0.05944		1	0.5273	0.39	0.16219		0.8197	0.6411	0.39	0.49226		0.7669	0.6186	0.39	0.15658		0.758
0.7889	0.4998	0.41	2.76129		0.7328	0.3372	0.41	1.76711		0.6608	0.4899	0.41	1.32012		0.9203	0.3582	0.9203	0.3582		0.8948	0.4824	0.41	0.54234						0.9904	0.6698	0.41	0.15851		0.9294	0.4358	0.41	0.16219		0.7921	0.6052	0.41	0.59775		0.8556	0.516	0.41	0		0.7958
0.5665	0.525	0.43	3.12258		0.7788	0.4711	0.43	2.19634		0.5657	0.343	0.43	1.55706		0.8509	0.3805	0.8509	0.3805		1	0.4563	0.43	0.64293						1	0.6636	0.43	0.09907		0.83	0.4907	0.43	0.14417		1	0.6566	0.43	0.59775		0.9195	0.4191	0.43	0.10438		0.7039
0.9523	0.2746	0.45	3.481		0.7234	0.3851	0.45	2.47496		0.7379	0.5195	0.45	1.63443		0.8741	0.4366	0.8741	0.4366		0.8688	0.471	0.45	0.74353						1	0.6285	0.45	0.1387		1	0.5352	0.45	0.23428		0.8869	0.6512	0.45	0.98453		0.7767	0.4414	0.45	0.41754		0.7732
0.3724	0.4556	0.47	4.06308		0.8212	0.3302	0.47	2.70338		0.735	0.5222	0.47	2.09381		0.8572	0.4547	0.8572	0.4547		0.945	0.3556	0.47	0.99283						0.9456	0.5383	0.47	0.07926		0.8818	0.5706	0.47	0.19823		0.936	0.5753	0.47	1.12518		0.807	0.5273	0.47	0.36534		0.9137
0.5261	0.5191	0.49	4.34409		0.724	0.2802	0.49	3.04476		0.533	0.5582	0.49	2.11315		0.7507	0.4008	0.7507	0.4008		0.7813	0.4648	0.49	0.86162						0.98	0.6199	0.49	0.07926		1	0.5884	0.49	0.18021		0.9319	0.6441	0.49	1.40647		0.92	0.4151	0.49	0.46973		0.8689
0.6256	0.4784	0.51	4.519		0.4748	0.2456	0.51	3.43382		0.6689	0.4387	0.51	2.44681		0.851	0.4627	0.851	0.4627		0.9214	0.5027	0.51	0.98408						0.9826	0.6447	0.51	0.23777		0.8954	0.5198	0.51	0.2523		0.9336	0.6883	0.51	1.37131		0.7845	0.4951	0.51	0.57411		0.8019
0.6583	0.4601	0.53	4.72832		0.7986	0.3533	0.53	3.7526		0.6718	0.4646	0.53	2.8675		0.9142	0.4018	0.9142	0.4018		0.9025	0.4481	0.53	1.27274						1	0.5632	0.53	0.31702		0.9919	0.4923	0.53	0.27032		0.9303	0.6399	0.53	1.68776		0.9109	0.4378	0.53	1.04384		0.8697
0.5718	0.6128	0.55	4.75125		0.8144	0.4757	0.55	4.01114		0.7097	0.2915	0.55	2.82398		0.8323	0.4048	0.8323	0.4048		0.8686	0.384	0.55	1.29899						0.99	0.5521	0.55	0.39628		0.9918	0.6093	0.55	0.27032		0.9873	0.5853	0.55	1.75809		0.9073	0.422	0.55	0.78288		0.9611
0.6086	0.4202	0.57	4.77133		0.9976	0.3214	0.57	4.34499		0.6721	0.5246	0.57	3.2882		0.848	0.4879	0.848	0.4879		0.9325	0.4522	0.57	1.56141						0.9485	0.6519	0.57	0.47553		0.8962	0.5008	0.57	0.41449		1	0.6061	0.57	2.35584		0.833	0.5408	0.57	1.14823		0.7986
0.712	0.4241	0.59	4.69964		0.6955	0.4905	0.59	4.39268		0.6692	0.4862	0.59	3.30754		0.955	0.3981	0.955	0.3981		0.7193	0.4102	0.59	1.79759						1	0.6589	0.59	0.59441		0.9933	0.5419	0.59	0.46855		0.9249	0.6248	0.59	1.86357		1	0.54	0.59	1.09603		0.8801
0.8466	0.479	0.61	4.5362		0.6466	0.3926	0.61	4.47802		0.8171	0.5037	0.61	3.4381		0.7889	0.3338	0.7889	0.3338		0.7401	0.3354	0.61	2.03376						0.9824	0.633	0.61	0.65385		0.9368	0.6273	0.61	0.41449		0.8943	0.6033	0.61	2.32068		0.9842	0.4602	0.61	1.46138		0.8848
0.4672	0.3845	0.63	4.52473		0.7481	0.4561	0.63	4.59349		0.6762	0.5496	0.63	3.7911		0.9619	0.3716	0.9619	0.3716		0.8687	0.3206	0.63	2.02502						0.9607	0.5414	0.63	1.12938		0.9675	0.5395	0.63	0.66679		0.9293	0.6522	0.63	2.18003		0.9143	0.488	0.63	1.9833		0.8047
0.7569	0.3923	0.65	4.21219		0.6416	0.4548	0.65	4.46045		0.7068	0.5053	0.65	3.89265		0.8526	0.3618	0.8526	0.3618		0.8642	0.5096	0.65	2.30931						1	0.6276	0.65	1.08976		1	0.5055	0.65	0.97315		0.9276	0.6778	0.65	2.28551		0.9372	0.5157	0.65	1.72234		0.7541
0.7929	0.4408	0.67	3.87957		0.9381	0.4391	0.67	4.30985		0.7943	0.4838	0.67	3.83462		0.9829	0.3821	0.9829	0.3821		0.8821	0.4702	0.67	2.79916						0.9558	0.5928	0.67	1.66436		0.8841	0.5504	0.67	1.0993		0.9759	0.6359	0.67	2.391		1	0.433	0.67	2.45303		0.9633
0.7634	0.3787	0.69	3.37778		0.749	0.4354	0.69	3.95592		0.6467	0.4845	0.69	3.88781		0.8051	0.4715	0.8051	0.4715		0.9334	0.4302	0.69	2.78167						0.9564	0.5645	0.69	1.46622		1	0.5441	0.69	1.22545		0.9066	0.6615	0.69	2.63713		1	0.4178	0.69	1.9833		0.8593
0.5707	0.582	0.71	3.08244		0.8016	0.3576	0.71	3.91074		0.7813	0.5274	0.71	4.0764		0.7871	0.4808	0.7871	0.4808		0.8495	0.4163	0.71	3.06158						0.9577	0.5812	0.71	1.5851		0.9206	0.5863	0.71	1.91025		1	0.6078	0.71	2.07454		0.9419	0.5426	0.71	3.49687		0.8165
0.5629	0.4563	0.73	2.83011		0.8034	0.3888	0.73	3.64467		0.6118	0.4903	0.73	4.02805		0.7949	0.3971	0.7949	0.3971		0.9631	0.4097	0.73	3.19717						0.8903	0.6616	0.73	2.41728		0.9072	0.6	0.73	2.27068		0.8955	0.6643	0.73	2.391		0.6671	0.359	0.73	2.76618		0.8486
0.6455	0.6198	0.75	2.74409		0.7897	0.3244	0.75	3.4037		0.7882	0.3967	0.75	3.97969		0.9325	0.3982	0.9325	0.3982		0.9294	0.4295	0.75	3.57768						1	0.6197	0.75	2.71448		1	0.527	0.75	2.39683		1	0.5811	0.75	3.05907		0.86	0.4807	0.75	3.18372		0.8389
0.8727	0.4691	0.77	2.47168		0.5437	0.3635	0.77	3.21042		0.8561	0.4751	0.77	4.04739		0.8314	0.4675	0.8314	0.4675		0.8499	0.3708	0.77	4.18125						0.9631	0.5696	0.77	2.99188		0.8926	0.5382	0.77	3.00955		0.9117	0.6461	0.77	3.02391		0.8897	0.4451	0.77	3.18372		0.8161
0.6049	0.427	0.79	1.97563		0.5705	0.3713	0.79	3.01212		0.5781	0.61	0.79	3.89265		0.763	0.3746	0.763	0.3746		0.9644	0.4724	0.79	4.34745						0.9477	0.585	0.79	3.50703		0.9253	0.5133	0.79	3.83853		0.9528	0.6759	0.79	3.19972		0.914	0.4989	0.79	3.81002		0.7209
0.2576	0.3939	0.81	1.79211		0.6806	0.4467	0.81	2.87407		0.7588	0.6014	0.81	4.04739		0.9411	0.3017	0.9411	0.3017		0.9326	0.3669	0.81	4.89416						1	0.5561	0.81	4.1807		0.9263	0.5463	0.81	3.85655		0.965	0.6089	0.81	3.51617		0.8873	0.4761	0.81	5.32359		0.8006
0.4354	0.4908	0.83	1.63728		0.8749	0.4206	0.83	2.78119		0.7624	0.5058	0.83	3.90716		0.6815	0.4521	0.6815	0.4521		0.76	0.4275	0.83	5.45836						0.9655	0.6034	0.83	4.43828		0.9777	0.514	0.83	4.95585		1	0.6418	0.83	4.14909		0.833	0.4001	0.83	6.00209		0.9127
0.5291	0.3921	0.85	1.29319		0.6475	0.4061	0.85	2.608		0.8176	0.5499	0.85	3.84429		0.799	0.4429	0.799	0.4429		1	0.3764	0.85	6.20626						1	0.5629	0.85	5.03269		0.943	0.5599	0.85	4.97387		0.8751	0.6105	0.85	4.28973		0.9046	0.4828	0.85	5.37578		0.8135
0.5964	0.4952	0.87	1.29892		0.6995	0.4603	0.87	2.2616		0.7544	0.6378	0.87	3.63153		0.7783	0.4453	0.7783	0.4453		0.9854	0.4767	0.87	6.57365						0.962	0.6919	0.87	5.94413		1	0.5367	0.87	6.30744		0.9017	0.6018	0.87	5.13361		0.9305	0.5333	0.87	4.95825		0.6769
0.5381	0.402	0.89	1.17849		0.75	0.4879	0.89	2.13861		0.8768	0.2852	0.89	3.26886		0.8208	0.4877	0.8208	0.4877		0.9349	0.3398	0.89	6.97166						0.9807	0.5769	0.89	6.95463		0.882	0.4654	0.89	7.20851		0.8547	0.6245	0.89	6.39944		0.9628	0.5407	0.89	5.37578		0.6853
0.9479	0.4575	0.91	1.06953		0.8685	0.3833	0.91	1.73448		0.7221	0.5099	0.91	3.08511		0.748	0.4077	0.748	0.4077		0.9952	0.4262	0.91	6.57803						0.9618	0.6983	0.91	7.41034		0.9531	0.4902	0.91	8.72229		0.8666	0.6913	0.91	7.87623		0.877	0.4599	0.91	5.48017		0.6309
0.5115	0.4985	0.93	0.88602		0.8698	0.442	0.93	1.51108		1	0.4449	0.93	2.71277		0.8508	0.4773	0.8508	0.4773		0.9229	0.4775	0.93	5.89136						1	0.5004	0.93	10.3626		1	0.5086	0.93	9.83961		0.7787	0.6365	0.93	7.38397		0.8263	0.4635	0.93	7.98539		0.6537
0.5755	0.5301	0.95	0.80573		0.5422	0.4869	0.95	1.23999		0.9543	0.7202	0.95	2.11799		0.8747	0.387	0.8747	0.387		0.8874	0.5099	0.95	5.55896						0.9696	0.5842	0.95	10.9174		0.9837	0.4892	0.95	10.8848		0.9499	0.6479	0.95	7.70042		0.8255	0.5143	0.95	9.02923		0.8778
0.7464	0.4772	0.97	0.60789		0.9232	0.2979	0.97	0.97894		0.869	0.5534	0.97	2.12766		0.9115	0.4563	0.9115	0.4563		0.9	0.4738	0.97	4.19437						0.9881	0.5551	0.97	10.5805		0.9173	0.5145	0.97	10.2901		0.859	0.5907	0.97	6.61041		0.9331	0.4657	0.97	9.02923		0.7764
0.7543	0.4464	0.99	0.59068		0.7178	0.584	0.99	0.70785		1	0.6533	0.99	1.70696		0.9376	0.3516	0.9376	0.3516		0.8936	0.4997	0.99	3.30651						0.9907	0.6297	0.99	11.3929		0.9489	0.5089	0.99	10.8488		0.9338	0.667	0.99	5.20394		0.8814	0.6213	0.99	8.76827		0.8475
0.646	0.404				0.7038	0.4797				1	0.5438				0.8116	0.4404	0.8116	0.4404		1	0.4738								0.9702	0.5769				0.9874	0.544				0.9334	0.6473				0.896	0.633				0.8062
0.5985	0.5183				0.8083	0.4832				0.9011	0.4992				0.9955	0.4078	0.9955	0.4078		0.8279	0.4279								0.9335	0.5847				0.9136	0.5002				0.8868	0.6535				0.841	0.6156				0.6912
0.4374	0.4974				0.6946	0.5325				1	0.4473				0.8075	0.5116	0.8075	0.5116		0.8643	0.4797								0.9458	0.6071				0.9814	0.5301				0.9509	0.6079				0.832	0.598				0.7366
0.5869	0.4046				0.6773	0.4136				0.9765	0.4514				0.8673	0.4326	0.8673	0.4326		0.9407	0.4452								0.9411	0.625				1	0.4851				0.9276	0.6558				0.788	0.6611				0.8208
0.6431	0.45				0.7002	0.4553				0.8973	0.5854				1	0.4377	1	0.4377		0.9047	0.4315								1	0.5962				0.9693	0.5449				0.9397	0.6731				0.7908	0.6539				0.8433
0.5989	0.4806				0.768	0.5105				1	0.6549				0.9651	0.4014	0.9651	0.4014		1	0.4604								1	0.5734				0.9294	0.6006				0.8912	0.6678				0.8097	0.6211				0.8088
0.6469	0.5919				0.7043	0.4612				0.9811	0.5832				0.8083	0.3712	0.8083	0.3712		0.8903	0.4811								0.9872	0.6127				1	0.5191				0.9416	0.6531				0.7446	0.4621				0.7542
0.559	0.5403				0.8007	0.4949				0.9124	0.6253				0.876	0.4619	0.876	0.4619		0.9232	0.481								1	0.5336				0.941	0.5019				0.9339	0.6332				0.7647	0.6337				0.7629
0.729	0.5876				0.6256	0.4405				1	0.6536				0.8139	0.5028	0.8139	0.5028		0.8923	0.4707								1	0.6882				0.9463	0.5891				0.8917	0.5985				0.8659	0.6824				0.8259
0.4355	0.5112				0.7798	0.5239				1	0.7519				0.8433	0.5014	0.8433	0.5014		0.9786	0.4456								0.9729	0.6117				0.8936	0.5507				0.9961	0.6654				0.7405	0.5505				0.8937
0.7552	0.5706				0.7036	0.4134				1	0.5779				0.8818	0.3914	0.8818	0.3914		1	0.3794								0.9792	0.5824				1	0.5486				0.8755	0.5969				0.8684	0.6051				0.8718
0.6566	0.5326				0.8818	0.4562				0.9514	0.6866				0.7785	0.4509	0.7785	0.4509		0.9229	0.4535								0.9461	0.5806				0.9829	0.5514				0.9008	0.624				0.8159	0.7246				0.7562
0.2624	0.3923				0.8337	0.4338				1	0.5823				0.9083	0.3856	0.9083	0.3856		0.7937	0.4482								1	0.5855				1	0.5527				0.9761	0.6125				0.7898	0.5694				0.8251
0.7864	0.5737				0.7832	0.4445				0.8798	0.6613				0.8261	0.3794	0.8261	0.3794		0.8688	0.4881								0.9736	0.5847				0.9917	0.5937				0.9678	0.6242				0.8116	0.6813				0.814
0.8567	0.3934				0.7317	0.5452				0.8306	0.5939				0.9607	0.5552	0.9607	0.5552		1	0.4345								1	0.5393				1	0.5967				0.9437	0.6161				0.7947	0.7262				0.8598
0.5747	0.5826				0.6848	0.4761				0.8333	0.6463				0.925	0.3444	0.925	0.3444		0.8855	0.4714								1	0.57				0.9067	0.5309				0.9099	0.5877				0.8394	0.5794				0.9866
0.6143	0.5518				0.7483	0.4581				1	0.67				0.7865	0.522	0.7865	0.522		0.8622	0.4448								0.9531	0.7376				0.8902	0.6445				0.9848	0.5441				0.8853	0.6392				0.7649
0.7418	0.5189				0.6684	0.4192				0.977	0.6622				0.8268	0.5147	0.8268	0.5147		0.9928	0.5389								0.9832	0.5967				0.9354	0.5972				1	0.6128				0.6727	0.5413				0.7793
0.7676	0.5601				0.6475	0.533				0.8423	0.6021				0.8137	0.4485	0.8137	0.4485		0.987	0.5245								1	0.5827				0.9928	0.5152				0.9283	0.7079				0.7222	0.6154				0.787
0.8726	0.2384				0.6712	0.5782				1	0.5893				0.833	0.5262	0.833	0.5262		0.9158	0.5912								0.9178	0.5898				0.9784	0.541				0.9604	0.5254				0.8417	0.6386				0.9645
0.65	0.5463				0.8108	0.3916				1	0.6156				0.7878	0.4009	0.7878	0.4009		0.8897	0.5031								0.9092	0.6661				0.9547	0.5471				0.9999	0.5484				0.7973	0.6666				0.8251
0.6295	0.5748				0.74	0.5241				0.9133	0.541				0.907	0.4164	0.907	0.4164		0.9621	0.4962								1	0.529				1	0.5261				0.9763	0.6397				0.8217	0.6237				0.8702
0.7466	0.4477				0.7018	0.4903				1	0.6819				0.8519	0.4457	0.8519	0.4457		0.9548	0.5437								1	0.5457				0.9267	0.5522				0.9717	0.5395				0.8189	0.6704				0.8331
0.4579	0.5772				0.7396	0.5234				0.8946	0.5716				0.8065	0.388	0.8065	0.388		0.9797	0.6097								0.968	0.5695				0.8317	0.2936				0.9631	0.6101				0.7791	0.5366				0.8375
0.5246	0.5286				0.7214	0.5052				0.9651	0.681				0.8392	0.5342	0.8392	0.5342		0.9743	0.502								0.9859	0.5854				0.842	0.4553				0.8867	0.6007				0.8228	0.7653				0.7152
0.8186	0.4294				0.8164	0.5147				0.8596	0.6753				0.8868	0.3596	0.8868	0.3596		0.9482	0.546								1	0.5694				0.8094	0.6258				0.9524	0.6626				0.7795	0.6414				0.8799
0.896	0.3595				0.7504	0.4758				0.9888	0.5555				0.7877	0.4945	0.7877	0.4945		0.9967	0.5474								0.9207	0.5662				0.8268	0.5486				1	0.5709				0.7889	0.6076				0.7997
0.5059	0.5969				0.8456	0.5202				0.8357	0.5248				1	0.4686	1	0.4686		0.9431	0.5099								0.9956	0.48				0.9028	0.4482				0.9324	0.5826				0.8157	0.6757				0.8294
0.8396	0.4746				0.6806	0.498				0.8569	0.6222				0.7999	0.5368	0.7999	0.5368		0.9019	0.5334								1	0.5982				0.7841	0.6015				0.9561	0.5972				0.8383	0.6794				0.7687
0.6572	0.5183				0.7278	0.531				0.9762	0.6544				0.8841	0.4211	0.8841	0.4211		0.9765	0.5313								0.987	0.5748				0.8515	0.5363				0.9357	0.5333				0.7751	0.6659				0.8471
0.6457	0.506				0.7176	0.6243				0.9563	0.6662				0.9039	0.4646	0.9039	0.4646		0.9481	0.4989								1	0.6027				0.8308	0.5429				0.9687	0.6583				0.825	0.7392				0.8069
0.7335	0.5608				0.7401	0.5522				0.9515	0.651				0.9092	0.4613	0.9092	0.4613		0.9699	0.5723								1	0.5587				0.8687	0.6231				0.9344	0.5852				0.8712	0.6509				0.8
0.696	0.4534				0.6534	0.5304				0.7547	0.7236				0.8692	0.4463	0.8692	0.4463		0.9758	0.5389								0.9242	0.4859				0.6679	0.3549				1	0.617				0.788	0.6393				0.8188
0.4363	0.5039				0.6933	0.5195				0.8582	0.7409				0.9138	0.3518	0.9138	0.3518		1	0.4112								0.9431	0.5703				0.8795	0.5353				0.9256	0.598				0.8139	0.5811				0.8793
0.4436	0.3946				0.7302	0.5139				1	0.5801				0.9075	0.49	0.9075	0.49		1	0.4857								0.9764	0.6915				0.8399	0.2789				1	0.676				0.7168	0.6657				0.8999
0.6734	0.6192				0.7878	0.4891				0.9181	0.5694				0.9477	0.4587	0.9477	0.4587		0.999	0.463								0.9863	0.6378				0.8869	0.3098				0.9876	0.6237				0.7058	0.5981				0.829
0.6751	0.6159				0.7113	0.4568				0.9848	0.6358				0.8788	0.4452	0.8788	0.4452		0.8642	0.4916								0.9201	0.6829				0.8066	0.6614				0.8748	0.6121				0.8176	0.7038				0.7052
0.5754	0.5599				0.7598	0.4282				0.9074	0.6633				0.893	0.4738	0.893	0.4738		0.8971	0.5878								0.9759	0.6687				0.865	0.6669				0.9829	0.5671				0.8315	0.7127				0.8061
0.4124	0.428				0.7719	0.6196				0.9012	0.6592				0.9416	0.4905	0.9416	0.4905		0.9626	0.5437								1	0.7375				0.7951	0.5293				0.9837	0.5766				0.711	0.6757				0.7048
0.728	0.5334				0.6292	0.5233				0.8821	0.6985				0.9352	0.3897	0.9352	0.3897		0.9896	0.4916								0.9949	0.6399				0.8772	0.5544				0.9232	0.6079				0.8372	0.6886				0.7232
0.5839	0.4656				0.6569	0.5109				1	0.8157				0.8898	0.3742	0.8898	0.3742		0.977	0.5139								0.9825	0.7095				0.8433	0.5223				0.9856	0.6428				0.8369	0.5483				0.7555
0.7267	0.5833				0.8894	0.5348				0.9446	0.8005				0.8518	0.4473	0.8518	0.4473		0.8879	0.5197								0.9976	0.6549				0.7181	0.5936				1	0.5772				0.8167	0.5559				0.7583
0.6288	0.6046				0.7263	0.581				0.9373	0.7025				1	0.5126	1	0.5126		0.9381	0.5332								0.991	0.5581				0.8196	0.4071				1	0.6106				0.8281	0.5928				0.6491
0.7467	0.4397				0.7289	0.4316				0.8969	0.6687				0.9192	0.4884	0.9192	0.4884		0.9064	0.4585								0.976	0.6648				0.8352	0.2932				0.9585	0.6603				0.7537	0.7011				0.7815
0.7463	0.4901				0.7649	0.4995				1	0.5594				0.766	0.3941	0.766	0.3941		1	0.4593								0.9985	0.6832				0.7827	0.5446				0.8451	0.6128				0.8218	0.7188				0.7431
0.9678	0.3671				0.497	0.2795				0.8732	0.6245				0.7411	0.4337	0.7411	0.4337		0.9721	0.5683								1	0.6506				0.9035	0.5896				1	0.5183				0.7405	0.6111				0.8026
0.5247	0.5464				0.7497	0.6115				0.7484	0.5805				0.8868	0.3955	0.8868	0.3955		0.9721	0.5583								0.9704	0.672				0.9277	0.5214				0.8802	0.6143				0.8599	0.6354				0.8705
0.5143	0.6164				0.8057	0.5554				0.9778	0.7799				0.8267	0.506	0.8267	0.506		0.8596	0.2376								0.9811	0.7477				1	0.5339				0.9692	0.5005				0.8156	0.6258				0.9085
0.649	0.6055				0.6275	0.1191				0.9017	0.6018				0.9197	0.4344	0.9197	0.4344		0.8454	0.2174								0.9981	0.5456				0.8011	0.5382				1	0.5601				0.8532	0.5759				0.9293
0.7001	0.5183				0.5108	0.4223				0.9697	0.6044				0.8194	0.5381	0.8194	0.5381		0.7769	0.3043								1	0.6839				0.7559	0.3253				0.9481	0.6027				0.8198	0.6258				0.7414
0.8227	0.4965				0.5743	0.3146				0.931	0.6209				0.9269	0.3921	0.9269	0.3921		0.7736	0.4355								0.9815	0.7049				1	0.3743				0.8048	0.6301				0.8515	0.4885				0.9586
0.8743	0.3248				0.6615	0.2539				0.9262	0.6413				0.4333	0.4457	0.4333	0.4457		0.7564	0.3426								0.9865	0.6822				0.7994	0.4986				0.98	0.5433				0.785	0.6421				0.8451
0.7131	0.3866				0.578	0.3047				0.9212	0.7166				0.6638	0.5881	0.6638	0.5881		0.6576	0.3194								0.9488	0.7651				0.8415	0.4426				0.9614	0.5864				0.8458	0.7626				1
0.7146	0.4447				0.5962	0.3329				0.9054	0.6483				0.8689	0.3982	0.8689	0.3982		0.8825	0.4459								1	0.6557				0.8946	0.4712				0.926	0.6227				0.7905	0.6662				0.9505
0.5768	0.3943				0.6453	0.3878				0.9967	0.6713				0.7283	0.4443	0.7283	0.4443		0.932	0.381								1	0.7341				0.8499	0.5014				0.9088	0.5946				0.8862	0.6444				1
0.5708	0.3638				0.5593	0.4634				0.8586	0.7176				0.7126	0.5433	0.7126	0.5433		0.8828	0.3818								1	0.7244				0.9184	0.4045				1	0.5883				0.7894	0.5827				0.8587
0.682	0.3001				0.7229	0.3736				0.7936	0.5632				0.6522	0.5125	0.6522	0.5125		0.8022	0.4446								0.989	0.5541				0.8102	0.5957				0.9139	0.598				0.9094	0.6525				0.969
0.6089	0.3771				0.4831	0.3817				1	0.5921				0.9142	0.464	0.9142	0.464		0.8546	0.4684								0.9559	0.7205				0.8829	0.5144				0.9937	0.5238				0.7717	0.5908				0.8686
0.5402	0.4661				0.4586	0.4803				0.9248	0.6953				0.924	0.5262	0.924	0.5262		0.6729	0.3059								0.9793	0.5665				0.8968	0.5239				0.8507	0.5267				0.9075	0.5934				1
0.5972	0.5231				0.7359	0.4364				0.8392	0.7245				0.895	0.5235	0.895	0.5235		0.963	0.3836								0.9725	0.6787				0.8271	0.5474				1	0.5811				0.847	0.7103				1
0.6958	0.4322				0.5263	0.4684				1	0.6647				0.8934	0.5026	0.8934	0.5026		0.8979	0.4474								1	0.5714				0.8472	0.4697				0.9073	0.5554				0.8563	0.6386				0.9195
0.5657	0.3981				0.6862	0.3348				1	0.6737				0.9225	0.5022	0.9225	0.5022		1	0.4106								0.982	0.6045				0.9106	0.5153				0.9185	0.5678				0.7493	0.8437				0.9785
0.7017	0.4829				0.4183	0.4354				0.9965	0.6206				0.95	0.5078	0.95	0.5078		0.8122	0.4038								1	0.6914				0.7096	0.4993				1	0.5615				0.4903	0.7065				0.9553
0.6441	0.3978				0.5572	0.3267				1	0.6432				0.9818	0.5401	0.9818	0.5401		0.8261	0.3958								0.9703	0.7129				0.875	0.6584				0.9706	0.5597				0.5245	0.6535				0.8088
0.5668	0.482				0.7076	0.4336				0.9152	0.7372				0.8754	0.5881	0.8754	0.5881		0.8043	0.3463								0.9806	0.5882				0.8627	0.5141				0.9317	0.5146				0.6057	0.7396				0.9573
0.5047	0.3573				0.6125	0.4125				0.8309	0.6975				0.9532	0.5239	0.9532	0.5239		1	0.3775								1	0.5765				0.8307	0.4905				0.9658	0.6124				0.9034	0.3478				0.9297
0.5862	0.4114				0.5665	0.3519				0.8783	0.6854				0.8503	0.5769	0.8503	0.5769		0.6578	0.4165								0.9778	0.6527				0.825	0.5832				1	0.597				1	0.278				0.9533
0.5875	0.4349				0.4126	0.2616				0.9777	0.6311				0.9367	0.5788	0.9367	0.5788		0.8328	0.3528								1	0.6814				0.9528	0.439				0.8924	0.5634				0.8062	0.4199				0.8704
0.6406	0.4264				0.5776	0.3332				0.8856	0.6939				0.833	0.5839	0.833	0.5839		0.8136	0.4557								0.9818	0.7528				0.7177	0.4728				0.9268	0.6694				1	0.2342				0.8737
0.6333	0.4252				0.5928	0.4104				0.9234	0.6252				0.8625	0.5883	0.8625	0.5883		0.6469	0.4219								0.9401	0.6266				0.9335	0.5081				0.9097	0.5736				1	0.3294				0.9662
0.6449	0.4849				0.4619	0.355				0.8666	0.636				0.8464	0.5635	0.8464	0.5635		0.8426	0.4629								0.9971	0.6237				0.8914	0.5122				0.9465	0.6022				1	0.3073				1
0.6673	0.4441				0.5158	0.3784				0.9405	0.7512				0.8606	0.6709	0.8606	0.6709		0.7595	0.3444								0.9551	0.695				0.9058	0.6479				0.9421	0.6042				1	0.2868				0.9156
0.4946	0.4236				0.6436	0.4024				0.9259	0.7159				0.8581	0.5681	0.8581	0.5681		1	0.2896								0.9264	0.6674				0.8645	0.6292				0.9673	0.6171				1	0.3382				1
0.6058	0.3704				0.6474	0.4918				0.8767	0.7227				0.9004	0.5829	0.9004	0.5829		0.8377	0.3097								0.9842	0.6446				0.8441	0.5276				0.9319	0.6343				0.8593	0.2914				0.949
0.5902	0.4615				0.5731	0.4808				0.9648	0.7357				0.8425	0.6789	0.8425	0.6789		0.696	0.4202								0.9786	0.6211				0.8237	0.5501				0.8997	0.5611				0.9532	0.3055				1
0.5799	0.3759				0.7045	0.4094				1	0.7271				0.93	0.5696	0.93	0.5696		0.9222	0.4011								0.9351	0.6854				0.8903	0.5207				0.885	0.5418				1	0.2784				0.9458
0.7123	0.4809				0.4811	0.3692				1	0.7047				0.9099	0.5978	0.9099	0.5978		0.7251	0.4304								0.9858	0.7591				0.8394	0.5267				0.9593	0.5684				1	0.3625				0.9617
0.5649	0.4539				0.5807	0.4042				0.9964	0.6361				0.872	0.5795	0.872	0.5795		0.7302	0.5393								1	0.1362				0.8857	0.5787				0.8816	0.6038				0.838	0.4241				0.9728
0.7402	0.5167				0.4556	0.5434				0.8818	0.7213				0.9357	0.6374	0.9357	0.6374		0.8918	0.463								0.8379	0.2964				0.9132	0.5595				0.9174	0.5851				0.7907	0.2975				0.9903
0.5624	0.446				0.8404	0.336				0.8532	0.6833				0.8929	0.6735	0.8929	0.6735		0.9388	0.3911								0.8452	0.2605				0.8716	0.5768				0.9498	0.6333				1	0.3263				0.9865
0.6576	0.4584				0.5617	0.451				1	0.7032				0.9535	0.6165	0.9535	0.6165		0.7081	0.5037								0.7866	0.1689				0.9744	0.4185				0.8966	0.5471				0.9375	0.3756				0.957
0.6713	0.4629				0.6195	0.4736				1	0.7136				0.9078	0.5831	0.9078	0.5831		0.9048	0.5207								0.939	0.4057				0.9134	0.5864				1	0.5922				1	0.2088				0.8117
0.6524	0.4488				0.5423	0.4129				0.9381	0.7304				0.8621	0.6293	0.8621	0.6293		0.6025	0.4455								0.9729	0.3409				0.8767	0.5325				1	0.5335				0.9672	0.3299				0.9274
0.8188	0.3529				0.7084	0.4272				0.9113	0.6948				0.8726	0.6232	0.8726	0.6232		0.8421	0.4159								0.9074	0.4437				0.8562	0.5056				0.9297	0.586				0.9247	0.3505				0.939
0.6905	0.4615				0.4831	0.3879				0.8737	0.8642				0.9556	0.5961	0.9556	0.5961		0.8602	0.4005								1	0.2905				0.8584	0.5388				0.9325	0.673				0.9241	0.3538				0.9074
0.6318	0.4884				0.73	0.398				0.8475	0.7748				0.9353	0.5593	0.9353	0.5593		0.6666	0.4243								1	0.2954				0.9077	0.6032				1	0.5691				0.9786	0.3282				0.8613
0.7025	0.5071				0.6419	0.5377				0.9394	0.7912				0.895	0.6187	0.895	0.6187		0.7409	0.3758								1	0.374				0.7818	0.6765				0.9697	0.6363				0.9417	0.3398				0.8997
0.595	0.472				0.6053	0.4796				0.9702	0.7361				0.8754	0.7126	0.8754	0.7126		0.9154	0.4403								0.8284	0.3727				0.8889	0.5105				0.8841	0.5049				0.8895	0.4848				0.909
0.7045	0.5404				0.5003	0.3799				0.8707	0.7024				0.928	0.6012	0.928	0.6012		0.7027	0.4396								0.961	0.4447				0.9311	0.5768				1	0.582				0.7916	0.3491				0.9261
0.7076	0.5118				0.6353	0.4235				0.9779	0.6909				0.9174	0.6855	0.9174	0.6855		0.829	0.5259								1	0.4931				0.7694	0.5841				0.9227	0.5845				0.7205	0.2777				1
0.6016	0.4617				0.7008	0.4479				0.9195	0.7113				0.9112	0.664	0.9112	0.664		0.6773	0.3799								0.9023	0.375				0.8757	0.564				0.5081	0.3925				1	0.3121				1
0.5603	0.4416				0.6601	0.4862				1	0.7845				0.8872	0.6328	0.8872	0.6328		0.8652	0.6415								0.8777	0.3567				0.8412	0.6281				0.6558	0.4863				1	0.3723				1
0.734	0.4635				0.6569	0.4977				0.9126	0.7688				0.949	0.6007	0.949	0.6007		0.2186	0.8337								1	0.4428				0.8922	0.5582				0.5248	0.5119				0.9076	0.3565				0.9124
0.6479	0.5005				0.6309	0.4993				0.9374	0.7084				0.9252	0.5871	0.9252	0.5871		0.4387	0.3839								0.9558	0.38				0.8208	0.476				0.3719	0.3919				1	0.3002				1
0.7465	0.515				0.7785	0.4814				1	0.3916				0.8982	0.5993	0.8982	0.5993		0.8321	0.542								1	0.5792				0.9256	0.394				0.6175	0.5635				0.8922	0.4453				1
0.7079	0.4848				0.5631	0.54				1	0.4171				0.9311	0.6039	0.9311	0.6039		0.4653	0.3631								0.9258	0.5668				1	0.4277				0.5293	0.5331				0.9849	0.3464				0.9302
0.603	0.6247				0.7038	0.5052				0.991	0.3525				0.8133	0.6144	0.8133	0.6144		0.5227	0.4163								0.9985	0.4605				0.8926	0.4695				0.6889	0.4817				0.9266	0.3259				0.9182
0.6052	0.4144				0.7182	0.5553				1	0.4353				0.9255	0.5908	0.9255	0.5908		0.6979	0.5878								1	0.4431				1	0.4479				0.656	0.4812				0.8939	0.5181				1
0.8558	0.4367				0.6164	0.5309				1	0.3821				0.8788	0.607	0.8788	0.607		0.7309	0.5319								1	0.4755				0.9581	0.4888				0.5944	0.5782				0.828	0.3052				0.8544
0.6083	0.4957				0.657	0.5446				0.8782	0.4409				0.9508	0.5569	0.9508	0.5569		0.6235	0.5484								0.8819	0.443				0.98	0.4735				0.6175	0.498				0.961	0.272				0.9598
0.6112	0.5134				0.7163	0.4854				1	0.4736				0.8205	0.5883	0.8205	0.5883		0.7267	0.3042								0.8835	0.5088				0.9523	0.5199				0.6401	0.5595				0.8958	0.3648				1
0.7684	0.5132				0.623	0.4444				1	0.4056				0.9137	0.5906	0.9137	0.5906		0.6818	0.5683								1	0.5151				1	0.3699				0.4632	0.4741				0.7359	0.3465				0.9533
0.7186	0.4879				0.6037	0.5038				0.7909	0.5671				0.8916	0.6607	0.8916	0.6607		0.7171	0.5913								0.9449	0.4618				0.9662	0.4441				0.6233	0.4789				0.9422	0.3556				0.9535
0.5252	0.4314				0.6147	0.3981				0.8776	0.5043				0.9027	0.6179	0.9027	0.6179		0.9084	0.5855								0.9873	0.5523				0.985	0.4456				0.4084	0.3124				1	0.381				0.9556
0.6491	0.5328				0.5677	0.4832				0.9683	0.4536				0.8494	0.5938	0.8494	0.5938		0.6704	0.523								0.9799	0.4203				1	0.4589				0.4633	0.577				0.9509	0.4314				0.9908
0.5239	0.4846				0.6517	0.4943				0.7645	0.4413				0.8556	0.616	0.8556	0.616		0.7388	0.518								0.913	0.6243				1	0.5188				0.3528	0.5123				0.8763	0.4114				0.9288
0.6788	0.5099				0.7189	0.4792				0.8	0.4578				0.9438	0.5899	0.9438	0.5899		0.6148	0.4251								0.8871	0.4928				0.9207	0.5258				0.632	0.3679				0.9736	0.5027				0.9933
0.7711	0.5178				0.6239	0.5663				0.9218	0.545				0.7838	0.55	0.7838	0.55		0.7502	0.2564								0.858	0.4808				0.9761	0.3972				0.6672	0.5216				0.9647	0.3769				1
0.7931	0.4364				0.558	0.5684				1	0.5211				0.8162	0.6492	0.8162	0.6492		0.6846	0.4898								0.8975	0.6104				0.9626	0.5377				0.4251	0.3677				0.7951	0.4001				0.9625
0.7238	0.5806				0.5412	0.4421				0.8681	0.501				0.9938	0.5909	0.9938	0.5909		0.7574	0.6432								0.9452	0.5635				0.9749	0.4599				0.4892	0.3908				1	0.4797				0.9014
0.7228	0.523				0.6205	0.4826				0.8705	0.5737				1	0.5923	1	0.5923		0.7657	0.5968								0.9583	0.5047				0.9941	0.4654				0.3874	0.4122				0.9202	0.4296				0.9263
0.577	0.5313				0.6483	0.4119				0.8701	0.4976				0.8699	0.6171	0.8699	0.6171		0.7131	0.4985								0.9814	0.5323				0.9694	0.5112				0.7665	0.4537				1	0.3945				0.9111
0.6717	0.4964				0.566	0.5003				0.7535	0.5427				0.834	0.6235	0.834	0.6235		0.7085	0.5229								0.8532	0.5968				1	0.3931				0.6157	0.4474				0.8539	0.3957				0.9325
0.5982	0.484				0.5553	0.4925				1	0.3903				0.8472	0.6379	0.8472	0.6379		0.7364	0.5008								1	0.4567				0.9104	0.4783				0.6208	0.3737				1	0.2773				0.9712
0.5646	0.5039				0.6311	0.5144				0.881	0.4143				0.9684	0.5828	0.9684	0.5828		0.7298	0.5412								0.9515	0.5007				0.9035	0.4677				0.4709	0.5781				0.9295	0.3025				0.9255
0.5514	0.494				0.6028	0.4948				0.8546	0.4126				1	0.6479	1	0.6479		0.7508	0.4936								0.9397	0.5883				0.9246	0.4025				0.5723	0.4246				0.9638	0.4442				0.9879
0.6699	0.454				0.5755	0.5284				0.9793	0.4581				0.9106	0.6587	0.9106	0.6587		0.722	0.5522								0.9528	0.6602				1	0.4115				0.5832	0.3766				0.7905	0.4142				1
0.6952	0.5665				0.648	0.517				0.9175	0.4151				0.8879	0.6424	0.8879	0.6424		0.5761	0.5603								0.9316	0.5217				1	0.4896				0.4567	0.4311				0.8727	0.4297				0.9671
0.5042	0.4764				0.5819	0.505				0.9181	0.4857				0.8537	0.6869	0.8537	0.6869		0.7556	0.6042								1	0.5194				0.9309	0.4883				0.619	0.4421				0.97	0.4287				0.9369
0.6444	0.5367				0.6622	0.4779				0.8088	0.5157				0.9398	0.6399	0.9398	0.6399		0.6663	0.5028								1	0.493				1	0.4583				0.7133	0.4488				0.8536	0.406				0.9374
0.6086	0.4106				0.6138	0.5757				0.7693	0.583				0.9018	0.7106	0.9018	0.7106		0.7954	0.5879								0.9915	0.4837				0.9861	0.5022				0.5023	0.4058				1	0.4181				0.9646
0.705	0.4848				0.5925	0.5474				1	0.4653				0.8043	0.5433	0.8043	0.5433		0.7217	0.5599								0.9298	0.4698				1	0.475				0.3692	0.3894				0.8004	0.4239				1
0.7454	0.5143				0.7838	0.4924				0.9124	0.6171				0.9396	0.7021	0.9396	0.7021		0.7093	0.5482								0.8935	0.5716				0.9341	0.5522				0.5092	0.3798				0.9501	0.4363				0.8909
0.6876	0.4505				0.6839	0.4587				0.8251	0.5289				0.8355	0.6229	0.8355	0.6229		0.8081	0.6069								0.984	0.4809				0.9507	0.377				0.5708	0.4547				0.8281	0.3826				0.9309
0.6232	0.5235				0.6164	0.4819				0.9065	0.3869				0.8158	0.6218	0.8158	0.6218		0.7394	0.5349								0.9499	0.5089				0.8777	0.4268				0.4392	0.3632				0.8521	0.5123				0.9232
0.6718	0.4869				0.7417	0.4935				0.7813	0.4156				0.9205	0.6553	0.9205	0.6553		0.6951	0.6138								0.9274	0.4198				0.9021	0.3969				0.507	0.3654				0.8082	0.3753				0.8116
0.5775	0.4375				0.5707	0.5531				0.8098	0.5302				0.8396	0.6016	0.8396	0.6016		0.6653	0.6468								0.9122	0.5183				0.8897	0.4583				0.6186	0.3967				0.9589	0.5746				0.7658
0.6487	0.4598				0.4775	0.4701				0.6184	0.406				1	0.642	1	0.642		0.9091	0.6976								0.8792	0.4807				0.9513	0.3993				0.6876	0.4915				0.8666	0.5164				0.5327
0.5368	0.5124				0.7104	0.5689				0.8914	0.4903				0.9056	0.7083	0.9056	0.7083		0.9117	0.5864								0.936	0.5611				0.9725	0.4369				0.7612	0.3808				0.9135	0.3676				0.7137
0.6403	0.5104				0.5707	0.5193				0.8943	0.5058				0.9429	0.6488	0.9429	0.6488		0.9411	0.9084								1	0.447				0.9772	0.5174				0.5013	0.4678				0.9647	0.4523				0.7704
0.5925	0.5166				0.4811	0.5402				1	0.4187				0.9441	0.6105	0.9441	0.6105		0.8906	0.8155								0.9253	0.4955				0.9535	0.501				0.5564	0.3932				0.8869	0.4281				0.795
0.6226	0.5123				0.6435	0.5164				0.937	0.4877				0.807	0.6791	0.807	0.6791		0.9687	0.5391								0.9371	0.5194				0.9254	0.4979				0.5641	0.431				0.9275	0.3436				0.6986
0.5514	0.4828				0.6382	0.5937				0.8058	0.3689				0.914	0.6652	0.914	0.6652		0.9357	0.461								0.8581	0.4743				0.9553	0.4386				0.5609	0.4107				0.9213	0.4236				0.9007
0.6457	0.5284				0.5606	0.5617				0.998	0.5314				0.9171	0.5943	0.9171	0.5943		0.8899	0.4854								0.8537	0.5012				0.9912	0.4081				0.5402	0.4733				0.8972	0.3249				0.7531
0.6541	0.4508				0.6655	0.5734				1	0.4579				0.862	0.6069	0.862	0.6069		0.8778	0.692								0.9358	0.4958				0.973	0.3771				0.6425	0.3734				0.8892	0.5269				0.7026
0.6841	0.4322				0.6739	0.5119				0.9702	0.437				0.8934	0.5823	0.8934	0.5823		0.8255	0.6042								0.9193	0.5229				0.9212	0.453				0.6177	0.4428				0.9202	0.4646				0.8552
0.6267	0.4759				0.5589	0.5366				0.8551	0.364				0.8414	0.6018	0.8414	0.6018		0.8783	0.754								1	0.487				0.874	0.359				0.3256	0.5659				0.9704	0.3682				0.769
0.658	0.4987				0.5146	0.4913				0.9167	0.4973				0.868	0.6157	0.868	0.6157		0.8847	0.5961								1	0.5149				1	0.4452				0.5842	0.4224				0.8491	0.4715				0.7496
0.5865	0.468				0.5976	0.5772				0.7539	0.4487				0.8877	0.7219	0.8877	0.7219		0.8807	0.7075								0.9512	0.4937				0.8395	0.416				0.6407	0.4674				1	0.5105				0.6435
0.7145	0.4937				0.5118	0.5426				0.7745	0.4086				0.8634	0.682	0.8634	0.682		0.8652	0.6667								0.8625	0.4716				0.9559	0.4514				0.5897	0.4443				0.8616	0.4111				0.6814
0.629	0.5464				0.6019	0.5608				0.8613	0.4741				0.8606	0.632	0.8606	0.632		0.8236	0.6603								0.8765	0.4605				0.9654	0.4186				0.6075	0.4515				0.8789	0.4053				0.8131
0.6251	0.5196				0.6328	0.6328				0.757	0.48				0.9015	0.6808	0.9015	0.6808		0.8984	0.7839								0.9111	0.5007				0.912	0.5256				0.6643	0.4848				0.8992	0.3573				0.7695
0.6747	0.489				0.6051	0.5672				0.8328	0.4293				1	0.6424	1	0.6424		0.9799	0.73								0.9168	0.4555				1	0.4166				0.2622	0.3286				0.8409	0.5146				0.7446
0.5443	0.5111				0.6156	0.464				0.7989	0.5766				0.8459	0.7133	0.8459	0.7133		0.8978	0.7016								0.8963	0.4783				1	0.4684				0.6797	0.4914				0.889	0.4703				0.6679
0.636	0.5503				0.5626	0.5728				0.7683	0.4788				0.8867	0.5646	0.8867	0.5646		0.9508	0.7147								0.9413	0.4845				0.8326	0.4748				0.5393	0.4195				0.771	0.5497				0.8781
0.5825	0.4079				0.503	0.4873				0.7564	0.517				-0.3	0.0064	-0.3	0.0064		0.9187	0.808								1	0.4271				1	0.4724				0.5324	0.4075				0.6527	0.5013				0.7382
0.7002	0.5171				0.5653	0.5727				0.8046	0.5055				0.9611	0.3387	0.9611	0.3387		0.3683	0.4753								1	0.4683				0.9038	0.447				0.6074	0.4765				0.826	0.5318				0.8598
0.5332	0.5342				0.5701	0.527				1	0.4417				0.6025	0.3584	0.6025	0.3584		0.7637	0.4243								1	0.6771				0.9603	0.4552				0.6322	0.43				0.8187	0.4941				1
0.6358	0.5042				0.5396	0.1737				0.7883	0.5257				0.6144	0.4967	0.6144	0.4967		0.374	0.4621								0.1841	0.7415				0.9593	0.4173				0.685	0.4026				0.7689	0.4369				0.7615
0.604	0.5317				0.6247	0.2962				0.8584	0.4771				0.8016	0.3951	0.8016	0.3951		0.2322	0.4829								-0.139	0.489				0.8972	0.451				0.6166	0.5159				0.8197	0.4446				0.7362
0.8362	0.3978				0.475	0.2869				0.828	0.4473				0.6501	0.4463	0.6501	0.4463		0.3561	0.5002								1	0.3077				0.9319	0.4651				0.6847	0.3859				0.8554	0.4278				0.7412
0.5345	0.359				0.5703	0.3725				0.9842	0.3718				0.5998	0.3102	0.5998	0.3102		0.1176	0.3735								0.9939	0.4222				0.9358	0.4176				0.3915	0.5184				0.8067	0.5667				0.7985
0.9788	0.3637				0.717	0.2848				0.9492	0.3026				0.395	0.1282	0.395	0.1282		0.358	0.3048								1	0.2699				0.9321	0.4122				0.4364	0.3905				0.8782	0.5505				0.8261
0.8197	0.1928				0.6855	0.2937				0.7731	0.4099				0.7553	0.277	0.7553	0.277		0.4379	0.316								1	0.4509				0.883	0.4347				0.5837	0.4458				0.8275	0.3882				0.8362
0.6673	0.3739				0.4944	0.3627				0.8296	0.4952				0.4688	0.342	0.4688	0.342		0.541	0.37								1	0.545				0.8731	0.482				0.5722	0.4132				1	0.5343				0.8814
1	0.2401				0.6586	0.2489				0.9386	0.4343				0.6372	0.3505	0.6372	0.3505		0.4725	0.5653								0.9424	0.4537				0.8294	0.4991				0.5987	0.3808				1	0.6028				0.8055
0.7743	0.2462				0.6324	0.3459				0.716	0.5282				0.8382	0.2693	0.8382	0.2693		0.542	0.4769								0.9881	0.5515				0.9977	0.4575				0.6437	0.527				0.9788	0.5572				0.989
0.9588	0.2226				0.6768	0.3483				0.6428	0.5236				0.331	0.3629	0.331	0.3629		0.3779	0.5912								1	0.5348				0.9376	0.4591				0.6516	0.4199				0.9677	0.7604				0.6828
0.7125	0.3219				0.619	0.3197				0.8361	0.4755				0.7734	0.4348	0.7734	0.4348		-0.1118	0.4378								0.9554	0.1697				0.9147	0.5304				0.4349	0.3976				1	0.7587				0.5878
0.4793	0.2314				0.8149	0.2197				1	0.4368				-0.3	0.0922	-0.3	0.0922		0.4163	0.4419								1	0.517				0.9346	0.4361				0.6021	0.4038				1	0.5727				0.7507
0.6673	0.3959				0.7279	0.3428				0.8773	0.5172				0.6987	0.3351	0.6987	0.3351		0.3828	0.6078								1	0.5135				0.9509	0.4525				0.6239	0.4873				0.9193	0.6772				0.8695
0.7334	0.3253				0.5557	0.2788				0.82	0.4265				0.9201	0.3095	0.9201	0.3095		0.4399	0.6502								0.9712	0.3654				0.9907	0.4575				0.5292	0.4901				1	0.6863				0.9538
0.7397	0.2076				0.5871	0.382				0.7396	0.4939				0.0653	0.3354	0.0653	0.3354		0.3342	0.5611								1	0.2675				0.9151	0.5426				0.7442	0.4914				0.9746	0.6843				0.7486
0.7049	0.3742				0.6357	0.3127				0.7684	0.4672				0.0832	0.3119	0.0832	0.3119		0.4182	0.5201								1	0.4747				0.9684	0.4739				0.5747	0.5192				1	0.4803				0.638
0.4425	0.2894				0.6363	0.3423				1	0.4223				0.9254	0.4275	0.9254	0.4275		0.4513	0.5843								0.9989	0.3239				0.8799	0.4023				0.7334	0.2856				0.9779	0.6699				0.8234
0.6172	0.2514				0.7129	0.4226				0.9304	0.464				0.6121	0.3551	0.6121	0.3551		0.4692	0.6006								0.9728	0.5846				0.9424	0.4375				0.9535	0.4316				0.9692	0.6445				0.895
0.6444	0.2872				0.7015	0.3688				0.7267	0.5157				0.6939	0.2705	0.6939	0.2705		0.426	0.4905								1	0.4194				0.7986	0.9721				0.8731	0.3424				1	0.6384				0.7503
0.508	0.2171				0.7569	0.3967				0.8296	0.4709				0.6541	0.4067	0.6541	0.4067		0.4409	0.5891								0.9104	0.4334				-0.1673	1				0.9567	0.4015				0.9436	0.5443				0.9313
0.5982	0.436				0.6806	0.5754				0.8796	0.4634				0.7091	0.4369	0.7091	0.4369		0.3886	0.5781								1	0.4225				0.999	0.4086				1	0.3922				0.9784	0.5886				0.7065
0.7155	0.3415				0.499	0.4584				1	0.4366				0.4533	0.3953	0.4533	0.3953		0.3753	0.4842								1	0.3492				0.9411	0.3748				0.9666	0.3991				1	0.5573				0.7778
0.665	0.2985				0.5331	0.4877				0.6256	0.4694				0.6715	0.5331	0.6715	0.5331		0.5704	0.6225								1	0.4942				1	0.3749				1	0.3651				0.8669	0.4775				0.9981
0.6538	0.1561				0.3123	0.3438				0.7855	0.53				0.7486	0.4823	0.7486	0.4823		0.1124	0.3602								1	0.5053				1	0.5119				0.9585	0.4307				0.9021	0.5397				0.6875
0.3666	0.3288				0.6539	0.3692				0.9624	0.4277				0.8064	0.406	0.8064	0.406		0.2383	0.5389								0.9133	0.3893				0.9263	0.4536				0.9707	0.3626				0.936	0.6356				0.903
0.5086	0.2663				0.5864	0.4172				0.795	0.51				0.6907	0.3992	0.6907	0.3992		0.5251	0.5637								0.966	0.4753				0.9155	0.5066				0.9855	0.3809				0.9709	0.5836				0.9451
0.7224	0.2487				0.7685	0.4146				0.7401	0.5713				0.4347	0.4026	0.4347	0.4026		0.4868	0.5923								0.995	0.4521				1	0.435				0.9381	0.4252				0.9504	0.6589				0.9154
0.8197	0.2737				0.7385	0.4266				0.7538	0.4687				0.6855	0.3315	0.6855	0.3315		0.4543	0.5684								1	0.4539				0.9132	0.4416				0.9408	0.381				0.9836	0.6593				0.836
0.4934	0.307				0.6546	0.4683				0.942	0.4049				0.5889	0.4687	0.5889	0.4687		0.3729	0.4596								1	0.4673				0.9843	0.5123				1	0.454				0.8748	0.6776				0.6846
0.7167	0.335				0.6628	0.4333				0.7468	0.5267				0.7163	0.3106	0.7163	0.3106		0.3469	0.566								0.9337	0.4906				0.955	0.6231				0.8111	0.4503				1	0.6189				0.8766
0.5901	0.3129				0.725	0.379				0.7876	0.4382				0.6176	0.5611	0.6176	0.5611		0.5001	0.4888								1	0.5455				0.999	0.5279				1	0.3091				1	0.5321				0.7547
0.8372	0.2807				0.5842	0.3836				0.7852	0.467				0.3274	0.2662	0.3274	0.2662		0.3777	0.5323								0.9471	0.4761				0.9937	0.4943				0.9303	0.4406				0.9947	0.55				0.8329
0.5986	0.4504				0.6457	0.3913				0.9016	0.5291				0.4522	0.3672	0.4522	0.3672		0.5676	0.5032								0.9688	0.5334				1	0.5109				0.9118	0.3664				0.9396	0.6434				0.9332
0.6499	0.4734				0.6828	0.4965				0.7645	0.5364				0.5459	0.3885	0.5459	0.3885		0.4797	0.6066								1	0.4211				1	0.5062				1	0.3735				1	0.5848				0.7729
0.4859	0.4815				0.755	0.3232				0.8878	0.5143				0.5063	0.3805	0.5063	0.3805		0.5539	0.5057								1	0.4754				1	0.5299				0.8883	0.4078				0.9893	0.6509				0.7984
0.565	0.3434				0.4605	0.2574				0.8174	0.5064				0.6014	0.4262	0.6014	0.4262		0.5866	0.5204								0.9617	0.444				0.9439	0.5738				0.9632	0.3497				0.9586	0.5381				0.8843
0.653	0.3569				0.6262	0.4571				0.8496	0.4847				0.3834	0.3531	0.3834	0.3531		0.2083	0.3897								0.9705	0.5272				1	0.4405				1	0.4288				0.9434	0.5832				0.8731
0.6087	0.4282				0.502	0.4843				0.8675	0.5765				0.5949	0.5537	0.5949	0.5537		0.4965	0.5326								0.9473	0.4843				0.9415	0.5385				0.9872	0.4187				0.983	0.5658				0.7292
0.6206	0.3958				0.4638	0.4635				0.7445	0.5385				0.6942	0.4111	0.6942	0.4111		0.4583	0.5488								0.9733	0.446				0.9645	0.5076				0.9414	0.5148				1	0.6605				0.8714
0.6463	0.3927				0.4594	0.4481				0.8001	0.3892				0.8656	0.2565	0.8656	0.2565		0.5556	0.5612								1	0.505				0.9909	0.4644				1	0.4574				0.9214	0.4981				0.798
0.5579	0.4791				0.4708	0.4413				0.9417	0.4893				0.9221	0.4784	0.9221	0.4784		0.4573	0.5505								0.9503	0.53				1	0.4565				1	0.3922				0.9903	0.5969				0.9055
0.6985	0.3862				0.5525	0.4236				0.8365	0.5639				0.5531	0.5491	0.5531	0.5491		0.2547	0.5596								1	0.467				0.9312	0.3721				0.9678	0.4049				1	0.5831				0.1247
0.6395	0.3114				0.5552	0.4573				0.9746	0.4388				0.6412	0.5105	0.6412	0.5105		0.6087	0.6422								0.9308	0.5068				1	0.5062				0.9795	0.387				0.9079	0.7201				0.1363
0.6646	0.3811				0.7476	0.4051				0.7012	0.5152				0.5377	0.5562	0.5377	0.5562		0.4101	0.5844								0.9832	0.5282				0.9902	0.5313				0.9725	0.424				0.9568	0.4847				0.0205
0.7269	0.463				0.6903	0.3964				0.7217	0.3939				0.7051	0.4952	0.7051	0.4952		0.4072	0.6048								0.9355	0.3643				0.9151	0.409				0.9863	0.3703				0.9186	0.5416				0.6467
0.665	0.4326				0.5723	0.5114				0.8459	0.3946				0.6926	0.497	0.6926	0.497		0.448	0.4864								0.9421	0.531				0.9829	0.5883				1	0.4384				0.9775	0.6239				0.7551
0.6067	0.4595				0.5103	0.4284				0.1261	1				0.6199	0.5329	0.6199	0.5329		0.3829	0.5045								0.9817	0.4728				1	0.4481				1	0.3419				1	0.5158				0.6823
0.7116	0.4433				0.4739	0.3867				0.2568	0.9384				0.5254	0.4557	0.5254	0.4557		0.4305	0.5558								1	0.5187				1	0.4782				1	0.3525				0.9908	0.5756				0.6476
0.6542	0.4578				0.5143	0.4937				0.016	0.9515				0.6806	0.5176	0.6806	0.5176		0.4692	0.4529								0.9114	0.5257				0.9643	0.5576				0.9577	0.4903				1	0.5915				0.7235
0.533	0.4481				0.4914	0.4935				-0.1467	0.9642				0.6864	0.3874	0.6864	0.3874		0.2932	0.5311								0.955	0.4171				0.993	0.5383				1	0.4853				0.9999	0.529				0.9945
0.6288	0.4485				0.668	0.3928				0.6272	0.2056				0.3665	0.3324	0.3665	0.3324		0.5883	0.5718								0.893	0.539				1	0.571				0.9108	0.4568				1	0.5949				0.7081
0.733	0.4733				0.6244	0.3953				0.6749	0.4972				0.7671	0.4056	0.7671	0.4056		0.4079	0.6036								1	0.5165				1	0.4394				0.9923	0.4763				0.9351	0.6017				0.882
0.6516	0.4964				0.3894	0.4694				0.7589	0.4944				0.4483	0.4317	0.4483	0.4317		0.3353	0.5176								1	0.4831				1	0.5013				0.9104	0.4802				1	0.6222				0.4828
0.5797	0.3835				0.4424	0.4365				0.5446	0.4531				0.7036	0.4754	0.7036	0.4754		0.3126	0.4299								1	0.5235				0.9447	0.518				0.9125	0.3768				1	0.6611				0.4371
0.5211	0.3947				0.4294	0.4927				0.5741	0.4073				0.8197	0.447	0.8197	0.447		0.3794	0.5451								0.9727	0.5164				0.9697	0.5469				1	0.3995				1	0.5529				0.6697
0.6876	0.4439				0.6043	0.3996				0.4316	0.4486				0.6745	0.3895	0.6745	0.3895		0.5044	0.6174								0.9863	0.5311				1	0.4653				0.8751	0.532				0.9634	0.6359				0.587
0.6208	0.5651				0.5914	0.3952				0.539	0.4382				0.5713	0.5288	0.5713	0.5288		0.4358	0.4486								0.989	1				1	0.4858				0.9656	0.4556				0.9875	0.698				0.5664
0.6925	0.4532				0.6438	0.4189				0.4163	0.4373				0.5452	0.4303	0.5452	0.4303		0.5951	0.6576								0.1588	1				0.8952	0.4913				0.9277	0.4822				0.8692	0.5645				0.6452
0.5869	0.598				0.6176	0.3874				0.4994	0.5543				0.4356	0.4297	0.4356	0.4297		0.2652	0.5157								0.8681	0.4468				0.9267	0.5255				0.9126	0.4907				0.9352	0.5655				0.4764
0.6596	0.4256				0.6797	0.4276				0.7723	0.4987				0.7086	0.5341	0.7086	0.5341		0.4272	0.5674								0.8056	0.4483				1	0.4589				0.8684	0.4554				0.9846	0.4811				0.6369
0.6524	0.425				0.4941	0.4486				0.6753	0.552				0.6771	0.5664	0.6771	0.5664		0.5794	0.6396								0.8628	0.636				1	0.5092				0.9613	0.4561				0.9418	0.6325				0.5015
0.7509	0.4717				0.3998	0.4685				0.6326	0.5867				0.4862	0.4909	0.4862	0.4909		0.3564	0.4751								0.8937	0.3933				0.9473	0.4802				0.8713	0.4212				0.9222	0.6684				0.4985
0.6689	0.4587				0.4903	0.4616				0.633	0.4875				0.8167	0.4447	0.8167	0.4447		0.486	0.5366								0.8809	0.456				0.9878	0.5488				0.8818	0.4788				0.9685	0.5729				0.6179
0.7513	0.4557				-0.3	0.0111				0.8343	0.6008				0.8192	0.437	0.8192	0.437		0.6363	0.5479								0.9933	0.4251				0.9498	0.4772				0.8001	0.5625				0.9549	0.6375				0.6144
0.6776	0.4812				0.5751	0.2212				0.5371	0.5642				0.6274	0.3766	0.6274	0.3766		0.473	0.621								0.9166	0.4068				1	0.5708				0.9025	0.4299				0.9423	0.6479				0.6889
0.8063	0.4184				0.6573	0.2677				0.5142	0.5617				0.7966	0.3671	0.7966	0.3671		0.5332	0.528								0.9829	0.4357				1	0.4846				0.9906	0.4602				0.9801	0.6367				0.5488
0.5981	0.3966				0.5804	0.3671				0.4383	0.4055				0.6428	0.4808	0.6428	0.4808		0.326	0.5876								0.8718	0.4321				1	0.5439				0.975	0.4002				0.9505	0.6046				0.618
0.6341	0.4486				0.707	0.4033				0.5872	0.5811				0.3547	0.4235	0.3547	0.4235		0.5044	0.5885								0.9543	0.3672				0.9348	0.4858				1	0.4396				0.9879	0.5408				0.4303
0.6338	0.1739				0.5683	0.3178				0.6912	0.5768				0.7384	0.4345	0.7384	0.4345		0.3349	0.516								0.8122	0.4133				0.9587	0.4763				0.9579	0.4193				1	0.6254				0.5755
0.6848	0.5537				0.3949	0.2031				0.5267	0.572				0.6871	0.3539	0.6871	0.3539		0.6278	0.7142								0.9643	0.3518				1	0.4453				0.8621	0.4027				1	0.5869				0.5028
0.7246	0.3651				0.4309	0.3553				-0.0809	0.2394				0.6654	0.4739	0.6654	0.4739		0.7317	0.6374								0.8918	0.3798				0.8994	0.429				0.9319	0.4609				0.9974	0.5052				0.5633
0.6977	0.4675				0.8537	0.291				0.5453	0.6389				0.4471	0.3743	0.4471	0.3743		0.7577	0.6395								0.9274	0.4757				0.8382	0.5539				0.8756	0.4455				1	0.6278				0.6218
0.7302	0.4355				0.4124	0.2291				0.4292	0.6155				0.434	0.3759	0.434	0.3759		0.7433	0.6515								0.7984	0.4571				1	0.501				0.884	0.4584				0.9743	0.6358				0.602
0.8155	0.3481				0.4384	0.3567				0.4054	0.7032				0.457	0.5764	0.457	0.5764		0.9391	0.6192								0.9281	0.474				0.9845	0.5887				1	0.3819				1	0.5918				0.6272
0.6886	0.3926				0.7276	0.3624				0.4587	0.6645				0.729	0.5114	0.729	0.5114		1	0.5454								0.9022	0.4637				0.9003	0.4508				0.8933	0.4522				1	0.5207				0.4915
0.5399	0.5277				0.8563	0.3376				0.3478	0.5522				0.9209	0.4325	0.9209	0.4325		0.759	0.5271								0.9578	0.4191				0.8822	0.5522				1	0.4303				0.9944	0.6127				0.5884
0.8851	0.2779				0.7501	0.2815				0.4505	0.5722				0.6262	0.4506	0.6262	0.4506		0.9	0.4638								0.8129	0.4413				0.935	0.4136				1	0.4473				0.9554	0.6121				0.4876
0.541	0.2824				0.4902	0.302				0.5736	0.5726				0.6316	0.5226	0.6316	0.5226		0.6708	0.6743								0.9269	0.4294				0.9608	0.5253				0.906	0.4159				1	0.669				0.3663
0.7039	0.3227				0.6653	0.3466				0.4098	0.7869				0.5161	0.4987	0.5161	0.4987		0.753	0.6444								0.9007	0.4395				1	0.5604				0.9771	0.4575				1	0.5315				0.4878
0.8508	0.4364				0.7338	0.4016				0.586	0.4343				0.6461	0.5041	0.6461	0.5041		0.8164	0.5835								0.8886	0.4908				0.8933	0.5547				0.9001	0.4345				0.9138	0.6293				0.5244
0.679	0.4292				0.4711	0.4092				0.5515	0.4407				0.4841	0.4209	0.4841	0.4209		0.7234	0.5927								0.8728	0.4856				1	0.4257				0.9488	0.4751				1	0.7072				0.6228
0.6868	0.4866				0.706	0.3805				0.4966	0.475				0.7564	0.5341	0.7564	0.5341		0.7455	0.7251								0.9519	0.3725				0.9796	0.5408				0.9088	0.4652				0.9802	0.6308				0.6241
0.7526	0.5197				0.7598	0.3348				0.6181	0.3984				0.6442	0.4531	0.6442	0.4531		0.7806	0.6533								0.9083	0.5097				0.9542	0.5092				0.9181	0.4825				0.931	0.6611				0.6099
0.682	0.5603				0.528	0.3437				0.7012	0.404				0.6901	0.4885	0.6901	0.4885		0.6516	0.6857								0.9411	0.4689				0.9795	0.5101				1	0.3813				0.9813	0.5788				0.4466
0.6634	0.4606				0.4561	0.4183				0.7051	0.4573				0.7097	0.5128	0.7097	0.5128		0.8419	0.6369								0.9872	0.4927				1	0.4638				0.9375	0.4174				0.9989	0.6576				0.4864
0.6073	0.4342				0.5258	0.3763				0.69	0.582				0.5499	0.4495	0.5499	0.4495		0.8066	0.6481								0.9623	0.4378				0.9565	0.5636				1	0.4937				0.9684	0.606				0.6569
0.7457	0.4817				0.5292	0.3739				0.5558	0.4811				0.5829	0.5226	0.5829	0.5226		0.7298	0.6281								0.8125	0.4523				1	0.4535				0.9136	0.449				0.9612	0.5117				0.4617
0.6522	0.4025				0.4937	0.4187				0.525	0.5085				0.4698	0.5122	0.4698	0.5122		0.8573	0.5498								0.8275	0.439				1	0.5015				1	0.5927				0.9198	0.6732				0.4588
0.7765	0.4306				0.7234	0.4765				0.4928	0.4827				0.6314	0.2558	0.6314	0.2558		0.8018	0.6764								0.9713	0.5405				1	0.6003				0.1023	0.9936				0.939	0.5558				0.4882
0.6701	0.4485				0.6723	0.3919				0.9199	0.4769				0.6486	0.5832	0.6486	0.5832		0.7646	0.768								0.9019	0.5036				1	0.4934				0.8521	0.5114				0.8458	0.4278				0.5576
0.6505	0.5672				0.6195	0.3647				0.5233	0.4514				0.7746	0.4236	0.7746	0.4236		0.8238	0.6777								0.8976	0.4902				1	0.4683				0.7507	0.2816				0.6339	0.5835				0.482
0.7247	0.486				0.6089	0.3824				0.4603	0.5152				0.5895	0.5314	0.5895	0.5314		0.751	0.6802								0.9596	0.4312				0.8863	0.5777				0.97	0.5126				0.9803	0.5153				0.4721
0.7474	0.4913				0.6303	0.4743				0.5081	0.5762				0.5734	0.3744	0.5734	0.3744		0.7862	0.6668								0.9906	0.3956				0.9684	0.5463				0.9048	0.5347				0.7591	0.5329				0.6023
0.6959	0.4893				0.7623	0.3042				0.6127	0.518				0.6679	0.39	0.6679	0.39		0.6873	0.7156								0.9691	0.4808				0.9371	0.56				0.9846	0.4346				0.7074	0.5422				0.4586
0.6227	0.5552				0.7594	0.3755				0.6236	0.491				0.645	0.4317	0.645	0.4317		0.807	0.7352								1	0.439				1	0.4993				0.8041	0.4612				0.8329	0.6135				0.713
0.7006	0.3391				0.6982	0.3988				0.6008	0.4913				0.6344	0.5296	0.6344	0.5296		0.7847	0.7452								0.9811	0.4825				0.8936	0.5291				0.7539	0.4934				0.5023	0.4811				0.5173
0.7232	0.4246				0.5097	0.3342				0.6052	0.5004				0.7307	0.3161	0.7307	0.3161		0.8127	0.6712								0.8396	0.5624				0.9058	0.5101				0.8672	0.4599				0.8421	0.5967				0.5137
0.9065	0.3686				0.4128	0.4153				0.5065	0.5333				-0.2982	0.0202	-0.2982	0.0202		0.7652	0.7165								0.8246	0.5182				0.9577	0.5353				0.9541	0.4312				0.8208	0.487				0.6428
0.7884	0.4495				0.6054	0.4082				0.6587	0.5804				0.5839	0.2813	0.5839	0.2813		0.8687	0.7677								0.9099	0.4306				0.9667	0.4423				0.8374	0.4755				0.869	0.5655				0.6317
0.5835	0.3655				0.6777	0.4525				0.4919	0.4927				0.5865	0.4679	0.5865	0.4679		0.8932	0.7234								0.943	0.4584				0.9354	0.5406				0.9895	0.5823				0.8742	0.6267				0.6155
0.7679	0.5099				0.6033	0.4429				0.5631	0.5184				0.6136	0.4788	0.6136	0.4788		0.7452	0.6488								0.97	0.4775				0.9457	0.4315				0.9069	0.4997				0.796	0.5108				0.6005
0.5153	0.435				0.8682	0.3461				0.5212	0.5771				0.7544	0.3251	0.7544	0.3251		0.7535	0.6798								0.9234	0.4741				1	0.493				1	0.4993				0.8893	0.4684				0.5705
0.3996	0.6104				0.7094	0.4495				0.5501	0.5602				0.6939	0.3846	0.6939	0.3846		0.8076	0.6843								0.9135	0.4932				0.9643	0.5446				1	0.4614				0.8227	0.5706				0.5451
0.4634	0.4855				0.4686	0.3846				0.5817	0.5371				0.8619	0.3666	0.8619	0.3666		0.7863	0.7488								1	0.4511				0.8802	0.5072				0.9314	0.4907				0.7639	0.5086				0.5606
0.3882	0.4592				0.4953	0.4544				0.5152	0.4474				0.7358	0.3957	0.7358	0.3957		0.7696	0.665								0.8429	0.4328				1	0.3928				1	0.4565				0.835	0.4004				0.4653
0.5806	0.4935				0.6461	0.3415				0.5676	0.5219				0.7602	0.4038	0.7602	0.4038		0.8471	0.6756								1	0.3672				1	0.5591				0.801	0.4776				0.7912	0.6214				0.5861
0.4063	0.5773				0.9139	0.123				0.9856	0.4888				0.5454	0.3546	0.5454	0.3546		0.8311	0.742								0.8753	0.5359				0.9359	0.6267				0.9986	0.4095				0.8417	0.4894				1
0.4887	0.5513				0.9603	0.2497				1	0.4596				0.6508	0.523	0.6508	0.523		0.817	0.6943								0.9912	0.4489				0.9447	0.4768				0.9235	0.4593				0.8137	0.5477				0.883
0.5214	0.4898				0.9483	0.3128				0.63	0.6204				0.7275	0.4941	0.7275	0.4941		0.75	0.7452								0.9541	0.4669				1	0.5459				0.7865	0.5901				0.694	0.5601				0.8304
0.3536	0.5689				0.8811	0.2811				0.4695	0.5753				0.688	0.5185	0.688	0.5185		0.7923	0.7182								0.896	0.4828				0.9904	0.5218				0.9035	0.5159				0.7928	0.467				0.7768
0.6432	0.4611				0.6742	0.3084				0.5444	0.5091				0.743	0.4834	0.743	0.4834		0.8547	0.6813								0.9256	0.5265				1	0.5498				0.7625	0.4812				0.7813	0.5504				0.9494
0.3979	0.4404				0.5317	0.1881				0.5104	0.5106				0.5434	0.3288	0.5434	0.3288		0.7809	0.7762								0.9988	0.5444				0.9453	0.4529				0.9868	0.4598				0.9666	0.5095				1
0.413	0.5068				0.7976	0.1946				0.6089	0.6766				0.6638	0.3289	0.6638	0.3289		0.7767	0.7849								0.9337	0.5219				0.9527	0.471				0.8478	0.4937				0.8457	0.3883				0.9075
0.4163	0.4193				0.8625	0.3933				0.8489	0.4803				0.5246	0.2598	0.5246	0.2598		0.8007	0.6952								0.9132	0.4951				0.9614	0.5296				0.8337	0.6054				0.7815	0.4781				0.8779
0.3766	0.3946				0.8027	0.3152				0.5427	0.5412				0.6074	0.2965	0.6074	0.2965		0.7531	0.726								0.9213	0.546				1	0.527				0.875	0.4354				0.8103	0.5104				0.8482
0.452	0.636				0.777	0.4211				0.5301	0.6084				0.5061	0.2475	0.5061	0.2475		0.7711	0.7278								0.8172	0.6424				0.8829	0.58				1	0.446				0.8481	0.4412				1
0.2873	0.4956				0.9736	0.2836				0.4824	0.5851				0.6123	0.4059	0.6123	0.4059		0.8485	0.7243								0.8617	0.6881				0.9579	0.5233				0.8247	0.5016				0.8033	0.4658				0.9443
0.4892	0.5453				0.7842	0.4211				0.624	0.497				0.5978	0.3491	0.5978	0.3491		0.8494	0.78								0.9226	0.6707				0.9571	1				0.8276	0.4395				0.8056	0.5435				0.8236
0.5689	0.5436				0.8341	0.1887				0.5561	0.5991				0.6762	0.2831	0.6762	0.2831		0.8155	0.6541								0.9086	0.7647				-0.0123	1				0.8789	0.4804				0.8155	0.546				0.8785
0.5511	0.6182				0.7182	0.2787				0.5647	0.5919				0.657	0.2388	0.657	0.2388		0.8271	0.7595								0.9302	0.7064				-0.1673	1				0.8351	0.522				0.8929	0.5344				0.978
0.3375	0.4816				0.8344	0.4284				0.5534	0.5731				0.7114	0.3653	0.7114	0.3653		0.7994	0.7326								0.8615	0.6846				0.7727	0.3601				1	0.4613				0.7716	0.497				0.9804
0.3369	0.6134				0.852	0.317				0.5213	0.5388				0.6175	0.3263	0.6175	0.3263		0.8426	0.7195								0.8938	0.6812				0.9654	0.3596				0.8438	0.5092				0.7651	0.516				0.9454
0.2442	0.5722				0.6364	0.3362				0.633	0.5452				0.6477	0.406	0.6477	0.406		0.85	0.7263								0.8321	0.6339				0.7911	0.3575				0.8513	0.3946				0.6908	0.5402				0.9414
0.4557	0.6326				0.8608	0.3548				0.5526	0.5847				0.8207	0.3763	0.8207	0.3763		0.7901	0.69								0.8803	0.7056				0.8395	0.3569				0.9254	0.5007				0.8034	0.4668				0.9937
0.7994	0.554				0.5694	0.3776				0.7947	0.5322				0.6246	0.3559	0.6246	0.3559		0.8449	0.7415								0.8057	0.6322				0.926	0.4412				0.8295	0.492				0.8476	0.5205				0.9462
0.6401	0.5209				0.8144	0.3553				0.6115	0.4288				0.6543	0.4542	0.6543	0.4542		0.8221	0.8036								0.8944	0.7445				0.7508	0.4789				0.7798	0.3781				0.8319	0.5717				0.9992
0.4938	0.4856				0.5934	0.342				0.3871	0.5747				0.741	0.4869	0.741	0.4869		0.8369	0.7018								0.8552	0.6319				0.7747	0.4097				0.8467	0.4725				0.8854	0.6237				0.9014
0.3477	0.4658				0.7744	0.3804				0.6574	0.5968				0.6059	0.4938	0.6059	0.4938		0.7861	0.6693								0.8149	0.7555				0.7971	0.4174				0.8472	0.4357				0.7738	0.5883				0.9575
0.6458	0.5185				1	0.3581				0.5249	0.556				0.6777	0.6372	0.6777	0.6372		0.8181	0.7126								0.8845	0.6878				0.8715	0.3874				0.7552	0.4369				0.9336	0.6064				0.812
0.439	0.6548				0.629	0.3325				0.6018	0.5724				0.635	0.4886	0.635	0.4886		0.7422	0.6856								0.8052	0.6592				0.7148	0.5079				1	0.5005				0.7715	0.4429				0.9912
0.5839	0.3809				0.9972	0.3871				0.6231	0.5997				0.7155	0.5019	0.7155	0.5019		0.8327	0.5461								0.8376	0.668				0.7632	0.393				0.9515	0.3729				0.7675	0.3977				1
0.2874	0.4716				0.7834	0.288				0.6019	0.5728				0.6933	0.5052	0.6933	0.5052		0.8098	0.7103								0.8382	0.6429				0.5716	0.3976				0.9181	0.3237				0.8901	0.5195				0.7866
0.5127	0.5048				0.7252	0.4171				0.4788	0.635				0.6628	0.5682	0.6628	0.5682		0.7684	0.7153								0.8197	0.652				0.7409	0.4731				0.771	0.3444				0.7543	0.5464				0.9692
0.4076	0.5556				0.7726	0.3805				0.5975	0.6371				0.6462	0.5522	0.6462	0.5522		0.7538	0.7076								0.8596	0.6896				0.5983	0.5376				0.9924	0.2282				0.736	0.618				0.8387
0.4304	0.3657				1	0.372				0.7062	0.5204				0.6576	0.5527	0.6576	0.5527		0.7209	0.7128								0.9047	0.6477				0.8571	0.4845				0.9839	0.3153				0.8028	0.6015				1
0.5507	0.446				0.9221	0.3302				0.5766	0.5869				0.5653	0.4614	0.5653	0.4614		0.7593	0.7404								0.9275	0.744				0.7656	0.4878				0.9271	0.455				0.8411	0.4154				0.826
0.5186	0.7863				0.7581	0.3164				0.5381	0.5495				0.6237	0.5761	0.6237	0.5761		0.8307	0.7355								0.8921	0.7269				0.7107	0.5184				1	0.455				0.8411	0.5625				0.9324
0.4948	0.5167				0.8529	0.4023				0.5872	0.5604				0.633	0.5053	0.633	0.5053		0.7354	0.7499								0.8803	0.7269				0.5696	0.355				0.8479	0.4193				0.8673	0.5461				0.9482
0.6017	0.5008				0.8422	0.4803				0.5764	0.5649				0.7355	0.6448	0.7355	0.6448		0.753	0.7006								0.8939	0.7102				0.8536	0.4335				0.9647	0.5704				0.8797	0.6311				1
0.4337	0.5115				0.6445	0.3905				0.5939	0.5386				0.7742	0.5462	0.7742	0.5462		0.8063	0.7371								0.8845	0.6977				0.729	0.3539				0.7571	0.3834				0.7554	0.6713				0.9428
0.4475	0.5738				0.8803	0.4019				0.5176	0.5952				0.5921	0.4907	0.5921	0.4907		0.8293	0.7409								0.8606	0.7028				0.7759	0.5				1	0.4909				0.0504	0.9405				0.8093
0.4284	0.4815				0.8875	0.439				0.5205	0.5681				0.6004	0.9425	0.6004	0.9425		0.7685	0.7108								0.823	0.6249				0.7678	0.479				0.9919	0.4523				-0.1594	0.8745				0.9489
0.5411	0.635				0.7814	0.3693				0.5519	0.5891				0.5961	0.2786	0.5961	0.2786		0.7898	0.7365								0.6299	0.4074				0.9164	0.492				1	0.3787				0.9276	0.5999				0.892
0.485	0.6133				0.682	0.383				0.653	0.5601				0.7045	0.5857	0.7045	0.5857		0.7796	0.7149								0.6938	0.3467				0.6845	0.4149				0.8616	0.3763				1	0.5776				1
0.6681	0.665				0.9199	0.4379				0.6774	0.589				0.6747	0.642	0.6747	0.642		0.8108	0.696								-0.2315	0.1348				0.6535	0.4314				0.873	0.417				0.8766	0.6076				0.8372
0.4804	0.559				0.8636	0.3328				0.6251	0.5567				0.7177	0.5258	0.7177	0.5258		0.7332	0.7151								0.9059	0.1742				0.6505	0.4794				0.8184	0.4763				0.8624	0.6321				1
0.2719	0.5268				0.844	0.408				0.3495	0.2463				0.6471	0.6245	0.6471	0.6245		0.8133	0.7441								0.5468	0.371				0.7625	0.4265				0.8746	0.4818				0.9433	0.6104				0.8876
0.4663	0.4728				0.8978	0.395				0.2417	0.287				0.8009	0.4976	0.8009	0.4976		0.8341	0.7481								0.7427	0.4933				0.7417	0.5163				0.808	0.5245				1	0.6138				0.7772
0.2645	0.5079				0.8184	0.4855				0.4701	0.4071				0.5549	0.5748	0.5549	0.5748		0.7689	0.7193								0.669	0.4679				0.7485	0.4681				0.735	0.3754				0.8953	0.6115				1
0.1508	0.4834				0.7851	0.5007				1	0.3384				0.7413	0.5496	0.7413	0.5496		0.7885	0.6953								0.7495	0.3221				0.8236	0.4932				0.9656	0.4913				1	0.6894				0.9475
0.2577	0.3935				0.7046	0.4699				0.5755	0.3786				0.7619	0.685	0.7619	0.685		0.7865	0.7613								0.6621	0.4438				0.7904	0.4168				0.9959	0.4385				1	0.6504				1
0.6098	0.607				0.6631	0.4136				0.8198	0.387				0.5935	0.5052	0.5935	0.5052		0.7934	0.6976								0.7891	0.3655				0.7041	0.483				0.9364	0.3925				0.9472	0.6998				1
0.4183	0.5027				0.7966	0.4152				0.407	0.3863				0.6763	0.5745	0.6763	0.5745		0.8268	0.7186								0.8118	0.3725				0.6717	0.4299				0.9093	0.4351				0.9045	0.8826				0.9139
0.2208	0.5195				0.797	0.4444				1	0.3527				0.732	0.5456	0.732	0.5456		0.8072	0.6933								0.6831	0.4726				0.6865	0.4567				0.9125	0.4251				0.9597	0.6365				0.9096
0.5327	0.4046				0.8153	0.4673				0.6587	0.4733				0.7852	0.5235	0.7852	0.5235		0.8324	0.7014								0.7339	0.4013				0.7175	0.4712				0.9482	0.3768				0.9343	0.6248				0.8602
0.2919	0.5123				0.8745	0.34				0.75	0.405				0.6962	0.508	0.6962	0.508		0.789	0.7072								0.3352	0.1505				1	0.3382				0.9474	0.4304				0.9778	0.5065				1
0.3681	0.4205				0.833	0.3377				0.7531	0.4779				0.7108	0.5318	0.7108	0.5318		0.8253	0.718								0.6621	0.4184				0.7951	0.5337				0.92	0.4834				1	0.5982				1
0.5497	0.5334				0.8821	0.4339				0.533	0.4709				0.592	0.5121	0.592	0.5121		0.8265	0.7594								0.8483	0.4085				0.9251	0.4954				0.9417	0.5234				0.9285	0.6297				0.8277
0.5203	0.4613				0.8657	0.4646				0.5048	0.3387				0.6501	0.6396	0.6501	0.6396		0.8474	0.7396								0.6233	0.4854				0.8137	0.4413				0.7526	0.3849				0.9417	0.6393				0.9755
0.4608	0.3984				0.7963	0.4793				0.6396	0.3792				0.6291	0.5112	0.6291	0.5112		0.0491	0.1484								0.6915	0.4744				0.7641	0.4481				0.8442	0.304				1	0.6845				1
0.4449	0.5059				0.764	0.5078				0.6872	0.4781				0.6712	0.7059	0.6712	0.7059		0.8458	0.4065								1	0.2592				0.7454	0.4837				0.8174	0.4433				1	0.6472				0.7467
0.4303	0.5985				0.8144	0.4987				0.6868	0.4551				0.5941	0.5679	0.5941	0.5679		0.5603	0.2436								0.6189	0.3735				0.8383	0.3858				0.9325	0.4136				1	0.6618				0.8011
0.5101	0.6251				0.8452	0.4345				0.5231	0.4425				0.7034	0.5521	0.7034	0.5521		0.589	0.3224								0.7314	0.385				0.7516	0.4817				0.9348	0.4828				0.9426	0.6328				0.9218
0.3862	0.4436				0.8648	0.4705				0.6096	0.4785				0.6423	0.3719	0.6423	0.3719		0.7032	0.466								0.9946	0.4325				0.6998	0.4916				0.9629	0.3638				0.9705	0.6399				0.7301
0.5032	0.6057				0.7001	0.4475				0.449	0.4284				0.67	0.518	0.67	0.518		0.7374	0.4272								0.4504	0.3374				0.8855	0.4744				0.9299	0.3969				1	0.7549				0.8378
0.348	0.5303				0.8187	0.3694				0.6249	0.4584				0.6939	0.5186	0.6939	0.5186		-0.0528	0.2195								0.7951	0.3217				0.8069	0.4947				1	0.3792				1	0.6506				0.9335
0.4755	0.5258				0.8848	0.4001				0.5165	0.4925				0.8334	0.52	0.8334	0.52		0.4905	0.3382								0.6521	0.2571				0.7415	0.3633				0.9932	0.2949				1	0.5309				0.9536
0.3764	0.404				0.6828	0.4882				0.655	0.4622				0.6827	0.4159	0.6827	0.4159		0.5467	0.3785								0.8691	0.3561				0.9447	0.4741				0.9182	0.3979				0.9091	0.7181				0.8135
0.5591	0.5931				0.6803	0.5499				0.5018	0.4287				0.6671	0.6131	0.6671	0.6131		0.3237	0.281								0.6241	0.3358				0.7604	0.5023				0.9116	0.3447				1	0.6973				1
0.6725	0.5612				0.7393	0.4949				0.6829	0.4661				0.7589	0.4903	0.7589	0.4903		0.6153	0.3317								0.5507	0.2549				0.8031	0.44				0.8119	0.5363				0.9657	0.6242				1
0.5839	0.4153				0.7477	0.4216				0.744	0.5086				0.6556	0.664	0.6556	0.664		0.6908	0.3868								0.7449	0.3887				0.7431	0.485				0.8593	0.4107				0.9671	0.8013				1
0.5222	0.4915				0.8544	0.418				0.4764	0.568				0.6432	0.4064	0.6432	0.4064		0.8385	0.3559								0.5293	0.3615				0.7991	0.5287				0.8481	0.4233				0.9458	0.5658				1
0.6498	0.6224				0.8901	0.4044				0.6764	0.3929				0.6589	0.5127	0.6589	0.5127		0.5737	0.3114								0.6696	0.2632				0.7246	0.5173				0.9943	0.3678				0.8863	0.7531				1
0.4883	0.5578				0.8037	0.5744				0.5234	0.5066				0.6968	0.476	0.6968	0.476		0.7049	0.3561								0.9092	0.2732				0.7179	0.4874				1	0.6057				0.9786	0.7226				0.9707
0.0089	0.3108				0.787	0.357				-0.3	0.0978				0.694	0.5146	0.694	0.5146		0.7389	0.525								0.7304	0.3729				-0.0146	0.8689				-0.182	0.4158				1	0.6364				0.8177
0.3157	0.5493				0.8458	0.4784				0.6984	0.3916				0.6083	0.5557	0.6083	0.5557		0.6852	0.486								0.7789	0.4301				0.6507	0.4081				1	0.5057				0.9067	0.7982				1
0.3471	0.561				0.7906	0.4373				0.723	0.4067				0.6486	0.6331	0.6486	0.6331		0.7582	0.2727								0.8262	0.3182				0.849	0.4719				0.8652	0.5255				1	0.6003				0.8073
0.5778	0.5519				0.8106	0.4877				0.7597	0.4727				0.7167	0.6247	0.7167	0.6247		0.9807	0.4177								0.7261	0.5055				0.8869	0.3744				1	0.5784				0.924	0.8054				0.8179
0.5231	0.5789				0.8624	0.5023				0.6389	0.5152				0.6756	0.5639	0.6756	0.5639		0.6541	0.4314								1	0.3602				0.9776	0.4025				0.9016	0.4469				0.9531	0.6976				0.915
0.3832	0.4384				0.7641	0.4231				0.5794	0.3558				0.7656	0.713	0.7656	0.713		0.7252	0.418								0.6688	0.3475				0.8932	0.3782				1	0.3907				1	0.6582				0.835
0.5682	0.4582				0.8774	0.5509				0.9218	0.2816				0.578	0.5592	0.578	0.5592		0.8789	0.2799								0.84	0.3372				0.6438	0.3618				1	0.5085				0.9528	0.5407				0.8417
0.5228	0.4925				0.673	0.4677				0.6901	0.4245				0.7262	0.6686	0.7262	0.6686		0.8225	0.329								0.7897	0.4525				0.8861	0.3391				1	0.4567				0.9393	0.6103				0.9232
0.4726	0.5381				0.7846	0.4038				0.4925	0.5015				0.6006	0.7308	0.6006	0.7308		0.6161	0.4538								0.9141	0.3819				0.65	0.3277				1	0.5356				0.9709	0.6475				1
0.3757	0.5071				0.8112	0.5596				0.596	0.4739				0.6389	0.7469	0.6389	0.7469		0.6858	0.4454								1	0.1849				0.9672	0.4775				1	0.5565				0.9401	0.6963				1
0.4129	0.5851				0.824	0.4837				0.5713	0.3585				0.6317	0.6369	0.6317	0.6369		0.6814	0.3855								0.8374	0.3499				0.7147	0.3526				1	0.4921				0.9386	0.6249				1
0.623	0.518				0.7814	0.517				0.7014	0.5163				0.6655	0.4763	0.6655	0.4763		0.4576	0.2928								0.8717	0.4161				0.8257	0.4412				1	0.5875				1	0.7235				1
0.436	0.4803				0.8386	0.443				0.7021	0.4916				0.6866	0.5245	0.6866	0.5245		0.7197	0.2424								0.9019	0.3795				0.7588	0.3864				0.9614	0.5111				0.9639	0.5878				0.9973
0.3769	0.5191				0.7739	0.4812				0.738	0.6441				0.53	0.6387	0.53	0.6387		0.5503	0.4382								0.8358	0.479				0.9066	0.4152				1	0.4956				0.9173	0.6423				0.8303
0.5002	0.4554				0.7685	0.4376				0.8084	0.4902				0.6114	0.4823	0.6114	0.4823		0.5993	0.3635								0.9128	0.3583				0.8622	0.4492				1	0.3648				0.9767	0.5033				1
0.5642	0.4365				0.844	0.5571				0.6135	0.5698				0.6914	0.4594	0.6914	0.4594		0.7017	0.3513								0.8912	0.4239				0.697	0.6779				1	0.46				0.9444	0.5945				1
0.3075	0.4949				0.8219	0.5444				0.743	0.4525				0.6311	0.6797	0.6311	0.6797		0.5314	0.451								0.8939	0.3701				1	0.4906				1	0.4804				1	0.7013				0.9741
0.42	0.5085				0.7723	0.5646				0.6082	0.5911				0.6925	0.5592	0.6925	0.5592		0.8134	0.3396								1	0.301				0.7228	0.4854				0.8848	0.4873				1	0.6476				0.9159
0.4537	0.5559				0.92	0.4812				0.5897	0.44				0.66	0.5432	0.66	0.5432		0.5627	0.5367								0.8486	0.3407				0.8601	0.6168				1	0.5481				0.9657	0.5775				0.9937
0.4136	0.4231				0.7464	0.4371				0.7323	0.3884				0.6727	0.6046	0.6727	0.6046		0.7081	0.3623								0.8675	0.3279				0.5625	0.6345				1	0.5444				0.9953	0.5961				0.8663
0.2819	0.4569				0.8027	0.5683				0.8372	0.4982				0.7651	0.5906	0.7651	0.5906		0.7509	0.4047								1	0.3609				0.9215	0.4461				1	0.3151				0.9891	0.5543				0.762
0.3201	0.0901				0.8956	0.4591				0.639	0.5005				0.7821	0.5694	0.7821	0.5694		0.6043	0.4105								0.8308	0.4207				0.8389	0.5669				0.8397	0.4326				1	0.6093				1
0.7826	0.2944				0.8104	0.6037				0.6789	0.4931				0.6295	0.5701	0.6295	0.5701		0.6112	0.3151								0.8031	0.3354				0.8799	0.4992				1	0.4306				1	0.6581				1
0.194	0.2182				0.7355	0.5016				0.7439	0.4065				0.5804	0.3079	0.5804	0.3079		0.5084	0.4217								0.7902	0.28				0.7468	0.418				0.8427	0.441				0.8931	0.6321				0.9421
0.2534	0.2318				0.7513	0.4473				0.6295	0.5129				0.4952	0.4441	0.4952	0.4441		0.7181	0.3857								1	0.3821				0.9728	0.5851				0.9107	0.5375				0.942	0.655				0.9014
0.7436	0.2633				0.8902	0.4482				0.6314	0.4704				0.4265	0.4829	0.4265	0.4829		0.5786	0.4911								0.7722	0.3084				0.6769	0.3998				1	0.4865				0.9352	0.6509				0.9059
0.6337	0.3139				0.8806	0.4864				0.6668	0.6198				0.562	0.5593	0.562	0.5593		0.4562	0.5006								0.945	0.3635				0.8147	0.5277				1	0.4468				0.8862	0.6934				0.9149
0.48	0.3241				0.8071	0.4237				0.5952	0.5324				0.2688	0.4	0.2688	0.4		0.5906	0.5199								0.6916	0.3041				0.7334	0.4784				1	0.3646				0.9566	0.6493				0.9198
0.5975	0.3126				0.7776	0.5366				0.7801	0.3006				0.4508	0.4883	0.4508	0.4883		0.634	0.4324								0.9532	0.2635				0.6487	0.611				1	0.5103				1	0.6019				0.6779
0.7257	0.1845				0.7867	0.5286				0.7917	0.4233				0.6032	0.5335	0.6032	0.5335		0.6367	0.2999								0.8034	0.3433				0.7092	0.52				0.9672	0.5074				0.994	0.7086				0.2379
0.1968	0.3876				0.5343	0.1646				0.5332	0.4091				0.5566	0.5097	0.5566	0.5097		0.7897	0.3156								0.8085	0.495				0.6154	0.5346				0.9783	0.3908				0.9418	0.5896				0.7605
0.7462	0.2153				0.7599	0.2875				0.7319	0.5326				0.5836	0.5561	0.5836	0.5561		0.6721	0.5643								0.8089	0.4275				0.5233	0.5765				1	0.5324				1	0.6425				1
0.404	0.1845				0.3211	0.2596				0.7313	0.3646				0.5461	0.5218	0.5461	0.5218		0.5412	0.4793								0.8241	0.4262				0.5648	0.6309				0.9955	0.4632				1	0.6619				0.713
0.5524	0.2818				0.6335	0.4174				0.6705	0.6353				0.7807	0.4917	0.7807	0.4917		0.772	0.3688								0.8943	0.4921				0.7439	0.5205				1	0.5187				1	0.6894				0.895
0.2764	0.328				0.6379	0.3227				0.6022	0.4704				0.5014	0.5874	0.5014	0.5874		0.5185	0.401								0.8596	0.4549				0.7372	0.5306				1	0.4451				0.9519	0.661				0.9716
0.5745	0.3946				0.5188	0.3899				0.7196	0.4634				0.4137	0.4647	0.4137	0.4647		0.5526	0.4508								0.9088	0.4314				0.778	0.5121				0.95	0.523				0.9098	0.9571				0.8294
0.5738	0.2857				0.6351	0.3142				0.6303	0.4106				0.6364	0.455	0.6364	0.455		0.6647	0.5227								0.923	0.4568				0.7408	0.5134				0.9317	0.6016				-0.1163	1				1
-0.1314	0.1634				0.6007	0.401				0.6487	0.3826				0.5176	0.4948	0.5176	0.4948		0.7148	0.5296								0.745	0.4077				0.7951	0.6333				0.9284	0.4558				0.9711	0.4649				0.771
0.5029	0.3328				0.7465	0.4463				0.6931	0.4792				0.6425	0.4632	0.6425	0.4632		0.6258	0.4288								0.8487	0.5568				0.7461	0.4939				0.841	0.4151				0.9874	0.2898				0.9519
0.6693	0.3117				0.6677	0.4339				0.7889	0.4982				0.5012	0.4393	0.5012	0.4393		0.604	0.5868								0.8523	0.3966				0.8052	0.4565				0.9098	0.5498				1	0.3096				0.7685
0.5192	0.2075				0.7994	0.3983				0.8276	0.5094				0.5618	0.4584	0.5618	0.4584		0.8882	0.5445								0.9183	0.4088				0.7756	0.4152				0.9599	0.4258				0.9546	0.4332				0.8865
0.6358	0.3529				0.7023	0.37				0.6475	0.4565				0.4742	0.3904	0.4742	0.3904		0.6697	0.4883								0.8873	0.4797				0.3986	0.5227				0.9096	0.5496				0.9991	0.2431				0.7363
0.77	0.2776				0.8773	0.4917				0.7696	0.479				0.6653	0.4742	0.6653	0.4742		0.4687	0.4999								0.8102	0.4864				0.6629	0.5643				0.9128	0.4668				0.9336	0.4472				1
0.5138	0.3731				0.686	0.4686				0.7681	0.4622				0.6062	0.5263	0.6062	0.5263		0.6131	0.3871								0.7305	0.7943				0.6434	0.5088				0.9821	0.4424				1	0.3359				0.7749
0.4482	0.2561				0.7069	0.3248				0.7517	0.5418				0.5651	0.4511	0.5651	0.4511		0.8265	0.3823								-0.3	0.0857				0.6226	0.4339				0.8898	0.4838				0.975	0.3562				0.6523
0.5123	0.3313				0.5714	0.3976				0.7391	0.3815				0.665	0.4435	0.665	0.4435		0.826	0.4469								-0.3	0.0304				0.7926	0.5965				0.9608	0.429				0.9463	0.3371				0.8487
0.626	0.4095				0.4348	0.383				0.6246	0.5283				0.5173	0.39	0.5173	0.39		0.4934	0.3644								1	0.226				0.8665	0.6391				0.916	0.4208				0.9587	0.407				0.8109
0.3803	0.3438				0.6774	0.3552				0.6207	0.474				0.5554	0.4477	0.5554	0.4477		0.6579	0.4749								0.9354	0.4137				0.4446	0.5319				0.9325	0.471				0.8708	0.3368				0.7982
0.3497	0.3422				0.6555	0.4386				0.7672	0.4353				0.5819	0.4591	0.5819	0.4591		0.673	0.3943								1	0.3514				0.6054	0.555				0.9988	0.4919				0.9772	0.4497				0.7908
0.4292	0.3765				0.8148	0.3897				0.9247	0.3787				0.7229	0.5053	0.7229	0.5053		0.4862	0.4261								0.8631	0.4425				0.7151	0.4856				0.8833	0.5515				0.947	0.352				0.783
0.3754	0.379				0.7532	0.446				0.6126	0.4316				0.6369	0.4143	0.6369	0.4143		0.8536	0.5118								0.9765	0.2906				0.7138	0.5814				0.997	0.4529				0.9261	0.3834				0.7482
0.5933	0.44				0.7113	0.4185				0.7291	0.5795				0.6804	0.3577	0.6804	0.3577		0.6841	0.3564								0.8548	0.3344				0.8447	0.4804				0.9906	0.1313				0.9214	0.2802				0.7811
0.3654	0.3948				0.5437	0.4891				0.6981	0.4243				0.7672	0.4429	0.7672	0.4429		0.5571	0.5201								0.9274	0.2962				0.8049	0.4201				0.8622	0.201				0.9684	0.4463				0.8269
0.3607	0.3881				0.6221	0.3574				0.6287	0.3906				0.4974	0.3794	0.4974	0.3794		0.7349	0.5121								0.7998	0.2851				0.6363	0.4612				0.8724	0.2945				0.8463	0.339				0.7212
0.6934	0.2855				0.6502	0.4258				0.8348	0.5698				0.7811	0.3775	0.7811	0.3775		0.8264	0.4298								0.7741	0.4168				0.7217	0.5401				1	0.1795				0.9399	0.3325				0.7924
0.8238	0.2952				0.632	0.4238				0.702	0.538				0.6291	0.4908	0.6291	0.4908		0.8387	0.4629								0.9603	0.2523				0.6867	0.5002				0.8395	0.3981				0.979	0.3636				0.5832
0.4544	0.3736				0.5075	0.3805				0.7037	0.5836				0.7541	0.5341	0.7541	0.5341		0.6933	0.4159								0.9814	0.3624				0.7045	0.4853				0.783	0.3932				0.9684	0.3878				0.6451
0.5149	0.4936				0.7799	0.409				0.751	0.4589				0.4907	0.4472	0.4907	0.4472		0.5245	0.3829								1	0.2838				0.5562	0.4737				0.9136	0.3437				0.9302	0.4268				0.6892
0.8087	0.4551				0.5634	0.362				0.548	0.4608				0.5662	0.3809	0.5662	0.3809		0.8213	0.4558								1	0.3185				0.728	0.5522				0.7048	0.4088				0.9753	0.4451				0.8344
0.5657	0.2604				0.6519	0.4575				0.6841	0.4708				0.5167	0.3886	0.5167	0.3886		0.6985	0.4472								1	0.3057				0.8865	0.4786				0.8081	0.4548				0.998	0.4045				0.6922
0.4417	0.3728				0.6121	0.4827				0.7544	0.5678				0.656	0.3461	0.656	0.3461		0.5516	0.488								1	0.3123				0.7716	0.4159				0.7422	0.4281				0.9859	0.4259				0.7687
0.3687	0.3741				0.5958	0.4075				0.492	0.4891				0.5147	0.4568	0.5147	0.4568		0.4155	0.3834								0.6298	0.3213				0.9219	0.526				0.8323	0.4178				1	0.307				0.8876
0.525	0.4144				0.6835	0.4447				1	0.4733				0.7357	0.4244	0.7357	0.4244		0.4722	0.361								1	0.3303				0.8209	0.4065				0.8419	0.4248				0.9185	0.3946				0.8685
0.664	0.4042				0.6144	0.4186				0.7481	0.4393				0.5261	0.4164	0.5261	0.4164		0.7623	0.4665								1	0.3238				0.876	0.584				0.8126	0.5454				0.926	0.3268				0.705
0.4486	0.4015				0.8133	0.4251				0.6688	0.5025				0.5272	0.3735	0.5272	0.3735		0.6873	0.4028								0.7628	0.4166				0.7949	0.4675				0.8859	0.39				0.9163	0.3221				0.7187
0.5493	0.5023				0.7359	0.4852				0.7159	0.4905				0.5857	0.3624	0.5857	0.3624		0.634	0.5003								1	0.3452				1	0.4873				0.9664	0.453				0.8893	0.4316				0.8011
0.6749	0.4082				0.7534	0.4652				0.6749	0.4088				0.5407	0.4492	0.5407	0.4492		0.7313	0.5414								0.8276	0.3982				0.8292	0.4416				0.7899	0.5785				1	0.3904				0.8231
0.6161	0.2759				0.653	0.3659				0.7763	0.6038				0.5611	0.4119	0.5611	0.4119		0.6588	0.4704								0.8655	0.4644				0.9068	0.4562				0.9905	0.4482				0.9176	0.4217				0.8176
0.7106	0.4462				0.6961	0.4331				0.7273	0.5586				0.6605	0.4764	0.6605	0.4764		0.676	0.4581								0.7568	0.3799				1	0.3389				0.9705	0.3853				1	0.3757				0.7183
0.623	0.4222				0.6214	0.4776				0.7944	0.4933				0.7103	0.6054	0.7103	0.6054		0.6887	0.4777								1	0.298				0.9869	0.4367				0.7608	0.4377				0.9409	0.373				0.6215
0.1059	0.3019				0.6648	0.4956				0.8076	0.5621				0.6375	0.386	0.6375	0.386		0.6356	0.4624								0.9203	0.36				0.9823	0.5141				0.7793	0.6503				1	0.4625				0.6209
0.475	0.4116				0.6849	0.4652				0.8492	0.497				0.5343	0.4253	0.5343	0.4253		0.5555	0.4769								0.939	0.3849				0.9547	0.5543				0.7068	0.5615				1	0.4036				0.7877
0.5201	0.4447				0.7768	0.5936				0.6893	0.2855				0.6088	0.476	0.6088	0.476		0.7217	0.4729								0.8555	0.4137				1	0.5025				0.7417	0.4425				0.9254	0.3803				0.8687
0.9405	0.3841				0.6274	0.4897				0.4916	0.34				0.6076	0.5114	0.6076	0.5114		0.6527	0.4956								1	0.3695				0.9206	0.5131				0.8194	0.4901				0.9604	0.3538				0.7452
0.5453	0.3629				0.5788	0.4551				0.5468	0.3955				0.5816	0.4256	0.5816	0.4256		0.5065	0.4115								0.6929	0.4251				0.9158	0.4506				0.6773	0.5396				0.9841	0.3766				0.8771
0.4671	0.4077				0.7674	0.4905				0.7399	0.2784				0.6058	0.45	0.6058	0.45		0.5378	0.4059								0.9402	0.3714				1	0.397				0.8226	0.3778				0.9218	0.4758				0.7982
0.4095	0.4501				0.6898	0.4972				0.4698	0.4333				0.6958	0.4395	0.6958	0.4395		0.7485	0.4664								0.8172	0.3452				1	0.5703				0.8665	0.5072				0.8977	0.3884				0.8172
0.5074	0.3815				0.7563	0.4413				0.6768	0.4657				0.6889	0.4538	0.6889	0.4538		0.6047	0.4948								0.8566	0.4438				1	0.4915				0.7131	0.4635				0.9191	0.4356				0.8769
0.4634	0.485				0.6514	0.5395				0.5415	0.4652				0.7026	0.4166	0.7026	0.4166		0.9105	0.4654								1	0.4				0.9865	0.553				0.754	0.4498				1	0.3808				0.7727
0.5565	0.4829				0.7143	0.5476				0.4486	0.468				0.661	0.4223	0.661	0.4223		0.5722	0.3527								0.9583	0.4502				1	0.4417				0.6626	0.4681				0.8948	0.4326				0.7921
0.5969	0.3615				0.7721	0.486				0.4043	0.3672				0.7112	0.3888	0.7112	0.3888		0.7434	0.3686								0.8334	0.3213				0.9503	0.5376				0.71	0.4369				0.9746	0.4114				0.8092
0.4274	0.41				0.6061	0.4743				0.5226	0.4743				0.4681	0.4231	0.4681	0.4231		0.6321	0.4482								0.7904	0.3316				0.9781	0.4337				0.7848	0.4654				1	0.3492				0.77
0.3715	0.4782				0.622	0.5231				0.2935	0.4692				0.7298	0.4384	0.7298	0.4384		0.52	0.413								0.9809	0.361				0.9385	0.4225				1	0.4488				0.9344	0.4311				0.7948
0.8866	0.4129				0.7925	0.5028				0.5246	0.5637				0.7371	0.4935	0.7371	0.4935		0.7796	0.5027								0.9909	0.3846				0.9774	0.4748				0.8427	0.4656				0.9619	0.3461				0.8359
0.6337	0.4209				0.7196	0.4313				0.3738	0.4989				0.6936	0.414	0.6936	0.414		0.6692	0.4925								0.712	0.2482				1	0.4723				0.7516	0.5031				0.9465	0.3902				0.7476
0.4114	0.422				0.5713	0.4524				0.3922	0.4363				0.7088	0.4016	0.7088	0.4016		0.6607	0.2094								0.7374	0.3361				1	0.4491				0.7676	0.4502				0.8737	0.3963				0.8654
0.3362	0.2768				0.7453	0.4579				0.7306	0.4774				0.6077	0.4486	0.6077	0.4486		0.7604	0.3905								0.7771	0.218				0.9729	0.4991				0.7881	0.4947				1	0.3501				0.705
0.3186	0.3261				0.7433	0.5042				0.66	0.3823				0.6534	0.4681	0.6534	0.4681		1	0.3337								0.7092	0.4525				0.9732	0.4167				0.7997	0.5345				0.9118	0.4491				0.6921
0.5442	0.4103				0.4822	0.3971				0.6046	0.4569				0.6547	0.4719	0.6547	0.4719		0.8206	0.4202								1	0.3326				1	0.3356				0.749	0.37				1	0.4911				0.7746
0.5695	0.5133				0.6863	0.4915				0.6915	0.4515				0.8457	0.4685	0.8457	0.4685		0.9535	0.3352								0.7719	0.4888				0.8847	0.402				0.6748	0.4617				0.8951	0.4622				0.7231
0.5106	0.5404				0.5415	0.4986				0.4602	0.4704				0.5969	0.4442	0.5969	0.4442		0.9487	0.3175								0.7844	0.3914				1	0.5159				0.8457	0.5364				1	0.3826				0.845
0.7614	0.4349				0.7808	0.481				0.5633	0.4119				0.6617	0.5033	0.6617	0.5033		0.9208	0.4785								1	0.4923				0.9595	0.5524				0.7446	0.5149				1	0.4225				0.7968
1	0.3153				0.7492	0.5003				0.5645	0.3312				0.6826	0.5012	0.6826	0.5012		0.8959	0.3497								1	0.2892				1	0.4385				0.7939	0.5367				0.9951	0.4661				0.7527
0.7041	0.4025				0.7432	0.4574				0.8355	0.5266				0.7123	0.4485	0.7123	0.4485		0.7311	0.2953								0.8578	0.3771				1	0.4553				0.7725	0.4771				0.9219	0.4493				0.6342
0.6243	0.5058				0.7038	0.4305				0.7279	0.428				0.6268	0.4818	0.6268	0.4818		0.8519	0.4453								0.788	0.3132				0.9732	0.3962				0.6962	0.5387				0.8918	0.3297				0.9541
0.3133	0.4585				0.6793	0.4116				0.5573	0.4271				0.7311	0.4065	0.7311	0.4065		0.8671	0.4382								0.728	0.5486				0.9291	0.5914				0.7752	0.5083				1	0.5019				0.8259
0.5755	0.4517				0.7917	0.5168				0.6626	0.5353				0.5963	0.4478	0.5963	0.4478		0.9488	0.3791								0.678	0.4129				0.8637	0.4516				0.6831	0.4907				0.1518	0.7132				0.7925
0.572	0.486				0.6013	0.5043				0.6545	0.4191				0.7318	0.5094	0.7318	0.5094		0.898	0.3752								0.8748	0.4796				0.9439	0.4654				0.6649	0.4945				-0.3	0.5695				0.8677
0.6198	0.4268				0.5147	0.5174				0.5607	0.4288				0.9353	0.3633	0.9353	0.3633		1	0.3396								0.9167	0.2999				0.9222	0.5424				0.8104	0.515				0.9826	0.3012				0.9585
0.609	0.481				0.7069	0.4028				0.6407	0.4577				0.5568	0.471	0.5568	0.471		0.936	0.4954								0.9651	0.3653				0.9515	0.5202				0.77	0.5528				1	0.5342				1
0.5279	0.5997				0.6172	0.4445				0.5799	0.4464				0.5947	0.3973	0.5947	0.3973		0.6942	0.3729								0.7592	0.3806				0.9509	0.4992				0.7419	0.5125				0.9847	0.615				0.9766
0.6299	0.4068				0.7022	0.4689				0.5484	0.4361				0.7218	0.5571	0.7218	0.5571		0.8279	0.3844								0.8449	0.3701				1	0.602				0.8664	0.4688				1	0.4666				1
0.4614	0.6131				0.6297	0.4801				0.6	0.4842				0.6104	0.3591	0.6104	0.3591		0.809	0.3909								0.8029	0.3365				0.8297	0.4288				0.7993	0.4574				0.8983	0.6194				1
0.3498	0.4826				0.606	0.4318				0.6965	0.4407				0.6118	0.4756	0.6118	0.4756		0.8631	0.3975								0.7258	0.472				0.9116	0.4814				0.717	0.4472				0.9446	0.5735				0.8552
0.5046	0.5497				0.6952	0.4498				0.7075	0.4884				0.6649	0.402	0.6649	0.402		1	0.387								0.8169	0.3197				1	0.5193				0.6369	0.6115				0.8991	0.5327				0.7821
0.5282	0.5767				0.7017	0.5294				0.5989	0.547				0.6868	0.4272	0.6868	0.4272		1	0.2946								0.8431	0.3894				0.9162	0.5693				0.8325	0.3984				0.9613	0.6708				0.9151
0.5253	0.4421				0.7066	0.3611				0.5638	0.4293				0.6926	0.5076	0.6926	0.5076		0.8355	0.3849								0.9199	0.3807				1	0.5226				0.8063	0.4681				1	0.6167				0.951
0.5378	0.4534				0.6341	0.5123				0.4736	0.3461				0.7377	0.423	0.7377	0.423		1	0.3859								1	0.4012				1	0.5193				0.7474	0.5501				0.9983	0.667				1
0.4561	0.4519				0.6759	0.486				0.6245	0.5309				0.6689	0.485	0.6689	0.485		0.8416	0.4767								0.9359	0.4363				1	0.44				0.7724	0.4771				1	0.6446				1
0.5029	0.5592				0.7383	0.4213				0.6656	0.4863				0.7437	0.4316	0.7437	0.4316		0.9283	0.3428								1	0.4289				0.9711	0.5391				0.6704	0.4952				0.9269	0.6366				0.9325
0.3955	0.5093				0.6424	0.582				0.5731	0.4753				0.6662	0.4528	0.6662	0.4528		0.8902	0.4172								0.9145	0.6853				1	0.5306				0.6865	0.5248				0.9732	0.6121				0.9093
0.5454	0.4717				0.6931	0.4896				0.4792	0.4657				0.5817	0.3983	0.5817	0.3983		0.9525	0.3906								0.8285	0.743				1	0.5235				0.776	0.4837				0.9287	0.6932				0.9694
0.3852	0.4707				0.7787	0.5642				0.5326	0.3891				0.5645	0.4514	0.5645	0.4514		0.875	0.4104								0.9516	0.8078				0.9584	0.3977				0.6987	0.4516				0.9956	0.6257				0.8131
0.301	0.4175				0.7509	0.5088				0.6714	0.5563				0.4617	0.4022	0.4617	0.4022		1	0.4381								0.921	0.6765				1	0.499				0.5926	0.463				0.942	0.5612				1
0.6197	0.4521				0.6527	0.5446				0.6534	0.5344				0.6941	0.4836	0.6941	0.4836		0.7356	0.3664								1	0.4602				1	0.4389				0.1222	0.5811				0.9381	0.6049				1
0.5904	0.4774				0.6635	0.5104				0.6821	0.4917				0.6627	0.4188	0.6627	0.4188		0.9287	0.3512								0.8836	0.8903				0.9713	0.5932				-0.1177	0.4497				0.8671	0.6197				0.9692
0.3907	0.4859				0.6275	0.5338				0.6309	0.4973				0.5317	0.3663	0.5317	0.3663		0.912	0.3873								0.7869	0.5788				1	0.2996				0.0748	0.5615				0.8659	0.6388				1
0.3971	0.4797				0.6506	0.5259				0.7874	0.5312				0.6636	0.513	0.6636	0.513		0.8713	0.4132								1	0.5147				0.9757	0.434				0.2207	0.4063				0.9691	0.6796				0.9958
0.5318	0.5566				0.725	0.5168				0.688	0.4961				0.6008	0.4539	0.6008	0.4539		0.8465	0.4407								0.9915	0.4987				1	0.61				0.408	0.5592				1	0.6385				0.8837
0.6225	0.4354				0.6624	0.5045				0.8087	0.4123				0.6416	0.4703	0.6416	0.4703		0.8881	0.4675								0.9273	0.5518				1	0.3517				0.6077	0.4932				0.976	0.6524				0.9891
0.5128	0.5467				0.742	0.5794				0.8456	0.4102				0.5271	0.4408	0.5271	0.4408		0.8823	0.4193								0.9896	0.6191				1	0.5005				0.3143	0.6453				0.9617	0.6631				1
0.8451	0.4907				0.6578	0.5834				0.6125	0.5037				0.5263	0.4811	0.5263	0.4811		0.904	0.4154								0.8706	0.6478				1	0.5748				0.588	0.4337				0.8501	0.5686				0.9983
1	0.6622				0.6454	0.5503				0.9027	0.4989				0.668	0.3942	0.668	0.3942		1	0.3099								0.9361	0.5084				0.987	0.4314				0.6748	0.5393				0.9976	0.6155				0.7704
0.8694	0.6616				0.5716	0.5139				0.7018	0.5661				0.753	0.293	0.753	0.293		0.7969	0.425								0.9553	0.5825				1	0.4505				0.6803	0.474				1	0.573				0.8966
1	0.5202				0.6872	0.563				0.6055	0.5753				0.8453	0.2813	0.8453	0.2813		0.9132	0.4009								1	0.6394				0.9378	0.483				0.3371	0.5476				0.9561	0.596				0.9737
1	0.5802				0.7866	0.5762				0.6968	0.5474				0.7614	0.4096	0.7614	0.4096		0.8713	0.4674								0.8585	0.4479				0.9808	0.4168				0.6912	0.5075				0.8761	0.6733				0.9055
0.9325	0.5754				0.6792	0.477				0.6579	0.4151				0.3832	0.4359	0.3832	0.4359		0.815	0.4152								0.9556	0.5597				1	0.4946				0.4784	0.5463				0.9229	0.6995				0.9657
1	0.5115				0.6894	0.5673				0.5744	0.4981				0.814	0.4118	0.814	0.4118		1	0.4262								0.8991	0.4745				0.8545	0.4371				0.4923	0.5109				0.9391	0.6678				1
0.952	0.6596				0.7867	0.4613				0.7432	0.4535				0.8477	0.586	0.8477	0.586		0.9277	0.3871								0.8665	0.5264				1	0.4013				0.5963	0.5754				0.9212	0.6159				0.9912
1	0.5655				0.605	0.5525				0.5933	0.4941				0.6802	0.5116	0.6802	0.5116		0.9106	0.428								0.8693	0.6007				0.9985	0.4801				0.5446	0.326				0.9367	0.6105				0.94
0.8709	0.5244				0.9392	0.1617				0.8558	0.4597				0.8914	0.6751	0.8914	0.6751		0.868	0.3877								0.9073	0.5714				0.9824	0.5153				0.6182	0.5148				0.8124	0.7779				0.8785
0.8756	0.5335				0.7467	0.4647				0.549	0.3793				0.5859	0.4797	0.5859	0.4797		0.9907	0.529								0.8926	0.632				0.8602	0.5458				0.24	0.3522				0.9053	0.5555				0.8969
0.6579	0.6787				0.6072	0.3539				0.6494	0.4696				0.7989	0.5836	0.7989	0.5836		0.898	0.4764								0.9609	0.475				1	0.4294				0.4595	0.5423				0.9912	0.6456				0.9917
0.7734	0.5958				0.605	0.3141				0.7182	0.4504				0.6931	0.5249	0.6931	0.5249		0.8471	0.4478								0.7875	0.5228				0.9964	0.443				0.3472	0.5677				0.9539	0.5477				0.9841
1	0.5732				0.7002	0.2938				0.7684	0.4442				0.7795	0.5368	0.7795	0.5368		0.9398	0.4591								1	0.471				0.9125	0.488				0.6998	0.5045				0.9416	0.6925				0.8581
0.6188	0.6776				0.7634	0.3519				0.7431	0.5228				0.8769	0.4843	0.8769	0.4843		0.8483	0.5445								1	0.4918				0.9772	0.4486				0.2411	0.4294				0.9175	0.6125				0.9521
0.8005	0.5363				0.694	0.3821				0.6702	0.3972				0.6364	0.4832	0.6364	0.4832		0.8801	0.4711								0.9531	0.6191				0.9879	0.5264				0.4451	0.6287				0.9461	0.7316				0.994
0.9232	0.6692				0.6666	0.3467				0.5869	0.5163				0.725	0.646	0.725	0.646		0.7806	0.3334								1	0.4878				0.878	0.3479				0.7574	0.5941				0.8879	0.5828				0.976
0.7355	0.5802				0.4569	0.3914				0.7695	0.4437				0.8536	0.4872	0.8536	0.4872		0.8221	0.47								0.8413	0.5236				0.9255	0.466				0.5298	0.6131				0.9396	0.5953				0.8106
0.9008	0.546				0.3862	0.2479				0.7249	0.4976				0.7888	0.5607	0.7888	0.5607		0.8624	0.4874								0.9729	0.6005				0.9202	0.4973				0.3184	0.4414				1	0.6838				0.9022
0.8913	0.6321				0.5996	0.2302				0.7509	0.4903				0.7727	0.4516	0.7727	0.4516		0.939	0.4587								1	0.4683				0.8982	0.4207				0.293	0.5756				0.9913	0.7503				0.838
0.7968	0.6358				0.6092	0.3198				0.6982	0.4019				0.8026	0.6264	0.8026	0.6264		0.8043	0.488								1	0.6114				1	0.4878				0.7578	0.4052				0.9174	0.714				0.8933
0.8249	0.4175				0.5712	0.2742				0.7344	0.5337				0.663	0.5669	0.663	0.5669		0.7632	0.3414								0.824	0.5577				1	0.3772				0.6824	0.449				1	0.637				1
0.9437	0.6071				0.6627	0.446				0.4088	0.4605				0.7736	0.5349	0.7736	0.5349		0.8194	0.5236								0.9916	0.6626				0.9079	0.4297				0.574	0.4273				0.9571	0.6152				1
0.664	0.6489				0.6714	0.3506				0.5349	0.4685				0.6955	0.4048	0.6955	0.4048		0.9361	0.4185								0.9233	0.5552				1	0.5093				0.4552	0.5368				0.9355	0.6824				0.8364
0.8622	0.6528				0.538	0.4125				0.6736	0.5547				0.8636	0.4654	0.8636	0.4654		0.8353	0.4364								0.9761	0.5709				1	0.4644				0.5558	0.5644				1	0.5802				0.9287
0.8929	0.6098				0.434	0.3854				0.7196	0.4527				0.7005	0.4566	0.7005	0.4566		0.8239	0.4552								0.9295	0.546				1	0.4468				0.4811	0.5143				0.9728	0.6086				1
0.6946	0.5189				0.6672	0.3481				0.6677	0.4766				0.7235	0.497	0.7235	0.497		0.9467	0.4945								0.9578	0.5296				1	0.4004				0.5827	0.5108				0.9762	0.6518				1
0.6634	0.5659				0.393	0.3512				0.5595	0.4428				0.837	0.5121	0.837	0.5121		0.8508	0.4452								0.9165	0.464				1	0.4995				0.3731	0.5195				0.9179	0.5989				0.8806
0.7853	0.623				0.7715	0.3559				0.6663	0.4893				0.766	0.5762	0.766	0.5762		0.8306	0.4605								0.8717	0.5005				1	0.4152				0.5668	0.4863				0.9839	0.6102				0.8011
0.9036	0.65				0.6257	0.3041				0.5869	0.5913				0.7926	0.5746	0.7926	0.5746		0.8284	0.4449								1	0.5758				1	0.4004				0.5285	0.5712				0.975	0.5818				0.9018
0.5927	0.5635				0.5748	0.3684				0.7105	0.56				0.7271	0.5015	0.7271	0.5015		0.8369	0.4398								0.9104	0.554				0.9498	0.5001				0.7522	0.6084				0.9472	0.6266				0.8634
0.8606	0.5071				0.5314	0.3153				0.6576	0.5905				0.8369	0.5306	0.8369	0.5306		0.9732	0.4259								1	0.4961				0.9548	0.5889				0.9347	0.4308				0.9395	0.6142				1
0.7859	0.6003				0.4307	0.3447				0.5509	0.602				0.7422	0.4643	0.7422	0.4643		0.9715	0.4647								0.8901	0.5596				1	0.4692				0.6453	0.5461				0.9709	0.6881				0.8513
0.7326	0.6347				0.4256	0.3906				0.636	0.4457				0.7017	0.5046	0.7017	0.5046		0.91	0.4693								0.9299	0.4199				1	0.4587				0.6238	0.6074				0.8904	0.5892				0.8999
0.8983	0.6515				0.4655	0.3993				0.6563	0.5042				0.6465	0.5464	0.6465	0.5464		0.9905	0.4551								0.9586	0.5424				1	0.4364				0.9091	0.3145				0.9139	0.6769				0.9342
0.8188	0.6644				0.3824	0.3124				0.7114	0.4338				0.7348	0.5702	0.7348	0.5702		0.8979	0.4528								1	0.6265				0.8792	0.5487				0.5071	0.5533				0.9689	0.6622				0.8744
0.7091	0.6371				0.5618	0.3012				0.6835	0.6231				0.6555	0.5395	0.6555	0.5395		0.9065	0.456								0.9254	0.6086				0.8671	0.4573				0.6594	0.6009				1	0.7101				1
0.7888	0.6075				0.6087	0.4401				0.5966	0.514				0.7599	0.5554	0.7599	0.5554		0.8267	0.4283								0.9039	0.3751				0.8996	0.4445				0.6903	0.6769				1	0.5603				1
0.8002	0.6334				0.5964	0.4032				0.5739	0.4589				0.813	0.5861	0.813	0.5861		0.9366	0.3842								0.9916	0.4288				1	0.4959				0.4611	0.5436				0.9317	0.7405				0.9776
0.7736	0.6206				0.5739	0.4206				0.5844	0.5519				0.8826	0.5129	0.8826	0.5129		1	0.4187								1	0.5052				1	0.4837				0.4587	0.7214				0.9396	0.5262				0.8835
0.6422	0.5587				0.6591	0.4245				0.9334	0.5449				0.6221	0.559	0.6221	0.559		0.8323	0.4505								0.8919	0.5708				0.9751	0.4952				0.7694	0.5182				0.996	0.6255				0.9705
0.8224	0.5855				0.441	0.3473				0.7067	0.5156				0.6993	0.512	0.6993	0.512		0.9906	0.4804								0.4091	1				1	0.4556				0.5784	0.5686				1	0.7186				0.8615
0.7931	0.6886				0.6768	0.4352				0.7118	0.5263				0.7369	0.5265	0.7369	0.5265		0.8512	0.4596								0.8287	0.2659				0.9625	0.591				0.6325	0.6601				1	0.6306				0.9125
1	0.5643				0.6069	0.4419				0.8414	0.4582				0.5648	0.587	0.5648	0.587		0.8934	0.4428								0.988	0.3075				0.6532	0.8203				0.7087	0.5042				1	0.6694				0.889
0.756	0.6491				0.5407	0.3836				0.5554	0.8067				0.771	0.6126	0.771	0.6126		0.9439	0.4267								0.9663	0.2626				0.643	0.6273				0.5544	0.546				0.919	0.6862				0.9914
0.6774	0.5984				0.4993	0.3736				0.523	0.5083				0.7485	0.6437	0.7485	0.6437		0.9289	0.4639								0.963	0.5748				0.8142	0.6092				0.5767	0.5884				0.9294	0.5984				0.9525
0.8684	0.6545				0.4854	0.5191				0.5215	0.5307				0.7515	0.5304	0.7515	0.5304		0.9424	0.3715								1	0.4451				0.5864	0.5815				0.489	0.5976				0.9361	0.5404				1
0.6502	0.6484				0.6288	0.3551				0.5918	0.5247				0.812	0.6322	0.812	0.6322		0.805	0.4415								0.9584	0.4698				0.767	0.5634				0.8871	0.8333				0.9071	0.6229				0.927
0.5941	0.6604				0.5838	0.34				0.6463	0.4943				0.9004	0.4924	0.9004	0.4924		0.8319	0.4471								1	0.3835				0.8658	0.5511				0.448	0.5795				0.8649	0.5674				1
0.821	0.6111				0.7146	0.348				0.5119	0.9562				0.8084	0.5824	0.8084	0.5824		0.8998	0.4589								1	0.3925				0.7094	0.5238				0.4009	0.5113				0.9857	0.6553				0.9596
0.9631	0.4318				0.6247	0.4176				0.5469	0.8106				0.8399	0.6076	0.8399	0.6076		0.8004	0.4998								1	0.4061				0.6829	0.6078				0.4917	0.6195				0.3521	1				0.9412
0.816	0.5287				0.6531	0.4375				0.5322	0.525				0.633	0.5588	0.633	0.5588		0.902	0.5281								1	0.3855				0.6471	0.3132				0.6269	0.6594				-0.1614	1				1
0.7443	0.577				0.705	0.4568				0.6112	0.9697				0.8067	0.6266	0.8067	0.6266		0.8674	0.4578								0.9285	0.3268				0.8957	0.5488				0.7018	0.3167				0.7584	0.4601				1
0.6632	0.5832				0.4714	0.4351				0.7485	0.4104				0.7132	0.6753	0.7132	0.6753		0.8808	0.4308								1	0.3792				0.7502	0.5151				0.4722	0.4181				0.7523	0.4388				1
0.7574	0.6321				0.6024	0.3886				0.6223	0.5163				0.8601	0.4999	0.8601	0.4999		0.8482	0.3887								0.8903	0.4038				0.8513	0.5068				0.5387	0.4291				0.5887	0.2827				0.9879
0.6448	0.5516				0.3538	0.3557				0.5299	0.3966				0.6412	0.6312	0.6412	0.6312		0.8759	0.5253								1	0.391				0.8973	0.5437				0.4659	0.4303				0.7678	0.5362				0.9958
0.6526	0.5812				0.5853	0.4065				0.6113	0.5099				0.667	0.6012	0.667	0.6012		0.9199	0.4834								0.9334	0.3811				0.688	0.5534				0.6412	0.3993				0.9294	0.2226				0.855
0.75	0.5648				0.4523	0.4953				0.7039	0.5124				0.6616	0.6603	0.6616	0.6603		0.8181	0.4019								1	0.4395				0.7519	0.574				0.7491	0.3568				0.8174	0.4435				0.8821
0.6288	0.6501				0.6357	0.3635				0.7928	0.5389				0.8475	0.5912	0.8475	0.5912		0.8973	0.5216								0.9647	0.4541				0.7828	0.4051				0.5578	0.4463				0.7901	0.4855				0.8917
0.767	0.5677				0.5882	0.4014				0.5101	0.9705				0.7939	0.5698	0.7939	0.5698		0.936	0.4831								0.8753	0.4373				0.8128	0.6135				0.4957	0.4138				0.5692	0.4912				0.8959
0.7028	0.5793				0.6645	0.4134				0.6559	0.4267				0.6602	0.6713	0.6602	0.6713		1	-0.0313								0.9678	0.4715				0.7833	0.521				0.6027	0.488				0.7483	0.5371				0.9249
0.7234	0.556				0.5467	0.5259				0.615	0.5672				0.6297	0.6067	0.6297	0.6067		0.8654	0.3822								0.8845	0.3875				0.8348	0.6239				0.5853	0.4039				0.7176	0.335				0.998
0.7901	0.6178				0.5395	0.4849				0.5498	0.4499				0.7601	0.5698	0.7601	0.5698		1	0.3497								0.9319	0.2996				0.7973	0.4773				0.6791	0.4357				0.6676	0.2072				0.9687
0.8301	0.6141				0.4434	0.4033				0.6194	0.7556				0.6931	0.5385	0.6931	0.5385		0.9182	0.2914								1	0.4939				0.8112	0.6079				0.5198	0.4376				0.8128	0.4066				0.9981
0.8348	0.6478				0.7174	0.4964				0.5905	0.8366				0.6339	0.6787	0.6339	0.6787		0.8746	0.4716								1	0.4569				0.7428	0.5773				0.62	0.4935				0.6771	0.4552				0.9605
0.8154	0.6447				0.5575	0.3882				0.5328	0.5147				0.7016	0.7504	0.7016	0.7504		0.9055	0.508								1	0.3682				0.8126	0.6153				0.4693	0.3884				0.8263	0.4465				0.9486
0.7164	0.56				0.6172	0.4552				0.4862	0.7583				0.3549	0.2322	0.3549	0.2322		0.8587	0.3556								0.9939	0.4351				0.845	0.4981				0.809	0.4283				0.8411	0.4062				0.8841
0.746	0.5584				0.6767	0.471				0.598	0.5805				0.407	0.3623	0.407	0.3623		0.995	0.3983								1	0.4589				0.8236	0.4376				0.5496	0.4561				0.8821	0.4885				0.8734
0.8367	0.5764				0.5839	0.4437				0.4264	0.8252				0.5196	0.3692	0.5196	0.3692		0.9583	0.5117								1	0.3816				0.7588	0.6604				0.5393	0.4418				0.8547	0.4551				1
0.7921	0.5215				0.6919	0.4494				0.8456	0.4836				0.5515	0.4724	0.5515	0.4724		0.9416	0.4745								1	0.5002				0.7876	0.5544				0.5298	0.4385				0.8609	0.4562				0.9972
1	0.6406				0.5024	0.5178				0.4777	0.4031				0.686	0.2885	0.686	0.2885		0.9984	0.3578								0.9134	0.4193				0.7791	0.5678				0.848	0.4166				0.7966	0.4534				0.9946
0.9533	0.6234				0.4447	0.3984				0.6475	0.5731				0.5911	0.4469	0.5911	0.4469		1	0.2806								1	0.2872				0.8256	0.5339				0.4941	0.4025				0.7705	0.4834				1
0.9163	0.5449				0.5332	0.4119				0.5458	0.555				0.4498	0.4196	0.4498	0.4196		0.9514	0.4417								1	0.2766				0.7899	0.4842				0.6264	0.491				0.8167	0.4256				0.9243
1	0.5463				0.5086	0.4608				0.6159	0.4398				0.4531	0.3307	0.4531	0.3307		0.9623	0.4617								1	0.3946				0.7824	0.5684				0.5	0.4417				0.7507	0.5434				1
0.7004	0.5952				0.5072	0.5424				0.7521	0.5533				0.381	0.4877	0.381	0.4877		0.7813	0.409								1	0.38				0.6107	0.4856				0.5877	0.5088				0.863	0.4325				1
0.7334	0.3691				0.4872	0.4605				0.6303	0.5782				0.5251	0.4381	0.5251	0.4381		1	0.3866								1	0.3276				0.8912	0.5325				0.6659	0.5692				0.8485	0.4744				0.9486
0.6328	0.6842				0.5073	0.4971				0.5996	0.5752				0.5163	0.4454	0.5163	0.4454		0.9299	0.4109								1	0.3361				0.784	0.5955				0.5057	0.4517				0.9176	0.4004				1
0.6484	0.6436				0.6194	0.5183				0.7109	0.551				0.4056	0.4085	0.4056	0.4085		0.8997	0.4838								1	0.4728				0.7384	0.6073				0.6215	0.44				0.703	0.5187				0.9631
0.7019	0.5759				0.6252	0.5221				0.6059	0.8518				0.31	0.4111	0.31	0.4111		0.8846	0.5048								0.909	0.5053				0.8241	0.6386				0.5923	0.4538				0.7687	0.4383				0.8992
0.7983	0.5334				0.3551	0.4717				0.5829	0.5213				0.5675	0.5251	0.5675	0.5251		0.8855	0.3493								0.8565	0.4651				0.8199	0.5207				0.5915	0.4633				0.8073	0.3981				0.8395
0.7114	0.578				0.6555	0.4285				0.6236	0.6136				0.4825	0.3387	0.4825	0.3387		0.8419	0.5348								1	0.4076				0.8665	0.621				0.6911	0.505				0.857	0.5219				0.9581
0.7847	0.6677				0.562	0.4706				0.6825	0.5141				0.4699	0.4676	0.4699	0.4676		0.9134	0.3308								0.8236	0.4526				0.7293	0.5462				0.6479	0.5122				0.7276	0.413				0.8948
0.7217	0.7649				0.5993	0.4185				0.7529	0.589				0.415	0.3792	0.415	0.3792		0.8931	0.3627								0.9817	0.4869				0.8121	0.4808				0.384	0.3571				0.7022	0.4772				1
0.7506	0.1781				0.4432	0.5483				0.7877	0.5353				0.4341	0.3786	0.4341	0.3786		0.8574	0.4019								0.7827	0.4877				0.8424	0.5131				0.5057	0.5177				0.7632	0.4589				0.8168
0.5983	0.2564				0.6542	0.4719				0.5951	0.4754				0.5621	0.624	0.5621	0.624		0.8215	0.4126								0.9202	0.6238				0.7411	0.5857				0.4977	0.3996				0.4614	0.4442				0.9145
0.7748	0.1987				0.6554	0.4823				0.668	0.5066				0.4371	0.4413	0.4371	0.4413		0.834	0.5188								0.8133	0.7117				0.8971	0.5383				0.7999	0.499				0.718	0.4778				0.9242
0.5432	0.4265				0.596	0.4812				0.714	0.5345				0.3767	0.4612	0.3767	0.4612		0.8364	0.465								0.7782	0.4541				0.8349	0.5108				0.5412	0.5118				0.9054	0.4648				0.9896
0.759	0.3731				0.5541	0.4758				0.6087	0.6076				0.582	0.6067	0.582	0.6067		0.9379	0.3762								0.8906	0.4903				0.9059	0.513				0.6779	0.4336				0.3935	0.4023				0.9404
0.7721	0.3562				0.6133	0.5248				0.5717	0.4795				0.3683	0.4982	0.3683	0.4982		0.9473	0.4187								0.9164	0.4781				0.7994	0.5498				0.601	0.5506				0.7113	0.4802				0.898
1	0.1369				0.5253	0.4235				0.648	0.4949				0.5138	0.4345	0.5138	0.4345		1	0.3463								0.7468	0.5146				0.8084	0.5129				0.6765	0.5327				0.627	0.4917				0.9557
0.2482	0.289				0.4673	0.4627				0.5351	0.5089				0.523	0.4874	0.523	0.4874		0.9119	0.4389								0.8255	0.5204				0.7365	0.5801				0.693	0.4671				0.7826	0.4199				0.9411
0.5574	0.368				0.0081	0.2334				0.7224	0.5237				0.5798	0.5593	0.5798	0.5593		0.7947	0.4119								0.8944	0.5221				0.8769	0.5733				0.8397	0.4192				0.5187	0.4224				0.8542
0.8459	0.3484				0.3678	0.411				0.5006	0.5313				0.4442	0.4994	0.4442	0.4994		1	0.3227								0.8565	0.5741				0.8735	0.6165				0.5746	0.4236				0.772	0.4837				0.915
1	0.3297				0.3489	0.5239				0.6529	0.8444				0.5267	0.5347	0.5267	0.5347		0.9589	0.4888								0.8379	0.6862				0.8811	0.5068				0.5731	0.454				0.6779	0.4235				0.9811
0.8632	0.3703				0.4854	0.5524				0.5779	0.8129				0.4289	0.5935	0.4289	0.5935		0.9149	0.3875								0.7856	0.6347				0.7437	0.4019				0.6024	0.4723				0.7941	0.5706				1
0.6749	0.3816				0.4669	0.5111				0.6268	0.6296				0.5398	0.4743	0.5398	0.4743		0.9137	0.3531								0.9123	0.6934				0.7647	0.5303				0.6582	0.4986				0.7568	0.4647				1
0.8267	0.2796				0.4472	0.5146				0.634	0.5994				0.5386	0.5037	0.5386	0.5037		0.8569	0.4561								0.8047	0.7664				0.8099	0.4597				0.5501	0.5524				0.5291	0.4282				0.9206
0.659	0.4134				0.2998	0.3389				0.6515	0.4904				0.5298	0.5245	0.5298	0.5245		0.7015	0.3946								0.9342	0.6512				0.7376	0.5264				0.5042	0.4981				0.7047	0.4326				0.8904
0.7174	0.3171				0.3652	0.344				0.5636	0.5992				0.5157	0.5322	0.5157	0.5322		0.7684	0.4305								0.8942	0.6611				0.6391	0.5184				0.7573	0.5962				0.7365	0.5197				0.9418
0.575	0.3569				0.5548	0.4459				0.588	0.5363				0.519	0.487	0.519	0.487		0.8333	0.4087								0.8957	0.6369				0.7758	0.5893				0.6808	0.5235				0.8292	0.4623				0.9781
0.5685	0.3522				0.2397	0.1558				0.5888	0.7545				0.642	0.5223	0.642	0.5223		0.8557	0.3992								1	0.6022				0.8041	0.5651				0.6346	0.491				0.6567	0.5552				0.9433
0.6536	0.3516				0.3635	0.3695				0.5311	0.7408				0.3694	0.4929	0.3694	0.4929		0.9735	0.3639								0.8251	0.6712				0.8093	0.5352				0.7267	0.4613				0.8715	0.501				0.9166
1	0.2136				0.6202	0.3317				0.619	0.7971				0.276	0.3127	0.276	0.3127		0.8777	0.3692								0.8049	0.5911				0.7564	0.6799				0.5435	0.4756				0.4508	0.3168				1
1	0.2933				0.4603	0.5922				0.4654	0.7663				0.5934	0.5125	0.5934	0.5125		0.7959	0.5181								0.8945	0.6487				0.8153	0.6107				0.5546	0.4029				0.9035	0.4777				0.9988
0.8775	0.497				0.6699	0.5443				0.6361	0.5714				0.5484	0.5464	0.5484	0.5464		0.8176	0.3715								0.9088	0.602				0.7702	0.559				0.7011	0.4762				0.9076	0.4634				0.9467
0.7847	0.3787				0.5043	0.5901				0.6382	0.6031				0.5159	0.4135	0.5159	0.4135		0.8755	0.3606								1	0.556				0.7633	0.5118				0.5432	0.4221				0.5842	0.4607				1
0.6956	0.3864				0.3928	0.5146				0.4956	0.509				0.5062	0.5141	0.5062	0.5141		0.9115	0.4166								0.8757	0.5567				0.9141	0.4714				0.6156	0.5465				0.6518	0.4904				0.9546
0.8374	0.3805				0.4604	0.5802				0.7754	0.5265				0.4153	0.4659	0.4153	0.4659		0.8221	0.4062								0.872	0.5953				0.7729	0.4542				0.7836	0.5203				0.9703	0.4943				0.901
0.6352	0.3679				0.6084	0.6106				0.7151	0.7818				0.531	0.5283	0.531	0.5283		0.9696	0.4284								1	0.594				0.6506	0.6946				0.526	0.4958				0.6188	0.2426				0.9062
0.8154	0.4119				0.2327	0.1149				0.6281	0.7437				0.5984	0.5096	0.5984	0.5096		0.9253	0.3758								1	0.5606				0.8346	0.5216				0.2998	1				0.9371	0.5302				0.9951
0.5605	0.3137				0.4696	0.239				0.5293	0.6098				0.3676	0.5287	0.3676	0.5287		0.9317	0.3755								0.728	0.6417				0.7725	0.5973				0.0308	1				0.3307	0.4817				0.905
0.8026	0.4023				0.805	0.2595				0.5938	0.6193				0.452	0.4652	0.452	0.4652		0.8772	0.2839								0.8417	0.5581				0.817	0.5341				-0.1158	0.9123				0.7916	0.738				0.8089
0.7655	0.3605				0.5652	0.4189				0.4457	0.7818				0.3366	0.5908	0.3366	0.5908		0.8828	0.3798								0.9872	0.3527				0.8205	0.4719				0.977	0.3757				1	0.5593				0.9497
0.5815	0.3579				0.3475	0.2768				0.4265	0.7592				0.3917	0.384	0.3917	0.384		0.9362	0.5447								0.8587	0.4929				0.7444	0.5446				0.8489	0.3806				0.9944	0.5973				0.887
0.8567	0.3558				0.4772	0.259				0.7259	0.7117				0.4196	0.1797	0.4196	0.1797		0.9017	0.3668								0.9991	0.4179				0.6481	0.5654				0.9197	0.3001				0.9777	0.5567				0.9327
0.8903	0.3209				0.5108	0.3611				0.6481	0.7879				0.5162	0.278	0.5162	0.278		0.9119	0.4106								1	0.594				0.8672	0.497				0.9591	0.4272				1	0.5918				0.9651
0.6549	0.4398				0.5597	0.4027				0.7235	0.8874				0.597	0.218	0.597	0.218		0.9966	0.2693								0.8321	0.4655				0.8709	0.4649				0.9488	0.3994				0.9811	0.6015				0.8994
0.7579	0.3768				0.641	0.3999				0.6748	0.5806				0.5907	0.2448	0.5907	0.2448		0.8795	0.3459								0.7739	0.3811				0.7127	0.597				0.88	0.3574				0.9926	0.603				1
0.8374	0.4326				0.7797	0.4022				0.5142	0.7718				0.4768	0.3917	0.4768	0.3917		0.9742	0.4157								0.9378	0.4426				0.7415	0.4849				0.957	0.2792				0.9962	0.5868				0.9863
0.6111	0.4426				0.5824	0.4206				0.5095	0.8273				0.5682	0.4625	0.5682	0.4625		0.9175	0.4143								1	0.4094				0.6689	0.5085				0.9024	0.2965				1	0.5853				1
0.8253	0.3595				0.6657	0.3914				0.5338	0.8664				0.3623	0.3597	0.3623	0.3597		0.9631	0.337								0.9412	0.5043				0.884	0.4736				0.964	0.4031				1	0.6061				0.9697
0.7449	0.4015				0.5501	0.3875				0.5331	0.566				0.4826	0.3461	0.4826	0.3461		0.8363	0.409								0.8152	0.5763				0.7234	0.5293				0.9272	0.4365				0.963	0.6216				0.8776
0.6757	0.3253				0.6057	0.2803				0.4691	0.7437				0.4399	0.4178	0.4399	0.4178		0.7607	0.3845								0.9189	0.5163				0.7167	0.5688				0.8892	0.4198				0.9661	0.6261				0.9312
0.7399	0.3692				0.5475	0.4496				0.4687	0.7891				0.3111	0.4739	0.3111	0.4739		1	0.3323								0.8847	0.5944				0.8607	0.5836				0.7615	0.4837				0.9594	0.5826				0.9237
0.5692	0.4578				0.4415	0.4221				0.4773	0.7689				0.3528	0.5624	0.3528	0.5624		0.9707	0.3228								0.9721	0.4721				0.6757	0.5219				1	0.3175				1	0.5852				0.9644
0.753	0.4697				0.7149	0.402				0.7515	0.8872				0.3595	0.5178	0.3595	0.5178		0.791	0.4136								0.8345	0.4129				0.876	0.5014				0.8795	0.4946				1	0.5908				0.9689
0.6267	0.4933				0.6458	0.4604				0.7021	0.6228				0.453	0.3795	0.453	0.3795		0.8712	0.3797								0.9168	0.4565				0.835	0.5626				0.8934	0.4222				0.9872	0.5928				0.8858
0.8012	0.3754				0.6316	0.4467				0.4791	0.564				0.4148	0.5414	0.4148	0.5414		0.8155	0.3625								0.857	0.6079				0.7798	0.5606				1	0.3876				1	0.6272				0.8009
0.7824	0.3972				0.554	0.3298				0.4964	0.7468				0.2379	0.5665	0.2379	0.5665		0.9654	0.4142								0.8026	0.5095				0.8646	0.4356				1	0.4076				1	0.6324				0.5612
0.7849	0.4259				0.6117	0.2856				0.5458	0.6888				0.3778	0.5113	0.3778	0.5113		0.9378	0.4155								0.9032	0.445				0.8512	0.4854				0.9619	0.407				0.9859	0.6085				0.816
0.7905	0.4634				0.5456	0.4284				0.384	0.5956				0.4594	0.5834	0.4594	0.5834		0.9962	0.4298								0.957	0.5416				0.8477	0.5214				0.886	0.4274				0.9915	0.6331				0.038
0.8048	0.4198				0.5214	0.3806				0.5087	0.5613				0.3344	0.5972	0.3344	0.5972		1	0.3573								0.8614	0.5561				0.8959	0.4915				0.9444	0.3802				1	0.6281				0.7539
0.8093	0.4113				0.6038	0.4906				0.6913	0.6541				0.4288	0.5494	0.4288	0.5494		0.9248	0.4149								0.9456	0.4685				0.8026	0.5538				0.8343	0.4523				0.9714	0.6485				1
0.7996	0.4055				0.6954	0.3224				0.4941	0.6925				0.508	0.5579	0.508	0.5579		0.8946	0.4117								0.9001	0.495				0.8239	0.5256				1	0.3371				0.9767	0.6863				0.852
0.6672	0.4356				0.427	0.429				0.4951	0.6656				0.3807	0.5567	0.3807	0.5567		0.8926	0.3921								1	0.4279				0.8899	0.4767				0.9521	0.3856				0.9867	0.625				0.8986
0.8203	0.4057				0.5904	0.4285				0.7637	0.4291				0.6448	0.4337	0.6448	0.4337		0.9021	0.4511								0.9451	0.4931				0.9393	0.4309				0.8567	0.4649				0.9517	0.555				1
0.8013	0.4075				0.6773	0.4972				0.7633	0.5355				0.5472	0.5104	0.5472	0.5104		0.9412	0.4093								0.9327	0.4432				0.7962	0.5218				1	0.3798				1	0.6423				1
0.8755	0.3628				0.5614	0.5123				0.6651	0.5389				0.4066	0.5566	0.4066	0.5566		0.8911	0.4493								0.959	0.4054				0.8795	0.4729				0.8978	0.4911				1	0.67				1
0.7643	0.4448				0.3524	0.4349				0.6387	0.6547				0.4071	0.5013	0.4071	0.5013		0.9471	0.4104								1	0.3969				0.7761	0.481				1	0.362				0.9463	0.6137				1
0.748	0.4581				0.764	0.4106				0.5986	0.5408				0.4529	0.4775	0.4529	0.4775		0.8732	0.4529								1	0.4715				0.8149	0.4358				0.9501	0.3934				0.9558	0.6518				1
0.7478	0.3392				0.6407	0.3152				0.4468	0.4764				0.2835	0.5188	0.2835	0.5188		0.8901	0.4084								1	0.4628				0.7157	0.554				0.9597	0.4238				0.9852	0.6607				0.797
0.7804	0.4555				0.7016	0.4118				0.6397	0.5215				0.3094	0.4551	0.3094	0.4551		0.9154	0.4497								1	0.4355				0.7178	0.4869				0.9109	0.4068				1	0.6076				0.9308
0.7209	0.4483				0.6407	0.4715				0.7022	0.5518				0.3409	0.5557	0.3409	0.5557		0.9939	0.4562								1	0.4159				0.8796	0.4604				1	0.4664				0.9965	0.6021				0.8903
0.7704	0.4404				0.5947	0.4706				0.4377	0.5197				0.3262	0.5044	0.3262	0.5044		0.9721	0.41								0.9795	0.4054				0.8327	0.4987				1	0.3973				0.9956	0.6142				0.7639
0.7488	0.4411				0.6028	0.3946				0.5118	0.6135				0.4129	0.5747	0.4129	0.5747		0.8965	0.4548								1	0.4709				0.8583	0.5109				0.8172	0.4491				0.9899	0.5956				0.8862
0.8507	0.4008				0.7791	0.4658				0.5765	0.4952				0.369	0.4881	0.369	0.4881		0.8882	0.314								1	0.4788				0.8642	0.4971				0.9552	0.4839				1	0.6971				0.9138
0.8137	0.4716				0.3748	0.4549				0.474	0.6186				0.3965	0.5499	0.3965	0.5499		0.8706	0.3694								1	0.4822				0.8228	0.4791				0.9917	0.4425				1	0.7686				0.9427
0.7242	0.4401				0.8182	0.8566				0.4473	0.5833				0.2611	0.6476	0.2611	0.6476		0.9165	0.3879								1	0.4742				0.8747	0.4863				0.897	0.4757				1	0.622				0.916
0.755	0.4541				0.5942	0.3911				0.6822	0.549				0.176	0.5414	0.176	0.5414		0.9427	0.3684								1	0.4463				0.7689	0.61				0.9959	0.4172				0.9908	0.6093				0.8727
0.7034	0.4852				0.5511	0.3832				0.6281	0.4871				0.4326	0.5556	0.4326	0.5556		0.7729	0.472								1	0.5038				0.6919	0.5503				0.9811	0.4006				0.9707	0.7126				0.8181
0.7519	0.4422				0.3832	0.5376				0.5287	0.7292				0.3574	0.4746	0.3574	0.4746		1	0.3524								0.9889	0.4674				0.7109	0.5627				0.9512	0.3664				0.9713	0.5898				1
0.7583	0.4647				0.1827	0.4203				0.6419	0.681				0.4176	0.5932	0.4176	0.5932		0.923	0.4312								1	0.4389				0.8669	0.5096				0.8858	0.3896				1	0.8555				0.9629
0.5172	0.4698				0.1431	0.3676				0.549	0.6867				0.3433	0.5705	0.3433	0.5705		0.8348	0.4282								0.9425	0.4773				0.8127	0.505				0.9579	0.3613				0.9921	0.7479				0.9509
1	0.3609				0.3765	0.3618				0.4996	0.6635				0.3746	0.5218	0.3746	0.5218		0.9042	0.3644								0.8915	0.4862				0.7814	0.5312				0.9074	0.504				0.9826	0.6993				0.835
0.7696	0.4925				0.2602	0.4585				0.4509	0.6372				0.4423	0.5505	0.4423	0.5505		0.8007	0.4885								0.9982	0.3862				0.8207	0.5355				0.9501	0.4909				0.972	0.654				0.9294
0.6287	0.512				0.3018	0.5554				0.5238	0.7369				0.3078	0.5488	0.3078	0.5488		0.8651	0.3723								1	0.4847				0.8935	0.5086				0.8577	0.5212				0.9508	0.7157				0.8666
0.7495	0.441				0.2766	0.4547				0.4194	0.7208				0.4397	0.514	0.4397	0.514		1	0.4221								1	0.3919				0.7983	0.5608				0.8492	0.4426				0.9885	0.7221				0.9392
0.901	0.4076				0.3066	0.4539				0.4595	0.5528				0.3726	0.5209	0.3726	0.5209		0.7845	0.451								1	0.3667				0.8936	0.5144				0.9253	0.4673				0.9735	0.6707				0.9639
0.7928	0.3906				0.2101	0.5595				0.45	0.5705				0.4828	0.5035	0.4828	0.5035		0.9174	0.4337								1	0.4867				0.6929	0.6357				0.9909	0.4148				0.9886	0.6222				0.9598
0.7809	0.4968				0.339	0.6054				0.6585	0.5477				0.3655	0.5628	0.3655	0.5628		0.8675	0.4212								1	0.4622				0.6974	0.5907				0.8849	0.4903				1	0.737				1
0.7031	0.4376				0.2758	0.5921				0.7835	0.5317				0.3891	0.6013	0.3891	0.6013		0.4728	0.6137								1	0.4772				0.8332	0.5364				0.7867	0.5038				1	0.641				0.9064
0.6547	0.3916				0.276	0.5465				0.4593	0.6778				0.2739	0.5633	0.2739	0.5633		0.6908	0.5014								0.9849	0.4865				0.8136	0.585				0.9365	0.4933				1	0.6392				0.9029
0.7162	0.4385				0.2846	0.5441				0.4766	0.8637				0.4025	0.522	0.4025	0.522		0.4933	0.332								0.971	0.4625				0.8364	0.5209				0.802	0.453				1	0.6562				0.8916
0.9552	0.5015				0.3835	0.4688				0.3576	0.8058				0.403	0.4923	0.403	0.4923		0.7111	0.4594								0.864	0.4978				0.7876	0.5321				0.8873	0.5076				0.9976	0.6754				0.9977
0.9132	0.4329				0.3535	0.4837				0.4336	0.5886				0.1897	0.5492	0.1897	0.5492		0.7608	0.3914								0.9282	0.4474				0.9096	0.5355				0.832	0.5065				0.998	0.6893				0.9445
0.8888	0.44				0.2437	0.4249				0.6051	0.3449				0.3919	0.4842	0.3919	0.4842		0.8358	0.3343								0.9297	0.4234				0.8651	0.4657				0.9176	0.5042				1	0.69				1
0.7797	0.4011				0.4624	0.5401				0.4089	0.5653				0.919	0.1868	0.919	0.1868		0.749	0.3637								0.9728	0.4498				0.8419	0.5742				0.9189	0.5625				0.9967	0.697				0.9091
0.7647	0.4647				0.2318	0.5429				0.5387	0.6849				0.7255	0.2074	0.7255	0.2074		0.7696	0.5331								1	0.4285				0.8651	0.6112				0.9235	0.4602				1	0.6972				0.9652
0.6436	0.3846				0.2909	0.5509				0.7008	0.7042				0.6325	0.3652	0.6325	0.3652		0.7519	0.55								0.9648	0.4353				0.855	0.5114				0.9503	0.4852				0.9998	0.6991				0.8531
0.7682	0.4679				0.2508	0.5207				0.7488	0.6289				0.8198	0.1981	0.8198	0.1981		0.7225	0.4965								1	0.4216				0.8233	0.5323				0.9366	0.5025				1	0.6032				1
0.7345	0.4759				0.1986	0.5101				0.4411	0.6316				0.6387	0.3198	0.6387	0.3198		0.6324	0.3518								0.9886	0.4211				0.6946	0.5985				1	0.4743				1	0.7277				1
0.6472	0.4838				0.2125	0.4755				0.5727	0.637				0.6481	0.4425	0.6481	0.4425		0.8021	0.2932								0.993	0.4894				0.847	0.5223				0.9397	0.5661				0.9783	0.6593				0.8551
0.7481	0.4508				0.4573	0.4667				0.6406	0.659				0.512	0.3671	0.512	0.3671		0.7319	0.4093								1	0.4921				0.8101	0.5201				0.9764	0.4463				1	0.6744				1
0.6549	0.4027				0.3222	0.5123				0.5344	0.5778				0.4421	0.363	0.4421	0.363		0.6462	0.4524								1	0.448				0.8402	0.8691				0.8187	0.4954				0.9865	0.6893				0.9911
0.6529	0.5029				0.5464	0.4521				0.2536	0.5509				0.4336	0.3808	0.4336	0.3808		0.6233	0.3308								1	0.3882				-0.0254	1				1	0.4512				0.9641	0.7159				0.9732
0.7203	0.4226				0.6442	0.429				0.3976	0.472				0.3933	0.2904	0.3933	0.2904		0.7192	0.4981								0.9586	0.4567				-0.1571	1				1	0.4788				0.9992	0.6836				0.8693
0.7466	0.394				0.4627	0.4618				0.805	0.5483				0.7984	0.3526	0.7984	0.3526		0.7225	0.4203								1	0.477				-0.1252	1				1	0.484				0.9449	0.7357				0.8727
0.6372	0.506				0.4578	0.4444				0.611	0.5583				0.7167	0.4142	0.7167	0.4142		0.7486	0.3709								0.8837	0.4702				0.8165	0.3996				0.8287	0.4827				0.9888	0.7202				0.8087
0.7181	0.4839				0.2659	0.5164				0.4498	0.4813				0.6309	0.3691	0.6309	0.3691		0.6179	0.4247								1	0.5677				0.8254	0.4931				0.9019	0.4722				0.9745	0.6368				0.8053
0.6967	0.4087				0.1516	0.4497				0.4374	0.5556				0.2978	0.324	0.2978	0.324		0.6106	0.4633								1	0.4462				0.7651	0.4609				0.9647	0.4814				1	0.7465				0.9213
0.8752	0.3233				0.4214	0.396				0.449	0.5966				0.6931	0.4689	0.6931	0.4689		0.6673	0.4425								1	0.4954				0.6906	0.5117				1	0.411				1	0.7442				0.8827
0.8386	0.4151				0.4363	0.4913				0.5727	0.5945				0.7152	0.4021	0.7152	0.4021		0.7503	0.4951								0.9594	0.5142				0.6888	0.4529				1	0.4253				1	0.7011				0.8534
0.9501	0.4281				0.271	0.4664				0.5982	0.6239				0.6062	0.5034	0.6062	0.5034		0.7702	0.5639								1	0.5248				0.8919	0.5186				0.8803	0.5021				0.8719	0.9967				0.9401
0.7184	0.5724				0.4419	0.3869				0.3977	0.5616				0.6787	0.4933	0.6787	0.4933		0.7745	0.4724								0.9849	0.5379				0.8922	0.5007				0.8505	0.4739				0.8962	0.4975				0.8828
0.4033	0.4521				0.4359	0.4204				0.2989	0.5912				0.7999	0.4303	0.7999	0.4303		0.7799	0.4972								1	0.4854				0.9317	0.5438				0.989	0.4284				0.7869	0.3316				0.9125
0.8173	0.4463				0.4057	0.5465				0.6843	0.7667				0.7564	0.4022	0.7564	0.4022		0.7623	0.4852								0.9774	0.4763				0.9345	0.4354				0.99	0.4985				0.9674	0.2977				0.8906
0.7135	0.4719				0.5018	0.5554				0.3559	0.581				0.5988	0.4077	0.5988	0.4077		0.6444	0.479								1	0.4423				0.5686	0.2659				0.4008	0.8138				0.8012	0.4492				0.932
0.6681	0.4807				0.588	0.4416				0.5193	0.6147				0.3482	0.4642	0.3482	0.4642		0.7173	0.4412								1	0.4615				0.8554	0.4332				0.1444	0.192				0.9937	0.3713				0.9354
0.5299	0.5753				0.398	0.4431				0.446	0.5237				0.8095	0.2913	0.8095	0.2913		0.6873	0.4469								0.8883	0.4945				1	0.4684				0.7268	0.4341				0.8294	0.3948				0.9376
0.527	0.5231				0.3518	0.5475				0.3662	0.6722				0.063	0.3833	0.063	0.3833		0.766	0.5163								0.937	0.4843				1	0.393				0.681	0.2902				0.632	0.2505				1
0.4223	0.5441				0.3207	0.4804				0.4035	0.7207				0.5486	0.4348	0.5486	0.4348		0.6951	0.4116								1	0.471				0.8746	0.4826				0.2495	0.3271				0.717	0.2998				1
0.5617	0.5553				0.1851	0.5128				0.5577	0.6166				0.4454	0.3787	0.4454	0.3787		0.782	0.4939								1	0.487				0.9781	0.4382				0.7299	0.173				0.6648	0.4768				0.9038
0.4641	0.5657				0.3176	0.4192				0.5503	0.6147				0.7225	0.5057	0.7225	0.5057		0.7339	0.4413								0.9912	0.4448				0.8422	0.5107				0.7967	0.4039				0.8297	0.3396				0.8774
0.568	0.6609				0.3186	0.499				0.446	0.6507				0.343	0.4495	0.343	0.4495		0.5806	0.4367								0.9454	0.4605				0.8891	0.4911				0.6837	0.4215				0.8475	0.4204				0.9468
0.6599	0.6625				0.4286	0.5077				0.6127	0.6881				0.8485	0.4286	0.8485	0.4286		0.7135	0.4385								0.9153	0.6861				1	0.5217				0.7096	0.5075				0.7281	0.3897				0.985
0.5671	0.6435				0.4623	0.4217				0.4998	0.6722				0.7055	0.4429	0.7055	0.4429		0.7991	0.4294								0.9974	0.374				0.9368	0.3968				0.6737	0.5613				0.8015	0.3379				0.9002
0.5767	0.5639				0.3562	0.5562				0.5303	0.5323				0.8164	0.4163	0.8164	0.4163		0.692	0.3921								1	0.3059				0.9861	0.4283				0.6713	0.3667				0.8845	0.2182				0.8958
0.5786	0.6307				0.3433	0.5317				0.7871	0.7285				0.7915	0.3344	0.7915	0.3344		0.667	0.4413								0.8813	0.3991				0.935	0.4158				0.6125	0.4346				0.7546	0.3163				0.9383
0.6418	0.5617				0.4141	0.4877				0.7545	0.555				0.6713	0.4299	0.6713	0.4299		0.7511	0.5397								0.8809	0.3174				0.9441	0.4326				0.671	0.397				0.7669	0.2754				1
0.3704	0.4661				0.2374	0.5472				0.4734	0.6427				0.8909	0.3352	0.8909	0.3352		0.7541	0.4142								1	0.1852				1	0.4891				0.2662	0.4771				0.9477	0.2837				0.9037
0.5723	0.6245				0.4063	0.4968				0.5389	0.5932				0.702	0.4477	0.702	0.4477		0.5508	0.4743								0.765	0.3095				0.9094	0.472				0.321	0.4882				0.6043	0.2179				1
0.5321	0.5279				0.424	0.5085				0.6842	0.5976				0.8318	0.3549	0.8318	0.3549		0.5194	0.4515								0.5121	0.4044				1	0.4903				0.7078	0.4112				0.7359	0.3139				0.905
0.3823	0.6769				0.4023	0.4761				0.4157	0.5473				0.8052	0.4265	0.8052	0.4265		0.8399	0.4832								0.7514	0.464				0.8627	0.4537				0.6645	0.4936				0.8978	0.5018				1
0.5055	0.6561				0.6174	0.4883				0.5557	0.6991				0.2386	0.3131	0.2386	0.3131		0.5828	0.4593								0.8896	0.3614				1	0.4204				0.5797	0.4841				0.6337	0.3293				1
0.5034	0.5452				0.4214	0.4089				0.4559	0.5288				0.7121	0.3683	0.7121	0.3683		0.6731	0.5842								1	0.4769				0.9935	0.4739				0.6345	0.4673				0.6872	0.3997				0.8983
0.478	0.7124				0.334	0.5108				0.7413	0.5216				0.4711	0.4036	0.4711	0.4036		0.8086	0.4267								0.7202	0.2011				0.9743	0.5304				0.585	0.4007				0.9376	0.3447				0.9877
0.4918	0.5559				0.6996	0.5552				0.4433	0.5797				0.5327	0.5222	0.5327	0.5222		0.6508	0.4567								0.9251	0.2718				0.8445	0.4595				0.7828	0.6425				0.9299	0.5807				1
0.3167	0.3818				0.6945	0.5289				0.627	0.6046				0.504	0.4664	0.504	0.4664		0.5891	0.4837								0.7499	0.2216				1	0.5142				0.4729	0.5832				0.6913	0.319				0.9679
0.5798	0.5388				0.6864	0.7312				0.4677	0.5734				0.7955	0.3939	0.7955	0.3939		0.3877	0.4102								0.9731	0.3376				0.9172	0.4817				0.6276	0.5662				0.7092	0.4111				0.9408
0.548	0.4906				0.7774	0.1402				0.8668	0.5002				0.7095	0.4383	0.7095	0.4383		0.6365	0.4198								0.5874	0.297				0.836	0.5385				0.7538	0.5773				0.7363	0.4326				0.8233
0.5035	0.5472				0.5556	0.3419				0.6415	0.6064				0.2939	0.4289	0.2939	0.4289		0.4866	0.4207								1	0.2319				0.9546	0.4687				0.6203	0.5445				1	0.414				0.8766
0.5017	0.561				0.4966	0.3505				0.7061	0.5436				0.476	0.4302	0.476	0.4302		0.7026	0.4461								0.632	0.4461				0.8921	0.495				0.6976	0.6242				0.8104	0.4883				0.7909
0.4668	0.5262				0.5736	0.2909				0.3719	0.5623				0.7306	0.4438	0.7306	0.4438		0.5706	0.4261								0.7862	0.3455				0.9551	0.4131				0.7182	0.6571				0.7293	0.3449				1
0.5475	0.5588				0.4425	0.3706				0.7746	0.5832				0.6823	0.4439	0.6823	0.4439		0.7464	0.4753								0.87	0.4322				0.9046	0.5172				0.4743	0.6171				0.8472	0.2759				0.996
0.5402	0.5802				0.4833	0.3308				0.4721	0.585				0.305	0.4247	0.305	0.4247		0.6829	0.4483								0.7203	0.4259				0.9561	0.4425				0.5421	0.5785				0.6305	0.3099				0.9909
0.5453	0.5018				0.4899	0.3465				0.3712	0.498				0.4152	0.3861	0.4152	0.3861		0.5947	0.4724								0.8349	0.4591				1	0.464				0.5838	0.6375				1	0.2906				1
0.4973	0.6043				0.4839	0.4109				0.4589	0.5603				0.604	0.3857	0.604	0.3857		0.7008	0.5249								0.5713	0.321				1	0.4582				0.5272	0.4699				0.7419	0.4197				0.9797
0.6444	0.6274				0.6533	0.3542				0.6151	0.6068				0.7679	0.3872	0.7679	0.3872		0.688	0.4645								0.6412	0.54				1	0.4512				0.4509	0.4968				0.4936	0.2562				0.9344
0.5149	0.3678				0.6453	0.3336				0.6544	0.6967				0.4487	0.4323	0.4487	0.4323		0.5233	0.5136								0.8239	0.4743				1	0.4548				0.5685	0.5656				0.7786	0.3552				1
0.534	0.5276				0.7819	0.3494				0.5267	0.6543				0.623	0.4893	0.623	0.4893		0.8324	0.3743								1	0.3676				0.9426	0.4841				0.6593	0.6504				0.7258	0.4132				0.9077
0.5113	0.5022				0.476	0.3092				0.5677	0.6293				0.6893	0.5068	0.6893	0.5068		0.5593	0.4355								0.8704	0.3283				1	0.5151				0.6316	0.5924				0.7794	0.3263				1
0.5726	0.6058				0.4053	0.3183				0.6416	0.6391				0.6945	0.4886	0.6945	0.4886		0.6679	0.4607								0.8897	0.3222				0.9602	0.4175				0.6952	0.5821				0.5984	0.293				0.8709
0.5838	0.513				0.5072	0.2102				0.6065	0.5282				0.9652	0.3283	0.9652	0.3283		0.4675	0.4413								0.7947	0.425				1	0.5249				0.7999	0.5439				0.7248	0.2685				0.9365
0.4199	0.5837				0.6341	0.3055				0.517	0.5494				1	0.4124	1	0.4124		0.5341	0.4962								0.6552	0.4046				1	0.4177				0.5431	0.4784				0.869	0.1917				0.8694
0.3713	0.4975				0.6186	0.4028				0.3935	0.5165				0.7588	0.4397	0.7588	0.4397		0.6735	0.4603								0.7753	0.4919				0.9953	0.4871				0.592	0.5291				0.7722	0.249				1
0.584	0.5638				0.4879	0.2964				0.542	0.5989				0.8341	0.3988	0.8341	0.3988		0.582	0.4612								0.8331	0.4986				1	0.4246				0.6147	0.5334				0.6175	0.3596				0.8785
0.4339	0.5256				0.5383	0.3828				0.6821	0.6118				0.7079	0.3327	0.7079	0.3327		0.659	0.5432								0.8303	0.3839				0.9097	0.5312				0.5218	0.5637				0.8116	0.2757				0.9137
0.5257	0.5339				0.6271	0.3736				0.5575	0.5779				0.7293	0.528	0.7293	0.528		0.6137	0.4364								0.7727	0.5794				0.8814	0.5205				0.6639	0.1892				0.7466	0.3602				0.7906
0.5526	0.5637				0.3652	0.3844				0.6194	0.6413				0.8661	0.4207	0.8661	0.4207		0.487	0.4405								0.8931	0.3872				0.9302	0.4955				0.5661	0.6187				0.7663	0.4899				0.9182
0.5873	0.575				0.6342	0.2459				0.025	0.1594				0.9131	0.477	0.9131	0.477		0.382	0.4922								0.7909	0.5651				1	0.4832				0.6689	0.4867				0.6268	0.2482				0.8782
0.6085	0.5036				0.859	0.2178				0.1877	0.161				1	0.3128	1	0.3128		0.6168	0.4476								0.7114	0.4103				0.961	0.4917				0.6292	0.4222				0.6243	0.3276				0.7689
0.4576	0.5774				0.776	0.2351				0.6714	0.344				0.8375	0.4254	0.8375	0.4254		0.5573	0.4943								0.8032	0.4789				0.9838	0.6017				0.6912	0.5461				0.6956	0.3821				1
0.5137	0.5992				0.2675	0.2396				0.488	0.283				0.763	0.3697	0.763	0.3697		0.3737	0.4233								0.9896	0.3015				0.9609	0.4619				0.5347	0.5259				0.682	0.3621				0.939
0.4953	0.6243				0.5556	0.3409				0.614	0.3896				0.7451	0.6059	0.7451	0.6059		0.4656	0.4889								0.7485	0.5305				0.9755	0.5068				0.619	0.4685				0.7688	0.3349				0.8811
0.3458	0.5429				0.488	0.1553				0.5234	0.4549				0.7214	0.477	0.7214	0.477		0.3837	0.5402								0.7289	0.5397				0.9699	0.4675				0.6632	0.464				0.5673	0.4684				0.873
0.4488	0.624				0.4144	0.2295				0.52	0.341				0.5757	0.4856	0.5757	0.4856		0.7547	0.4882								0.6155	0.5924				0.9231	0.5268				0.3956	0.4858				0.6695	0.3789				0.9475
0.4948	0.5756				1	0.1467				0.5258	0.3207				0.6962	0.4449	0.6962	0.4449		0.5494	0.5121								0.6658	0.4582				0.9819	0.4652				0.5733	0.6175				0.7618	0.2684				0.816
0.3327	0.5674				0.5393	0.2731				0.4267	0.2494				0.8021	0.5364	0.8021	0.5364		0.5854	0.4999								0.966	0.5293				0.9274	0.4504				0.645	0.5589				0.8809	0.3599				1
0.4696	0.56				-0.0328	0.0579				0.7581	0.4168				0.7095	0.4878	0.7095	0.4878		0.6704	0.4916								0.8361	0.4471				0.9047	0.5468				0.5334	0.6021				0.8048	0.351				0.7429
0.5894	0.6355				0.687	0.2295				0.5033	0.4248				0.6996	0.5124	0.6996	0.5124		0.4916	0.461								0.8118	0.5396				0.9248	0.4892				0.6717	0.4238				0.645	0.4161				0.9424
0.444	0.628				0.5149	0.4531				0.6225	0.4241				0.7755	0.5015	0.7755	0.5015		0.6259	0.4904								0.8214	0.5207				0.899	0.5309				0.9801	0.4955				0.7845	0.395				0.9034
0.5481	0.6279				0.6211	0.3742				0.7114	0.4412				0.7023	0.5184	0.7023	0.5184		0.6109	0.5101								0.8304	0.434				1	0.4984				1	0.4651				0.5363	0.3663				0.832
0.4476	0.5724				0.524	0.4511				0.5865	0.4006				0.6714	0.4943	0.6714	0.4943		0.7933	0.4716								0.8187	0.5054				0.9794	0.5269				0.9756	0.4331				0.7516	0.3432				0.9881
0.4111	0.5733				0.6469	0.4082				0.6479	0.333				0.8045	0.4774	0.8045	0.4774		0.6775	0.4167								0.7422	0.5621				0.9519	0.4895				0.9687	0.451				0.8209	0.3592				1
0.5602	0.5666				0.5548	0.4278				0.7093	0.3811				0.5295	0.3909	0.5295	0.3909		0.5475	0.5253								0.7765	0.477				0.934	0.4971				0.9817	0.4839				0.8254	0.4744				0.793
0.5131	0.6061				0.4589	0.3429				0.4131	0.3865				0.6519	0.5693	0.6519	0.5693		0.6006	0.5818								0.8708	0.4493				0.9638	0.5528				0.9036	0.4604				0.805	0.3768				0.8843
0.3568	0.4303				0.6038	0.4427				0.5591	0.3249				0.7012	0.395	0.7012	0.395		0.5152	0.5755								0.9978	0.3524				0.922	0.335				0.8773	0.392				0.8101	0.3496				0.7689
0.5691	0.5572				0.6429	0.4621				0.5513	0.3867				0.4748	0.5318	0.4748	0.5318		0.5499	0.5246								0.8252	0.5674				0.9951	0.3941				0.9575	0.3711				0.6896	0.4189				0.9176
0.604	0.5948				0.6506	0.467				0.6711	0.3958				0.7057	0.4243	0.7057	0.4243		0.5329	0.4801								0.8128	0.472				1	0.3676				0.9415	0.4454				0.756	0.3421				0.9726
0.4777	0.4833				0.4	0.3047				0.5805	0.4707				0.8878	0.2686	0.8878	0.2686		0.6101	0.4916								0.7875	0.5306				0.916	0.3778				0.9815	0.3502				0.7019	0.3578				0.8068
0.4026	0.5627				0.6744	0.495				0.5857	0.2786				0.5901	0.4614	0.5901	0.4614		0.4887	0.511								0.7658	0.4038				0.9841	0.3179				0.9419	0.3767				0.884	0.3403				0.9516
0.5955	0.5799				0.6334	0.4592				0.4861	0.3765				0.6423	0.511	0.6423	0.511		0.4573	0.4949								1	0.4655				0.9122	0.3947				0.9401	0.4172				0.8257	0.4368				0.8599
0.0734	0.5499				0.6176	0.3473				0.5251	0.4221				0.6824	0.519	0.6824	0.519		0.6213	0.4698								0.9145	0.4134				1	0.3242				0.954	0.389				0.7108	0.4271				0.9073
0.3672	0.5661				0.5104	0.4225				0.6371	0.441				0.6908	0.4691	0.6908	0.4691		0.5992	0.6496								0.8738	0.5827				1	0.5171				0.9941	0.395				0.6129	0.3133				0.7674
0.3961	0.5982				0.42	0.3865				0.5885	0.4363				0.6968	0.4558	0.6968	0.4558		0.553	0.5093								1	0.5374				1	0.4412				0.9822	0.3569				0.5572	0.2693				0.8629
0.5085	0.6304				0.5674	0.4578				0.5073	0.4726				0.9096	0.4397	0.9096	0.4397		0.5452	0.5307								1	0.4525				1	0.3748				0.981	0.3964				0.8844	0.371				0.9156
0.4063	0.7127				0.5184	0.4317				0.3593	0.4478				0.7411	0.6024	0.7411	0.6024		0.5734	0.5839								0.9276	0.4062				1	0.3594				0.9529	0.3884				0.7055	0.3788				0.9233
0.5047	0.6366				0.4777	0.3646				0.7357	0.5314				0.6136	0.4495	0.6136	0.4495		0.4669	0.5049								1	0.2912				1	0.3801				1	0.345				0.609	0.3266				0.784
0.5442	0.5529				0.4902	0.4043				0.4393	0.4038				0.7745	0.4816	0.7745	0.4816		0.3861	0.4953								0.7943	0.3654				1	0.4178				0.9827	0.4165				0.587	0.4055				0.8306
0.5152	0.5629				0.5663	0.4744				0.5655	0.4225				0.7107	0.572	0.7107	0.572		0.4487	0.4249								1	0.3332				0.9525	0.4939				0.9418	0.4204				0.7302	0.3545				0.8869
0.478	0.4855				0.708	0.4739				0.5256	0.4778				0.5111	0.2505	0.5111	0.2505		0.9168	0.3302								0.9359	0.4196				0.8987	0.3318				0.9355	0.3509				0.7022	0.3679				0.9278
0.4736	0.6867				0.5485	0.4461				0.5564	0.534				0.5254	0.5237	0.5254	0.5237		0.7133	0.4688								1	0.4086				0.9935	0.3856				1	0.3718				0.6141	0.338				0.8688
0.5695	0.5404				0.5699	0.4823				0.7016	0.3416				0.6492	0.4671	0.6492	0.4671		0.9138	0.3481								0.9959	0.3743				1	0.389				0.887	0.4158				0.7185	0.3625				0.7724
0.5368	0.6562				0.5675	0.4643				0.4594	0.4981				0.7426	0.5752	0.7426	0.5752		0.6948	0.4842								1	0.4399				1	0.3761				0.9321	0.4239				0.7584	0.4207				0.899
0.6508	0.6342				0.5125	0.5096				0.5788	0.5279				0.5779	0.4875	0.5779	0.4875		0.7652	0.5105								1	0.3653				0.9913	0.4585				0.9059	0.4344				0.75	0.3869				0.8511
0.4584	0.5434				0.5815	0.4753				0.503	0.5468				0.6719	0.4902	0.6719	0.4902		0.7559	0.4052								1	0.403				1	0.4231				0.8999	0.4494				0.7532	0.3667				0.9566
0.4795	0.6186				0.5721	0.4356				0.7014	0.5488				0.7742	0.4166	0.7742	0.4166		0.8111	0.4981								1	0.4116				0.9552	0.3671				0.9792	0.4095				0.7655	0.4181				0.8246
0.3714	0.5127				0.6386	0.5071				0.3387	0.3903				1	0.3111	1	0.3111		0.9522	0.5364								0.9929	0.3908				0.8963	0.4234				0.9507	0.3858				0.7516	0.3846				0.8316
0.6482	0.5894				0.6368	0.4396				0.7921	0.4207				0.9007	0.4393	0.9007	0.4393		0.8268	0.5448								0.9105	0.3357				0.9806	0.383				0.9758	0.3416				0.8142	0.3645				0.7741
0.5526	0.6495				0.3839	0.3862				0.5785	0.5897				1	0.388	1	0.388		0.6789	0.6908								1	0.4985				1	0.369				0.993	0.3579				0.6662	0.308				0.8028
0.5545	0.6178				0.6898	0.4933				0.7265	0.3829				1	0.4601	1	0.4601		0.9063	0.5753								0.9275	0.423				0.9633	0.4939				0.922	0.2558				0.5706	0.2754				0.7723
0.5897	0.5816				0.5619	0.4629				0.4794	0.4013				0.6833	0.4066	0.6833	0.4066		0.7623	0.4665								0.9866	0.4179				1	0.3692				0.9292	0.4001				0.6723	0.4039				0.9715
0.5547	0.6212				0.5348	0.3944				0.7182	0.5082				0.3134	0.3266	0.3134	0.3266		0.8337	0.4686								0.9113	0.494				1	0.455				0.9786	0.4303				0.7874	0.206				1
0.3821	0.4993				0.7265	0.4679				0.6167	0.4033				0.6407	0.5207	0.6407	0.5207		0.8125	0.591								1	0.4451				0.9549	0.5147				0.9955	0.3878				0.4946	0.2918				0.8478
0.6036	0.5431				0.5996	0.4278				0.5253	0.3389				0.7058	0.3824	0.7058	0.3824		0.794	0.5698								1	0.3902				1	0.4256				0.9446	0.4212				0.7212	0.2825				0.9561
0.4783	0.5825				0.5085	0.5229				0.4735	0.5041				0.5487	0.4703	0.5487	0.4703		0.888	0.6107								1	0.3472				0.994	0.4032				1	0.3828				0.4578	0.1241				0.9796
0.5002	0.6048				0.6019	0.5368				0.5516	0.4451				0.7237	0.5014	0.7237	0.5014		0.9235	0.48								0.9562	0.3693				1	0.5356				1	0.4144				0.6921	0.3093				0.9222
0.5577	0.6539				0.4798	0.5108				0.8395	0.3364				0.6837	0.4679	0.6837	0.4679		0.7501	0.4578								0.9383	0.4762				0.9321	0.5256				0.9365	0.4219				0.6711	0.3156				1
0.4302	0.5413				0.688	0.4457				0.6194	0.5492				0.5927	0.3482	0.5927	0.3482		0.7832	0.4628								1	0.4505				0.9743	0.564				1	0.3987				0.7058	0.312				0.8968
0.51	0.5605				0.5273	0.4816				0.4485	0.5453				0.7201	0.3228	0.7201	0.3228		0.7617	0.6425								0.9407	0.3952				1	0.5362				1	0.4061				0.7882	0.2436				0.8798
0.5254	0.5588				0.6173	0.4706				0.6917	0.3509				0.715	0.4663	0.715	0.4663		0.5502	0.3903								1	0.3617				0.9412	0.5588				1	0.4016				0.5681	0.258				0.8491
0.4762	0.617				0.5557	0.4477				0.4493	0.4279				0.3692	0.4349	0.3692	0.4349		0.9819	0.4423								0.9139	0.4869				0.9826	0.63				0.9961	0.3879				0.841	0.2339				0.7451
0.4471	0.5916				0.4824	0.3576				0.5345	0.4207				0.3824	0.5272	0.3824	0.5272		0.838	0.4509								0.9303	0.432				0.9677	0.4428				0.9761	0.3658				0.6977	0.2535				0.9083
0.6659	0.474				0.48	0.5023				0.6717	0.5089				0.8309	0.4062	0.8309	0.4062		0.9076	0.6114								0.9882	0.4249				1	0.578				1	0.3662				0.7683	0.2449				0.9141
0.5072	0.4799				0.5441	0.4918				0.5533	0.4589				0.5913	0.4383	0.5913	0.4383		0.7891	0.5296								0.9875	0.4947				1	0.4886				0.9287	0.4071				0.9274	0.3822				0.8619
0.7696	0.2026				0.4594	0.4177				0.5202	0.5135				0.6669	0.451	0.6669	0.451		0.7776	0.5174								1	0.5068				0.9945	0.4852				1	0.4108				0.8816	0.4018				0.9078
0.5769	0.4273				0.5683	0.4239				0.7382	0.3938				0.804	0.4805	0.804	0.4805		0.8639	0.6297								0.8763	0.4804				1	0.5342				0.9362	0.3698				0.8467	0.4571				0.9528
0.7871	0.3707				0.6658	0.4349				0.7471	0.4088				0.4608	0.4642	0.4608	0.4642		0.9539	0.4464								0.9185	0.5363				1	0.4945				0.9963	0.4101				0.8676	0.5102				0.8861
0.744	0.5803				0.7024	0.4721				0.384	0.3401				0.6356	0.4765	0.6356	0.4765		0.826	0.3995								1	0.4217				1	0.4752				0.8986	0.4051				0.9612	0.4976				0.8546
0.6889	0.4481				0.6396	0.5196				0.5838	0.5186				0.8074	0.5062	0.8074	0.5062		0.995	0.4022								0.9573	0.473				1	0.5358				0.9294	0.3461				0.8573	0.5211				0.9188
0.4971	0.4787				0.6722	0.4549				0.461	0.5238				0.5154	0.4804	0.5154	0.4804		0.7602	0.5378								1	0.4897				1	0.4756				0.8866	0.447				0.8458	0.4497				0.8986
0.6596	0.5284				0.5158	0.4267				0.6768	0.4918				0.4922	0.3905	0.4922	0.3905		0.9163	0.4931								1	0.5016				0.9832	0.4521				0.7696	0.3363				0.8721	0.4321				0.9033
0.7625	0.4228				0.4579	0.5353				0.4918	0.391				0.5168	0.4663	0.5168	0.4663		0.755	0.5582								0.9507	0.5009				1	0.4632				0.8963	0.3525				0.8109	0.4416				0.819
0.7853	0.4887				0.5817	0.4498				0.928	0.2461				0.6193	0.5773	0.6193	0.5773		0.8649	0.4723								0.9624	0.497				0.9908	0.4898				0.9703	0.2209				0.801	0.4372				0.9509
0.6244	0.4598				0.6072	0.4448				0.672	0.5111				0.6803	0.3933	0.6803	0.3933		0.735	0.5297								0.9861	0.4721				0.9616	0.5368				0.9219	0.3457				0.8262	0.364				0.9746
0.7755	0.5093				0.5947	0.4055				0.6556	0.4599				0.567	0.4981	0.567	0.4981		0.6795	0.4944								0.8795	0.5205				1	0.5191				0.978	0.3529				0.8454	0.3506				0.8899
0.6411	0.437				0.6463	0.5199				0.5772	0.4058				0.547	0.5204	0.547	0.5204		0.9019	0.4984								1	0.4685				1	0.4345				0.9509	0.404				0.7769	0.2797				1
0.697	0.4321				0.5815	0.4702				0.6286	0.3805				0.4424	0.4824	0.4424	0.4824		0.7654	0.5219								0.9484	0.5554				0.9115	0.4954				0.9737	0.4278				0.7962	0.397				1
0.6095	0.3437				0.5694	0.4593				0.5772	0.4424				0.6154	0.456	0.6154	0.456		0.7869	0.463								0.9727	0.5579				0.9548	0.5833				0.9516	0.4183				0.8828	0.3067				0.8873
0.675	0.5268				0.8098	0.4877				0.6804	0.5036				0.538	0.5008	0.538	0.5008		0.8276	0.3888								0.9429	0.4803				1	0.4296				0.9284	0.4196				0.8226	0.4096				0.8921
0.7408	0.5883				0.5393	0.47				0.5142	0.4431				0.4936	0.4979	0.4936	0.4979		0.6717	0.6797								0.9769	0.5005				0.9568	0.549				0.9456	0.4146				0.9489	0.3118				0.9503
0.8838	0.486				0.5575	0.5327				0.486	0.3901				0.5734	0.442	0.5734	0.442		0.8501	0.4755								0.9546	0.4173				1	0.5081				1	0.3372				0.8059	0.4128				0.8276
0.718	0.5408				0.5789	0.4857				0.5014	0.4669				0.6156	0.4499	0.6156	0.4499		0.8102	0.5126								1	0.436				1	0.544				1	0.392				0.8563	0.5028				1
0.819	0.4095				0.7986	0.4781				0.4591	0.3871				0.2564	0.344	0.2564	0.344		0.7134	0.5549								0.9835	0.4859				1	0.5212				0.9801	0.3897				0.8087	0.4112				1
0.979	0.4607				0.5659	0.4559				0.5099	0.4982				0.4859	0.4029	0.4859	0.4029		0.789	0.476								0.977	0.5269				0.9788	0.4568				0.9475	0.4408				0.98	0.4013				0.8955
0.746	0.3873				0.5143	0.4166				0.452	0.56				0.5318	0.3761	0.5318	0.3761		0.8532	0.4892								0.9758	0.458				0.9342	0.475				0.8925	0.4526				0.9639	0.4025				0.7962
0.7331	0.467				0.582	0.5045				0.5849	0.4691				0.5901	0.5333	0.5901	0.5333		0.712	0.5589								1	0.4999				1	0.527				0.853	0.44				0.7172	0.4678				0.8664
0.6505	0.3455				0.5571	0.4671				0.6747	0.5265				0.8143	0.4108	0.8143	0.4108		0.6873	0.5257								0.9325	0.5336				0.9878	0.5521				0.9213	0.426				1	0.3483				0.9973
0.7292	0.5428				0.4281	0.426				0.62	0.4089				0.8749	0.4303	0.8749	0.4303		0.7988	0.5179								1	0.4778				1	0.5741				0.9918	0.4384				0.8574	0.4674				0.8611
0.8739	0.371				0.9514	0.3577				0.3745	0.4766				0.5658	0.4216	0.5658	0.4216		0.8355	0.5365								0.9626	0.5059				0.9206	0.5961				0.9112	0.4356				0.9524	0.3968				0.9145
0.769	0.4609				0.5782	0.3214				0.6035	0.429				0.5229	0.4551	0.5229	0.4551		0.647	0.5643								1	0.5095				0.9901	0.5758				0.9215	0.4421				0.8436	0.306				0.9172
0.6041	0.5355				0.7099	0.3706				0.5691	0.4902				0.6352	0.4351	0.6352	0.4351		0.7684	0.3417								0.997	0.4789				1	0.4771				0.92	0.3678				1	0.3143				1
0.744	0.3626				0.5679	0.3092				0.659	0.5456				0.4703	0.4265	0.4703	0.4265		1	0.3896								0.9384	0.5437				0.9981	0.5376				0.9945	0.4204				1	0.2141				0.9274
0.6479	0.4763				0.6878	0.2553				0.7414	0.4635				0.7234	0.3979	0.7234	0.3979		0.6238	0.4201								1	0.5666				0.9105	0.5587				0.9523	0.4205				0.8693	0.3369				0.9975
0.5574	0.5854				0.575	0.3049				0.4897	0.5373				0.4572	0.4028	0.4572	0.4028		0.7991	0.4268								0.9507	0.4654				1	0.407				0.9952	0.3366				0.9637	0.2864				0.7893
0.6433	0.5252				0.6026	0.2788				0.4925	0.5547				0.8738	0.4159	0.8738	0.4159		1	0.3433								1	0.5234				1	0.4134				1	0.3698				1	0.2671				0.884
0.501	0.4065				0.4852	0.359				0.643	0.4111				0.8853	0.468	0.8853	0.468		0.628	0.377								0.9203	0.5249				0.9753	0.4991				0.9396	0.406				0.962	0.2684				0.8631
0.7559	0.5355				0.7563	0.4691				0.4215	0.5406				1	0.3896	1	0.3896		0.8116	0.4227								0.9559	0.6037				0.9486	0.5333				1	0.4068				0.9583	0.2326				0.8812
0.5776	0.4223				0.8285	0.3565				0.3535	0.484				0.6157	0.4044	0.6157	0.4044		0.7893	0.5328								0.9616	0.5488				0.9424	0.5456				0.9278	0.422				0.9911	0.3413				0.9518
0.5711	0.5947				0.727	0.2751				0.6546	0.5				0.6848	0.5413	0.6848	0.5413		0.8768	0.4769								0.9354	0.5224				0.9176	0.3711				0.929	0.3565				0.9276	0.2628				0.9147
0.6502	0.4802				0.552	0.4333				0.4874	0.4419				0.5666	0.4874	0.5666	0.4874		0.6425	0.5103								0.9863	0.5733				0.9852	0.4825				0.9711	0.3071				0.9858	0.291				1
0.736	0.5247				0.6082	0.2715				0.5333	0.3873				0.6796	0.4702	0.6796	0.4702		0.6527	0.49								0.9763	0.5164				1	0.5537				0.9374	0.2824				0.9454	0.3546				0.9257
0.6649	0.4954				0.6496	0.3688				0.5965	0.5255				0.7755	0.5047	0.7755	0.5047		0.6961	0.642								0.9894	0.4972				0.9536	0.4913				1	0.3354				1	0.3448				0.9866
0.6942	0.5558				0.487	0.255				0.683	0.4323				0.5002	0.5106	0.5002	0.5106		0.9898	0.4522								0.9655	0.5153				0.885	0.4905				0.9502	0.3741				0.7908	0.3825				0.9466
0.7845	0.4507				0.7741	0.3732				0.6315	0.3766				0.7536	0.4369	0.7536	0.4369		0.8801	0.403								1	0.5315				1	0.563				0.9444	0.4294				0.8595	0.3872				1
0.7612	0.5195				0.5831	0.3546				0.5258	0.5271				0.579	0.4704	0.579	0.4704		0.8756	0.422								0.9028	0.5478				0.9581	0.5793				1	0.4122				1	0.3059				0.8947
0.8634	0.489				0.676	0.3727				0.508	0.513				0.5788	0.4969	0.5788	0.4969		0.8112	0.331								1	0.3816				1	0.4399				0.9268	0.3865				0.9819	0.2995				0.9324
0.7308	0.4629				0.7461	0.3734				0.5021	0.4992				0.7173	0.3889	0.7173	0.3889		0.8206	0.5212								0.9228	0.4115				1	0.5074				0.937	0.3804				1	0.359				0.9169
0.7637	0.4705				0.4746	0.3426				0.3665	0.5414				0.6088	0.4743	0.6088	0.4743		0.8415	0.5462								1	0.5054				0.9061	0.5495				1	0.3468				1	0.4452				0.8885
0.8067	0.3886				0.3553	0.3004				1	0.2155				0.7132	0.5472	0.7132	0.5472		0.7987	0.5315								0.9713	0.4811				0.9677	0.5397				0.9465	0.362				0.981	0.3008				0.8696
0.5162	0.4519				0.7048	0.3804				0.8412	0.33				0.6943	0.4624	0.6943	0.4624		0.5847	0.4648								0.9778	0.5914				1	0.5113				0.9943	0.3708				0.9119	0.4597				0.8973
0.6454	0.4189				0.7776	0.4182				1	0.3074				0.7396	0.4159	0.7396	0.4159		0.605	0.4911								0.9191	0.5752				0.9029	0.5488				0.9801	0.3682				0.7802	0.5265				0.994
0.5967	0.5656				0.6016	0.3178				0.904	0.4166				0.7289	0.4944	0.7289	0.4944		1	0.4381								0.9592	0.4912				0.968	0.5377				0.9464	0.4689				0.8345	0.5531				0.874
0.8355	0.4917				0.6522	0.3982				0.9342	0.4041				0.4671	0.4116	0.4671	0.4116		0.7869	0.4662								0.9658	0.4417				0.9941	0.5893				0.6159	0.6873				0.8594	0.526				1
0.8266	0.49				0.6511	0.4248				1	0.3435				0.4035	0.4786	0.4035	0.4786		0.5048	0.4553								1	0.4291				0.9325	0.5938				0.4996	0.5755				0.821	0.5414				0.8092
0.7227	0.4663				0.707	0.406				0.7049	0.322				0.6542	0.4922	0.6542	0.4922		0.8376	0.548								0.9537	0.4077				1	0.4516				0.5971	0.4447				0.8552	0.4653				0.938
0.7173	0.4387				0.4437	0.2752				1	0.3733				0.6736	0.4058	0.6736	0.4058		0.9172	0.5152								0.531	0.1368				1	0.4762				0.7539	0.4922				0.8298	0.5014				0.9316
0.6786	0.4439				0.5822	0.3894				0.8226	0.3225				0.721	0.4359	0.721	0.4359		0.7396	0.5198								0.8997	0.5044				0.9865	0.4902				0.6923	0.484				0.8618	0.498				0.8948
0.5274	0.4808				0.4599	0.401				0.8876	0.421				0.649	0.4569	0.649	0.4569		0.9372	0.5583								0.7214	0.2943				1	0.5149				0.5813	0.4227				0.8846	0.5245				0.8501
0.7233	0.5176				0.654	0.3099				1	0.393				0.626	0.4811	0.626	0.4811		0.8156	0.3657								0.7063	0.4186				0.9737	0.6052				0.5201	0.4263				0.7584	0.5126				0.9841
0.8341	0.4927				0.5343	0.3946				1	0.4281				0.633	0.3368	0.633	0.3368		0.8799	0.5243								0.8244	0.3883				1	0.4858				0.7459	0.6822				0.8494	0.6005				0.7957
0.7716	0.4957				0.4645	0.4449				0.7241	0.2646				0.5782	0.5165	0.5782	0.5165		0.8997	0.5547								0.5267	0.2468				1	0.5605				0.3755	0.49				0.8931	0.5656				0.881
0.6508	0.561				0.7314	0.3854				0.8568	0.3874				0.6719	0.5009	0.6719	0.5009		0.7235	0.4452								0.7888	0.3523				0.951	0.5803				0.2243	0.4581				0.9475	0.4128				0.8265
0.6867	0.4845				0.6043	0.4107				0.8742	0.4483				0.4918	0.4693	0.4918	0.4693		0.7627	0.3932								0.8495	0.28				1	0.5598				0.7437	0.4426				0.8661	0.4512				0.8905
0.7412	0.4597				0.622	0.5572				0.762	0.3685				0.6358	0.2948	0.6358	0.2948		0.8359	0.631								0.7604	0.4357				1	0.4639				0.7061	0.5116				0.9284	0.4636				1
0.9567	0.4026				0.6947	0.3621				0.8225	0.3934				0.7224	0.3275	0.7224	0.3275		0.845	0.5287								0.9427	0.2763				0.9329	0.4736				0.5487	0.4539				0.8612	0.5018				0.9065
0.8108	0.5859				0.7725	0.4204				0.9791	0.4587				0.7577	0.4356	0.7577	0.4356		1	0.5295								0.5418	0.3991				0.659	0.4932				0.6195	0.3127				0.9497	0.5216				0.8438
0.6076	0.4843				0.6026	0.412				0.7689	0.332				0.5356	0.4532	0.5356	0.4532		1	0.5059								0.6681	0.4818				0.6958	0.5674				0.9449	0.4224				0.7803	0.4543				0.8678
1	0.3947				0.5377	0.4289				0.8067	0.4033				0.7631	0.5407	0.7631	0.5407		0.8534	0.5582								0.8624	0.3818				0.6002	0.4256				0.5248	0.6617				0.8944	0.5394				0.8968
0.6736	0.4764				0.3146	0.3648				1	0.4196				0.5765	0.4065	0.5765	0.4065		0.9495	0.4904								0.762	0.5504				0.5836	0.5541				0.5094	0.4631				0.8741	0.4595				1
0.6325	0.4275				0.8062	0.3332				0.8566	0.4387				0.7421	0.4349	0.7421	0.4349		0.9121	0.5838								0.7468	0.3245				0.5316	0.3683				0.4564	0.5114				0.8533	0.5228				0.9495
0.7635	0.4596				0.555	0.4073				0.8244	0.519				0.6314	0.4353	0.6314	0.4353		0.9095	0.5137								0.7045	0.381				0.6494	0.3415				0.4888	0.5459				0.8728	0.4185				0.8444
0.5695	0.5507				0.5421	0.4473				0.9617	0.4532				0.7993	0.3678	0.7993	0.3678		1	0.848								0.7913	0.2989				0.5245	0.4764				0.3449	0.4487				0.8541	0.4662				0.7274
0.7046	0.6084				0.6471	0.4138				0.8739	0.3885				0.6935	0.6688	0.6935	0.6688		1	0.1431								0.7497	0.4226				0.8074	0.5387				0.5814	0.5413				0.776	0.4949				0.9515
0.6972	0.5748				0.7507	0.4018				0.9989	0.3561				0.666	0.6749	0.666	0.6749		1	0.3049								0.8746	0.4142				0.7954	0.5213				0.5402	0.455				0.8637	0.5239				0.9635
0.9288	0.4368				0.7106	0.4223				0.922	0.4711				0.6593	0.6145	0.6593	0.6145		1	0.3195								0.5823	0.2965				0.6339	0.4006				0.5703	0.4937				0.7905	0.5376				0.9386
0.7567	0.5125				0.7258	0.3875				0.9361	0.4255				0.7523	0.6654	0.7523	0.6654		0.8373	0.3655								0.7552	0.3697				0.6442	0.4703				0.5936	0.5632				0.7517	0.4525				0.8522
0.8161	0.4652				0.5971	0.3709				0.909	0.4568				0.7274	0.7089	0.7274	0.7089		1	0.403								0.6815	0.3361				0.6474	0.5417				0.5308	0.4207				0.8861	0.4533				0.9095
0.7513	0.4665				0.6843	0.3791				0.9854	0.412				0.8436	0.6563	0.8436	0.6563		0.8775	0.4159								0.4527	0.2397				0.5385	0.4601				0.4891	0.3937				0.9005	0.4822				0.9833
0.825	0.43				0.5843	0.388				0.9489	0.4751				0.5889	0.7262	0.5889	0.7262		1	0.4457								0.8185	0.3755				0.6103	0.5093				0.6994	0.5078				0.8871	0.5248				1
0.7799	0.47				0.674	0.4198				1	0.3464				0.8514	0.7009	0.8514	0.7009		0.9191	0.4788								0.7669	0.4009				0.6624	0.5844				0.6476	0.5474				0.8723	0.3939				0.9359
0.8614	0.4126				0.6771	0.5215				0.8934	0.5045				0.6929	0.568	0.6929	0.568		0.9528	0.4103								0.6754	0.3807				0.7109	0.4405				0.4266	0.506				0.9019	0.4843				0.8743
0.7181	0.4768				0.8387	0.3999				0.9602	0.4303				0.8186	0.6943	0.8186	0.6943		0.9439	0.3725								0.58	0.3235				0.6929	0.5078				0.6783	0.5479				0.9487	0.5562				0.7963
0.8041	0.4598				1	0.445				0.8524	0.4529				0.7138	0.5794	0.7138	0.5794		1	0.4314								0.8077	0.4157				0.56	0.4726				0.6385	0.5157				0.9022	0.5833				0.9443
0.8874	0.406				0.7205	0.4117				1	0.3795				0.7482	0.7114	0.7482	0.7114		0.7982	0.4001								0.7811	0.3126				0.6754	0.5184				0.8287	0.4992				1	0.3899				-0.0915
0.8313	0.48				0.5965	0.3566				0.947	0.4416				0.761	0.7277	0.761	0.7277		0.9393	0.4598								0.7195	0.3648				0.6514	0.5588				0.4533	0.4601				0.9846	0.5222				0.7198
0.9122	0.4277				0.7393	0.3972				0.8312	0.4219				0.9311	0.67	0.9311	0.67		0.9699	0.3412								0.8093	0.3642				0.6307	0.5779				0.6136	0.4064				1	0.4				0.79
0.9526	0.3174				0.6322	0.4288				0.9166	0.4452				0.7634	0.84	0.7634	0.84		0.8498	0.3874								0.6955	0.3866				0.551	0.583				0.5329	0.4043				0.9224	0.5569				0.6884
0.7531	0.4944				0.5774	0.4544				0.9079	0.3931				0.8389	0.6747	0.8389	0.6747		0.7589	0.5452								0.8158	0.2907				0.6595	0.537				0.5986	0.4709				1	0.4172				0.7107
0.7793	0.5063				0.7248	0.4097				0.8487	0.4388				0.7352	0.6884	0.7352	0.6884		0.8431	0.4872								0.6642	0.3255				0.6512	0.6564				0.7442	0.4899				0.9819	0.3989				0.848
0.6881	0.5207				0.5373	0.44				0.8567	0.5637				0.7016	0.5822	0.7016	0.5822		0.8446	0.4854								0.7825	0.4168				0.7489	0.5595				0.5341	0.5011				1	0.4302				0.7225
0.7133	0.5037				0.6171	0.4621				0.9436	0.5102				0.6768	0.8446	0.6768	0.8446		0.8908	0.527								0.7912	0.3119				0.4603	0.5634				0.5258	0.6394				0.9774	0.5997				0.8082
0.743	0.4812				0.6822	0.3489				0.8611	0.3986				0.7952	0.7588	0.7952	0.7588		0.891	0.4233								0.457	0.3647				0.6714	0.6456				0.3839	0.4803				0.7924	0.4186				0.8032
0.6316	0.5284				0.6185	0.3945				0.7413	0.4479				0.6182	0.7304	0.6182	0.7304		0.7827	0.4834								0.8377	0.3635				0.7936	0.5914				0.6659	0.4817				0.8979	0.5549				0.734
0.9179	0.4804				0.6494	0.4119				1	0.428				0.743	0.7889	0.743	0.7889		0.9647	0.4969								0.788	0.3791				0.5519	0.5562				0.8413	0.385				0.9085	0.6258				0.9077
0.8602	0.4924				0.622	0.4558				0.9075	0.4915				0.615	0.8764	0.615	0.8764		0.8852	0.4042								0.7677	0.4331				0.689	0.6205				0.5669	0.4727				1	0.4433				0.9058
0.8508	0.4215				0.616	0.3542				0.8538	0.4813				0.7192	0.6592	0.7192	0.6592		1	0.3743								0.7824	0.3218				0.6358	0.6288				0.5767	0.5661				0.9277	0.4474				0.8495
0.5933	0.5124				0.6771	0.308				1	0.5098				0.7577	0.7086	0.7577	0.7086		1	0.3831								0.7728	0.275				0.7729	0.6301				0.5365	0.5475				1	0.4056				0.8762
0.8503	0.497				0.6717	0.5202				0.8892	0.4692				0.7164	0.692	0.7164	0.692		1	0.4849								0.6364	0.5074				0.6808	0.6177				0.5774	0.5188				1	0.4373				0.7248
0.8244	0.4508				0.6942	0.4262				0.9446	0.3423				0.702	0.5553	0.702	0.5553		0.7998	0.4371								0.7423	0.3199				0.7262	0.6296				0.6143	0.5316				0.9772	0.367				0.7936
1	0.3815				0.8025	0.3846				0.9482	0.4427				0.4438	0.8897	0.4438	0.8897		0.7997	0.3949								0.7542	0.3813				0.5825	0.598				0.51	0.4972				0.9384	0.5293				0.7594
1	0.3742				0.6991	0.4951				0.8485	0.5359				0.3056	1	0.3056	1		1	0.3504								0.6868	0.3923				0.6635	0.5211				0.3877	0.5188				0.9598	0.4114				1
0.7553	0.4331				0.6019	0.4899				0.8295	0.435				0.126	0.4303	0.126	0.4303		0.961	0.5083								0.6835	0.4293				0.656	0.6024				0.6683	0.5282				1	0.4404				0.8128
0.8805	0.626				0.6232	0.3875				0.7694	0.4905				0.4318	0.5547	0.4318	0.5547		0.9756	0.4594								0.6667	0.4131				0.5587	0.4703				0.493	0.6485				0.9798	0.6173				0.7041
0.8863	0.4327				0.8259	0.4925				0.7788	0.3616				0.3814	0.6044	0.3814	0.6044		0.9835	0.4793								0.631	0.399				0.56	0.673				0.4521	0.4062				0.9405	0.5621				0.9897
0.8878	0.4988				0.6558	0.4749				0.9094	0.4785				0.3653	0.5707	0.3653	0.5707		0.973	0.4426								0.7239	0.3366				0.5916	0.5379				0.6191	0.5195				0.9436	0.3906				0.9172
0.9051	0.4748				0.6796	0.5342				0.8897	0.4427				0.3691	0.4831	0.3691	0.4831		0.8863	0.4346								0.6778	0.3697				0.6844	0.5772				0.5704	0.5247				1	0.3756				0.7254
0.9526	0.5258				0.746	0.4025				0.8435	0.4502				0.3321	0.4915	0.3321	0.4915		0.9501	0.5406								0.5891	0.3683				0.7123	0.5881				0.4466	0.5592				0.8786	0.4712				0.6091
0.9211	0.5158				0.58	0.3853				0.884	0.4909				0.3181	0.7211	0.3181	0.7211		0.8253	0.411								0.8474	0.4467				0.5448	0.6058				0.4895	0.4841				1	0.4569				0.8116
0.9017	0.5378				0.7773	0.398				0.8216	0.494				0.0233	0.5165	0.0233	0.5165		0.9652	0.4713								0.6882	0.3228				0.7195	0.5952				0.5688	0.5498				0.9575	0.483				0.7333
0.9429	0.6352				0.6418	0.4833				0.8806	0.4301				0.316	0.6021	0.316	0.6021		0.9275	0.3246								0.5928	0.4				0.7501	0.7015				0.5661	0.5557				0.9642	0.5457				0.7095
0.9758	0.524				0.8103	0.4474				0.8759	0.465				0.238	0.5703	0.238	0.5703		0.9166	0.5296								0.5756	0.3556				0.5975	0.627				0.5955	0.5122				1	0.4779				0.916
0.9153	0.5753				0.6478	0.4972				0.8605	0.5516				0.3948	0.5568	0.3948	0.5568		0.9525	0.5148								0.7515	0.4319				0.6096	0.6628				0.6	0.5513				1	0.4682				0.9428
0.8834	0.3945				0.7054	0.552				0.9692	0.4315				0.3797	0.5627	0.3797	0.5627		0.8829	0.4986								0.6841	0.3942				0.7589	0.6127				0.6233	0.5174				0.923	0.4828				0.8128
0.8213	0.558				0.6465	0.4751				0.8356	0.4417				0.2844	0.6268	0.2844	0.6268		0.8676	0.4938								0.6668	0.3444				0.7235	0.5796				0.4214	0.4869				1	0.4271				0.825
0.7884	0.3289				0.5745	0.4517				0.8965	0.477				0.5013	0.6387	0.5013	0.6387		0.8478	0.4807								0.583	0.3643				0.6413	0.65				0.3196	0.4041				1	0.4326				0.7313
0.9046	0.528				0.7007	0.4797				0.8743	0.5055				0.4428	0.7359	0.4428	0.7359		0.7997	0.3449								0.7406	0.4086				0.6534	0.6732				0.5407	0.5552				0.9312	0.4133				0.7406
0.9578	0.6023				0.7573	0.4786				0.9595	0.497				0.2459	0.6929	0.2459	0.6929		0.9203	0.5154								0.6518	0.3913				0.5898	0.6215				0.7239	0.3124				0.9784	0.5328				0.6978
0.8084	0.418				0.6087	0.5185				0.8161	0.4663				0.1754	0.5055	0.1754	0.5055		0.7748	0.4092								0.6524	0.437				0.6056	0.5508				1	0.4106				1	0.4704				0.823
0.8945	0.4895				0.551	0.4255				0.8319	0.5269				0.4109	0.5856	0.4109	0.5856		0.7675	0.4791								0.648	0.3954				0.6128	0.4998				0.8954	0.4376				0.9437	0.6052				0.7082
0.7149	0.42				0.5228	0.4612				0.948	0.4606				0.5391	0.6007	0.5391	0.6007		0.8558	0.5348								0.7452	0.4066				0.5872	0.6646				0.4647	0.3713				1	0.5153				0.6653
0.7187	0.3858				0.6757	0.5302				0.8305	0.4223				0.4943	0.5786	0.4943	0.5786		0.8979	0.4809								0.688	0.3568				0.6925	0.5529				0.4405	0.536				0.9092	0.469				0.736
0.7684	0.6317				0.6001	0.4958				0.9518	0.4451				0.2462	0.5694	0.2462	0.5694		0.7376	0.4774								0.7316	0.4165				0.5408	0.6246				1	0.2728				1	0.4082				0.8344
0.7747	0.4728				0.6586	0.4646				1	0.4605				0.5466	0.5057	0.5466	0.5057		0.9238	0.5888								0.7401	0.3694				0.5331	0.575				0.645	0.3348				0.9613	0.5075				0.8266
0.7587	0.4324				0.7155	0.4324				0.9127	0.4965				0.4753	0.5541	0.4753	0.5541		0.8722	0.4662								0.6825	0.5176				0.7481	0.6049				0.9202	0.2823				0.9686	0.4928				0.8194
0.7994	0.5823				0.6907	0.4746				0.9381	0.5159				0.3124	0.8813	0.3124	0.8813		1	0.4608								0.7477	0.373				0.6512	0.5806				0.9835	0.3399				0.9595	0.5132				0.7842
0.8258	0.5764				0.6852	0.456				0.8344	0.4499				0.4802	0.4783	0.4802	0.4783		0.8534	0.3723								0.6851	0.4051				0.6338	0.6597				0.9872	0.4301				0.8769	0.4475				0.7396
0.8644	0.5352				0.7394	0.4508				0.9728	0.5038				0.6017	0.5381	0.6017	0.5381		0.8437	0.509								0.75	0.3571				0.6591	0.5688				0.654	0.4129				0.8669	0.4008				0.9313
0.8579	0.425				0.6724	0.5847				0.7846	0.5203				0.4966	0.5282	0.4966	0.5282		0.8823	0.5256								0.9696	0.2588				0.7105	0.633				0.8342	0.4249				0.9657	0.4303				0.6607
0.8157	0.5221				0.3822	0.4422				0.9302	0.5218				0.6937	0.5129	0.6937	0.5129		0.8309	0.4147								0.7847	0.4256				0.7528	0.7193				0.9295	0.3619				0.8947	0.4569				0.7007
0.7439	0.3643				0.4237	0.6169				0.8999	0.4453				0.077	1	0.077	1		0.8037	0.4388								0.7651	0.3695				0.8738	0.3348				0.8578	0.5096				1	0.5749				0.8221
0.9122	0.3473				0.6514	0.6255				0.937	0.4666				0.5376	0.2443	0.5376	0.2443		0.8453	0.4845								0.6796	0.4066				0.6246	0.327				0.8185	0.4844				0.9948	0.5299				0.7706
0.8929	0.5331				0.5223	0.6396				0.9464	0.3521				0.6614	0.4165	0.6614	0.4165		0.8645	0.5178								0.7243	0.4275				1	0.3374				0.6723	0.4043				0.8712	0.5484				0.8919
0.8177	0.3267				0.4924	0.633				0.9991	0.5049				0.6526	0.2956	0.6526	0.2956		0.7983	0.5497								0.8238	0.3631				0.7188	0.4084				0.5103	0.3565				0.8383	0.4256				0.8203
0.8643	0.537				0.4857	0.6413				0.9602	0.4966				0.9079	0.526	0.9079	0.526		0.832	0.509								0.5027	0.4487				0.6272	0.2959				0.8157	0.6158				0.8618	0.473				0.7764
0.807	0.4319				0.5141	0.6055				0.9077	0.4519				0.4469	0.3342	0.4469	0.3342		0.9583	0.4169								0.7006	0.4316				0.6901	0.3074				0.5046	0.3429				1	0.4837				0.9107
0.8342	0.4349				0.3855	0.5632				0.9486	0.436				0.4846	0.3587	0.4846	0.3587		0.7677	0.4014								0.5534	0.3571				0.8968	0.3021				0.808	0.3837				0.9749	0.4304				0.7596
0.7997	0.4312				0.5974	0.685				0.8612	0.4397				0.4256	0.3163	0.4256	0.3163		0.8596	0.5312								0.7232	0.4649				0.7531	0.3725				0.5458	0.336				0.9853	0.514				0.8084
0.7767	0.5132				0.6349	0.7177				0.8669	0.505				0.5866	0.4106	0.5866	0.4106		0.8804	0.459								0.7552	0.3059				0.7573	0.3399				0.5694	0.4292				1	0.3936				1
0.8988	0.5738				0.7413	0.5647				0.8271	0.5456				0.4047	0.4563	0.4047	0.4563		0.7839	0.424								0.6577	0.4517				0.4659	0.3656				0.2977	0.3487				0.8507	0.3718				0.8016
0.9034	0.4924				0.5306	0.6638				0.9718	0.4213				0.4954	0.3581	0.4954	0.3581		0.8343	0.5614								0.6947	0.3757				0.7788	0.4559				0.9654	0.2113				0.9581	0.5162				0.8296
0.8752	0.4537				0.6253	0.6925				0.8705	0.4486				0.6519	0.4555	0.6519	0.4555		0.8944	0.4717								0.7328	0.4122				0.519	0.3211				0.4549	0.291				0.9488	0.4507				0.883
0.7706	0.4387				0.5601	0.5144				0.9051	0.5086				0.4433	0.3279	0.4433	0.3279		0.7748	0.5552								0.7181	0.4498				0.9928	0.3927				0.8141	0.4392				1	0.5531				0.6238
0.8602	0.6453				0.5717	0.7134				0.8257	0.5229				0.2712	0.4563	0.2712	0.4563		0.7854	0.5365								1	0.0714				0.8855	0.433				0.6661	0.4256				0.9562	0.4409				0.7685
0.8273	0.5972				0.5278	0.6344				0.9227	0.4559				0.7336	0.3815	0.7336	0.3815		0.8576	0.5565								0.4608	0.4286				0.7252	0.3982				0.6713	0.3146				1	0.4237				0.8518
0.7778	0.572				0.6125	0.714				0.8288	0.5603				0.7635	0.4222	0.7635	0.4222		1	0.4436								0.4115	0.3017				0.7307	0.267				0.6662	0.4089				1	0.5671				0.7518
0.8506	0.6317				0.5679	0.5806				0.9358	0.4321				0.4818	0.454	0.4818	0.454		0.912	0.3738								0.9439	0.366				0.7911	0.4133				0.6753	0.3934				1	0.4441				0.7675
0.7899	0.5532				0.3479	0.6098				0.9171	0.5686				0.3894	0.4	0.3894	0.4		0.7754	0.5229								0.4272	0.4434				0.9682	0.3813				0.5554	0.3628				1	0.5649				0.7227
0.9898	0.4502				0.501	0.6735				1	0.433				0.3126	0.4391	0.3126	0.4391		0.7472	0.5387								0.6539	0.3476				1	0.4403				0.7556	0.416				0.8498	0.4737				0.844
0.8489	0.4911				0.4989	0.6452				0.3845	0.2957				0.5378	0.5539	0.5378	0.5539		0.9886	0.4469								0.6624	0.3629				0.9685	0.4418				0.572	0.3582				0.992	0.5348				0.7392
0.9507	0.5918				0.5104	0.6168				0.6897	0.3158				0.3888	0.4988	0.3888	0.4988		0.8145	0.5043								0.5732	0.408				0.9527	0.3922				0.2571	0.2857				1	0.4862				0.8483
0.816	0.4629				0.5057	0.6476				0.821	0.4349				0.7745	0.5014	0.7745	0.5014		0.8333	0.5588								0.7987	0.5172				0.93	0.3985				0.6532	0.5583				1	0.5184				0.6822
0.8346	0.4612				0.607	0.6345				0.9905	0.3708				0.8406	0.5548	0.8406	0.5548		1	0.4201								0.6647	0.3818				0.7344	0.4538				0.6095	0.3404				1	0.4478				0.8276
0.8829	0.5986				0.6198	0.7796				0.813	0.4574				0.5858	0.4425	0.5858	0.4425		0.7831	0.6117								0.8	0.4308				0.6933	0.4836				0.6564	0.3432				0.9842	0.4834				0.8352
0.8351	0.4702				0.7501	0.5372				0.823	0.4929				-0.0093	0.3239	-0.0093	0.3239		0.9489	0.3986								0.7723	0.3322				0.9069	0.3283				0.7616	0.2812				0.9996	0.6145				0.7011
0.7676	0.4949				0.6661	0.5931				0.9142	0.3665				0.6608	0.523	0.6608	0.523		0.9052	0.4325								0.6071	0.3841				0.8598	0.4544				0.5587	0.4475				0.9159	0.4557				0.8466
0.7975	0.5721				0.5308	0.5756				0.7184	0.3916				0.3843	0.3686	0.3843	0.3686		0.8924	0.5256								0.8889	0.4248				0.7043	0.3878				0.5175	0.3797				0.994	0.58				0.8782
0.9507	0.4815				0.5201	0.7107				0.8819	0.4063				0.6406	0.3226	0.6406	0.3226		0.8292	0.5388								0.641	0.4541				0.7794	0.2857				0.6223	0.2955				0.9329	0.4677				0.9008
0.798	0.5295				0.5635	0.633				0.8615	0.4576				0.6867	0.5207	0.6867	0.5207		0.9552	0.5294								0.7207	0.3911				0.9136	0.4567				0.676	0.2988				0.9735	0.5895				0.8313
0.7634	0.4902				0.5137	0.6394				0.7707	0.4449				0.6361	0.3546	0.6361	0.3546		0.8561	0.601								0.7299	0.3502				0.7714	0.5056				0.6244	0.4042				0.9432	0.5375				0.9421
0.88	0.4633				0.5863	0.6693				0.6546	0.4244				0.7805	0.5373	0.7805	0.5373		0.7803	0.5077								0.8416	0.4321				0.792	0.4821				0.7149	0.2906				1	0.5209				0.9634
0.8422	0.6365				0.5462	0.6782				0.9837	0.3782				0.5534	0.4414	0.5534	0.4414		0.8385	0.5155								0.7625	0.3943				0.8558	0.3938				0.6031	0.2911				1	0.5328				0.9407
0.7851	0.4876				0.4444	0.667				0.8744	0.4056				0.6766	0.3657	0.6766	0.3657		0.872	0.4353								0.8255	0.4443				0.7459	0.3517				0.6031	0.2635				0.8909	0.5167				0.9889
0.8044	0.587				0.5255	0.6312				0.8473	0.4057				0.7246	0.4998	0.7246	0.4998		0.8623	0.5571								0.7825	0.4688				0.9411	0.3422				0.6651	0.318				0.8929	0.5756				1
0.8637	0.4527				0.591	0.5608				0.9397	0.3961				0.7703	0.4768	0.7703	0.4768		0.937	0.4702								0.7975	0.4484				0.7985	0.4377				0.6437	0.3454				0.9559	0.4817				0.8623
0.8701	0.5237				0.5408	0.6179				0.6644	0.5097				0.4954	0.3451	0.4954	0.3451		0.8632	0.4201								1	0.4106				0.5954	0.3645				0.7717	0.3549				0.8961	0.4504				1
0.7752	0.3823				0.7369	0.5922				0.8842	0.4988				0.5255	0.3563	0.5255	0.3563		0.8834	0.5023								0.7044	0.4193				0.4474	0.2928				0.4627	0.2738				0.9725	0.556				1
0.6241	0.5134				0.6349	0.5334				0.5939	0.4775				0.4657	0.4633	0.4657	0.4633		0.8906	0.388								0.5683	0.5053				0.6656	0.4252				0.6936	0.2628				1	0.5698				0.8869
0.7311	0.5258				0.4764	0.5482				0.7747	0.4897				0.5388	0.3023	0.5388	0.3023		0.9933	0.4038								0.402	0.3239				0.7272	0.4257				0.4544	0.3961				0.9758	0.4972				0.9778
0.8359	0.4851				0.3486	0.6862				0.8866	0.4212				0.5475	0.467	0.5475	0.467		0.992	0.4059								0.7158	0.3364				0.7791	0.4627				0.7385	0.2535				1	0.597				1
0.8252	0.5052				0.5262	0.5786				0.765	0.501				0.71	0.5815	0.71	0.5815		0.8949	0.5484								0.6656	0.4309				0.8277	0.4499				0.8756	0.3691				0.9478	0.5233				1
0.7773	0.4452				0.4955	0.6542				0.7654	0.5153				0.6201	0.4161	0.6201	0.4161		1	0.536								0.8302	0.553				0.7113	0.4172				0.6826	0.3436				0.9437	0.6388				0.8156
0.8104	0.4196				0.3454	0.6097				0.8834	0.3734				0.2684	0.4395	0.2684	0.4395		0.8797	0.4884								0.5282	0.295				0.7028	0.5501				0.6505	0.3004				1	0.5585				1
0.8909	0.5422				0.4975	0.637				0.8807	0.4018				0.6686	0.4238	0.6686	0.4238		0.932	0.2334								0.5508	0.4117				0.8224	0.4243				0.5612	0.3837				1	0.5396				0.8987
0.7805	0.5161				0.5309	0.5019				0.9254	0.4617				0.5376	0.375	0.5376	0.375		0.8211	0.3138								0.6246	0.4165				0.7968	0.4535				0.5543	0.4096				1	0.4853				0.9519
0.7737	0.4221				0.4844	0.6984				0.7216	0.5427				0.471	0.513	0.471	0.513		0.8194	0.5278								0.8388	0.4888				0.7167	0.4684				0.839	0.2755				1	0.6268				1
0.8046	0.4615				0.5554	0.7318				0.5837	0.4763				0.594	0.355	0.594	0.355		0.8744	0.3471								0.7004	0.6208				0.7982	0.2827				0.5738	0.357				1	0.5242				0.9501
0.7204	0.4335				0.4662	0.5875				0.9883	0.4911				0.5262	0.4198	0.5262	0.4198		0.9392	0.428								0.754	0.4491				0.9114	0.4332				0.5622	0.2644				1	0.5018				0.8667
0.8971	0.5061				0.6246	0.5541				0.8513	0.4873				0.4206	0.4803	0.4206	0.4803		0.8038	0.5007								0.5451	0.355				0.79	0.4393				0.8893	0.1778				0.9439	0.5194				0.9329
0.759	0.4866				0.5595	0.7237				0.777	0.4097				0.4614	0.526	0.4614	0.526		0.9782	0.3864								0.7228	0.5331				0.7663	0.4429				1	0.2439				1	0.4733				1
0.7514	0.5298				0.436	0.6395				0.9746	0.4423				0.729	0.5574	0.729	0.5574		0.9071	0.6422								0.6631	0.3123				0.8186	0.3322				0.8378	0.3131				1	0.5933				0.7473
0.8576	0.4917				0.5333	0.6602				0.7239	0.4885				0.4587	0.4961	0.4587	0.4961		0.9012	0.4824								0.7255	0.4275				0.8195	0.3481				0.7365	0.34				1	0.4722				0.8729
0.8998	0.4477				0.4886	0.6459				0.6418	0.5104				0.5739	0.4835	0.5739	0.4835		1	0.304								0.6852	0.5305				0.9869	0.3632				0.0426	0.0714				1	0.5684				0.9483
0.7437	0.5115				0.448	0.6115				0.8774	0.5916				0.3185	0.4144	0.3185	0.4144		0.8258	0.3534								0.6377	0.4433				0.9067	0.3665				0.7486	0.1643				0.9625	0.5856				0.9883
0.7519	0.6247				0.3462	0.5596				0.7839	0.5207				0.4824	0.3862	0.4824	0.3862		0.9016	0.4656								0.6345	0.4158				0.8056	0.5492				0.7633	0.342				1	0.5039				0.9212
0.8133	0.3946				0.4148	0.677				0.7625	0.4494				0.6606	0.4299	0.6606	0.4299		0.7796	0.4849								0.727	0.4403				0.739	0.3903				0.1214	0.1487				0.9505	0.5321				0.9534
0.7631	0.5898				0.5722	0.5986				0.8099	0.4611				0.5671	0.48	0.5671	0.48		0.8309	0.4832								0.6616	0.4511				0.733	0.4297				1	0.2381				1	0.5388				0.9829
0.7639	0.4807				0.5435	0.6562				0.8084	0.5431				0.328	0.3615	0.328	0.3615		0.8539	0.3797								0.7481	0.3817				0.8732	0.4244				0.5931	0.1097				0.9887	0.5618				0.9526
0.6916	0.4489				0.5534	0.6662				0.8372	0.3976				0.5107	0.4378	0.5107	0.4378		0.8809	0.58								0.7887	0.4638				0.8165	0.5131				0.4969	0.3587				0.9792	0.512				1
0.8426	0.5996				0.4854	0.5717				0.7406	0.5157				0.4149	0.4915	0.4149	0.4915		0.8404	0.4612								0.7253	0.4296				0.7328	0.4282				0.783	0.3172				0.9214	0.5598				0.912
0.7657	0.5303				0.5089	0.6412				0.6238	0.4556				0.4391	0.439	0.4391	0.439		1	0.5138								0.7907	0.3481				0.8031	0.4496				0.8818	0.2816				0.899	0.6004				0.9153
0.6975	0.5921				0.5804	0.697				0.7463	0.4768				0.8044	0.3795	0.8044	0.3795		0.9491	0.5169								0.9967	0.3156				0.9191	0.2174				0.7922	0.2589				0.9875	0.6325				1
0.8014	0.5274				0.5605	0.691				0.6904	0.4852				0.4409	0.4622	0.4409	0.4622		0.921	0.4058								0.8222	0.4258				0.8948	0.2858				0.6311	0.3278				0.9541	0.6168				0.791
0.7546	0.5384				0.662	0.7048				0.7532	0.5348				0.6275	0.4416	0.6275	0.4416		0.9443	0.5029								0.699	0.4332				0.869	0.3943				0.7712	0.2555				0.9443	0.6334				0.8575
0.8255	0.5707				0.4692	0.5798				0.7824	0.4933				0.5615	0.5068	0.5615	0.5068		0.8558	0.5399								0.7035	0.3801				0.987	0.3603				0.7919	0.3436				0.8428	0.6767				0.8886
0.7211	0.5423				0.5853	0.6191				0.7104	0.4956				0.7516	0.4771	0.7516	0.4771		0.8126	0.5753								0.631	0.4295				0.9058	0.3694				0.508	0.371				0.8487	0.6594				0.9333
0.7717	0.5831				0.734	0.6979				0.7366	0.2228				0.6753	0.3746	0.6753	0.3746		0.8441	0.4518								0.8271	0.424				0.9836	0.3959				0.5599	0.392				1	0.4178				0.897
0.8106	0.4978				0.6087	0.6298				0.6364	0.4273				0.3351	0.4374	0.3351	0.4374		0.9285	0.5482								0.5632	0.4969				0.906	0.4086				0.5611	0.2967				0.8151	0.2933				0.9567
0.7735	0.4876				0.5386	0.6579				0.7535	0.4136				1	0.4842	1	0.4842		0.7603	0.4625								0.5715	0.5228				1	0.2615				0.7466	0.3148				0.7936	0.3553				0.8947
0.7977	0.5674				0.5633	0.6212				0.9821	0.392				0.5902	0.4625	0.5902	0.4625		0.916	0.4448								0.6114	0.3753				0.9755	0.3413				0.738	0.329				0.7126	0.3799				0.937
0.801	0.4519				0.7343	0.7519				0.7396	0.3979				0.5906	0.4965	0.5906	0.4965		0.9718	0.5262								0.6587	0.4955				0.8707	0.2763				0.5877	0.2956				0.6482	0.4233				1
0.7956	0.5277				0.4443	0.6385				0.743	0.4112				0.1886	0.3628	0.1886	0.3628		0.8969	0.5166								0.5644	0.4337				0.8324	0.4271				0.8562	0.2941				0.8988	0.347				0.9435
0.7281	0.5736				0.7492	0.677				0.6726	0.3321				0.5287	0.504	0.5287	0.504		0.8354	0.5313								0.7553	0.2836				0.9991	0.3829				0.4885	0.2852				0.819	0.35				0.9464
0.3082	0.5417				0.689	0.6074				0.6565	0.4032				0.5943	0.5122	0.5943	0.5122		0.8527	0.585								0.9673	0.4858				0.899	0.3919				0.7499	0.3338				0.714	0.3002				1
0.7755	0.7102				0.6513	0.6408				0.7375	0.2811				0.5194	0.4447	0.5194	0.4447		1	0.4019								0.5719	0.4427				0.9405	0.4121				0.9668	0.325				1	0.4313				0.8791
0.4264	0.636				0.5802	0.6445				0.6711	0.5165				0.6112	0.5119	0.6112	0.5119		0.8057	0.4339								0.8697	0.4412				0.9938	0.4041				0.6956	0.3128				0.7351	0.3008				0.89
0.3111	0.6959				0.5415	0.7393				1	0.3532				0.5841	0.4743	0.5841	0.4743		0.8519	0.4774								0.7465	0.4284				0.9123	0.4153				0.7799	0.2535				0.8246	0.5596				0.9013
0.3598	0.6379				0.4649	0.6295				0.8167	0.463				0.5247	0.4099	0.5247	0.4099		0.7889	0.5158								0.8445	0.5735				0.7645	0.446				0.6464	0.276				0.7199	0.4543				0.9836
0.2337	0.572				0.5549	0.7006				0.7305	0.4411				0.6768	0.5064	0.6768	0.5064		0.8578	0.6311								0.6777	0.574				0.8256	0.3698				0.6505	0.327				0.6661	0.4893				0.8777
0.5878	0.5834				0.5474	0.5879				0.6551	0.5064				0.3748	0.4679	0.3748	0.4679		0.7684	0.4709								0.7526	0.5144				0.8717	0.4006				0.619	0.3609				0.7321	0.3532				0.9635
0.357	0.6442				0.53	0.6273				0.6404	0.5437				0.5683	0.4356	0.5683	0.4356		0.9207	0.3607								0.5924	0.5141				0.8554	0.3453				0.7435	0.3704				0.9446	0.407				0.9089
0.5517	0.6603				0.4056	0.7193				0.668	0.4631				0.7219	0.5682	0.7219	0.5682		0.9492	0.507								0.8368	0.4021				0.8513	0.3872				0.8638	0.3198				0.65	0.3583				0.9565
0.4286	0.7108				0.4049	0.5924				0.7502	0.3671				0.4432	0.4316	0.4432	0.4316		0.8907	0.4806								0.7587	0.5095				0.7409	0.4352				0.9188	0.306				0.7694	0.4638				0.9911
0.4607	0.6203				0.448	0.6557				0.7053	0.4993				0.7057	0.4525	0.7057	0.4525		0.977	0.469								0.8757	0.7018				0.8163	0.4736				0.6835	0.3142				0.8271	0.604				0.9374
0.3964	0.5049				0.684	0.6019				0.5491	0.5033				0.386	0.361	0.386	0.361		0.9701	0.5334								0.9388	0.45				0.9504	0.3149				0.6768	0.3293				0.8154	0.4646				0.8842
0.327	0.5462				0.5331	0.6564				0.7071	0.4506				0.5129	0.4675	0.5129	0.4675		0.9041	0.5439								0.8993	0.5134				0.8586	0.3801				0.7851	0.3693				0.7741	0.3803				0.9368
0.4905	0.5191				0.5573	0.7479				0.9987	0.3594				0.5243	0.5438	0.5243	0.5438		0.8252	0.6409								0.9176	0.5084				0.9172	0.5421				0.5708	0.2556				0.8555	0.4131				0.9264
0.2591	0.5187				0.3641	0.5111				0.6443	0.5124				0.524	0.507	0.524	0.507		0.8329	0.6239								1	0.5126				0.7031	0.5981				0.7017	0.2873				0.791	0.3331				1
0.5295	0.6819				0.7011	0.6246				0.5537	0.4111				0.51	0.4518	0.51	0.4518		0.8049	0.4833								0.9112	0.5549				0.7958	0.432				0.8392	0.3178				0.9627	0.3951				0.8674
0.5395	0.6009				0.4811	0.625				0.6572	0.5005				0.7657	0.4993	0.7657	0.4993		0.7549	0.5309								0.9082	0.5392				0.8028	0.5125				0.5308	0.3663				0.8379	0.3938				0.8777
0.4794	0.7189				0.5563	0.7385				0.7322	0.3565				0.366	0.5616	0.366	0.5616		0.9124	0.511								0.8759	0.5886				0.7702	0.5054				0.6894	0.2896				0.724	0.3591				1
0.2409	0.4916				0.5208	0.7576				0.6448	0.5163				0.3813	0.4566	0.3813	0.4566		0.9409	0.5358								0.9271	0.4865				0.8252	0.5265				0.4719	0.2525				0.994	0.3577				0.882
0.3297	0.6262				0.4142	0.2584				0.733	0.3961				0.8252	0.3745	0.8252	0.3745		0.7816	0.4751								0.84	0.5964				0.8849	0.523				0.4815	0.3368				0.8144	0.3446				0.9079
0.6171	0.6031				0.722	0.4338				0.6872	0.4838				0.5397	0.4903	0.5397	0.4903		0.8811	0.5042								1	0.4684				0.9348	0.4996				0.8963	0.3611				0.8694	0.3271				0.8776
0.4449	0.65				0.5939	0.3123				0.7294	0.4041				0.4137	0.4628	0.4137	0.4628		0.9127	0.4429								0.8622	0.5389				0.8762	0.5399				0.6442	0.3606				0.7377	0.4409				0.8008
0.284	0.5223				0.673	0.3877				0.6288	0.4503				0.5169	0.5711	0.5169	0.5711		0.5226	0.4836								1	0.4396				0.6274	0.4756				1	0.1992				0.9624	0.456				1
0.5209	0.6965				0.6408	0.4364				0.848	0.4608				0.4988	0.4838	0.4988	0.4838		0.2565	0.4347								0.9789	0.5547				0.8415	0.4925				0.8586	0.2959				0.8139	0.4507				0.8891
0.4547	0.5935				0.5068	0.5194				0.8913	0.4028				0.4556	0.4815	0.4556	0.4815		0.2497	0.4643								0.8788	0.5301				0.868	0.4961				0.7027	0.3604				0.7534	0.4863				0.8967
0.2234	0.5822				0.6059	0.4124				0.6758	0.4847				0.6812	0.4641	0.6812	0.4641		0.075	0.3855								0.8224	0.499				0.3616	0.5495				0.6845	0.4047				0.703	0.3399				0.8984
0.3629	0.5739				0.6316	0.3913				0.6655	0.407				0.5461	0.4744	0.5461	0.4744		0.4534	0.4504								0.8297	0.5896				0.7715	0.4819				0.6145	0.2826				0.8827	0.3857				0.856
0.3761	0.6245				0.5686	0.4633				0.5825	0.4111				0.7502	0.4174	0.7502	0.4174		0.2352	0.357								0.9779	0.5632				0.6223	0.4004				0.664	0.3555				0.7519	0.4049				0.8551
0.3727	0.6241				0.7074	0.3867				0.6464	0.4108				0.722	0.1246	0.722	0.1246		0.2205	0.3958								0.9914	0.554				0.7965	0.4416				1	0.3075				0.9518	0.4594				0.9114
0.2935	0.6757				0.5746	0.4331				0.6254	0.5239				0.9028	0.3136	0.9028	0.3136		0.3921	0.4704								1	0.4806				0.7381	0.534				0.8442	0.3453				0.7536	0.4462				0.9133
0.3637	0.7936				0.6577	0.3839				0.6232	0.4661				0.9548	0.3089	0.9548	0.3089		-0.1911	0.3051								0.9683	0.4884				0.8548	0.5455				0.5835	0.3666				0.8071	0.5575				0.9318
0.1748	0.6325				0.6055	0.395				0.4272	0.4507				0.8221	0.3524	0.8221	0.3524		0.5174	0.4354								0.7893	0.5751				0.9115	0.5095				0.734	0.415				0.8633	0.413				0.9601
0.4558	0.6169				0.8116	0.4899				0.5249	0.4914				0.787	0.3529	0.787	0.3529		0.19	0.3565								0.8698	0.5096				0.8665	0.5546				0.9279	0.3762				0.9004	0.4989				0.8631
0.3668	0.641				0.366	0.5277				0.8652	0.475				0.7377	0.3507	0.7377	0.3507		0.7243	0.5434								1	0.4872				0.9055	0.5708				0.7995	0.3773				0.7483	0.337				0.8887
0.4351	0.6248				0.5759	0.365				0.6655	0.2846				0.9327	0.218	0.9327	0.218		0.3927	0.4615								0.9018	0.5159				0.9562	0.5169				0.7471	0.4045				0.0913	0.309				1
0.2993	0.5929				0.4199	0.3697				0.6314	0.3855				0.6779	0.2761	0.6779	0.2761		0.4231	0.4452								0.9859	0.4937				0.9068	0.4847				0.6414	0.3735				0.8085	0.3537				0.925
0.3417	0.7596				0.7635	0.5427				0.6742	0.3693				0.8514	0.4362	0.8514	0.4362		0.3778	0.5								0.9634	0.5892				0.9471	0.4643				0.7602	0.4233				0.6761	0.4103				0.9596
0.3413	0.596				0.6717	0.4375				0.5654	0.4326				0.6018	0.4199	0.6018	0.4199		0.0843	0.3111								0.9354	0.5618				0.8675	0.5679				0.5157	0.4208				0.7138	0.4676				0.8972
0.8856	0.6525				0.7532	0.5257				0.7072	0.4527				0.7299	0.3345	0.7299	0.3345		0.032	0.3								0.9607	0.5447				0.9458	0.4822				0.6916	0.3784				0.7367	0.3453				0.9337
0.8449	0.6016				0.5588	0.4163				0.8208	0.4018				0.6116	0.3958	0.6116	0.3958		0.2991	0.3725								0.9688	0.4668				0.7893	0.6196				0.9317	0.3574				0.8295	0.4323				0.9034
0.853	0.6155				0.5315	0.3917				0.5828	0.5172				0.0558	0.2228	0.0558	0.2228		0.3911	0.4325								1	0.4937				0.7967	0.5899				0.539	0.3476				0.681	0.3858				1
0.915	0.4731				0.6561	0.4733				0.8447	0.3167				0.8105	0.2454	0.8105	0.2454		0.418	0.4886								1	0.5301				0.8916	0.5598				0.6958	0.3754				0.9356	0.4109				0.8444
0.9466	0.5041				0.6372	0.4293				0.4347	0.4076				0.9115	0.3045	0.9115	0.3045		0.5421	0.5354								0.8779	0.5843				0.9995	0.5462				0.7287	0.3168				0.872	0.4495				0.971
0.7012	0.6146				0.6529	0.4187				0.5832	0.4374				0.8889	0.3432	0.8889	0.3432		-0.0971	0.2332								0.9457	0.5096				0.9836	0.5853				0.8161	0.3136				0.8189	0.4362				0.8618
0.9106	0.5163				0.5599	0.5219				0.671	0.3823				0.842	0.3915	0.842	0.3915		0.3245	0.3519								0.8285	0.5445				0.9804	0.5421				0.797	0.3198				0.8826	0.4137				0.8669
0.7928	0.6228				0.6746	0.5106				0.666	0.5307				0.9048	0.2944	0.9048	0.2944		-0.3	0.0788								0.9061	0.6638				0.9385	0.5359				0.5845	0.4792				0.9564	0.2823				0.9857
0.9477	0.4992				0.6509	0.4898				0.9484	0.4374				1	0.299	1	0.299		0.2526	0.3997								0.8944	0.5484				1	0.5457				0.8943	0.2827				0.8399	0.507				0.9847
1	0.5365				0.6481	0.5272				0.592	0.533				0.8915	0.3506	0.8915	0.3506		0.0414	0.4275								0.852	0.5682				0.9774	0.5484				0.9692	0.2696				1	0.3396				0.8542
0.7384	0.5907				0.679	0.4381				0.8126	0.3582				0.4965	0.5068	0.4965	0.5068		0.267	0.3793								0.9569	0.5357				1	0.5051				0.7695	0.267				0.9722	0.5219				0.8385
0.7325	0.4577				0.4335	0.4825				0.439	0.3531				0.0565	0.479	0.0565	0.479		0.2265	0.4459								0.8885	0.5975				1	0.5179				0.6479	0.4459				0.9863	0.5005				0.8854
1	0.4457				0.6353	0.4617				0.6992	0.5855				1	0.3649	1	0.3649		-0.0604	0.3915								1	0.5311				0.9367	0.5302				0.6625	0.492				0.9632	0.7439				0.9025
1	0.4841				0.3901	0.455				1	0.2567				0.8523	0.3462	0.8523	0.3462		0.1188	0.4974								0.8986	0.4994				0.9688	0.5463				0.5711	0.3761				0.9608	0.6389				1
0.9352	0.4034				0.438	0.4819				0.6142	0.3754				1	0.4658	1	0.4658		0.119	0.3645								0.8316	0.5559				1	0.577				0.73	0.2766				0.9459	0.6267				0.4953
0.675	0.5027				0.5379	0.3514				0.6904	0.4465				0.8978	0.5091	0.8978	0.5091		0.3635	0.4667								0.953	0.5009				0.9943	0.5116				0.747	0.4371				1	0.5009				0.8706
1	0.4704				0.6546	0.4976				0.5853	0.4051				0.9203	0.3566	0.9203	0.3566		0.1979	0.4926								0.8522	0.6172				0.9064	0.5795				0.6999	0.3708				1	0.4948				0.5303
1	0.5281				0.5649	0.4392				0.6418	0.3902				0.9308	0.5465	0.9308	0.5465		0.3356	0.4926								0.8598	0.5597				0.968	0.5493				0.6013	0.3928				0.9671	0.5412				0.6957
1	0.5747				0.4442	0.4638				0.8797	0.3659				0.557	0.3927	0.557	0.3927		0.3628	0.5316								1	0.507				0.9128	0.5761				0.676	0.4239				1	0.6071				0.4959
0.8275	0.5483				0.6216	0.4797				0.6101	0.3959				0.8891	0.3602	0.8891	0.3602		-0.0083	0.2966								1	0.497				0.9827	0.5468				0.5399	0.4297				0.9981	0.5889				0.751
0.9048	0.6064				0.6276	0.4234				0.4725	0.431				0.8219	0.4595	0.8219	0.4595		0.1997	0.4549								0.7198	0.6396				1	0.5371				0.6944	0.4042				1	0.6227				0.591
0.9302	0.5993				0.6645	0.4365				0.8332	0.446				0.7611	0.2862	0.7611	0.2862		0.3549	0.4361								0.8859	0.4892				0.9961	0.5497				0.7536	0.3924				0.9946	0.5619				0.7298
0.7766	0.5503				0.5474	0.4833				1	0.375				0.782	0.4158	0.782	0.4158		0.6651	0.4751								0.8589	0.5758				1	0.5068				0.7906	0.4736				0.9649	0.6965				0.6607
0.9692	0.5519				0.58	0.5002				1	0.3439				0.8141	0.4633	0.8141	0.4633		0.444	0.4967								0.932	0.5064				0.9761	0.5583				0.5064	0.3718				1	0.6168				0.6256
0.578	0.6005				0.6191	0.5525				0.691	0.4464				1	0.3865	1	0.3865		0.08	0.4198								0.9801	0.5583				0.9962	0.5417				0.6559	0.4518				0.988	0.652				0.6503
1	0.5407				0.6451	0.5105				0.7209	0.4478				0.9335	0.4305	0.9335	0.4305		0.0426	0.3628								0.8274	0.7263				0.9756	0.565				0.7406	0.3603				1	0.6188				0.6127
0.7459	0.5932				0.5976	0.5671				0.6951	0.3966				1	0.3913	1	0.3913		0.336	0.5332								0.2201	1				0.9515	0.5814				0.6917	0.364				1	0.5894				0.6421
0.7304	0.6042				0.5226	0.3644				0.6253	0.5617				0.867	0.4287	0.867	0.4287		0.3898	0.4578								0.1205	1				1	0.5039				0.7704	0.4613				1	0.6171				0.7093
0.972	0.5102				0.6189	0.4905				0.9239	0.3688				1	0.2699	1	0.2699		0.2473	0.365								0.8556	0.7063				0.9765	0.5454				0.523	0.4467				1	0.7099				0.6793
1	0.535				0.5944	0.5373				0.7787	0.4938				0.7846	0.3394	0.7846	0.3394		0.287	0.4523								1	0.5591				0.9284	0.5268				0.7609	0.3897				1	0.5585				0.6844
0.7848	0.5439				0.5142	0.4321				0.6341	0.4973				0.8338	0.4624	0.8338	0.4624		0.3344	0.4962								0.942	0.6263				1	0.5005				0.6844	0.3414				1	0.6389				0.7958
0.775	0.6226				0.6313	0.3924				0.6894	0.49				0.7632	0.4059	0.7632	0.4059		0.2555	0.4253								0.9365	0.6511				0.9892	0.4866				0.8629	0.3927				1	0.7287				0.4863
0.7922	0.6567				0.707	0.5416				0.8902	0.4506				1	0.3942	1	0.3942		1	0.2217								0.8996	0.5987				0.9958	0.5456				0.6399	0.4245				0.9819	0.5797				0.6095
0.9628	0.6214				0.6537	0.4929				0.8576	0.434				0.7578	0.3289	0.7578	0.3289		1	0.2827								0.8261	0.617				1	0.5303				0.865	0.432				1	0.6996				0.6155
1	0.4989				0.7537	0.4726				0.6854	0.4405				1	0.3017	1	0.3017		0.9172	0.3903								1	0.5893				0.9574	0.5289				0.7146	0.3963				0.9289	0.6979				0.6246
0.9128	0.4635				0.5123	0.4948				1	0.4224				0.9124	0.4453	0.9124	0.4453		0.9216	0.3558								0.8149	0.6757				0.9954	0.497				0.5465	0.4463				0.9891	0.6301				0.6473
0.9119	0.5949				0.5764	0.4329				0.7275	0.436				0.7988	0.5424	0.7988	0.5424		0.9385	0.5353								1	0.5895				0.9813	0.6292				0.6292	0.5537				0.9543	0.7816				0.6947
0.9288	0.5511				0.5987	0.454				0.6347	0.5173				0.9008	0.4718	0.9008	0.4718		0.9002	0.3933								0.9492	0.5872				0.9778	0.5365				0.6686	0.5306				1	0.6015				0.5803
1	0.5812				0.599	0.5766				1	0.3173				0.8391	0.3414	0.8391	0.3414		0.9879	0.3331								0.9544	0.6144				1	0.4728				0.5878	0.5271				0.8509	0.5903				0.6415
1	0.5218				0.6749	0.5291				0.6268	0.3685				0.8044	0.4605	0.8044	0.4605		1	0.3922								0.9178	0.6128				0.9673	0.5215				0.5882	0.5063				0.7205	0.5343				0.6585
0.7482	0.5975				0.6518	0.505				0.8465	0.4878				0.5109	0.3857	0.5109	0.3857		0.9106	0.4675								0.8891	0.5894				0.4723	0.9631				0.5466	0.4059				0.5088	0.6151				0.8481
0.9368	0.5101				0.6239	0.5779				0.4594	0.4199				0.8451	0.4131	0.8451	0.4131		0.9527	0.4379								0.9662	0.5733				0.8004	0.5099				0.5388	0.4565				0.6911	0.6675				0.6559
0.9955	0.5423				0.6884	0.5177				0.816	0.5436				0.9116	0.4299	0.9116	0.4299		1	0.2519								0.8983	0.633				0.9968	0.5314				0.8439	0.3751				0.6599	0.5739				0.8193
0.8758	0.5643				0.6143	0.5666				0.5948	0.3945				0.8873	0.3423	0.8873	0.3423		0.7633	0.3923								0.9071	0.8114				0.9769	0.5242				0.2825	0.2725				0.6116	0.6553				0.5573
0.6851	0.4858				0.6417	0.6077				0.6292	0.4878				0.8406	0.2937	0.8406	0.2937		0.8855	0.4342								0.8654	0.7399				0.9936	0.485				0.6586	0.4026				0.4783	0.6859				0.6493
0.9534	0.5529				0.691	0.4815				0.7924	0.4343				0.7508	0.4095	0.7508	0.4095		0.8915	0.4595								0.9457	0.5764				1	0.5638				0.4533	0.361				0.6377	0.5353				0.7139
0.9849	0.5489				0.5189	0.3947				1	0.2599				1	0.4437	1	0.4437		1	0.3974								0.9317	0.5662				1	0.5412				0.9085	0.4649				0.6768	0.6279				0.707
0.8845	0.5647				0.5305	0.557				0.75	0.297				0.9502	0.3894	0.9502	0.3894		0.8261	0.4014								0.8761	0.5485				1	0.5463				0.7977	0.5553				0.5825	0.5367				0.8286
0.7607	0.6434				0.5434	0.5091				0.242	0.3381				0.6935	0.2992	0.6935	0.2992		0.8716	0.3949								0.8711	0.5718				0.9687	0.5028				0.6067	0.5069				0.6113	0.5807				0.5364
0.8006	0.5961				0.6488	0.491				0.5051	0.3516				1	0.3982	1	0.3982		0.8866	0.4569								0.9358	0.6326				0.9982	0.5275				0.5808	0.3993				0.3818	0.6729				0.7919
1	0.4221				0.3996	0.4685				0.5558	0.5363				1	0.3303	1	0.3303		1	0.4478								0.8101	0.5461				0.9951	0.5274				0.5528	0.4682				0.6767	0.6639				0.6546
0.8734	0.5303				0.6901	0.4897				0.4998	0.4358				0.725	0.5007	0.725	0.5007		0.8935	0.5098								0.9525	0.6501				1	0.5314				0.6881	0.5332				0.5725	0.6221				0.7127
0.6697	0.5809				0.5747	0.546				0.4468	0.5175				0.9544	0.321	0.9544	0.321		0.9258	0.4777								0.9968	0.6407				0.9973	0.511				0.5045	0.4281				0.6209	0.5879				0.6936
0.9407	0.5764				0.5722	0.5206				0.8024	0.4446				0.8704	0.4236	0.8704	0.4236		0.8491	0.4384								0.985	0.692				0.9723	0.5159				0.5655	0.5455				0.6606	0.672				0.75
0.6861	0.5642				0.6144	0.5726				0.7482	0.5579				0.7685	0.4762	0.7685	0.4762		0.7557	0.4463								0.9806	0.6407				0.9955	0.5345				0.7703	0.2759				0.5527	0.6824				0.6789
0.8133	0.5713				0.6427	0.4597				0.5381	0.4747				0.7792	0.3213	0.7792	0.3213		0.8387	0.3391								0.9385	0.5794				0.963	0.5507				0.5645	0.5073				0.626	0.6321				0.6077
0.6912	0.6036				0.5054	0.4636				0.591	0.5649				0.9567	0.3815	0.9567	0.3815		0.9098	0.4471								0.9224	0.7114				0.9571	0.5114				0.472	0.5328				0.5385	0.5458				0.7009
0.8125	0.5609				0.6199	0.6065				0.5655	0.5869				0.2861	0.4176	0.2861	0.4176		0.7798	0.4556								0.8753	0.6522				1	0.5214				0.795	0.512				0.6356	0.5448				0.7665
0.8428	0.5724				0.7048	0.5164				0.822	0.5452				0.8281	0.4562	0.8281	0.4562		0.8777	0.5163								1	0.5891				0.9829	0.5537				0.8299	0.5082				0.5705	0.7693				0.597
0.6735	0.5898				0.4202	0.6162				0.4532	0.4848				0.8188	0.3774	0.8188	0.3774		0.8086	0.423								0.9981	0.7047				1	0.5192				1	0.3916				0.4693	0.5686				0.5995
0.7719	0.5015				0.4977	0.4812				0.5409	0.5979				0.9592	0.3892	0.9592	0.3892		0.7704	0.5596								0.9694	0.6668				1	0.5251				0.8233	0.5581				0.5285	0.5695				0.6303
0.6126	0.5285				0.5081	0.3088				0.4902	0.5616				0.8739	0.4399	0.8739	0.4399		0.8757	0.4905								1	0.6311				0.99	0.5545				0.922	0.4043				0.6103	0.5923				0.6549
0.8543	0.5763				0.5679	0.5242				0.5726	0.4775				0.7411	0.4429	0.7411	0.4429		0.7282	0.4747								0.9843	0.7154				0.9973	0.4942				1	0.2008				0.4546	0.5141				0.7071
0.911	0.5863				0.3767	0.431				0.5561	0.5177				1	0.365	1	0.365		0.7464	0.515								0.8815	0.6494				0.9825	0.5193				0.9795	0.4515				0.7058	0.6159				0.5919
0.8283	0.5704				0.5867	0.5339				0.4198	0.4889				0.9549	0.4531	0.9549	0.4531		0.9226	0.3429								0.9286	0.6571				0.9974	0.5194				0.8128	0.4469				0.6335	0.5713				0.6808
0.8176	0.5953				0.6854	0.5499				0.4509	0.4748				0.8735	0.488	0.8735	0.488		1	0.3841								0.8504	0.6551				1	0.5778				1	0.4577				0.6672	0.7203				0.6502
0.838	0.6314				0.579	0.4711				0.4937	0.5343				0.864	0.52	0.864	0.52		1	0.5441								1	0.6633				0.9548	0.5572				1	0.5617				0.5312	0.5827				0.3946
0.924	0.5771				0.4374	0.5046				0.6436	0.6079				0.989	0.448	0.989	0.448		0.8172	0.4609								1	0.706				1	0.5173				1	0.4029				0.5994	0.633				0.7258
0.7408	0.5932				0.6103	0.51				0.6111	0.4697				0.8605	0.4397	0.8605	0.4397		0.9319	0.4822								0.9768	0.6122				0.9868	0.5452				0.8361	0.4786				0.6483	0.499				0.623
0.8379	0.5422				0.5886	0.425				0.7728	0.5213				0.8009	0.499	0.8009	0.499		0.8839	0.4174								0.9945	0.6536				0.9902	0.5126				0.9372	0.5552				0.5744	0.5926				0.5775
0.7082	0.5228				0.3791	0.3619				0.515	0.4895				0.9618	0.4172	0.9618	0.4172		0.9559	0.5111								0.9976	0.6812				1	0.5644				0.949	0.4067				0.5678	0.5503				0.7158
0.7602	0.6179				0.5652	0.4825				0.6214	0.5543				0.7764	0.4953	0.7764	0.4953		0.8842	0.5109								0.9148	0.599				0.9287	0.5374				0.925	0.4372				0.591	0.6783				0.8044
0.8063	0.5743				0.5327	0.5405				0.544	0.4466				0.7977	0.4797	0.7977	0.4797		0.8481	0.3895								0.9441	0.7108				0.9852	0.5429				1	0.5922				0.6603	0.5931				0.6543
0.7844	0.5876				0.4501	0.3777				0.5451	0.6066				0.8325	0.4586	0.8325	0.4586		0.8786	0.4999								0.9117	0.7171				0.9709	0.5632				0.9156	0.6036				0.5982	0.6294				1
0.8523	0.4846				0.7248	0.5387				0.5026	0.6125				0.8134	0.4126	0.8134	0.4126		0.8766	0.5687								0.9215	0.7051				1	0.5577				1	0.4328				0.7128	0.6128				0.9436
0.7717	0.4736				0.3851	0.5025				0.4566	0.6368				0.9694	0.4478	0.9694	0.4478		1	0.4573								0.9541	0.7066				0.9533	0.5881				1	0.3972				0.7315	0.4828				0.8313
0.7746	0.4495				0.7364	0.5199				0.5562	0.6553				0.6376	0.4535	0.6376	0.4535		0.9431	0.4117								0.9877	0.6721				0.9886	0.5073				0.9289	0.3626				0.6045	0.591				1
0.9049	0.4649				0.5466	0.4924				0.6233	0.693				0.8293	0.4175	0.8293	0.4175		0.9634	0.3963								0.994	0.7783				0.9715	0.5296				0.963	0.511				0.671	0.5902				0.8491
0.8892	0.5676				0.5379	0.5183				0.5114	0.5764				0.9367	0.3973	0.9367	0.3973		0.8098	0.4981								0.9688	0.6515				1	0.5131				1	0.388				0.5768	0.6347				0.9716
0.9105	0.5818				0.5649	0.5026				0.5	0.5626				1	0.2999	1	0.2999		0.8688	0.5263								0.9341	0.6211				0.9701	0.5704				0.9825	0.4955				0.5715	0.6714				0.7407
0.849	0.5559				0.5507	0.3818				0.5791	0.5596				0.6374	0.4099	0.6374	0.4099		0.9414	0.5766								0.9434	0.5806				1	0.5647				0.9146	0.3762				0.6065	0.6094				0.6904
0.8567	0.6234				0.3573	0.2175				0.5571	0.535				0.9299	0.5097	0.9299	0.5097		1	0.5175								1	0.6226				0.9437	0.5616				0.8857	0.4325				0.5472	0.6434				0.7476
0.7479	0.6298				0.7561	0.4215				0.5887	0.66				0.9097	0.4162	0.9097	0.4162		0.8297	0.5445								0.9414	0.7004				1	0.4852				0.9723	0.537				0.47	0.5939				0.6499
0.8739	0.6286				0.8029	0.5102				0.5917	0.6035				1	0.5425	1	0.5425		0.9	0.5092								0.9311	0.6849				0.9725	0.518				0.863	0.5406				0.5132	0.5058				1
0.6008	0.5818				0.8038	0.4553				0.4806	0.649				0.6954	0.2707	0.6954	0.2707		0.9078	0.512								0.9718	0.6526				0.9532	0.5512				0.9623	0.4808				0.5273	0.5175				0.9451
0.8378	0.5368				0.7144	0.2817				0.4806	0.4693				0.4869	0.3467	0.4869	0.3467		0.8691	0.4181								0.9536	0.7548				0.9889	0.5215				1	0.424				0.6094	0.6218				0.9379
0.9106	0.6229				0.7751	0.5118				0.6459	0.5652				0.8809	0.5846	0.8809	0.5846		0.9096	0.4204								0.9574	0.6121				1	0.4725				0.9328	0.5566				0.4567	0.656				0.9025
0.5772	0.5575				0.6408	0.4052				0.6797	0.535				0.82	0.4091	0.82	0.4091		0.9836	0.4474								0.8945	0.6776				0.9749	0.4996				1	0.5054				0.6719	0.6647				0.9335
0.902	0.508				0.8258	0.4144				0.588	0.5331				0.825	0.3111	0.825	0.3111		0.8966	0.4988								0.909	0.645				1	0.5427				0.9381	0.4826				0.6668	0.6175				0.8648
0.6981	0.5424				0.62	0.5255				0.6118	0.7257				0.8669	0.4127	0.8669	0.4127		0.8144	0.5264								0.8065	1				0.9622	0.5765				1	0.4676				0.5302	0.6315				0.7653
0.9092	0.5838				0.5909	0.4204				0.5276	0.6608				0.5485	0.4243	0.5485	0.4243		1	0.5103								-0.034	1				-0.3	0.0116				0.8495	0.4745				0.5485	0.5512				0.8435
0.965	0.6152				0.5224	0.4192				0.6781	0.605				0.6824	0.4411	0.6824	0.4411		1	0.5544								0.9441	0.6825				0.2047	0.4067				1	0.4421				0.4527	0.7009				1
0.7704	0.5159				0.3958	0.5768				0.5952	0.5681				0.5915	0.5762	0.5915	0.5762		0.9121	0.6131								1	0.5393				0.3987	0.4403				0.9803	0.5477				0.6212	0.6387				1
0.8788	0.6267				0.4628	0.644				0.5733	0.8575				0.659	0.4255	0.659	0.4255		0.8639	0.525								0.9631	0.5494				0.4666	0.3569				0.9328	0.5001				0.5863	0.6308				0.8478
0.6286	0.6322				0.5476	0.49				0.7295	0.2722				0.7865	0.446	0.7865	0.446		0.9204	0.518								1	0.5258				0.5732	0.3149				0.9963	0.4732				0.6882	0.637				0.9711
0.787	0.6705				0.5229	0.5317				0.7702	0.4144				0.7419	0.4297	0.7419	0.4297		1	0.4565								1	0.5977				0.332	0.2526				0.9551	0.517				0.5072	0.6105				1
0.6577	0.456				0.4655	0.582				0.4286	0.2653				0.6026	0.3317	0.6026	0.3317		0.8953	0.5176								0.9216	0.614				0.2984	0.2502				1	0.5418				0.5784	0.647				0.9724
0.793	0.5452				0.5344	0.4312				0.5763	0.562				0.7291	0.3516	0.7291	0.3516		0.8285	0.46								0.9604	0.6205				0.6194	0.3593				0.8807	0.5891				0.5361	0.5549				0.8749
0.7734	0.7041				0.7071	0.4797				0.637	0.4648				1	0.3024	1	0.3024		0.938	0.4672								1	0.5162				0.377	0.3437				0.9828	0.4822				0.5972	0.7012				0.9721
0.6631	0.5884				0.7398	0.4731				0.5156	0.5347				0.7324	0.4381	0.7324	0.4381		0.9528	0.4776								0.9829	0.4842				0.345	0.2928				0.9697	0.5488				0.3995	0.5718				0.846
1	0.578				0.6785	0.4904				0.4491	0.4549				0.6767	0.3833	0.6767	0.3833		0.9228	0.5901								1	0.4242				1	0.2557				0.883	0.4998				0.6197	0.6101				0.882
0.8918	0.656				0.7642	0.4637				0.5106	0.4846				0.7507	0.3802	0.7507	0.3802		0.8078	0.5169								0.9842	0.4963				0.1791	0.2761				0.8744	0.4892				0.6446	0.5942				0.9356
0.9843	0.4879				0.7252	0.5349				0.4756	0.4329				0.6939	0.4366	0.6939	0.4366		1	0.4628								1	0.5138				0.4613	0.4016				0.9297	0.5474				0.621	0.6026				0.9153
1	0.6099				0.7696	0.4923				0.5318	0.4869				0.9014	0.4215	0.9014	0.4215		0.9025	0.441								1	0.3441				0.5044	0.3287				0.9382	0.537				0.6353	0.63				0.758
1	0.5717				0.5797	0.4828				0.464	0.5176				0.5096	0.238	0.5096	0.238		0.7707	0.5082								0.9861	0.4715				0.2306	0.3812				0.9663	0.5015				0.5401	0.6527				0.8781
0.9714	0.5561				0.6344	0.5492				0.5173	0.4644				0.6573	0.4433	0.6573	0.4433		0.9207	0.5088								0.9626	0.4698				0.4935	0.3678				0.8782	0.5484				0.5138	0.1748				0.9751
1	0.5529				0.7099	0.6074				0.6231	0.5194				0.8653	0.136	0.8653	0.136		0.9578	0.5238								0.9538	0.4143				0.511	0.3195				0.9688	0.4889				0.8156	0.4736				0.8995
0.9527	0.5591				0.7898	0.5191				0.7404	0.4113				0.5459	0.4181	0.5459	0.4181		0.8859	0.5724								1	0.4318				0.4852	0.2904				0.9697	0.469				0.7504	0.4886				0.8499
0.9589	0.5564				0.6455	0.5208				0.5284	0.6643				0.7741	0.5151	0.7741	0.5151		0.7403	0.5027								0.985	0.4916				0.5402	0.3452				0.9668	0.4955				0.8215	0.4404				0.8569
0.874	0.682				0.6926	0.6086				0.7742	0.5108				0.7318	0.4395	0.7318	0.4395		0.9678	0.6295								0.9973	0.5051				0.441	0.3432				0.9151	0.536				0.9224	0.354				0.6977
0.8104	0.5944				0.6667	0.5015				0.72	0.2971				0.7173	0.4626	0.7173	0.4626		1	0.5338								1	0.5214				0.5284	0.3457				0.9549	0.5036				0.8816	0.405				0.9201
0.82	0.6338				0.7662	0.4918				0.3959	0.4443				0.5593	0.4236	0.5593	0.4236		0.8041	0.5545								0.9623	0.4364				0.3776	0.3901				0.9298	0.5574				0.8439	0.4129				0.8448
0.9066	0.6187				0.6928	0.5046				0.4784	0.503				0.4725	0.3682	0.4725	0.3682		0.9993	0.5497								1	0.5298				0.448	0.3682				0.829	0.5974				0.9157	0.3917				0.9009
0.8444	0.6161				0.7748	0.5209				0.6867	0.5631				0.9198	0.4991	0.9198	0.4991		0.9675	0.4887								0.9853	0.4825				0.3178	0.2389				0.8601	0.6072				0.9846	0.343				0.9235
0.933	0.5891				0.7526	0.441				0.6216	0.5104				0.5773	0.3615	0.5773	0.3615		0.8507	0.5573								0.97	0.5267				0.4987	0.4246				0.9143	0.6028				0.7335	0.2812				0.7904
0.9133	0.6893				0.7876	0.4927				0.5493	0.5348				0.6676	0.3841	0.6676	0.3841		0.9629	0.5454								0.9699	0.4523				0.4826	0.3094				0.8781	0.5355				0.7366	0.3576				0.8414
0.9441	0.5612				0.639	0.5393				0.6609	0.59				0.7034	0.4655	0.7034	0.4655		0.9623	0.4825								0.9227	0.5007				0.4367	0.3835				0.8999	0.5874				0.8742	0.3111				0.7694
0.9749	0.5214				0.7937	0.4669				0.6475	0.4184				0.824	0.4675	0.824	0.4675		0.9027	0.5258								1	0.5529				0.5074	0.2475				0.906	0.592				0.6718	0.3433				0.8905
0.8625	0.6362				0.7156	0.545				0.6378	0.5477				0.7096	0.4746	0.7096	0.4746		0.9047	0.4879								1	0.4528				0.2222	0.3684				0.8817	0.6814				0.9136	0.366				0.9376
0.8565	0.6221				0.7261	0.5315				0.5491	0.6379				0.6188	0.4421	0.6188	0.4421		0.9387	0.5197								1	0.4867				0.1548	0.2716				0.9418	0.6241				0.8377	0.3809				0.6152
0.8869	0.5663				0.7174	0.5358				0.3542	0.3881				0.8495	0.4225	0.8495	0.4225		0.9439	0.6384								0.9794	0.5432				0.5995	0.3317				0.8897	0.6379				0.8174	0.4117				1
1	0.504				0.6612	0.4831				0.6075	0.3072				0.5898	0.4918	0.5898	0.4918		1	0.579								0.9323	0.4252				0.2883	0.2798				0.8191	0.6805				0.6539	0.3525				0.9934
0.9229	0.642				0.7642	0.599				0.3213	0.4245				0.6112	0.4931	0.6112	0.4931		0.8905	0.6216								1	0.4682				0.3354	0.2627				0.8261	0.6471				0.7329	0.3633				0.8301
0.9056	0.6265				0.6782	0.5739				0.6239	0.4182				0.6186	0.2942	0.6186	0.2942		0.8513	0.5013								0.9594	0.5656				0.4038	0.2694				0.8925	0.6219				0.8723	0.4036				0.8295
0.9482	0.5671				0.7928	0.5871				0.7384	0.408				0.6331	0.4017	0.6331	0.4017		0.9643	0.5746								1	0.4844				0.1546	0.2209				0.8027	0.5967				0.6746	0.3288				0.7896
0.9475	0.5368				0.7998	0.4713				0.6109	0.4891				0.6792	0.4716	0.6792	0.4716		0.8865	0.5521								0.9766	0.4695				0.5617	0.3079				0.8431	0.6014				0.8589	0.431				0.7406
0.8771	0.6276				0.7403	0.5653				0.7429	0.4345				0.7951	0.4427	0.7951	0.4427		0.8367	0.6079								0.9995	0.4848				0.5017	0.3142				0.8093	0.6007				0.7268	0.3693				0.8206
0.8673	0.6102				0.7236	0.6296				0.4357	0.3481				0.8042	0.3679	0.8042	0.3679		0.8784	0.5043								0.9352	0.5293				0.3743	0.3037				0.8027	0.5971				0.6489	0.3802				0.8319
0.8552	0.6023				0.8123	0.5454				0.6182	0.4584				0.6819	0.5116	0.6819	0.5116		0.8335	0.551								1	0.462				0.3895	0.331				0.9233	0.5856				0.6766	0.4476				0.6865
0.9201	0.6174				0.7732	0.4584				0.4774	0.5452				0.7474	0.5011	0.7474	0.5011		0.937	0.473								0.952	0.4814				0.6766	0.3797				0.8929	0.5741				0.7027	0.3747				0.8335
0.8372	0.5962				0.7242	0.5282				0.56	0.474				0.8038	0.4122	0.8038	0.4122		1	0.4546								1	0.5224				0.4836	0.4034				0.8781	0.6933				0.6729	0.4307				0.7242
0.8021	0.5847				0.8547	0.5603				0.4866	0.4884				0.8942	0.418	0.8942	0.418		0.943	0.4457								1	0.5412				0.4104	0.3884				0.944	0.8224				0.7612	0.5232				0.7293
0.8422	0.5519				0.6956	0.6249				0.6608	0.4562				0.6095	0.4493	0.6095	0.4493		0.3137	0.1662								0.9662	0.4463				0.4694	0.375				0.8307	0.6063				0.8309	0.507				0.8802
0.9261	0.5688				0.8196	0.4544				0.6305	0.4056				0.8124	0.4394	0.8124	0.4394		0.9977	0.2643								1	0.4972				0.3646	0.3524				0.8103	0.5342				0.7573	0.4924				0.8332
0.8558	0.6283				0.8894	0.469				0.3864	0.5465				0.6749	0.5053	0.6749	0.5053		0.9616	0.4374								0.9884	0.5546				0.5664	0.3013				0.7334	0.6056				0.8218	0.4541				0.7679
0.8527	0.5556				0.8506	0.5178				0.5311	0.4148				0.7145	0.5009	0.7145	0.5009		0.8277	0.2575								0.9016	0.4865				0.4358	0.4025				0.9278	0.7167				0.7062	0.4002				0.7301
0.8246	0.5715				0.6647	0.5054				0.5441	0.4708				0.7565	0.4568	0.7565	0.4568		0.8194	0.4148								0.9806	0.5282				0.4099	0.3769				0.8012	0.6194				0.7071	0.3698				0.8875
0.9186	0.507				0.7877	0.5706				0.6847	0.5115				0.7387	0.4857	0.7387	0.4857		0.9528	0.3522								0.9447	0.5167				0.3407	0.3821				0.8998	0.6164				0.7156	0.377				0.741
0.8946	0.6068				0.703	0.4819				0.5912	0.4503				0.5946	0.3589	0.5946	0.3589		0.8946	0.3838								1	0.5144				0.1436	0.2757				0.9196	0.6194				0.8148	0.4097				1
0.8968	0.5365				0.6766	0.5422				0.4603	0.5094				0.6881	0.4245	0.6881	0.4245		0.7744	0.4224								0.9947	0.4808				0.2511	0.2698				0.8162	0.5826				0.7983	0.3002				0.776
0.7963	0.621				0.5976	0.4312				0.6327	0.4553				0.7499	0.4292	0.7499	0.4292		0.8202	0.4145								1	0.9096				0.3842	0.4045				0.8055	0.627				0.7596	0.2638				0.7546
0.9327	0.5514				0.6199	0.6363				0.5848	0.599				0.846	0.3947	0.846	0.3947		0.9408	0.3339								-0.0687	1				0.5839	0.3396				0.9105	0.548				0.836	0.5163				0.7465
0.893	0.5423				0.7266	0.4979				0.6618	0.5305				0.6842	0.3939	0.6842	0.3939		0.9789	0.3709								0.2907	0.9992				0.4721	0.35				0.8557	0.5436				0.8599	0.4567				0.7806
0.8993	0.6058				0.8502	0.5141				0.8109	0.5316				0.9053	0.4541	0.9053	0.4541		0.7602	0.3513								0.9763	0.1978				0.5571	0.4545				0.8642	0.4792				0.7491	0.329				0.8789
0.9442	0.6166				0.6955	0.5778				0.6286	0.4911				0.7736	0.3881	0.7736	0.3881		0.7671	0.4556								1	0.3343				0.4169	0.3073				0.8313	0.6461				0.7791	0.3579				0.8067
0.8655	0.5867				0.6767	0.4879				0.71	0.5449				0.938	0.3569	0.938	0.3569		0.8383	0.3758								1	0.1452				0.5095	0.4256				0.8069	0.6261				0.8181	0.4317				0.7102
0.8812	0.5303				0.5476	0.4862				0.6001	0.5813				0.735	0.4681	0.735	0.4681		0.8224	0.3865								0.9437	0.3552				0.4342	0.417				0.82	0.6542				0.9389	0.4049				0.9406
0.9143	0.6196				0.7412	0.57				0.4916	0.5575				0.8722	0.4798	0.8722	0.4798		0.9042	0.3715								0.9161	0.4086				0.6342	0.3454				0.8146	0.5046				0.8327	0.3345				0.7753
0.8595	0.59				0.7965	0.6057				0.6872	0.5394				0.5626	0.4191	0.5626	0.4191		0.8615	0.4692								0.9311	0.3226				0.3361	0.4148				0.8099	0.6576				0.7175	0.3534				0.8496
0.8951	0.5258				0.6894	0.4774				0.4908	0.5464				0.7844	0.4559	0.7844	0.4559		0.7592	0.409								1	0.3278				0.6012	0.3548				0.803	0.5842				0.6115	0.332				0.8624
0.8447	0.5538				0.5963	0.5128				0.5885	0.5574				0.9586	0.3789	0.9586	0.3789		0.8793	0.3627								0.9382	0.3494				0.5435	0.3096				0.7898	0.6189				0.7828	0.3644				0.7722
0.9863	0.6113				0.7781	0.6378				0.5638	0.6123				1	0.4073	1	0.4073		0.815	0.4354								0.8708	0.2052				0.4892	0.4509				0.7948	0.5553				0.7193	0.4517				0.9576
0.9225	0.5751				0.8014	0.6661				0.7124	0.5463				0.8489	0.5074	0.8489	0.5074		0.6946	0.2808								0.9577	0.4423				0.3511	0.2861				0.9	0.5835				0.8309	0.321				0.6644
0.8287	0.577				0.7158	0.5926				0.5148	0.4905				0.8417	0.5533	0.8417	0.5533		1	0.4603								0.863	0.3665				0.5106	0.374				0.767	0.6007				0.8396	0.3899				0.7523
0.8722	0.5409				0.681	0.2245				0.4865	0.4865				0.8817	0.6136	0.8817	0.6136		0.9066	0.4667								1	0.3333				0.6346	0.3971				0.7552	0.5939				0.8258	0.4214				0.7527
0.9382	0.5352				0.8145	0.35				0.7716	0.4599				0.8413	0.4256	0.8413	0.4256		0.8365	0.4429								0.8795	0.3891				0.6372	0.2743				0.7579	0.5785				0.869	0.4403				0.7611
0.8472	0.5753				0.6174	0.4853				0.6078	0.4795				1	0.3803	1	0.3803		0.942	0.3512								0.9315	0.4088				0.6077	0.2988				0.7919	0.6417				0.7274	0.5384				0.7895
0.8572	0.6156				0.7572	0.4155				0.5229	0.424				0.767	0.4411	0.767	0.4411		0.879	0.411								0.9867	0.4176				0.4996	0.3297				0.8481	0.606				0.6716	0.4086				0.8276
0.8775	0.6068				0.6829	0.423				0.586	0.5273				0.5974	0.4145	0.5974	0.4145		0.7783	0.3993								0.9407	0.3391				0.3723	0.4014				0.86	0.6233				0.7304	0.3136				0.7612
0.9091	0.6122				0.6488	0.4599				0.8183	0.3745				0.6861	0.3799	0.6861	0.3799		0.8771	0.4013								0.9612	0.4006				0.578	0.4781				0.7811	0.5738				0.8507	0.429				0.7631
0.8428	0.6191				0.6237	0.4406				0.5706	0.5056				0.8963	0.461	0.8963	0.461		0.6845	0.4242								0.9898	0.3899				0.5189	0.3426				0.8235	0.6205				0.7626	0.4119				0.7254
0.9051	0.5544				0.7418	0.3237				0.6626	0.546				0.6919	0.4481	0.6919	0.4481		0.8308	0.4434								1	0.4161				0.3776	0.3099				0.3035	0.9765				0.6358	0.5111				1
0.8688	0.5814				0.8815	0.3416				0.6053	0.4498				0.9089	0.4955	0.9089	0.4955		0.955	0.3743								1	0.4028				0.5337	0.2922				0.0156	0.9559				0.8362	0.5233				0.7659
0.9469	0.5658				0.6306	0.4439				0.5399	0.535				0.958	0.4529	0.958	0.4529		0.8596	0.4995								0.9282	0.3803				0.4813	0.3472				0.0301	0.2486				0.6895	0.4836				0.957
0.8718	0.5572				0.5437	0.3355				0.7678	0.4622				1	0.4866	1	0.4866		0.8868	0.4485								1	0.3428				0.3443	0.3661				0.6267	0.5399				0.7151	0.2998				0.7581
0.969	0.6233				0.6428	0.3606				0.5703	0.5806				0.9633	0.3761	0.9633	0.3761		0.8423	0.4186								1	0.4668				0.3942	0.3151				0.4425	0.4321				0.8137	0.3771				0.9869
0.8475	0.6252				0.639	0.4031				0.5321	0.5855				0.6447	0.4471	0.6447	0.4471		0.8183	0.4766								0.9271	0.4203				0.4372	0.2964				0.6199	0.4127				0.8394	0.4169				0.8683
0.8798	0.5858				0.7576	0.4178				0.7432	0.4844				0.8678	0.4725	0.8678	0.4725		0.9012	0.3694								0.9106	0.4713				0.5268	0.4247				0.5738	0.3643				0.7799	0.3633				0.9654
0.8939	0.5717				0.6196	0.38				0.6736	0.5326				0.9307	0.4862	0.9307	0.4862		0.9008	0.4344								0.9859	0.4347				0.2851	0.3176				0.516	0.4471				0.9199	0.4278				0.8016
0.8754	0.6242				0.8387	0.4023				0.691	0.5073				0.8337	0.465	0.8337	0.465		0.7984	0.4454								0.9106	0.3695				0.5625	0.4366				0.3291	0.3977				0.7043	0.4044				0.8754
0.8936	0.5945				0.6681	0.3246				0.4089	0.4755				0.816	0.4806	0.816	0.4806		0.854	0.5164								0.9385	0.4194				0.8856	0.6434				0.4267	0.4167				0.9918	0.3807				1
0.8651	0.5853				0.7443	0.4371				0.6088	0.4578				0.7906	0.4775	0.7906	0.4775		0.835	0.432								0.9777	0.4549				0.8208	0.6793				0.3045	0.3249				1	0.4478				0.8981
0.9241	0.5944				0.5153	0.4011				0.6793	0.5739				0.7397	0.6394	0.7397	0.6394		0.8324	0.4264								0.9179	0.4938				0.7281	0.6668				0.076	0.2758				1.3	-0.0183				0.9475
0.9149	0.604				0.6576	0.435				0.6496	0.647				0.829	0.5068	0.829	0.5068		0.8612	0.489								0.979	0.5582				0.7745	0.5874				0.4037	0.6897				1	0.2394				1
0.7964	0.5907				0.6209	0.4251				0.5807	0.557				0.672	0.4709	0.672	0.4709		0.8	0.4411								0.9816	0.5972				0.8828	0.7629				0.3894	0.4577				1	0.296				1
0.7519	0.5817				0.804	0.3868				0.5044	0.5516				0.7206	0.5256	0.7206	0.5256		0.8022	0.4362								0.9958	0.4875				0.8276	0.7031				0.6294	0.5236				1	0.3371				0.8655
0.7513	0.5291				0.744	0.4113				0.6719	0.582				0.6242	0.4544	0.6242	0.4544		0.861	0.5463								0.9397	0.5982				0.9125	0.6243				0.3944	0.3967				0.9526	0.5002				0.9571
0.7313	0.5522				0.7299	0.4003				0.6387	0.5436				0.9435	0.4362	0.9435	0.4362		0.8697	0.4654								0.9055	0.5604				0.9792	0.6479				0.4756	0.3631				1	0.4311				0.9959
0.9522	0.5773				0.5677	0.4052				0.6493	0.4685				0.9027	0.406	0.9027	0.406		0.7619	0.4175								0.9755	0.513				0.8938	0.6456				0.6424	0.4327				0.9379	0.3986				0.989
0.9602	0.6104				0.8413	0.4705				0.4613	0.6345				0.8968	0.3891	0.8968	0.3891		0.8951	0.474								0.9087	0.4794				0.9602	0.611				0.4712	0.4325				1	0.4335				0.9933
0.9452	0.5996				0.6144	0.4763				0.6673	0.5599				0.8166	0.5299	0.8166	0.5299		0.7839	0.4052								0.9502	0.4667				0.8697	0.6925				0.3384	0.4735				0.9848	0.4942				0.9269
0.8465	0.565				0.699	0.411				0.5989	0.4192				0.8002	0.5011	0.8002	0.5011		1	0.4487								0.9266	0.561				0.8043	0.592				0.4073	0.4				0.9571	0.4409				1
0.9676	0.5768				0.6673	0.3821				0.7339	0.5812				0.8221	0.5271	0.8221	0.5271		0.8053	0.4922								0.9491	0.4638				0.9602	0.641				0.4965	0.3759				1	0.3286				1
0.8601	0.5756				0.6092	0.3922				0.6492	0.5386				0.7435	0.4579	0.7435	0.4579		0.948	0.4347								1	0.4382				0.8363	0.6696				0.4662	0.4427				0.9069	0.4515				0.9939
0.9326	0.53				0.7142	0.4318				0.6721	0.5353				0.6618	0.4782	0.6618	0.4782		0.913	0.507								0.9619	0.4584				0.9714	0.6639				0.3896	0.5045				0.9393	0.4458				0.9776
0.923	0.6061				0.8147	0.4458				0.6519	0.6104				0.7257	0.4753	0.7257	0.4753		0.8946	0.384								0.9816	0.5416				0.912	0.6766				0.5151	0.378				1	0.4548				0.9816
0.8256	0.5066				0.8487	0.4929				0.5664	0.5637				0.8178	0.4083	0.8178	0.4083		0.6987	0.4253								0.9936	0.4493				0.8375	0.656				0.6453	0.4035				1	0.5069				1
0.808	0.6151				0.6503	0.4982				0.6506	0.6498				0.7017	0.4816	0.7017	0.4816		0.9184	0.4199								0.9417	0.4948				0.7332	0.3412				0.6584	0.3587				0.9278	0.3875				0.9375
0.9613	0.4995				0.674	0.4056				0.6645	0.5303				0.767	0.4842	0.767	0.4842		0.8273	0.5488								0.9592	0.5186				0.8493	0.7465				0.5047	0.4856				0.96	0.4133				0.9677
0.9873	0.5883				0.5731	0.4309				0.6576	0.529				0.8993	0.5321	0.8993	0.5321		0.854	0.4617								1	0.4858				0.9253	0.6509				0.3439	0.4262				0.9769	0.4261				0.9624
0.9715	0.5303				0.5769	0.3692				0.4707	0.6222				0.5302	0.3991	0.5302	0.3991		0.8014	0.4416								1	0.4198				0.8508	0.6009				0.3063	0.4139				0.9716	0.3286				0.9087
1	0.5516				0.4449	0.3665				0.467	0.5773				0.4695	0.4797	0.4695	0.4797		0.8392	0.4748								1	0.4705				0.996	0.5492				0.4851	0.426				1	0.3738				1
0.8958	0.6396				0.5812	0.407				0.5232	0.5245				0.5292	0.3532	0.5292	0.3532		0.7895	0.4583								0.9266	0.4594				1	0.602				0.4319	0.4375				1	0.3297				0.9107
0.9273	0.5601				0.7863	0.4661				0.6024	0.6594				0.2193	0.2901	0.2193	0.2901		0.9338	0.4593								0.9915	0.4579				0.9815	0.6422				0.4023	0.4908				1	0.4176				0.9397
0.9357	0.5729				0.7374	0.41				0.2109	0.1619				0.4861	0.4706	0.4861	0.4706		0.8093	0.494								0.95	0.3811				0.9129	0.697				0.4093	0.4553				1	0.4458				1
0.8349	0.5537				0.5495	0.4144				0.6515	0.318				0.288	0.3857	0.288	0.3857		0.8265	0.3969								0.8977	0.4923				0.8279	0.6294				0.3737	0.4159				0.9631	0.4102				0.844
0.8906	0.6404				0.7603	0.4726				0.5134	0.384				1.3	-0.0487	1.3	-0.0487		0.8836	0.3839								0.993	0.4505				0.9364	0.6379				0.3942	0.336				0.9255	0.4053				0.9172
0.8462	0.6937				0.6265	0.4772				0.573	0.3356				0.4286	0.3873	0.4286	0.3873		0.7979	0.4493								0.9517	0.5182				0.9031	0.5842				0.2965	0.3789				0.923	0.4339				0.8307
0.7922	0.7188				0.6567	0.428				0.4587	0.3031				0.5355	0.4295	0.5355	0.4295		0.7975	0.4451								0.9471	0.4665				0.8383	0.5827				0.6266	0.3943				1	0.4163				0.9823
0.8479	0.7107				0.6593	0.4974				0.5622	0.3954				0.334	0.3045	0.334	0.3045		0.7898	0.431								0.8383	0.7265				0.9134	0.6172				0.4692	0.3895				0.9894	0.4195				1
1	0.4485				0.7137	0.4467				0.3851	0.4743				0.5074	0.4773	0.5074	0.4773		0.7873	0.5164								0.1018	0.366				0.9128	0.7133				0.5333	0.624				1	0.5188				0.9895
0.7631	0.6237				0.7049	0.5299				0.5603	0.369				0.3189	0.3591	0.3189	0.3591		0.8597	0.4418								1	0.3274				0.8938	0.6443				0.5709	0.4807				0.9473	0.4229				0.9038
0.6487	0.6052				0.6051	0.457				0.6132	0.3258				0.4953	0.4269	0.4953	0.4269		1	0.427								1	0.3103				0.9266	0.6634				0.4696	0.4043				0.9816	0.499				0.8786
0.557	0.69				0.797	0.4714				0.5403	0.3359				0.7137	0.4303	0.7137	0.4303		0.7944	0.4542								0.8634	0.3371				0.8032	0.6806				0.3621	0.4166				1	0.5133				1
0.5389	0.5608				0.7899	0.4932				1	0.2204				0.604	0.3138	0.604	0.3138		0.8396	0.4468								1	0.4167				0.939	0.6671				0.5015	0.3706				0.9835	0.4491				0.9268
0.625	0.6106				0.5414	0.4683				0.4938	0.3941				0.4879	0.3702	0.4879	0.3702		0.8274	0.4352								1	0.5269				0.9464	0.5976				0.3365	0.5117				0.9233	0.404				0.8657
0.6766	0.6998				0.7675	0.3717				0.464	0.3991				0.7288	0.4067	0.7288	0.4067		0.7893	0.4669								1	0.4509				0.9885	0.5786				0.4543	0.429				1	0.4146				1
0.6259	0.6205				0.796	0.4059				0.6737	0.3271				0.6466	0.4367	0.6466	0.4367		0.8757	0.5033								1	0.4123				0.9929	0.6401				0.503	0.4255				0.9896	0.4386				0.9371
0.6197	0.6094				0.5906	0.5314				0.5299	0.3294				0.6928	0.4477	0.6928	0.4477		0.8479	0.5064								0.8706	0.4802				0.877	0.6397				0.4458	0.3955				0.9718	0.3691				0.9749
0.7409	0.6015				0.5798	0.4498				0.7588	0.4357				0.5517	0.53	0.5517	0.53		1	0.451								1	0.294				1	0.6249				0.5845	0.4061				0.9549	0.4012				1
0.7215	0.5926				0.6898	0.4283				0.5277	0.3575				0.374	0.4131	0.374	0.4131		0.7752	0.5005								0.8191	0.3039				0.9229	0.6797				0.4631	0.4249				0.9308	0.5218				1
0.7709	0.6424				0.7015	0.4212				0.4239	0.3714				0.5833	0.4685	0.5833	0.4685		0.9585	0.41								1	0.4052				0.8784	0.6453				0.4755	0.3519				1	0.3693				0.9632
0.5549	0.5186				0.7862	0.3885				0.5724	0.592				0.4648	0.5116	0.4648	0.5116		0.6728	0.4153								0.9327	0.4978				0.9284	0.6503				0.636	0.4806				0.9756	0.4611				0.9223
0.5068	0.557				0.796	0.4703				0.5637	0.3696				0.516	0.3909	0.516	0.3909		0.8495	0.4774								1	0.4145				0.8687	0.6032				0.2784	0.3878				0.985	0.4363				0.9844
0.7077	0.6491				0.6625	0.4902				0.4534	0.3286				0.2587	0.3962	0.2587	0.3962		0.8253	0.5072								0.9396	0.4407				0.8624	0.641				0.3461	0.5102				0.9591	0.399				1
0.7881	0.6945				0.639	0.4455				0.4629	0.4064				0.4701	0.4233	0.4701	0.4233		0.9119	0.6117								0.8837	0.3675				0.8818	0.6516				0.59	0.4464				0.948	0.4875				1
0.6261	0.7709				0.7254	0.4333				0.4999	0.555				0.5338	0.4702	0.5338	0.4702		0.8567	0.4968								0.9673	0.388				0.89	0.6253				0.2258	0.5076				0.9651	0.497				1
0.6594	0.5888				0.7299	0.4224				0.5714	0.4048				0.5269	0.428	0.5269	0.428		0.8579	0.3851								0.9068	0.3722				0.8631	0.683				0.4888	0.4385				0.9636	0.502				0.9923
0.7096	0.5342				0.783	0.4228				0.5218	0.4439				0.3917	0.4025	0.3917	0.4025		0.8461	0.4561								1	0.382				0.8876	0.7258				0.5425	0.3147				0.9436	0.5115				1
0.599	0.5728				0.7587	0.4318				0.437	0.509				0.5216	0.4807	0.5216	0.4807		0.9126	0.4621								1	0.3904				0.8534	0.6358				0.3138	0.6353				1	0.4071				1
0.6238	0.6808				0.7537	0.3829				0.6569	0.3491				0.5849	0.5082	0.5849	0.5082		0.8558	0.5214								1	0.4005				0.9172	0.6769				0.4764	0.4143				0.9361	0.5031				0.9323
0.7065	0.4999				0.6739	0.4756				0.7175	0.3454				0.3639	0.3789	0.3639	0.3789		0.874	0.4913								1	0.3698				0.8944	0.6293				0.3882	0.5503				0.9904	0.4668				0.9766
0.6985	0.7274				0.8108	0.3682				0.4728	0.409				0.5023	0.4041	0.5023	0.4041		0.847	0.5277								0.9	0.3422				0.9138	0.7044				0.4359	0.4137				0.9694	0.4889				1
0.7204	0.5653				0.6488	0.4004				0.5274	0.3402				0.4803	0.4051	0.4803	0.4051		0.7725	0.4715								1	0.3705				0.9583	0.7159				0.5548	0.398				0.943	0.3715				0.8829
0.7323	0.5401				0.6872	0.5035				0.2821	0.3968				0.511	0.4329	0.511	0.4329		0.8578	0.4438								1	0.4478				0.8774	0.6757				0.3189	0.4255				0.9175	0.4107				1
0.7667	0.6607				0.7031	0.5039				0.3438	0.4559				0.625	0.4003	0.625	0.4003		0.8595	0.5322								0.904	0.3705				0.9157	0.6953				0.5709	0.4708				0.8962	0.4656				1
0.6512	0.5785				0.7096	0.4887				0.5644	0.3684				0.5935	0.3932	0.5935	0.3932		0.8552	0.4571								0.9301	0.4501				0.9159	0.6818				0.2939	0.4443				0.9348	0.3646				1
0.6878	0.6806				0.7051	0.5095				0.5475	0.3985				0.6148	0.5076	0.6148	0.5076		0.7954	0.4846								1	0.3446				0.9145	0.7097				0.9566	0.4116				1	0.3386				0.9983
0.6736	0.6517				0.6427	0.4746				0.5577	0.3329				0.5776	0.3854	0.5776	0.3854		0.8334	0.5352								1	0.3509				0.9199	0.7618				1	0.555				0.9753	0.4252				0.8052
0.6362	0.6409				0.8225	0.4419				0.6398	0.3516				0.5052	0.4684	0.5052	0.4684		0.833	0.4902								1	0.4301				0.8804	0.6314				1	0.519				1	0.5057				0.9276
0.6362	0.6596				0.5793	0.5039				0.2546	0.4553				0.4885	0.3948	0.4885	0.3948		0.7691	0.5073								0.9155	0.4262				0.9152	0.6902				0.9198	0.583				0.9745	0.4304				1
0.6822	0.6304				0.689	0.4955				0.7656	0.4043				0.374	0.3781	0.374	0.3781		0.7616	0.4947								0.8456	0.416				0.9521	0.7156				1	0.6862				0.961	0.4385				0.9568
1	0.1061				0.6532	0.4414				0.7483	0.3619				0.443	0.4172	0.443	0.4172		1	-0.0103								0.8259	0.4105				0.9091	0.7172				0.9006	0.6234				1	0.4534				0.9328
1	0.1406				0.7545	0.5464				0.3563	0.5461				0.5693	0.4592	0.5693	0.4592		0.7618	0.4197								0.9087	0.4466				0.9951	0.4082				1	0.6699				0.9482	0.4434				0.8879
1	0.0291				0.677	0.5519				0.7044	0.4914				0.4654	0.4489	0.4654	0.4489		0.7046	0.4587								1	0.3985				0.9057	0.4367				0.9789	0.6346				0.909	0.4838				0.9595
0.6327	0.5202				0.6811	0.4836				0.701	0.425				0.5033	0.478	0.5033	0.478		0.8448	0.3883								1	0.4628				0.7901	0.3367				0.931	0.6286				1	0.4445				0.9909
0.6729	0.4665				0.7116	0.4238				0.405	0.472				0.5327	0.3995	0.5327	0.3995		1	0.4468								1	0.4705				0.8556	0.5865				0.8146	0.6638				1	0.4612				0.9868
0.723	0.5541				0.6669	0.4784				0.5355	0.4094				0.5838	0.4742	0.5838	0.4742		0.8954	0.3301								0.9303	0.5093				0.9792	0.4041				0.8111	0.5146				0.9743	0.4699				1
0.6289	0.5462				0.6195	0.5345				0.4744	0.4587				0.4899	0.5539	0.4899	0.5539		0.8395	0.3794								0.9579	0.4018				0.9658	0.3073				0.8793	0.6081				0.9351	0.3618				0.9782
0.6959	0.5738				0.832	0.5259				0.4598	0.4093				0.4548	0.4377	0.4548	0.4377		0.8208	0.3259								1	0.4488				0.7441	0.4886				1	0.457				1	0.4669				1
0.4483	0.481				0.6734	0.4492				0.5541	0.4093				0.282	0.3759	0.282	0.3759		0.9828	0.444								1	0.4143				0.9721	0.482				0.9864	0.6331				0.9751	0.5219				0.9831
0.6463	0.392				0.7644	0.5192				0.6321	0.4699				0.6022	0.4409	0.6022	0.4409		0.9253	0.3514								0.9835	0.339				0.8869	0.4595				0.9039	0.5789				0.9854	0.4003				1
0.5652	0.4984				0.6763	0.4811				0.6614	0.4663				0.5736	0.4935	0.5736	0.4935		0.8873	0.46								0.922	0.4612				1	0.4029				1	0.4788				0.9676	0.4059				0.9868
0.5957	0.6035				0.833	0.4615				0.4646	0.507				0.594	0.4421	0.594	0.4421		0.7987	0.3908								0.8288	0.4104				0.9809	0.4215				0.7383	0.5194				0.966	0.5149				0.9845
0.5654	0.5869				0.6576	0.5023				0.64	0.4401				0.5899	0.5015	0.5899	0.5015		0.8406	0.2832								0.9496	0.4083				0.8695	0.3434				1	0.4963				0.9652	0.4596				1
0.5464	0.5008				0.766	0.419				0.6243	0.3862				0.5071	0.3965	0.5071	0.3965		1	0.3184								1	0.3884				0.9963	0.436				1	0.4986				0.9538	0.5255				0.8928
0.5461	0.549				0.6577	0.4897				0.4772	0.4115				0.5133	0.3989	0.5133	0.3989		0.889	0.3949								0.9437	0.4149				0.7988	0.4971				0.7169	0.6617				0.9726	0.4971				0.9983
0.6353	0.5185				0.7744	0.5043				0.6075	0.4301				0.6161	0.4319	0.6161	0.4319		0.6655	0.3621								0.9044	0.4204				0.8896	0.4241				0.8788	0.5741				0.9577	0.3698				1
0.5111	0.5623				0.5299	0.5506				0.3825	0.3625				0.5711	0.4555	0.5711	0.4555		0.7639	0.4487								0.8862	0.408				0.895	0.4238				0.8143	0.5569				0.9673	0.4937				0.9643
0.6969	0.4603				0.6906	0.4277				0.7058	0.4808				0.5095	0.4602	0.5095	0.4602		0.9406	0.4742								1	0.4693				1	0.4571				0.9627	0.5153				0.8212	0.1979				1
0.6244	0.5253				0.7644	0.5421				0.654	0.42				0.5777	0.4945	0.5777	0.4945		0.8225	0.2492								0.9705	0.4181				0.8916	0.3917				1	0.5656				0.9879	0.172				1
0.6864	0.5807				0.6984	0.449				0.6638	0.4072				0.6528	0.3597	0.6528	0.3597		0.757	0.3899								0.9243	0.4153				0.8881	0.5392				0.9858	0.553				1	0.1133				0.9968
0.645	0.5031				0.7632	0.491				0.7141	0.4691				0.8985	0.355	0.8985	0.355		0.9075	0.2789								0.9842	0.4458				0.9019	0.5059				0.9124	0.5924				0.901	0.2188				1
0.813	0.5719				0.7159	0.4866				0.5792	0.4644				0.6976	0.4603	0.6976	0.4603		0.9515	0.4343								0.9646	0.3427				0.9236	0.4787				0.7272	0.6531				1	0.0148				0.7145
0.5781	0.4912				0.2873	0.2507				0.5697	0.4515				0.7568	0.4328	0.7568	0.4328		0.8074	0.4937								0.9957	0.381				0.9256	0.4177				0.8845	0.583				0.9155	0.3812				0.9002
0.4953	0.559				0.3361	0.3014				0.5764	0.5543				0.6885	0.4108	0.6885	0.4108		0.8739	0.4401								0.9898	0.3643				0.8836	0.4135				0.9705	0.6051				0.8916	0.523				0.7703
0.6309	0.5046				0.3627	0.4745				0.6842	0.5013				0.4814	0.369	0.4814	0.369		0.8025	0.3614								1	0.3658				0.8175	0.447				0.9014	0.6709				0.8299	0.3507				0.8987
0.6414	0.5103				0.0467	0.2568				1	0.2932				0.4578	0.4724	0.4578	0.4724		0.8229	0.4362								1	0.4323				0.8596	0.4239				0.8564	0.6269				0.7393	0.3919				1
0.791	0.5731				0.4991	0.3783				0.4729	0.264				0.7026	0.4528	0.7026	0.4528		0.9067	0.4388								0.9407	0.4175				0.8901	0.414				0.8692	0.6187				0.9315	0.4191				0.9125
0.7151	0.4789				0.521	0.4428				0.6491	0.3329				0.5502	0.5171	0.5502	0.5171		0.8241	0.4384								0.9252	0.4149				1	0.405				0.7015	0.6712				0.8806	0.4348				0.7213
0.7466	0.5257				0.4476	0.4217				0.8064	0.3255				0.6225	0.4991	0.6225	0.4991		0.8086	0.6001								1	0.3424				0.9451	0.5949				0.7244	0.5997				0.8558	0.4049				0.9394
0.8154	0.4996				0.7558	0.2304				0.7163	0.3094				0.6553	0.41	0.6553	0.41		0.8658	0.3854								0.9289	0.388				0.9247	0.5305				0.7348	0.5889				0.8348	0.3144				0.8398
0.698	0.5125				0.4937	0.4655				0.5846	0.0912				0.6903	0.4922	0.6903	0.4922		0.8152	0.29								1	0.4157				0.9425	0.4875				0.8277	0.548				0.9337	0.5195				0.9215
0.517	0.5115				0.4345	0.4105				0.9658	0.3349				0.3964	0.4597	0.3964	0.4597		0.9384	0.3748								1	0.361				0.9276	0.4349				0.8698	0.4872				0.6396	0.2123				0.9106
0.5458	0.4848				0.4062	0.353				0.7781	0.3415				0.4899	0.3904	0.4899	0.3904		0.9494	0.4549								1	0.4455				0.8724	0.4533				0.82	0.6013				0.8994	0.4769				0.7827
0.5964	0.5468				0.5031	0.4187				1	0.4804				0.5467	0.4333	0.5467	0.4333		0.9238	0.4805								0.9661	0.3485				0.8727	0.3712				0.8736	0.5676				0.885	0.4546				0.9745
0.6898	0.4782				0.4861	0.3676				0.9274	0.4051				0.7528	0.4755	0.7528	0.4755		1	0.4104								0.9424	0.4495				0.9048	0.551				0.8722	0.6482				0.9114	0.4351				0.8701
0.6624	0.5882				0.5288	0.4798				0.6454	0.2677				0.5242	0.4916	0.5242	0.4916		0.9048	0.348								1	0.4529				0.877	0.4845				0.963	0.5862				0.6978	0.4947				1
0.4491	0.4535				0.6777	0.468				0.836	0.4423				0.5757	0.4699	0.5757	0.4699		0.8586	0.4755								0.9498	0.453				0.7323	0.5368				0.7997	0.5915				0.8007	0.4307				0.8543
0.6559	0.553				0.267	0.3071				0.6115	0.427				0.5276	0.3795	0.5276	0.3795		0.8748	0.3866								1	0.3983				0.905	0.5299				0.863	0.6125				0.9187	0.4716				0.8935
0.7612	0.6227				0.6425	0.4034				0.8409	0.3772				0.5727	0.4738	0.5727	0.4738		0.9292	0.3049								0.9466	0.3942				0.868	0.466				0.7365	0.67				0.8291	0.4674				0.9076
0.76	0.4865				0.5922	0.3803				0.7319	0.3467				0.6691	0.4486	0.6691	0.4486		0.8743	0.5024								0.9677	0.3278				0.9246	0.5118				0.7583	0.6029				0.8368	0.3909				0.9457
0.6096	0.6432				0.6288	0.4867				0.6135	0.3426				0.5402	0.5487	0.5402	0.5487		0.7403	0.3887								1	0.4467				0.9813	0.5152				0.7231	0.6108				0.8538	0.3326				0.802
0.4776	0.581				0.6156	0.3872				0.8845	0.4222				0.4979	0.498	0.4979	0.498		1	0.2514								0.9526	0.4115				0.8998	0.5173				0.9047	0.5939				0.8406	0.4128				0.9309
0.596	0.5386				0.5999	0.3968				1	0.3501				0.5005	0.516	0.5005	0.516		0.8245	0.3611								0.9281	0.4357				0.8138	0.4374				0.9589	0.582				0.7279	0.3668				0.8622
0.3673	0.485				0.4562	0.4043				0.6155	0.4337				0.4631	0.3805	0.4631	0.3805		0.813	0.42								1	0.3294				0.9429	0.4764				0.9039	0.5172				0.8297	0.3854				0.9031
0.4902	0.5524				0.5933	0.273				0.6842	0.5466				0.509	0.386	0.509	0.386		0.7842	0.3776								0.9999	0.46				0.8625	0.4833				0.7621	0.5648				0.8382	0.5011				0.9133
0.5315	0.5609				0.4332	0.388				0.8596	0.3188				0.4763	0.4724	0.4763	0.4724		0.9644	0.4441								0.9439	0.4				0.909	0.5916				0.885	0.5556				0.8971	0.5477				0.8612
0.456	0.5876				0.6035	0.4285				0.8417	0.4309				0.4831	0.4907	0.4831	0.4907		1	0.4181								0.8428	0.4524				0.8071	0.4104				0.8104	0.5966				0.8739	0.308				0.8175
0.6794	0.5413				0.4699	0.3777				0.7881	0.3906				0.5225	0.4193	0.5225	0.4193		0.7559	0.3819								0.9373	0.4253				0.9246	0.5171				0.9308	0.6089				0.8761	0.3101				0.9687
0.6356	0.5809				0.429	0.4465				0.6014	0.2601				0.6103	0.3761	0.6103	0.3761		0.8521	0.5126								1	0.4188				0.8673	0.419				0.824	0.6411				0.8016	0.5583				0.7106
0.6158	0.5533				0.6252	0.5208				0.7648	0.3032				0.5486	0.4954	0.5486	0.4954		0.7852	0.3237								0.9258	0.3885				0.8954	0.4543				0.8779	0.5961				0.8533	0.3769				0.8132
0.4174	0.4897				0.573	0.4536				0.6526	0.3672				0.5424	0.4779	0.5424	0.4779		0.8927	0.4724								0.9815	0.3693				0.937	0.4492				0.7864	0.5996				0.74	0.4251				1
0.7141	0.4902				0.5228	0.4666				1	0.3188				0.5278	0.4798	0.5278	0.4798		0.8788	0.44								0.88	0.4254				0.8678	0.5202				0.7042	0.6739				0.7243	0.4159				0.8995
0.8303	0.5501				0.4586	0.5208				0.5999	0.3034				0.5079	0.4528	0.5079	0.4528		0.9256	0.5122								0.9049	0.403				0.8363	0.4278				0.79	0.6685				0.8364	0.5126				0.9959
0.4825	0.4644				0.5029	0.3788				0.8661	0.4275				0.6978	0.4396	0.6978	0.4396		0.9439	0.4148								0.925	0.462				0.9272	0.5354				0.7521	0.6592				0.8269	0.4426				0.9307
0.3679	0.4471				0.4961	0.4382				0.9114	0.3867				0.6376	0.4386	0.6376	0.4386		0.8846	0.4762								0.9986	0.3699				0.885	0.4512				0.7319	0.6306				0.8447	0.5384				0.6965
0.4979	0.4731				0.4937	0.4107				0.943	0.3729				0.4386	0.5272	0.4386	0.5272		0.8297	0.457								0.9328	0.4272				0.913	0.4606				0.7574	0.8595				0.743	0.4045				0.9767
0.5984	0.5926				0.611	0.4716				0.7937	0.419				0.5356	0.4178	0.5356	0.4178		0.7139	0.3049								0.9307	0.41				0.6107	1				0.8	0.5354				0.9892	0.4451				0.8843
0.8111	0.4722				0.4481	0.4392				0.8107	0.2018				0.521	0.4197	0.521	0.4197		0.8343	0.4386								0.9795	0.4422				-0.1673	1				0.9399	0.6018				0.9246	0.4193				0.7019
0.5734	0.5551				0.5701	0.4587				0.7292	0.3879				0.8142	0.3741	0.8142	0.3741		0.952	0.459								0.926	0.5983				0.0504	1				1	0.4506				0.825	0.4555				0.8077
0.5101	0.4749				0.5568	0.4736				0.8437	0.2921				0.6338	0.678	0.6338	0.678		0.8336	0.4588								-0.03	0.3496				-0.0355	0.6288				1	0.4516				0.6887	0.4637				0.8343
0.6629	0.5689				0.5451	0.501				0.462	0.3525				0.7771	0.5692	0.7771	0.5692		0.9313	0.4291								0.3084	0.4635				0.5656	0.6705				0.9871	0.5371				0.7812	0.4878				0.8341
0.555	0.5961				0.5587	0.4894				0.7068	0.4307				0.6688	0.541	0.6688	0.541		0.8147	0.4695								0.125	0.4646				0.2476	0.5565				1	0.4626				0.816	0.4772				0.9523
0.5693	0.5527				0.4601	0.4374				0.8804	0.5087				0.9599	0.2655	0.9599	0.2655		0.9682	0.467								0.8281	0.6488				0.3141	0.5037				1	0.4413				0.8003	0.4867				0.7357
0.5115	0.4912				0.5813	0.5166				0.8772	0.3737				0.8224	0.42	0.8224	0.42		0.9122	0.4331								0.9088	0.483				0.2476	0.5083				0.9958	0.5246				0.7605	0.4897				0.819
0.6436	0.472				0.6809	0.4888				0.8671	0.4133				0.8186	0.4232	0.8186	0.4232		0.9744	0.4529								1	0.3803				0.2058	0.3604				0.9535	0.5669				0.989	0.5276				0.9
0.5958	0.4509				0.6251	0.48				0.5751	0.2547				0.904	0.4131	0.904	0.4131		0.8622	0.4101								0.7295	0.48				0.0239	0.4068				0.9167	0.6509				0.8188	0.4886				0.7006
0.4359	0.5114				0.6783	0.3803				0.6418	0.4				0.8074	0.4241	0.8074	0.4241		0.7595	0.4382								0.697	0.3096				0.4593	0.4677				1	0.4019				0.7954	0.5932				0.8388
0.5108	0.5053				0.5278	0.4311				1	0.3276				0.9	0.4585	0.9	0.4585		0.7405	0.5086								0.9351	0.4757				0.3927	0.4385				0.7103	0.6018				0.8073	0.6119				0.9484
0.4347	0.4359				0.3012	0.3813				0.7711	0.401				0.6802	0.4497	0.6802	0.4497		0.7142	0.3991								0.8096	0.4581				0.5058	0.4307				0.9494	0.5274				0.9177	0.5799				0.8787
0.4602	0.4222				0.5488	0.4099				0.7183	0.4704				0.8582	0.442	0.8582	0.442		0.8279	0.4306								1	0.3655				0.5088	0.5679				0.9995	0.4492				0.8081	0.4564				0.8348
0.4665	0.5451				0.4885	0.4778				0.6847	0.1249				0.7731	0.4506	0.7731	0.4506		0.9328	0.4314								0.8492	0.5156				0.3467	0.6037				1	0.4641				0.8592	0.5591				0.9115
0.6195	0.4963				0.6612	0.4136				0.5326	0.4136				0.8527	0.4924	0.8527	0.4924		0.85	0.4306								0.8609	0.4788				0.4407	0.6454				1	0.3509				0.7907	0.6053				0.9578
0.5079	0.4565				0.5707	0.4717				0.765	0.5425				0.8749	0.3015	0.8749	0.3015		0.9081	0.4999								0.7854	0.5385				0.4301	0.7181				1	0.4341				0.7318	0.3873				0.7103
0.6869	0.4286				0.6455	0.3937				0.6094	0.4094				0.7981	0.3961	0.7981	0.3961		0.8169	0.4448								0.7179	0.422				0.5515	0.5727				0.9648	0.626				0.7403	0.4876				0.9048
0.4615	0.5731				0.56	0.4099				0.7624	0.4175				0.7513	0.435	0.7513	0.435		1	0.4354								0.8014	0.664				0.3621	0.6856				1	0.3802				0.8584	0.5241				0.8525
0.384	0.4867				0.6746	0.4024				0.7902	0.3067				0.8411	0.4176	0.8411	0.4176		0.9551	0.3686								0.8818	0.5135				0.4424	0.6698				1	0.459				0.6856	0.3718				0.865
0.4406	0.4579				0.5548	0.4855				0.6302	0.4329				0.936	0.4026	0.936	0.4026		0.8732	0.3196								0.8179	0.4719				0.3032	0.6148				0.9265	0.5631				0.8326	0.3169				1
0.6961	0.4908				0.5245	0.4819				0.6674	0.2983				0.8173	0.5139	0.8173	0.5139		0.9003	0.4511								0.8786	0.517				0.1464	0.551				0.7995	0.517				0.822	0.5172				0.9403
0.4999	0.6578				0.3586	0.5119				0.6971	0.5049				0.8058	0.4838	0.8058	0.4838		0.8914	0.4036								0.9788	0.3042				0.3459	0.58				0.9851	0.569				0.8858	0.5869				0.9837
0.5045	0.5029				0.6168	0.4629				0.8773	0.4024				0.6719	0.3565	0.6719	0.3565		0.9675	0.495								0.9379	0.5804				0.3749	0.5501				0.9516	0.58				0.8474	0.3444				0.8897
0.7497	0.5302				0.6724	0.4197				0.9094	0.3915				0.818	0.3831	0.818	0.3831		1	0.4207								0.8247	0.3759				0.4458	0.6809				0.9897	0.4718				0.6883	0.4695				0.9959
0.6828	0.5445				0.6323	0.4702				0.7839	0.4301				0.8836	0.4764	0.8836	0.4764		0.906	0.4771								0.7885	0.4897				0.548	0.6398				0.7924	0.4869				0.9194	0.2765				0.8494
0.6827	0.5065				0.741	0.4555				1	0.394				0.8481	0.4803	0.8481	0.4803		0.847	0.3871								0.9006	0.5192				0.3949	0.689				1	0.5167				0.9753	0.32				1
0.5416	0.5644				0.5057	0.4451				0.7521	0.4118				0.924	0.4161	0.924	0.4161		1	0.469								0.9609	0.3885				0.2052	0.5796				0.999	0.425				0.9182	0.3104				1
0.5235	0.6238				0.5532	0.4831				0.9049	0.3247				0.8899	0.3951	0.8899	0.3951		0.9068	0.4066								0.7501	0.3462				0.154	0.7335				1	0.4289				0.9808	0.3666				0.8906
0.5688	0.583				0.497	0.4892				0.5816	0.4129				0.8282	0.3882	0.8282	0.3882		0.8942	0.4834								0.9237	0.3431				0.3329	0.6387				1	0.4917				0.9595	0.4684				0.9384
0.5171	0.4625				0.657	0.4852				0.6221	0.4376				0.7548	0.4717	0.7548	0.4717		0.8886	0.4301								0.9748	0.5108				0.3302	0.5996				1	0.4703				1	0.3547				1
0.5512	0.5208				0.5242	0.4421				0.9098	0.3892				0.7856	0.3974	0.7856	0.3974		0.8792	0.4344								0.6867	0.3538				0.4257	0.646				1	0.43				0.9669	0.4865				1
0.6439	0.6103				0.5849	0.5258				0.7036	0.4347				0.7764	0.425	0.7764	0.425		0.8615	0.5251								0.9202	0.1398				0.4774	0.614				0.8101	0.5642				0.9526	0.4764				0.9103
0.7062	0.3812				0.4579	0.553				0.8338	0.3989				0.7869	0.467	0.7869	0.467		0.809	0.4406								0.9982	0.3358				0.2894	0.5896				0.9576	0.5301				0.9777	0.4624				1
0.5138	0.529				0.6536	0.497				0.824	0.3802				0.8265	0.505	0.8265	0.505		0.9121	0.5084								0.7615	0.2986				0.5619	0.6736				0.8405	0.4787				0.9967	0.436				0.9448
0.5825	0.421				0.6351	0.5112				0.7758	0.4224				0.7304	0.441	0.7304	0.441		1	0.4562								0.9273	0.5132				0.5799	0.5225				1	0.3883				0.9739	0.4448				0.8498
0.6123	0.5304				0.5949	0.3976				0.9664	0.3631				0.9172	0.4478	0.9172	0.4478		0.8306	0.4302								0.7969	0.405				0.4127	0.4806				0.7251	0.557				0.9856	0.3142				0.8578
0.528	0.5542				0.639	0.5209				0.8731	0.2703				0.773	0.46	0.773	0.46		0.7665	0.3635								0.6268	0.4423				0.358	0.5421				1	0.4023				0.9815	0.4889				0.9777
0.6801	0.5241				0.6304	0.5081				0.6616	0.5019				0.9517	0.4801	0.9517	0.4801		0.8182	0.4234								1	0.428				0.3741	0.6173				1	0.4886				0.9857	0.3293				1
0.5013	0.4818				0.5911	0.5444				0.9207	0.3092				0.8729	0.4626	0.8729	0.4626		0.9594	0.516								0.9508	0.3796				0.5047	0.5776				0.7388	0.4733				0.9818	0.3359				0.9426
0.6494	0.5345				0.6523	0.5075				0.8858	0.4562				0.8636	0.4782	0.8636	0.4782		0.8624	0.5103								0.8627	0.4942				0.3702	0.6215				0.7533	0.5283				0.9418	0.3749				0.8567
0.7508	0.5178				0.6543	0.5449				0.6761	0.2871				0.888	0.3796	0.888	0.3796		0.8079	0.3694								0.8922	0.4981				0.2496	0.6827				0.9101	0.5713				0.953	0.4053				0.883
0.558	0.5743				0.65	0.568				0.7671	0.4119				0.7981	0.4671	0.7981	0.4671		0.92	0.4928								0.8871	0.4154				0.2347	0.6048				1	0.4684				0.914	0.3719				0.9764
0.5103	0.6182				0.6114	0.4816				0.9106	0.3988				0.8882	0.53	0.8882	0.53		0.7588	0.3906								0.8081	0.4775				0.4183	0.6078				0.8798	0.443				0.8996	0.4493				0.9387
0.4529	0.2085				0.5047	0.542				0.8312	0.3119				0.8767	0.4876	0.8767	0.4876		0.6841	0.1898								1	0.4418				0.3432	0.5986				0.8218	0.6026				0.9362	0.4603				1
0.4803	0.2994				0.4906	0.3641				0.8636	0.5195				0.8282	0.466	0.8282	0.466		1	0.3003								0.877	0.3918				0.3706	0.5996				1	0.5203				0.9785	0.369				0.957
0.6566	0.3727				0.6863	0.5094				0.825	0.4709				0.9678	0.5317	0.9678	0.5317		0.8949	0.339								0.9885	0.4252				0.4036	0.5609				0.9368	0.4977				0.9737	0.5075				1
0.606	0.3999				0.4419	0.4915				1	0.319				0.9186	0.4808	0.9186	0.4808		0.6315	0.3013								0.78	0.3534				0.3999	0.659				0.93	0.5109				0.9609	0.5614				0.9329
0.5884	0.4011				0.5678	0.431				0.8124	0.492				0.9892	0.4169	0.9892	0.4169		0.894	0.4599								0.8122	0.5535				0.4454	0.6755				1	0.5806				0.9885	0.4035				0.8339
0.4523	0.2767				0.4576	0.4656				0.7619	0.4133				0.7374	0.4015	0.7374	0.4015		1	0.3498								0.9045	0.4272				0.4829	0.571				1	0.5869				0.9526	0.4625				1
0.4203	0.3375				0.6178	0.4842				0.7069	0.4124				0.7804	0.4248	0.7804	0.4248		0.8864	0.3389								0.7137	0.3648				0.2772	0.5847				0.8011	0.5917				0.9831	0.3444				1
0.6278	0.4114				0.6147	0.4949				0.8109	0.3587				0.8919	0.4609	0.8919	0.4609		0.9749	0.3476								0.9016	0.3747				0.3206	0.5284				0.9789	0.4247				0.9795	0.4175				0.9184
0.6551	0.502				0.5879	0.4749				0.9648	0.4573				0.9323	0.4968	0.9323	0.4968		0.9819	0.2893								0.7379	0.4274				0.3571	0.603				0.8519	0.6645				0.9516	0.3489				0.9229
0.5582	0.391				0.4452	0.5562				1	0.377				0.8753	0.4557	0.8753	0.4557		0.8107	0.4454								0.7577	0.4221				0.4798	0.6012				0.9153	0.5616				0.9594	0.4092				1
0.5174	0.4237				0.6268	0.623				1	0.3433				0.7747	0.4306	0.7747	0.4306		0.9628	0.3334								0.8824	0.4807				0.3178	0.5658				0.8455	0.5025				1	0.3136				0.9807
0.6504	0.4159				0.4291	0.4286				0.8125	0.2595				0.9039	0.5133	0.9039	0.5133		0.8369	0.3628								0.9263	0.4564				0.1516	0.5584				0.9684	0.4691				0.9126	0.4783				0.9937
0.5894	0.4119				0.6093	0.4998				0.7908	0.4328				0.8316	0.557	0.8316	0.557		1	0.3473								0.9281	0.5047				0.2727	0.5755				1	0.4519				0.9315	0.4175				0.8691
0.5396	0.4683				0.6548	0.4335				0.8034	0.4623				0.8719	0.4876	0.8719	0.4876		0.8344	0.3435								0.8069	0.4609				0.2286	0.5844				0.9864	0.4602				0.9376	0.3659				0.9449
0.4756	0.4516				0.7177	0.4422				0.8609	0.5277				0.9741	0.5616	0.9741	0.5616		0.9678	0.3059								0.9101	0.5997				0.2459	0.6155				0.7056	0.3778				1	0.3921				0.9767
0.529	0.6601				0.7449	0.5404				0.5671	0.5268				0.9313	0.4419	0.9313	0.4419		1	0.3607								1	0.4311				0.4514	0.5651				1	0.5275				0.9588	0.3973				0.9309
0.5661	0.4109				0.501	0.49				0.6876	0.4756				0.8313	0.5181	0.8313	0.5181		1	0.4149								1	0.2865				0.3416	0.4947				0.8726	0.5586				0.947	0.3446				1
0.5779	0.3317				0.5912	0.552				0.8483	0.3901				0.7808	0.4821	0.7808	0.4821		0.9157	0.4204								0.7758	0.3844				0.433	0.5305				0.9537	0.5372				0.9299	0.3769				1
0.6913	0.363				0.769	0.51				0.9777	0.3871				0.7259	0.485	0.7259	0.485		0.938	0.2853								0.8181	0.2864				0.3379	0.5105				0.9675	0.5172				0.9726	0.3792				1
0.532	0.4191				0.5444	0.406				0.7571	0.3358				0.8295	0.5373	0.8295	0.5373		1	0.3438								0.8869	0.4317				0.3181	0.4827				0.8208	0.5454				0.9658	0.3686				1
0.6659	0.4658				0.6057	0.5498				1	0.3802				0.9409	0.5486	0.9409	0.5486		0.9438	0.4115								0.7106	0.4817				0.8596	0.5317				0.9782	0.6875				0.9005	0.3168				0.9195
0.4278	0.4985				0.4701	0.5093				0.7018	0.3773				0.774	0.5287	0.774	0.5287		0.7554	0.3911								0.8707	0.5074				0.8594	0.4632				1	0.5928				1	0.416				0.9085
0.5894	0.4209				0.8613	0.2095				0.8866	0.3611				0.9121	0.4486	0.9121	0.4486		0.7539	0.3787								0.9145	0.4763				0.8978	0.5336				1	0.5783				0.9943	0.4473				0.7319
0.7358	0.3923				0.7128	0.3257				0.731	0.3993				0.8942	0.5018	0.8942	0.5018		0.9622	0.4576								0.7753	0.4225				1	0.4073				0.873	0.5019				0.9338	0.491				1
0.6363	0.4298				0.8754	0.3701				0.8508	0.3819				0.8911	0.5459	0.8911	0.5459		0.8006	0.5088								0.8793	0.4584				0.8296	0.4735				0.7914	0.5616				0.9148	0.5226				0.9457
0.4359	0.4519				1	0.3653				0.6781	0.3584				0.8651	0.5664	0.8651	0.5664		0.8486	0.4854								0.7756	0.52				1	0.3748				0.9118	0.5317				0.9694	0.4337				1
0.6705	0.5028				0.8159	0.4624				0.843	0.5512				0.8417	0.4824	0.8417	0.4824		0.8666	0.481								0.9369	0.4174				0.9586	0.5216				0.8337	0.5976				0.9396	0.3906				0.1953
0.3975	0.4574				0.9014	0.4122				0.7863	0.5891				0.8784	0.4597	0.8784	0.4597		0.8692	0.4161								0.8977	0.533				0.917	0.3972				1	0.5669				0.9513	0.5301				0.0724
0.7441	0.4435				0.9127	0.4509				0.9555	0.584				0.8028	0.5506	0.8028	0.5506		0.7891	0.4728								0.63	0.4408				1	0.3158				0.946	0.5724				0.9289	0.5505				1
0.752	0.5034				0.8396	0.5254				0.7193	0.4465				0.9006	0.5143	0.9006	0.5143		0.7961	0.3414								0.7726	0.4705				1	0.548				1	0.4355				0.9957	0.4871				1
0.6023	0.3558				0.8275	0.3963				0.7873	0.4978				0.9054	0.2584	0.9054	0.2584		0.8779	0.4396								0.6545	0.3679				0.8924	0.6227				0.9271	0.5096				0.9438	0.5237				0.8805
0.8693	0.4554				0.8623	0.5813				0.8649	0.5653				0.8294	0.5136	0.8294	0.5136		0.8807	0.4592								0.9139	0.3465				1	0.4509				0.7595	0.5515				1	0.4287				0.8227
0.7581	0.4795				0.6825	0.4603				0.8292	0.5314				0.8534	0.5315	0.8534	0.5315		0.8668	0.4557								0.8124	0.499				1	0.3857				0.8327	0.7269				0.9837	0.4822				0.8996
0.4876	0.4409				0.8178	0.4164				0.7471	0.555				0.8788	0.578	0.8788	0.578		0.8696	0.3462								0.7085	0.3663				0.9839	0.5032				1	0.5676				0.9429	0.5354				1
0.4834	0.4392				0.764	0.5285				0.6818	0.4133				0.8234	0.5882	0.8234	0.5882		0.867	0.5054								0.9036	0.4132				0.9354	0.581				0.9462	0.5675				0.9894	0.4843				1
0.5295	0.4909				0.8142	0.5034				0.784	0.3992				0.8243	0.4326	0.8243	0.4326		0.8536	0.5489								0.7548	0.4718				0.9005	0.574				0.8668	0.6777				0.9544	0.4986				1
0.7813	0.3759				1	0.425				0.744	0.46				0.7812	0.5336	0.7812	0.5336		0.889	0.3906								0.791	0.2813				0.9987	0.5948				0.7984	0.4559				0.941	0.5338				0.809
0.5907	0.36				0.8675	0.5305				0.8778	0.5456				0.6905	0.5831	0.6905	0.5831		0.9627	0.4923								0.7634	0.4604				0.9208	0.4912				0.9596	0.5201				0.9578	0.5189				0.6844
0.557	0.4677				1	0.3805				0.672	0.5325				0.8535	0.4419	0.8535	0.4419		0.8763	0.4299								0.8594	0.429				0.9202	0.4618				0.9732	0.463				0.9589	0.5125				1
0.4601	0.4705				0.7818	0.3207				0.7698	0.5067				0.7658	0.571	0.7658	0.571		0.9412	0.4896								0.6963	0.3786				1	0.5034				0.8172	0.4754				1	0.4726				0.9862
0.6881	0.499				0.8345	0.3866				0.9183	0.4361				0.9337	0.503	0.9337	0.503		0.7942	0.4757								0.9157	0.4769				1	0.4919				1	0.4821				1	0.4569				0.8149
0.6131	0.5406				0.7833	0.5936				0.959	0.5276				0.6879	0.508	0.6879	0.508		0.8899	0.5041								0.8994	0.4364				0.8975	0.4819				0.7765	0.4595				0.9545	0.4651				0.9198
0.879	0.4295				0.7728	0.5071				0.8	0.5435				0.8059	0.6524	0.8059	0.6524		0.8189	0.4397								0.9322	0.4234				0.9756	0.4676				1	0.4535				0.9074	0.5346				0.8719
0.4061	0.4247				0.8423	0.406				0.7946	0.587				0.7634	0.4677	0.7634	0.4677		0.8395	0.4931								0.9717	0.3949				0.9512	0.5148				0.9082	0.5013				0.9711	0.5077				1
0.5423	0.4779				0.8609	0.4471				1	0.5119				0.751	0.5655	0.751	0.5655		0.8751	0.4371								0.8039	0.4538				1	0.4354				0.8737	0.4207				1	0.5184				0.8528
0.3402	0.3875				0.7083	0.5419				0.8083	0.6107				0.797	0.4989	0.797	0.4989		1	0.4709								0.706	0.4694				0.8948	0.534				0.8443	0.4642				0.9897	0.4179				1
0.4979	0.5358				0.7496	0.4544				0.7196	0.5697				0.8912	0.5309	0.8912	0.5309		0.9831	0.3857								0.7228	0.5373				0.9779	0.3574				0.8724	0.5118				0.9644	0.5292				1
0.4964	0.4161				1	0.4988				0.8144	0.5098				0.8894	0.5643	0.8894	0.5643		0.8201	0.4626								0.774	0.408				0.9278	0.5957				0.9945	0.4146				0.9594	0.5496				0.9408
0.528	0.4661				0.8429	0.5397				0.7893	0.4592				0.9157	0.5854	0.9157	0.5854		0.8021	0.4521								0.8282	0.528				0.9953	0.4829				0.9403	0.4636				0.9687	0.5459				0.8698
0.5134	0.4186				0.8327	0.403				1	0.5186				1	0.5187	1	0.5187		0.8539	0.486								0.8378	0.4213				0.9617	0.5328				0.8936	0.5351				1	0.4949				0.8971
0.6114	0.5319				0.9668	0.3703				0.7382	0.4785				0.9602	0.5353	0.9602	0.5353		1	0.4657								0.7903	0.5281				1	0.4649				1	0.4801				0.9367	0.433				1
0.5199	0.5491				0.8883	0.4485				0.9123	0.4762				0.8581	0.6029	0.8581	0.6029		0.868	0.4889								0.8193	0.4786				0.9323	0.5408				0.7711	0.4544				0.9154	0.5508				1
0.6655	0.4722				0.8977	0.3666				0.7447	0.5727				0.8076	0.5307	0.8076	0.5307		0.8669	0.4668								0.7065	0.5204				0.9617	0.4315				0.906	0.4938				0.975	0.5477				1
0.6132	0.5275				0.8557	0.4554				0.7841	0.5064				0.9062	0.5225	0.9062	0.5225		0.8172	0.4185								0.7391	0.5704				0.9348	0.4903				0.8766	0.5447				0.9967	0.5819				0.886
0.3698	0.5409				0.7494	0.433				0.9055	0.4804				0.9177	0.5552	0.9177	0.5552		0.8716	0.4363								0.7728	0.5462				0.9179	0.534				0.8632	0.466				0.9861	0.5277				0.9127
0.2247	0.3705				0.7264	0.5238				0.8034	0.4621				1	0.5605	1	0.5605		0.8084	0.5007								0.7868	0.5299				0.9735	0.493				0.9194	0.556				0.987	0.5073				1
0.5596	0.6247				0.7206	0.5668				0.8295	0.4949				0.9197	0.4966	0.9197	0.4966		0.9206	0.4753								0.7515	0.5151				0.9652	0.518				0.846	0.5197				0.9846	0.4637				0.9674
0.6787	0.6314				0.6826	0.5103				0.8216	0.5952				0.8654	0.5576	0.8654	0.5576		0.9041	0.4918								0.7666	0.5271				0.8657	0.6057				0.8695	0.5167				1	0.5606				1
0.4926	0.6039				0.7717	0.5682				0.9064	0.4917				0.9293	0.5821	0.9293	0.5821		0.896	0.4759								0.7322	0.6479				1	0.466				0.9845	0.5564				0.9612	0.6403				0.8037
0.5549	0.6509				0.7727	0.3989				0.7532	0.609				1	0.5906	1	0.5906		0.8943	0.4979								0.7624	0.5584				0.8843	0.5363				0.9534	0.4839				1	0.5666				0.9703
0.7293	0.6669				0.7174	0.5243				0.7845	0.4408				0.7871	0.6111	0.7871	0.6111		0.9303	0.4884								0.8007	0.5985				1	0.5281				1	0.5219				1	0.5821				0.9234
0.7556	0.5874				0.9515	0.5991				0.852	0.4444				0.8796	0.5216	0.8796	0.5216		0.8709	0.5183								0.9057	0.5965				1	0.4449				0.8813	0.5127				0.9704	0.4721				1
0.6081	0.5119				0.6595	0.4708				0.8447	0.4971				1	0.4994	1	0.4994		0.894	0.4684								0.848	0.5123				0.918	0.5172				0.9714	0.4463				1	0.4927				1
0.5402	0.4592				0.99	0.4493				0.7153	0.4004				0.9006	0.458	0.9006	0.458		0.843	0.5138								0.7994	0.5303				1	0.5727				0.9153	0.4714				0.9409	0.5543				0.9043
0.3458	0.7337				0.7678	0.5916				0.9114	0.5015				0.7385	0.4714	0.7385	0.4714		1	0.5083								0.7409	0.5554				1	0.5107				0.9953	0.4541				0.9952	0.5207				0.8444
0.3705	0.6135				1	0.5442				0.7982	0.4406				0.7839	0.5	0.7839	0.5		0.9726	0.4465								0.8166	0.5174				1	0.4797				0.8199	0.4277				1	0.716				1
0.7325	0.7873				0.6408	0.4886				0.859	0.4602				0.8263	0.6091	0.8263	0.6091		0.8789	0.518								0.7866	0.5933				1	0.5367				1	0.5078				1	0.432				1
0.5479	0.5798				0.9439	0.4502				0.7795	0.4818				0.9512	0.5853	0.9512	0.5853		0.8518	0.5161								0.751	0.4681				0.8516	0.4923				0.9853	0.4431				1	0.4798				0.9821
0.2725	0.6081				0.8743	0.3961				0.8507	0.3961				0.7333	0.5375	0.7333	0.5375		0.9237	0.5335								0.7981	0.5465				1	0.4277				0.9777	0.3884				1	0.5038				1
0.4329	0.6085				0.6824	0.5715				0.7233	0.4851				0.6898	0.6297	0.6898	0.6297		0.8828	0.4285								0.7998	0.54				0.891	0.4655				0.9709	0.5406				1	0.3823				0.8735
0.413	0.7302				0.6048	0.5173				0.9371	0.4528				0.9526	0.5389	0.9526	0.5389		0.8654	0.4977								0.8191	0.4694				0.9339	0.5773				0.8858	0.5537				1	0.3788				1
0.6248	0.6156				0.9622	0.5389				0.8221	0.4876				0.9979	0.5419	0.9979	0.5419		0.9166	0.4398								0.7887	0.5395				0.9999	0.4469				0.912	0.4569				0.9784	0.4899				1
0.4907	0.7116				0.769	0.5112				0.8163	0.5144				0.9687	0.5769	0.9687	0.5769		0.926	0.4821								0.7731	0.5425				0.9063	0.5628				0.9836	0.4923				0.9892	0.4575				0.813
0.7884	0.6242				0.8438	0.5185				0.7072	0.4975				0.8686	0.5661	0.8686	0.5661		0.8786	0.5403								0.8699	0.5392				0.9199	0.4844				0.8991	0.4681				1	0.474				0.8776
0.5398	0.5124				1	0.4794				0.8712	0.5043				0.8015	0.5465	0.8015	0.5465		0.8649	0.5324								0.8302	0.4886				0.9608	0.5293				0.9291	0.3675				0.9426	0.4058				0.823
0.5043	0.6124				0.7737	0.5674				0.7649	0.6019				0.7803	0.5438	0.7803	0.5438		0.951	0.4847								0.724	0.5907				1	0.4147				0.8927	0.4788				1	0.4452				1
0.6636	0.6302				0.7125	0.6024				0.9822	0.6066				0.8534	0.554	0.8534	0.554		1	0.4806								0.7133	0.5379				1	0.5225				0.9077	0.5627				0.8901	0.4519				1
0.5076	0.6107				0.9092	0.5605				0.9016	0.5144				0.9082	0.5891	0.9082	0.5891		0.8566	0.4371								0.8004	0.5066				1	0.4344				0.8601	0.5082				1	0.4794				1
0.4989	0.6153				0.7277	0.4839				0.7215	0.4585				0.9689	0.5436	0.9689	0.5436		0.9356	0.4077								0.8308	0.5105				0.922	0.4779				1	0.4475				1	0.4053				1
0.1323	0.5689				0.855	0.4301				0.86	0.4624				1	0.5206	1	0.5206		0.8254	0.5348								0.7907	0.538				1	0.4258				0.9289	0.4391				0.8944	0.3928				1
0.7354	0.5717				0.7828	0.4301				0.8415	0.5634				0.9285	0.5441	0.9285	0.5441		0.867	0.5475								0.6709	0.535				0.973	0.4802				0.9503	0.4605				1	0.4773				1
0.5769	0.1175				0.8133	0.5209				0.711	0.544				0.8404	0.5462	0.8404	0.5462		0.8527	0.4411								0.7838	0.5421				0.8742	0.441				0.902	0.5174				1	0.4154				1
0.2086	0.255				0.8897	0.4543				0.8501	0.4556				0.8659	0.5435	0.8659	0.5435		0.8235	0.431								0.8302	0.6004				0.977	0.4971				0.8773	0.4936				0.9679	0.4681				0.8445
0.5122	0.2832				0.8828	0.499				0.8666	0.5372				0.9696	0.5615	0.9696	0.5615		0.8941	0.5147								0.7866	0.4619				1	0.4377				1	0.4178				1	0.498				0.8828
0.5082	0.1616				0.709	0.5999				0.7626	0.5498				0.7645	0.4915	0.7645	0.4915		0.6743	0.501								0.8437	0.485				0.9769	0.5659				0.8836	0.5682				0.8784	0.4595				1
0.4894	0.2584				0.8519	0.5518				0.9441	0.4366				0.8701	0.6315	0.8701	0.6315		0.7883	0.4963								0.8094	0.469				1	0.4692				0.8384	0.5051				0.926	0.4044				0.9507
0.3937	0.3204				0.7335	0.5967				0.8832	0.519				1	0.5423	1	0.5423		0.9402	0.4737								0.7189	0.4887				0.8863	0.4669				0.7828	0.5147				1	0.536				0.9035
0.2878	0.3645				0.7519	0.5338				0.9296	0.4202				0.9541	0.4867	0.9541	0.4867		0.942	0.5505								0.9169	0.481				1	0.5443				0.9013	0.5003				1	0.4592				0.9922
0.3146	0.4126				0.9783	0.5512				0.8735	0.4673				0.8759	0.5025	0.8759	0.5025		0.9196	0.495								0.7804	0.5629				0.9089	0.5636				0.7101	0.5476				0.906	0.4459				1
0.1579	0.2073				0.7793	0.4882				0.8704	0.5397				0.8495	0.5011	0.8495	0.5011		0.9007	0.4959								0.7253	0.5246				1	0.5208				0.7799	0.5017				0.9291	0.513				1
0.4475	0.424				0.9087	0.4966				0.708	0.5281				0.8872	0.5918	0.8872	0.5918		0.9495	0.5143								0.8241	0.5418				0.9018	0.4736				0.8669	0.5039				0.9492	0.5923				0.9645
0.049	0.181				0.7538	0.5443				0.7915	0.4252				0.9599	0.5459	0.9599	0.5459		0.8433	0.5737								0.7497	0.5596				0.9469	0.4712				1	0.3932				0.8772	0.3243				0.4947
0.21	0.4172				0.7413	0.5496				0.7239	0.4739				0.8203	0.49	0.8203	0.49		0.8718	0.5603								0.7467	0.482				0.9876	0.4605				0.8019	0.5611				1	0.3836				0.8079
0.1115	0.3177				0.7604	0.4975				0.756	0.4868				0.848	0.5685	0.848	0.5685		0.7681	0.5374								0.7255	0.5352				1	0.4584				0.8028	0.4817				0.9114	0.5087				0.618
0.4041	0.3777				0.756	0.5294				0.813	0.5027				1	0.4795	1	0.4795		0.8628	0.5003								0.7719	0.5743				1	0.4748				0.8773	0.5679				1	0.4964				1
0.5517	0.4524				0.8045	0.4372				1	0.5818				0.7848	0.5226	0.7848	0.5226		0.8849	0.4225								0.6168	0.7351				0.9536	0.5276				1	0.4657				0.895	0.4851				0.5853
0.2494	0.4424				0.7047	0.5779				1	0.4389				0.8913	0.5123	0.8913	0.5123		1	0.4223								-0.0541	0.5314				1	0.5421				0.7529	0.1574				1	0.3685				0.64
0.0014	0.2977				0.743	0.497				0.805	0.5208				0.827	0.5335	0.827	0.5335		0.9045	0.4614								0.8204	0.6058				0.9202	0.5709				0.9217	0.2438				0.9914	0.5144				0.8446
0.3363	0.373				0.8078	0.5032				0.8294	0.4914				0.8909	0.5579	0.8909	0.5579		0.7622	0.5142								0.8858	0.4735				0.9472	0.4961				0.8881	0.2839				0.9793	0.4639				1
0.2852	0.267				0.9102	0.4149				0.8149	0.4559				0.9433	0.5491	0.9433	0.5491		0.8768	0.5291								0.8089	0.4487				0.7785	0.4956				0.6633	0.3001				1	0.4906				0.7733
0.4389	0.4134				0.588	0.441				0.7972	0.6474				0.9007	0.6145	0.9007	0.6145		0.6743	0.291								0.8474	0.455				0.7202	0.5834				0.8594	0.317				0.9318	0.46				0.9102
0.3559	0.372				0.6706	0.5497				0.6638	0.5361				0.933	0.6164	0.933	0.6164		0.6917	0.4729								1	0.4498				0.8014	0.5026				0.9183	0.2834				0.9417	0.4762				0.8618
0.5437	0.4045				0.7074	0.5852				0.7299	0.4465				0.8502	0.5664	0.8502	0.5664		0.7433	0.4201								0.84	0.4983				0.79	0.5273				0.7368	0.3705				1	0.4515				0.8587
0.4748	0.3732				0.8225	0.3468				0.9346	0.5376				0.7864	0.5963	0.7864	0.5963		0.6486	0.5403								0.969	0.3989				0.7219	0.5857				0.9309	0.2864				1	0.3345				0.981
0.326	0.547				0.8219	0.484				0.7988	0.4777				0.8844	0.6253	0.8844	0.6253		0.7012	0.5087								0.8366	0.5319				0.7824	0.5726				1	0.2633				0.9245	0.5426				0.7473
0.593	0.3029				0.8783	0.4987				0.8876	0.5085				0.7806	0.5038	0.7806	0.5038		0.6474	0.5076								0.8548	0.5699				0.721	0.5647				1	0.3159				0.9961	0.4702				0.7796
0.3718	0.4632				0.8803	0.542				0.7554	0.5145				0.9168	0.519	0.9168	0.519		0.7934	0.5226								0.9239	0.4198				0.724	0.4574				0.8042	0.2855				0.8651	0.5184				0.8666
0.2204	0.3952				0.758	0.4431				0.8994	0.4347				0.8732	0.5159	0.8732	0.5159		0.6293	0.5629								0.8177	0.4295				0.858	0.5058				0.8403	0.3037				0.9522	0.4957				0.9071
0.1608	0.3788				0.652	0.5956				1	0.6166				0.9627	0.5959	0.9627	0.5959		0.6851	0.5049								0.8723	0.3795				0.8136	0.5189				1	0.3414				0.9689	0.4863				0.7783
0.2387	0.3835				0.67	0.4722				0.9112	0.4325				0.8823	0.6592	0.8823	0.6592		0.7463	0.4513								1	0.3184				0.7696	0.5168				1	0.2335				0.9987	0.5147				0.832
0.1994	0.4218				0.9209	0.5046				0.7945	0.54				0.9146	0.5617	0.9146	0.5617		0.7486	0.5217								0.7414	0.423				0.7693	0.487				0.8505	0.3751				1	0.4952				0.8666
0.6746	0.3701				0.8455	0.5111				0.9393	0.4247				0.7646	0.6385	0.7646	0.6385		0.8281	0.5358								0.7828	0.4756				0.6492	0.4778				0.9723	0.3445				0.9368	0.3978				0.8639
0.282	0.3596				0.816	0.52				0.8597	0.4904				0.8744	0.4559	0.8744	0.4559		0.7021	0.4767								0.8625	0.439				0.7786	0.5801				0.8026	0.3486				1	0.4471				0.8502
0.2142	0.4518				0.8617	0.5202				0.7958	0.452				1	0.6974	1	0.6974		0.6785	0.4639								0.8516	0.4795				0.7065	0.4594				0.9858	0.416				0.9437	0.4277				0.8852
0.3668	0.3792				0.755	0.617				0.8796	0.5059				1	0.4548	1	0.4548		0.8077	0.4627								0.7987	0.389				0.6145	0.4251				0.8093	0.3958				0.9683	0.459				0.8581
0.4209	0.4156				0.8817	0.5262				0.8531	0.5758				0.8915	0.6424	0.8915	0.6424		0.775	0.5379								0.7323	0.4613				0.6695	0.4554				0.8858	0.4332				1	0.4766				0.8138
0.4013	0.3469				0.7732	0.5707				0.9787	0.4784				0.9328	0.5815	0.9328	0.5815		0.7095	0.5075								0.8184	0.3259				0.6293	0.5586				0.8064	0.3843				0.8892	0.467				0.8516
0.3345	0.4834				0.7024	0.565				1	0.3899				1	0.5382	1	0.5382		0.8307	0.5201								0.7914	0.3706				0.801	0.511				0.9159	0.3616				0.9829	0.4537				0.7831
0.4323	0.4553				0.8413	0.5073				0.8814	0.5092				0.7092	0.6013	0.7092	0.6013		0.7715	0.5207								0.7976	0.3867				0.7006	0.4183				0.838	0.3649				0.4579	0.8347				0.8092
0.2772	0.3599				0.9335	0.5183				0.9601	0.5483				0.9823	0.5055	0.9823	0.5055		0.6668	0.4759								0.6371	0.3562				0.7676	0.4545				0.8402	0.3937				-0.1508	1				0.8007
0.5178	0.3762				0.7646	0.536				0.6939	0.481				0.8302	0.5888	0.8302	0.5888		0.7677	0.4978								0.6798	0.4819				0.8484	0.3924				0.857	0.3541				0.4376	0.5512				0.9222
0.1633	0.3199				0.807	0.5366				0.831	0.4719				0.8124	0.5977	0.8124	0.5977		0.7691	0.4916								0.7992	0.4331				0.8209	0.4715				0.7698	0.3522				0.5151	0.6043				0.7741
0.3779	0.4273				0.0268	0.2249				0.9219	0.534				0.8854	0.6361	0.8854	0.6361		0.7582	0.5661								0.7041	0.4089				0.8127	0.4755				0.851	0.3478				0.6936	0.6715				0.8273
0.2712	0.4474				0.5156	0.193				0.7686	0.4461				0.9817	0.4517	0.9817	0.4517		0.7187	0.5382								0.8408	0.4027				0.7101	0.5231				0.7873	0.4085				0.689	0.7016				0.702
0.4903	0.3262				0.4008	0.2679				0.91	0.3951				0.8403	0.577	0.8403	0.577		0.6974	0.5623								0.7407	0.3656				0.8189	0.5357				0.8445	0.4303				0.524	0.6307				0.8711
0.3781	0.4471				0.5996	0.2639				0.6855	0.3535				0.9637	0.5527	0.9637	0.5527		0.6837	0.5772								0.733	0.4504				0.7363	0.5244				0.7583	0.3833				0.6281	0.6612				0.7963
0.4362	0.4953				0.8197	0.2491				1	0.4716				0.8683	0.5904	0.8683	0.5904		0.6908	0.5158								0.8168	0.5064				0.7098	0.5288				0.8261	0.4004				0.7323	0.6323				0.7839
0.1305	0.3282				0.6174	0.3652				0.9738	0.3707				0.906	0.613	0.906	0.613		0.8043	0.5188								0.6717	0.4179				0.725	0.5185				0.8217	0.4676				0.7405	0.5773				0.8338
0.3769	0.4358				0.3942	0.2302				0.8612	0.6188				0.7958	0.6192	0.7958	0.6192		0.8411	0.4958								0.5978	0.3405				0.6568	0.4846				0.7921	0.3026				0.6693	0.5786				0.8453
0.4939	0.4732				0.5389	0.3559				0.845	0.5195				0.8938	0.623	0.8938	0.623		0.6801	0.5153								0.7477	0.4715				0.73	0.5914				0.9088	0.3411				0.6782	0.6259				0.7916
0.3369	0.4467				0.235	0.2513				1	0.5418				0.9518	0.5673	0.9518	0.5673		0.6694	0.4005								0.7272	0.3394				0.8357	0.4952				0.8223	0.3775				0.5345	0.6251				0.7282
0.397	0.4363				0.543	0.4544				0.9643	0.5751				0.482	0.4971	0.482	0.4971		0.7867	0.5262								0.7296	0.3915				0.9066	0.6441				0.8933	0.3641				0.7023	0.5785				0.7464
0.5012	0.3555				0.6636	0.2552				0.8444	0.4919				0.0254	0.6651	0.0254	0.6651		0.6586	0.5784								0.7019	0.3259				0.7737	0.511				0.8586	0.4545				0.6258	0.4845				0.8175
0.408	0.4795				0.057	0.1717				0.8845	0.5821				0.3339	0.4303	0.3339	0.4303		0.6115	0.5904								0.7081	0.3395				0.7848	0.4457				0.8765	0.3825				0.5687	0.5246				0.9325
0.528	0.4412				0.4723	0.286				1	0.5212				0.2931	0.5165	0.2931	0.5165		0.6022	0.562								0.7453	0.4729				0.6593	0.4476				0.9423	0.3968				0.6643	0.532				0.8606
0.3905	0.538				0.5343	0.37				0.8823	0.603				0.2857	0.5394	0.2857	0.5394		0.7056	0.5764								0.7578	0.4096				0.6946	0.5805				0.9238	0.3363				0.6504	0.557				0.7953
0.3133	0.3854				0.316	0.3865				0.7286	0.5572				0.2393	0.4648	0.2393	0.4648		0.7073	0.5281								0.6016	0.3881				0.8138	0.4985				0.8597	0.4426				0.7576	0.4491				0.7998
0.4515	0.4699				0.3453	0.432				0.9698	0.5964				0.5053	0.5384	0.5053	0.5384		0.7736	0.5137								0.741	0.4485				0.7835	0.5079				0.7881	0.4				0.7163	0.574				0.8121
0.4004	0.5082				0.5078	0.4151				0.7732	0.5176				0.5131	0.4252	0.5131	0.4252		0.7516	0.4994								0.8473	0.3638				0.7505	0.5643				0.8713	0.3727				0.6	0.5694				0.7999
0.3613	0.5149				0.4839	0.3328				0.9354	0.6264				0.4449	0.5147	0.4449	0.5147		0.6357	0.5268								0.7131	0.3867				0.8273	0.515				0.8858	0.5256				0.7444	0.5483				0.8612
0.6047	0.4094				0.508	0.4585				0.8502	0.4672				0.4739	0.5969	0.4739	0.5969		0.641	0.5847								0.667	0.3634				0.7976	0.5004				0.8714	0.5553				0.6965	0.5781				0.8338
0.2585	0.4022				0.4105	0.4372				0.7553	0.574				0.4424	0.5562	0.4424	0.5562		0.7091	0.5582								0.6317	0.3737				0.8716	0.5347				0.9058	0.5131				0.6152	0.5861				0.0984
0.4654	0.4513				0.5547	0.4092				0.7671	0.374				0.4006	0.4163	0.4006	0.4163		0.617	0.566								0.5969	0.4328				0.7701	0.5281				0.8592	0.4685				0.8732	0.5813				0.8873
0.6049	0.4338				0.337	0.3653				0.7974	0.3387				0.3703	0.371	0.3703	0.371		0.7059	0.5887								0.7602	0.3519				0.6944	0.5362				0.8986	0.4106				0.5914	0.6123				0.8629
0.5082	0.5331				0.2382	0.3295				0.9412	0.3318				0.3768	0.455	0.3768	0.455		0.7226	0.5325								0.6651	0.4602				0.8325	0.6148				0.8055	0.3245				0.7094	0.6623				0.7351
0.3188	0.5579				0.3412	0.3695				0.8624	0.3367				0.4965	0.4932	0.4965	0.4932		0.7768	0.5941								0.7142	0.4039				0.6932	0.4855				1	0.3652				0.6599	0.6757				0.921
0.447	0.4969				0.2618	0.393				0.9529	0.3321				0.4415	0.5658	0.4415	0.5658		0.8083	0.588								0.7677	0.3902				0.7294	0.5438				0.8969	0.3607				0.6394	0.5963				0.8333
0.2793	0.3928				0.6058	0.5081				0.9747	0.3794				0.4203	0.4481	0.4203	0.4481		0.6807	0.5745								0.8923	0.3819				0.7215	0.5132				0.778	0.3811				0.7198	0.4942				0.83
0.1787	0.495				0.3951	0.426				1	0.2516				0.4895	0.4965	0.4895	0.4965		0.7609	0.508								0.7881	0.4186				0.7513	0.5472				0.8387	0.4899				0.7275	0.5479				0.7607
0.4009	0.4816				0.412	0.4639				0.8252	0.3849				0.423	0.457	0.423	0.457		0.6281	0.6548								0.6328	0.3457				0.7342	0.5683				0.7627	0.4047				0.7174	0.6018				0.9353
0.4875	0.4897				0.5053	0.5279				0.9437	0.4794				0.4986	0.4897	0.4986	0.4897		0.5873	0.5066								0.7799	0.4348				0.8338	0.4741				0.9149	0.3306				0.7098	0.6335				0.8369
0.3404	0.4741				0.3647	0.4209				0.9835	0.3046				0.4269	0.5048	0.4269	0.5048		0.525	0.5481								0.8828	0.379				0.6863	0.5073				0.8571	0.4692				0.562	0.6062				0.8378
0.5794	0.4208				0.345	0.5202				0.9848	0.4287				0.2689	0.4702	0.2689	0.4702		0.5324	0.6168								0.7494	0.3875				0.7062	0.4822				0.7763	0.4709				0.7572	0.6991				0.7837
0.3794	0.5329				0.5993	0.3552				0.8408	0.3673				0.3586	0.3971	0.3586	0.3971		0.6363	0.613								0.7004	0.3953				0.7417	0.4944				0.9063	0.4577				0.714	0.5986				0.9029
0.3196	0.4702				0.4427	0.3428				0.9669	0.4095				0.5994	0.3408	0.5994	0.3408		0.5936	0.5638								0.8582	0.3857				0.8631	0.4903				0.7108	0.4031				0.7193	0.5669				0.8511
0.3249	0.4449				0.5173	0.4845				0.8725	0.3854				0.5538	0.527	0.5538	0.527		0.7934	0.6322								0.7992	0.4188				0.8246	0.5378				0.9839	0.5354				0.6645	0.6345				0.7216
0.4504	0.4666				0.4505	0.5016				0.8134	0.4255				0.9034	0.1786	0.9034	0.1786		0.6696	0.654								0.7232	0.359				0.6978	0.4902				1	0.3613				0.6271	0.6134				0.7092
0.3701	0.459				0.3969	0.4375				0.9335	0.4433				0.4852	0.4307	0.4852	0.4307		0.463	0.6204								0.7487	0.4526				0.8009	0.5861				0.8788	0.5055				0.6374	0.6962				0.8302
0.4033	0.4011				0.5235	0.5171				0.8354	0.4303				0.5628	0.5599	0.5628	0.5599		0.3703	0.643								0.8542	0.381				0.8526	0.3248				0.8509	0.4123				0.5677	0.6249				0.8404
0.3755	0.4806				0.4546	0.3943				0.8821	0.4214				0.3472	0.4328	0.3472	0.4328		0.4499	0.6246								0.771	0.3974				0.8822	0.5632				0.886	0.4258				0.652	0.6456				0.8253
0.6254	0.4015				0.3702	0.3679				1	0.4659				0.6381	0.4672	0.6381	0.4672		0.2999	0.5284								0.7893	0.4455				0.7901	0.4766				0.9231	0.4063				0.6925	0.5989				0.7646
0.5169	0.4244				0.2564	0.3672				0.932	0.4759				0.3811	0.507	0.3811	0.507		0.3722	0.6572								0.7812	0.3824				0.758	0.574				0.9203	0.4791				0.6861	0.6615				0.7941
0.2972	0.4477				0.6061	0.3702				1	0.3507				0.6031	0.5068	0.6031	0.5068		0.2311	0.4583								0.8432	0.3734				0.8798	0.5789				0.8314	0.3749				0.6356	0.5515				0.7705
0.2007	0.4207				0.4375	0.4948				0.8151	0.4663				0.5458	0.6132	0.5458	0.6132		0.2587	0.5867								0.7383	0.462				0.8411	0.6034				0.9344	0.4035				0.6486	0.5803				0.8611
0.3949	0.4698				0.5994	0.3406				0.9095	0.4553				0.2815	0.4395	0.2815	0.4395		0.3096	0.494								0.7574	0.4091				0.8947	0.6743				0.8884	0.3732				0.6497	0.5647				0.794
0.3791	0.4878				0.334	0.5308				0.7808	0.3705				0.5202	0.5249	0.5202	0.5249		0.3563	0.5846								0.7743	0.4131				0.8944	0.6026				0.8983	0.7908				0.6236	0.6298				0.8195
0.3383	0.4929				0.3411	0.4316				0.9025	0.3603				0.3599	0.4848	0.3599	0.4848		0.4974	0.6719								0.6984	0.4018				0.8754	0.6462				0.9993	0.9479				0.606	0.7285				0.8682
0.5365	0.434				0.469	0.3723				0.8583	0.4574				0.5325	0.6198	0.5325	0.6198		0.3647	0.6565								0.63	0.3249				0.8457	0.6049				0.7827	0.6131				0.57	0.5859				0.8754
0.4494	0.5032				0.4374	0.4351				0.806	0.4346				0.2915	0.5655	0.2915	0.5655		0.3869	0.7258								0.7786	0.411				0.8523	0.6441				0.9822	0.6782				0.7081	0.5559				0.7906
0.4558	0.5362				0.4746	0.4032				0.8872	0.4087				0.3012	0.2529	0.3012	0.2529		0.318	0.5655								0.748	0.4056				0.8605	0.5764				0.9032	0.6685				0.7371	0.548				0.8809
-0.3	0.0206				0.5857	0.3696				0.8182	0.4465				0.2919	0.5121	0.2919	0.5121		0.4304	0.5866								0.8323	0.4051				0.8449	0.6354				0.827	0.7042				0.5556	0.6005				0.7476
0.9868	0.1249				0.5205	0.3705				0.8117	0.4137				0.364	0.5	0.364	0.5		-0.054	0.5549								0.829	0.3493				0.831	0.5854				0.866	0.5546				0.8687	0.1575				0.8476
0.5771	0.2156				0.3862	0.3266				0.893	0.4298				0.3717	0.4948	0.3717	0.4948		0.5284	0.7071								0.7989	0.4473				0.801	0.5031				0.9653	0.6684				0.3616	0.3433				0.9749
0.4782	0.3625				0.5508	0.4061				0.8837	0.4365				0.2775	0.5026	0.2775	0.5026		0.2481	0.5621								0.7708	0.3973				0.8787	0.5471				0.9024	0.7018				0.6755	0.4453				0.9818
0.9045	0.2842				0.3635	0.3545				1	0.4128				0.4411	0.4516	0.4411	0.4516		0.3897	0.6025								0.6729	0.4273				0.8008	0.5367				0.8688	0.8193				0.831	0.4285				0.8078
0.5737	0.2553				0.5312	0.4902				0.7118	0.503				0.3849	0.4189	0.3849	0.4189		0.2802	0.5969								0.7601	0.3946				0.8013	0.5654				0.8829	0.6374				0.025	0.1211				0.8396
0.6444	0.2962				0.3607	0.4782				0.8595	0.3497				0.2586	0.413	0.2586	0.413		0.345	0.5868								0.796	0.3462				0.8742	0.5781				0.8842	0.6558				0.5685	0.3336				0.7813
0.599	0.3325				0.6526	0.4144				1	0.4714				0.2645	0.4865	0.2645	0.4865		0.367	0.6189								0.7805	0.4046				0.7664	0.5225				0.8558	0.5538				0.6527	0.4329				0.7639
0.4235	0.2758				0.3283	0.4689				0.7983	0.5655				0.4499	0.58	0.4499	0.58		0.3575	0.5118								1	0.5076				0.806	0.5649				0.7911	0.4627				0.8448	0.3905				0.8492
0.8234	0.3327				0.5501	0.5177				0.8019	0.4855				0.4698	0.7368	0.4698	0.7368		0.2399	0.4981								0.9468	0.4568				0.8307	0.5684				0.8879	0.4658				0.6736	0.2735				0.7614
0.9208	0.225				0.5518	0.5022				0.7269	0.3781				0.2067	0.4884	0.2067	0.4884		0.2962	0.5448								0.9106	0.4735				0.7783	0.489				0.9018	0.3993				0.8359	0.3501				0.9489
0.7216	0.3153				0.5182	0.4587				0.8558	0.3567				0.3315	0.5008	0.3315	0.5008		0.3447	0.5102								1	0.3778				0.8509	0.5622				0.8185	0.5107				0.7945	0.3575				0.8318
0.5017	0.229				0.5185	0.4462				0.8109	0.4006				0.3455	0.5301	0.3455	0.5301		0.13	0.4734								0.8629	0.4887				0.8097	0.5763				0.8501	0.5708				0.6749	0.3802				0.7247
0.6684	0.2908				0.5303	0.4261				0.9499	0.4976				0.2634	0.5081	0.2634	0.5081		0.1944	0.5168								0.8706	0.5075				0.7924	0.6233				0.8658	0.5248				0.6209	0.3418				0.7487
0.6014	0.2282				0.3915	0.3806				0.7654	0.3529				0.3654	0.4328	0.3654	0.4328		0.2799	0.6787								1	0.4635				0.8506	0.5519				0.9175	0.4835				0.6612	0.4501				0.8966
0.7746	0.3329				0.3731	0.4554				0.937	0.471				0.348	0.4598	0.348	0.4598		0.3331	0.5506								0.9568	0.5196				0.8929	0.5991				1	0.556				0.5427	0.3738				0.7753
0.515	0.3371				0.4525	0.4053				0.7535	0.4366				0.2881	0.4549	0.2881	0.4549		0.2577	0.6598								0.9913	0.4446				0.8935	0.5561				0.8027	0.5323				0.7138	0.3996				0.8779
0.6055	0.3564				0.5185	0.4707				0.9937	0.413				0.4502	0.5392	0.4502	0.5392		0.3238	0.6024								0.9549	0.4678				0.8383	0.589				0.8636	0.4845				0.7123	0.4889				0.8046
0.4418	0.311				0.5153	0.4139				1	0.4029				0.0378	0.3798	0.0378	0.3798		0.2452	0.6048								0.9234	0.4029				0.8531	0.4982				0.885	0.5682				0.7335	0.299				0.8955
0.533	0.3112				0.3336	0.3626				0.87	0.4643				0.0929	0.4957	0.0929	0.4957		0.2432	0.5727								1	0.4862				0.8365	0.5627				1	0.4376				0.7951	0.5235				0.8764
0.7506	0.2914				0.5754	0.4891				0.7442	0.5126				0.3245	0.5344	0.3245	0.5344		0.2177	0.4998								0.9445	0.5498				0.8892	0.5912				0.8581	0.449				0.5566	0.4713				0.9112
0.5283	0.2861				0.4479	0.5218				0.8375	0.3993				0.4334	0.551	0.4334	0.551		0.4678	0.5447								0.8687	0.5156				0.9009	0.5817				0.9678	0.4109				0.8047	0.4205				0.7168
0.5985	0.3096				0.4913	0.5119				0.7643	0.4599				0.0674	0.4588	0.0674	0.4588		0.2152	0.6651								1	0.5219				0.8211	0.5359				1	0.3998				0.7619	0.4349				0.9485
0.7208	0.3658				0.4032	0.4128				0.9203	0.4578				0.1172	0.2796	0.1172	0.2796		0.8895	0.404								1	0.4747				0.847	0.5304				0.861	0.4243				0.6496	0.4826				0.8341
0.7253	0.3522				0.5083	0.384				0.8068	0.4492				0.5385	0.4836	0.5385	0.4836		0.8126	0.459								0.839	0.5003				0.8487	0.5511				0.768	0.4927				0.6955	0.4473				0.7959
0.4193	0.3145				0.5171	0.4541				0.8946	0.429				0.3446	0.5186	0.3446	0.5186		0.9186	0.4093								0.9222	0.6128				0.7517	0.5174				0.7768	0.41				0.7602	0.3806				0.893
0.699	0.3832				0.664	0.5476				0.8046	0.4107				0.1693	0.4623	0.1693	0.4623		0.9576	0.3893								1	0.4772				0.8615	0.5286				0.7199	0.4566				0.6872	0.4489				0.781
0.587	0.3595				0.3986	0.4606				0.7226	0.4448				0.371	0.5003	0.371	0.5003		0.8865	0.4369								0.8761	0.5191				0.8668	0.4888				0.8215	0.4525				0.6334	0.432				0.7398
0.8155	0.3342				0.4315	0.4353				0.9218	0.453				0.462	0.4121	0.462	0.4121		0.8856	0.4764								0.9299	0.5305				0.8226	0.5402				0.9151	0.4841				0.6321	0.4884				0.7182
0.3188	0.3249				0.5846	0.5424				0.891	0.418				0.2968	0.4199	0.2968	0.4199		0.8725	0.3773								0.9471	0.4778				0.8202	0.5749				0.789	0.5388				0.9185	0.4452				0.8469
0.7783	0.4112				0.4724	0.4824				0.8213	0.4588				0.4146	0.5724	0.4146	0.5724		0.7937	0.5775								0.9332	0.5863				0.8456	0.5582				0.8444	0.4125				0.82	0.41				0.8315
0.376	0.3942				0.6583	0.435				0.8425	0.4694				0.4876	0.6964	0.4876	0.6964		0.6548	0.4036								0.8576	0.5982				0.8094	0.5701				0.6628	0.4731				0.6077	0.3015				0.909
0.5859	0.2705				0.5804	0.4567				0.8554	0.4469				0.3807	0.3581	0.3807	0.3581		0.792	0.4136								0.8929	0.5058				0.8726	0.5613				0.9144	0.4552				0.8039	0.4409				0.8489
0.585	0.3645				0.6042	0.4925				0.8491	0.4092				0.4238	0.3463	0.4238	0.3463		0.8664	0.5369								0.966	0.5229				0.914	0.603				0.8272	0.5047				0.7778	0.3877				0.8034
0.4472	0.4076				0.3474	0.4866				0.9745	0.4039				0.5807	0.4499	0.5807	0.4499		0.8595	0.3355								0.8911	0.5082				0.8367	0.5736				0.8254	0.4274				0.8054	0.4962				0.8983
0.3103	0.3434				0.6163	0.4826				1	0.3977				0.475	0.5369	0.475	0.5369		0.8985	0.4544								0.904	0.6083				0.8628	0.5915				0.8885	0.4637				0.5791	0.5051				0.6631
0.7691	0.3838				0.462	0.4431				0.8805	0.4479				0.174	0.4306	0.174	0.4306		0.8758	0.3723								0.9119	0.5923				0.8354	0.5988				0.7642	0.4362				0.7119	0.4164				0.8031
0.7388	0.395				0.6463	0.4726				0.8059	0.4545				0.2956	0.4566	0.2956	0.4566		0.8464	0.4218								0.9521	0.5414				0.8515	0.6021				0.8319	0.4563				0.6702	0.5021				0.9643
0.6699	0.4356				0.594	0.4151				0.931	0.4292				0.3766	0.5047	0.3766	0.5047		0.7484	0.5086								0.9352	0.5457				0.8637	0.6112				0.7195	0.511				0.7006	0.4151				0.7553
0.5564	0.3733				0.434	0.4857				0.8223	0.5881				0.3647	0.642	0.3647	0.642		0.8294	0.4215								0.931	0.5441				0.8119	0.5425				0.9665	0.3749				0.7482	0.4155				0.8374
0.6239	0.4868				0.5148	0.5121				0.7995	0.4301				0.1452	0.4898	0.1452	0.4898		0.7126	0.4096								0.9245	0.5614				0.8285	0.6101				0.8935	0.4948				0.8862	0.3497				0.9301
0.7473	0.4653				0.5388	0.4979				0.7882	0.4928				0.1895	0.4455	0.1895	0.4455		0.8253	0.5577								1	0.5031				0.8468	0.5436				0.8753	0.5222				0.7376	0.4999				0.813
0.6484	0.4466				0.5828	0.5114				0.9195	0.3958				0.1803	0.4469	0.1803	0.4469		0.9154	0.5444								1	0.4911				0.8538	0.5981				0.8393	0.4785				0.6851	0.5475				0.9072
0.4869	0.2595				0.5485	0.5452				0.8065	0.4296				0.28	0.6786	0.28	0.6786		0.938	0.5447								0.8936	0.5452				0.8425	0.5901				0.9082	0.4425				0.8577	0.4281				0.8825
0.5878	0.3718				0.53	0.5642				0.7282	0.4871				-0.3	0.3093	-0.3	0.3093		0.8268	0.5749								0.9717	0.5151				0.8389	0.5547				0.6808	0.4911				0.7522	0.447				0.83
0.8129	0.4523				0.5723	0.4381				0.9586	0.4927				0.3967	0.5315	0.3967	0.5315		0.7792	0.4943								0.9192	0.4458				0.9087	0.5604				0.9951	0.3946				0.7259	0.4464				0.8849
0.6258	0.3961				0.4676	0.3844				0.9894	0.4958				0.2505	0.3479	0.2505	0.3479		0.9963	0.3638								1	0.5043				0.1005	0.6316				0.7904	0.4815				0.6697	0.4502				0.8421
0.6704	0.4654				0.4129	0.4234				0.762	0.3798				0.3723	0.6396	0.3723	0.6396		0.8174	0.5503								0.9804	0.4687				-0.0219	0.6579				0.9248	0.4659				0.7739	0.4469				0.8594
0.6387	0.3765				0.3669	0.4215				0.9039	0.4935				0.3783	0.6038	0.3783	0.6038		0.7582	0.4376								1	0.4894				0.03	0.6597				0.8461	0.4529				0.8381	0.4701				0.896
1	0.3207				0.5729	0.4668				0.8321	0.4061				-0.1015	0.2803	-0.1015	0.2803		0.8504	0.4145								1	0.5342				-0.0488	0.6795				0.8117	0.5053				0.4815	0.3927				0.8106
0.6673	0.3689				0.6032	0.4137				0.9879	0.5534				0.6164	0.4712	0.6164	0.4712		0.8926	0.472								0.8781	0.5853				0.0113	0.6902				0.8138	0.5358				0.6539	0.3824				0.843
0.7851	0.3988				0.4489	0.4787				0.8656	0.6005				0.4205	0.4775	0.4205	0.4775		0.8593	0.4739								0.9378	0.497				-0.0109	0.6257				0.9102	0.5273				0.9297	0.5144				0.8515
0.6287	0.4925				0.0408	0.1735				0.8955	0.6843				0.5245	0.5757	0.5245	0.5757		0.7094	0.4874								0.9131	0.5146				0.0252	0.559				0.8314	0.5078				1	0.4392				0.8833
0.49	0.3813				0.5048	0.3257				0.8749	0.5547				0.4225	0.3706	0.4225	0.3706		0.8207	0.3944								1	0.5293				-0.0455	0.6345				0.7741	0.5522				0.9534	0.399				0.87
0.6186	0.408				0.2035	0.2252				0.9714	0.5325				0.4269	0.4335	0.4269	0.4335		0.8604	0.3719								0.8726	0.5456				-0.0209	0.6349				0.8332	0.5034				0.9871	0.4075				0.8698
0.7788	0.3903				0.3553	0.441				0.5485	0.3293				0.2133	0.4859	0.2133	0.4859		0.8337	0.5344								0.9599	0.5317				-0.0633	0.6748				0.9275	0.4345				0.9867	0.393				0.862
0.4983	0.4531				0.3377	0.4251				0.8201	0.2848				0.2975	0.5756	0.2975	0.5756		0.7758	0.3617								0.8232	0.5301				0.0157	0.7036				0.8701	0.495				0.9535	0.4202				0.8808
0.8085	0.4625				0.3806	0.487				0.7548	0.3851				0.5613	0.5976	0.5613	0.5976		0.8492	0.497								1	0.5655				-0.1185	0.6394				0.8864	0.4896				0.9165	0.4015				0.7659
0.6101	0.4213				0.0431	0.2407				0.7388	0.3812				0.4868	0.5372	0.4868	0.5372		0.8861	0.4587								0.9082	0.5783				-0.0274	0.6727				0.8574	0.4184				0.9381	0.5433				0.9957
0.6789	0.3511				0.5382	0.4569				0.7367	0.5133				0.2917	0.5662	0.2917	0.5662		0.7376	0.59								0.9796	0.5658				-0.0721	0.5982				0.8116	0.4455				1	0.4823				0.8855
0.6282	0.4089				0.4051	0.3541				0.5242	0.4616				0.5024	0.6447	0.5024	0.6447		0.8219	0.5388								0.8881	0.6033				-0.0028	0.6489				0.7562	0.4992				0.8194	0.3946				0.9016
0.7299	0.1184				0.1409	0.259				0.6983	0.419				0.5774	0.5582	0.5774	0.5582		0.8998	0.5103								0.8879	0.5555				-0.0522	0.6484				0.7813	0.3809				0.8678	0.4085				0.9587
-0.0152	0.184				0.4153	0.4141				0.5856	0.4166				0.6271	0.4849	0.6271	0.4849		0.9576	0.592								0.8512	0.5592				-0.0129	0.6359				0.7477	0.4128				0.994	0.4466				1
0.7667	0.3517				0.4461	0.37				0.4935	0.4128				0.5419	0.4612	0.5419	0.4612		0.7974	0.4411								1	0.5335				1	0.3913				0.8156	0.4428				1	0.4883				0.8848
0.4254	0.31				0.4747	0.378				0.3444	0.3615				0.5913	0.3522	0.5913	0.3522		0.9469	0.511								1	0.5533				0.9224	0.4776				0.8558	0.401				1	0.507				0.9741
0.0526	0.3398				0.467	0.408				0.6815	0.461				0.6342	0.6593	0.6342	0.6593		0.8412	0.4933								1	0.5707				0.8088	0.4217				0.9636	0.3931				0.9025	0.5245				0.923
0.0699	0.2717				0.5174	0.4117				0.6449	0.5306				0.6781	0.3554	0.6781	0.3554		0.9792	0.4392								0.8551	0.5549				1	0.4676				0.7421	0.5021				0.9568	0.4804				0.8018
0.5784	0.3024				0.3511	0.3188				0.6007	0.3478				0.5126	0.3864	0.5126	0.3864		0.8078	0.4643								0.9456	0.5562				1	0.3864				0.8321	0.4154				0.9414	0.5259				0.9607
0.4461	0.3875				0.5528	0.4096				0.6746	0.529				0.4101	0.4261	0.4101	0.4261		0.8984	0.4658								0.9319	0.5694				0.9898	0.4322				0.8566	0.8191				0.9248	0.4895				1
0.4907	0.3839				0.4685	0.4331				0.5815	0.454				0.6077	0.3146	0.6077	0.3146		0.9145	0.4187								0.9245	0.5661				1	0.4438				0.8502	0.6009				0.8447	0.5509				0.8875
0.7186	0.248				0.328	0.4351				0.6511	0.4529				0.6389	0.3934	0.6389	0.3934		0.815	0.4488								1	0.4972				1	0.4985				1	0.4258				0.9078	0.5147				0.9613
0.2308	0.3216				0.3157	0.3607				0.6826	0.5219				0.3925	0.36	0.3925	0.36		0.8393	0.4079								0.8975	1				0.9313	0.4064				0.9112	0.4842				0.9115	0.4855				0.9313
0.4317	0.2737				0.3891	0.3962				0.6744	0.4704				0.7617	0.3769	0.7617	0.3769		0.8189	0.4504								-0.1704	1				0.9313	0.5316				0.7587	0.5016				0.9973	0.5042				0.8718
0.5159	0.3883				0.5164	0.4611				0.6269	0.5016				0.5518	0.3556	0.5518	0.3556		1	0.4384								0.975	0.449				0.9146	0.435				0.8885	0.8036				1	0.4433				0.8788
0.6343	0.3506				0.3754	0.3551				0.6685	0.501				0.3956	0.4534	0.3956	0.4534		0.8868	0.5226								0.8229	0.309				1	0.4995				0.9386	0.4103				1	0.4862				0.9584
0.3379	0.294				0.5268	0.4343				0.5013	0.4147				0.604	0.3597	0.604	0.3597		0.9274	0.4584								0.8356	0.4427				0.9629	0.5231				0.9417	0.5359				0.9441	0.4514				0.8851
0.5756	0.4078				0.29	0.3707				0.6874	0.412				0.3857	0.358	0.3857	0.358		0.8018	0.553								0.9223	0.4212				0.9276	0.4129				0.924	0.4332				0.972	0.4471				1
0.284	0.2954				0.394	0.4127				0.7204	0.5451				0.3094	0.3736	0.3094	0.3736		0.8887	0.4111								1	0.3802				0.9311	0.5031				0.776	0.4183				0.926	0.4867				1
0.3456	0.366				0.6694	0.4632				0.5877	0.5157				0.6195	0.4057	0.6195	0.4057		0.8597	0.5139								0.8256	0.4753				1	0.4873				0.9884	0.3962				0.9746	0.5529				1
0.4567	0.2893				0.4533	0.4487				0.6334	0.6002				0.5546	0.4236	0.5546	0.4236		1	0.4159								0.8983	0.4153				1	0.6057				1	0.3766				0.9701	0.5013				1
0.4649	0.4278				0.2255	0.3748				0.74	0.4605				0.6974	0.4362	0.6974	0.4362		0.9628	0.461								0.9615	0.4565				1	0.5551				0.8267	0.3743				0.9895	0.4472				0.9295
0.4348	0.2865				0.299	0.506				0.6033	0.4834				0.684	0.3441	0.684	0.3441		0.9578	0.491								0.8484	0.5343				0.9315	0.6238				0.8289	0.4851				0.9476	0.5286				0.986
0.6736	0.3281				0.4279	0.515				0.737	0.4136				0.5308	0.4383	0.5308	0.4383		0.8493	0.5732								0.9395	0.5712				0.9176	0.5142				0.9205	0.4788				0.977	0.4984				0.9883
0.5159	0.4008				0.4448	0.4009				0.7227	0.5434				0.5999	0.4842	0.5999	0.4842		0.9326	0.4635								0.9136	0.5242				0.9389	0.505				0.8318	0.5624				0.9108	0.5563				1
0.2762	0.3658				0.4628	0.4456				0.7729	0.5213				0.6478	0.4394	0.6478	0.4394		0.9698	0.4289								0.9516	0.5014				1	0.4668				0.8943	0.4937				0.9629	0.4658				1
0.4355	0.4244				0.2823	0.3472				0.705	0.5193				0.5964	0.3889	0.5964	0.3889		0.8233	0.4507								0.8969	0.5092				1	0.4264				0.854	0.477				0.9716	0.4407				1
0.4861	0.4667				0.6634	0.3584				0.4188	0.5109				0.6229	0.4337	0.6229	0.4337		0.9169	0.4545								0.8268	0.4403				0.974	0.4491				0.911	0.5261				0.9498	0.5669				1
0.4174	0.3596				0.5262	0.4508				0.6237	0.5172				0.4686	0.4731	0.4686	0.4731		0.9478	0.4688								0.8645	0.3961				0.9131	0.5061				1	0.4549				0.9041	0.4871				0.9385
0.4576	0.4287				0.5239	0.5156				0.5211	0.5443				0.666	0.3862	0.666	0.3862		0.8303	0.4157								0.6771	0.3762				0.9263	0.4296				1	0.4742				1	0.4536				0.9384
0.136	0.278				0.4397	0.5019				0.2866	0.4088				0.5522	0.4047	0.5522	0.4047		0.7946	0.4555								0.9294	0.4603				1	0.5168				1	0.4658				0.9872	0.4704				0.8841
0.5351	0.5286				0.4644	0.4728				0.7183	0.5963				0.516	0.4113	0.516	0.4113		0.8747	0.5159								0.9696	0.5536				1	0.459				0.9733	0.4584				0.9422	0.5683				0.8937
0.1913	0.4086				0.3578	0.5169				0.5041	0.4691				0.3956	0.3657	0.3956	0.3657		0.7627	0.5258								0.7229	0.4091				1	0.4258				1	0.4904				0.9375	0.34				0.9397
0.6219	0.3718				0.5118	0.5026				0.6103	0.5805				0.4758	0.3821	0.4758	0.3821		0.8348	0.4373								0.8346	0.4485				0.984	0.4722				0.9548	0.4535				0.8944	0.52				0.8937
0.7232	0.3942				0.4372	0.5304				0.5124	0.4681				0.6302	0.3894	0.6302	0.3894		0.8072	0.457								0.8478	0.4601				1	0.5273				0.8014	0.5015				0.889	0.5803				0.8498
0.317	0.4269				0.414	0.4165				0.6661	0.5543				0.5206	0.4323	0.5206	0.4323		0.6842	0.4245								0.9278	0.3814				0.9238	0.5723				0.9311	0.4739				0.9617	0.5641				0.9211
0.4635	0.4632				0.3817	0.3648				0.6686	0.4013				0.5845	0.4082	0.5845	0.4082		0.769	0.4267								0.9512	0.5468				0.9796	0.5335				1	0.3699				0.8923	0.5134				0.9559
0.4459	0.4491				0.2862	0.3902				0.5029	0.1756				0.366	0.4398	0.366	0.4398		0.7679	0.4118								0.8566	0.4845				0.9254	0.5793				0.8887	0.531				0.9634	0.5054				0.9155
0.3318	0.5328				0.4584	0.4006				0.7099	0.3236				0.6709	0.4253	0.6709	0.4253		0.8216	0.4596								0.8516	0.5571				0.9273	0.6008				0.9314	0.4804				0.9751	0.4908				1
0.4555	0.3259				0.478	0.4583				0.6285	0.3906				0.5118	0.3309	0.5118	0.3309		0.8604	0.5081								0.9395	0.4753				1	0.5852				0.9108	0.5123				0.9422	0.5748				0.8774
0.4572	0.4434				0.4177	0.4159				0.6555	0.4773				0.5737	0.3345	0.5737	0.3345		0.9001	0.4834								0.8508	0.4882				1	0.5221				1	0.4954				0.9328	0.4861				0.9559
0.3455	0.3906				0.3897	0.4982				0.4469	0.4207				0.7384	0.3894	0.7384	0.3894		0.7493	0.4912								0.9013	0.4622				1	0.5254				1	0.4485				0.9661	0.4912				0.9464
0.4632	0.4248				0.3958	0.3784				0.6503	0.4441				0.5205	0.3437	0.5205	0.3437		0.8566	0.3227								0.9341	0.479				0.9738	0.4875				0.8889	0.4624				0.9564	0.1596				1
0.6422	0.4126				0.5412	0.4791				0.6715	0.4079				0.5695	0.3921	0.5695	0.3921		0.7491	0.4333								0.8785	0.4554				1	0.6128				0.8697	0.468				0.936	0.3302				0.9185
0.4062	0.3949				0.4357	0.4161				0.8633	0.407				0.601	0.4994	0.601	0.4994		0.9101	0.4141								0.9387	0.4212				0.8322	0.5775				0.87	0.5067				0.9685	0.5475				1
0.4986	0.3642				0.5924	0.427				0.6708	0.3863				0.5892	0.3242	0.5892	0.3242		0.9693	0.4601								0.9911	0.3956				1	0.6145				0.6451	0.4178				0.9135	0.557				0.9794
0.3651	0.5018				0.5836	0.4352				0.6332	0.3354				0.5591	0.4243	0.5591	0.4243		0.777	0.4621								0.8182	0.435				0.8961	0.5581				0.9442	0.5609				0.9939	0.5233				0.9999
0.5382	0.4358				0.3907	0.5002				0.9375	0.413				0.4481	0.3323	0.4481	0.3323		0.8804	0.4279								1	0.4415				0.9618	0.5612				0.9492	0.491				0.9981	0.4503				0.9393
0.5542	0.4212				0.3542	0.3691				0.6134	0.3535				0.5995	0.3753	0.5995	0.3753		0.7986	0.529								0.8837	0.418				0.8924	0.6177				0.9921	0.4616				0.9506	0.5237				0.9839
0.6679	0.4376				0.5867	0.5876				0.4777	0.412				0.5189	0.4186	0.5189	0.4186		0.7769	0.4321								0.8938	0.4391				1	0.4634				1	0.5063				0.9738	0.5151				0.9842
0.6262	0.4569				0.2932	0.4791				0.6896	0.4238				0.5749	0.4124	0.5749	0.4124		0.9313	0.5047								0.9264	0.43				0.8857	0.4796				0.885	0.4788				0.9595	0.7415				0.9219
0.5235	0.5169				0.4635	0.45				0.6169	0.4626				0.5509	0.4408	0.5509	0.4408		0.9269	0.5								0.9999	0.419				0.9081	0.5581				0.918	0.4993				0.8289	0.3779				1
0.4744	0.4394				0.4041	0.44				0.6183	0.4032				0.6544	0.3713	0.6544	0.3713		0.9801	0.4758								0.9072	0.4259				1	0.5319				0.9314	0.4861				1	0.4703				0.8854
0.4152	0.4187				0.3302	0.4841				0.496	0.4312				0.545	0.4595	0.545	0.4595		0.7519	0.4125								0.8375	0.4131				0.9353	0.5829				0.7306	0.4564				1	0.4267				0.897
0.4593	0.4082				0.2744	0.4378				0.594	0.4195				0.5721	0.4186	0.5721	0.4186		0.7874	0.426								0.8607	0.4381				0.9873	0.5601				1	0.5252				0.9772	0.4723				0.9395
0.5285	0.4975				0.4162	0.3853				0.7345	0.4113				0.5475	0.4612	0.5475	0.4612		0.9073	0.4964								0.9018	0.4191				1	0.5325				0.9673	0.4844				0.9958	0.4202				0.9918
0.6828	0.3455				0.4776	0.4902				0.8313	0.4402				0.4368	0.4457	0.4368	0.4457		0.8599	0.4975								0.9762	0.4388				0.9728	0.5937				0.9233	0.5332				0.9803	0.4934				0.9886
0.419	0.4459				0.4998	0.4652				0.8884	0.4888				0.6212	0.4226	0.6212	0.4226		0.8727	0.5888								0.9063	0.4457				0.985	0.5539				1	0.4605				0.9228	0.4763				0.7584
0.2736	0.436				0.5131	0.5289				0.667	0.494				0.547	0.4521	0.547	0.4521		0.9525	0.4207								0.89	0.5092				0.9274	0.6047				0.8701	0.4963				0.9675	0.5382				1
0.4645	0.3825				0.4306	0.4098				0.6347	0.4677				0.5255	0.4047	0.5255	0.4047		0.8695	0.4753								1	0.4151				0.9656	0.5466				0.9574	0.4559				0.9266	0.4525				0.9835
0.4138	0.4284				0.4044	0.5081				0.6111	0.4859				0.4922	0.4066	0.4922	0.4066		0.8023	0.3763								0.9872	0.5069				0.7555	1				1	0.5206				0.9319	0.8995				1
0.4045	0.3171				0.4986	0.4608				0.6682	0.4045				0.4158	0.3674	0.4158	0.3674		0.8378	0.4593								1	0.4929				-0.1673	1				0.9269	0.5753				-0.2012	1				0.7321
0.4281	0.4013				0.4389	0.5223				0.5011	0.4349				0.5888	0.4143	0.5888	0.4143		0.8469	0.5052								1	0.4778				0.9609	0.6329				0.9715	0.4313				0.1151	1				0.963
0.3151	0.4797				0.63	0.5243				0.5145	0.4407				0.517	0.4062	0.517	0.4062		0.9852	0.4549								0.9505	0.4849				0.9254	0.7799				0.863	0.5209				1	0.4531				1
0.3043	0.3734				0.7347	0.2827				0.6939	0.6008				0.7876	0.4133	0.7876	0.4133		0.8994	0.3747								0.9555	0.4915				0.9454	0.6232				1	0.5613				0.9472	0.5485				0.9183
0.2633	0.41				0.8856	0.3526				0.4283	0.4018				0.473	0.3834	0.473	0.3834		1	0.3592								0.9611	0.553				0.9591	0.6152				1	0.5344				1	0.4557				0.9351
0.4558	0.4137				0.3994	0.3746				0.7747	0.4431				0.5664	0.4209	0.5664	0.4209		0.9741	0.5345								0.9854	0.5189				0.8958	0.6193				0.9822	0.4849				1	0.5091				1
0.4019	0.4438				0.5307	0.4354				0.4891	0.4904				0.4468	0.4783	0.4468	0.4783		0.7815	0.4404								0.9672	0.4481				0.9169	0.6517				0.9603	0.4914				0.9298	0.4226				1
0.4059	0.4456				0.3352	0.3444				0.4872	0.4178				0.6525	0.5004	0.6525	0.5004		0.7703	0.4567								1	0.4545				0.9382	0.6489				0.9337	0.5137				1	0.2882				0.8507
0.4742	0.4859				0.4479	0.46				0.4648	0.4488				0.629	0.3899	0.629	0.3899		0.9764	0.4997								0.9168	0.5171				1	0.6509				0.8303	0.3732				0.9587	0.563				0.8712
0.3512	0.4928				0.4839	0.4202				0.5367	0.4207				0.5674	0.4115	0.5674	0.4115		0.868	0.5378								0.8527	0.4557				0.9949	0.6399				0.9723	0.5329				0.9263	0.4061				0.9557
0.4116	0.4457				0.3594	0.4462				0.6943	0.45				0.488	0.3656	0.488	0.3656		0.9499	0.5379								1	0.3698				1	0.5761				0.8833	0.5492				0.998	0.5446				0.9595
0.6149	0.3745				0.2827	0.3889				0.5264	0.4893				0.6244	0.3792	0.6244	0.3792		0.8862	0.4162								0.9126	0.5303				0.9248	0.6693				0.9234	0.5078				0.9588	0.3823				1
0.5307	0.5272				0.6639	0.393				0.4849	0.4594				0.7188	0.3773	0.7188	0.3773		0.8748	0.4835								0.9719	0.4105				0.997	0.596				0.0847	1				0.9686	0.4786				0.9731
0.4011	0.3977				0.4852	0.6086				0.6197	0.4919				0.502	0.4093	0.502	0.4093		0.812	0.4714								0.7854	0.2403				1	0.5789				0.7575	0.3506				1	0.5071				0.9599
0.3989	0.4833				0.3011	0.3593				0.6438	0.4976				0.6274	0.4029	0.6274	0.4029		0.9525	0.5074								0.7719	0.4185				1	0.6551				1	0.2129				1	0.5781				0.8789
0.4081	0.4584				0.6521	0.4151				0.719	0.5465				0.5115	0.3616	0.5115	0.3616		0.8555	0.4284								1	0.5886				1	0.597				0.943	0.2729				0.8762	0.4762				0.9382
0.4455	0.5079				0.4927	0.4765				0.563	0.4453				0.7274	0.3964	0.7274	0.3964		0.8755	0.4308								0.8675	0.4429				0.9687	0.6603				0.6386	0.2358				1	0.4816				0.9049
0.6061	0.495				0.5399	0.4272				0.6084	0.4468				0.5301	0.4298	0.5301	0.4298		0.8889	0.5174								1	0.5831				0.9917	0.6833				0.5086	0.2776				0.9305	0.6083				0.9581
0.56	0.5001				0.6761	0.5108				0.4025	0.4177				0.4914	0.3695	0.4914	0.3695		0.9286	0.5715								0.9906	0.5815				1	0.5108				0.747	0.2933				0.9769	0.48				1
0.2593	0.4505				0.4414	0.4612				0.4513	0.3992				0.5099	0.3983	0.5099	0.3983		0.8746	0.4815								0.8475	0.5592				1	0.6212				0.9231	0.2181				0.9899	0.4203				0.8683
0.5254	0.4221				0.5399	0.4785				0.6409	0.48				0.5558	0.4993	0.5558	0.4993		0.9205	0.45								0.8918	0.4536				0.9774	0.668				1	0.365				0.9356	0.5835				1
0.4557	0.4416				0.4848	0.5247				0.6078	0.4837				0.6412	0.474	0.6412	0.474		0.9688	0.5931								1	0.3988				1	0.6179				0.7491	0.3404				0.9665	0.3705				0.9442
0.5211	0.491				0.5542	0.4656				0.7132	0.4178				0.5148	0.4159	0.5148	0.4159		0.8529	0.4562								0.8983	0.5702				1	0.6043				0.8659	0.3512				1	0.4972				0.9926
0.4714	0.3985				0.4537	0.5247				0.6006	0.4662				0.4474	0.4357	0.4474	0.4357		1	0.5307								0.7805	0.3805				0.988	0.5938				0.7464	0.3398				1	0.4832				0.8927
0.4961	0.4662				0.5291	0.4904				0.6081	0.417				0.6214	0.4675	0.6214	0.4675		0.7973	0.5271								0.9076	0.518				0.9824	0.6316				0.5606	0.4058				1	0.5659				1
0.2871	0.512				0.4718	0.4645				0.6633	0.4867				0.8776	0.3497	0.8776	0.3497		0.9484	0.5381								0.8628	0.5491				0.9318	0.709				0.6479	0.3102				1	0.5317				0.8236
0.4748	0.4567				0.4695	0.6512				0.568	0.4923				0.5786	0.4459	0.5786	0.4459		0.8441	0.5909								0.6876	0.5862				0.9895	0.6623				0.7885	0.3466				1	0.4831				0.9927
0.409	0.5836				0.5722	0.6211				0.6195	0.4538				0.4829	0.3792	0.4829	0.3792		0.8329	0.5629								0.94	0.7194				0.945	0.6936				0.8091	0.3684				0.9892	0.5142				0.9415
0.378	0.4801				0.4685	0.4946				0.6291	0.4701				0.5531	0.3689	0.5531	0.3689		0.7632	0.5265								0.8833	0.4244				0.9875	0.6721				0.7737	0.5294				0.9784	0.4494				0.8971
0.3849	0.4952				0.4845	0.4866				0.5307	0.4612				0.5629	0.4214	0.5629	0.4214		0.84	0.5016								0.9581	0.4338				0.987	0.6827				0.8534	0.4146				0.9327	0.5522				1
0.4899	0.4223				0.5077	0.4208				0.5473	0.4619				0.5367	0.44	0.5367	0.44		0.9378	0.6								0.8351	0.5985				0.9591	0.6491				0.8608	0.3085				0.9248	0.528				0.9738
0.4593	0.5093				0.3442	0.4363				0.6245	0.5318				0.4831	0.3419	0.4831	0.3419		0.8159	0.4535								0.8728	0.695				1	0.6913				0.7523	0.4025				1	0.4398				0.8329
0.4708	0.5279				0.6357	0.5748				0.6184	0.5102				0.2706	0.347	0.2706	0.347		1	0.518								0.8157	0.5341				0.9781	0.5914				0.7386	0.415				0.8305	0.1995				0.9569
0.4632	0.4657				0.4431	0.5876				0.4375	0.5231				0.6122	0.443	0.6122	0.443		0.864	0.6137								0.8436	0.4771				1	0.659				0.8382	0.4725				0.9218	0.6				1
0.3888	0.4993				0.5808	0.4519				0.6853	0.449				0.4963	0.4401	0.4963	0.4401		0.9026	0.5935								1	0.4938				1	0.6531				1	0.3952				0.9846	0.5901				1
0.415	0.4906				0.5968	0.4938				0.615	0.508				0.7217	0.3105	0.7217	0.3105		0.8759	0.6258								0.9035	0.561				0.9862	0.6388				0.6907	0.3649				0.9686	0.4898				0.866
0.4796	0.3816				0.7403	0.4834				0.5049	0.5097				0.6037	0.4092	0.6037	0.4092		0.9882	0.3865								0.9744	0.5871				0.9872	0.7085				0.7017	0.3506				0.9801	0.5401				0.8856
0.4959	0.4798				0.5592	0.4699				0.5067	0.4577				0.6729	0.4185	0.6729	0.4185		0.8824	0.4602								0.8321	0.5274				0.9872	0.6587				0.6268	0.4046				0.9076	0.5413				0.8587
0.3589	0.5027				0.5368	0.4747				0.6726	0.5291				0.5944	0.3479	0.5944	0.3479		0.9941	0.5077								0.9319	0.4803				1	0.7145				0.6924	0.4696				0.9897	0.5636				0.7665
0.5664	0.5155				0.5004	0.5404				0.5945	0.5063				0.5839	0.4504	0.5839	0.4504		0.9221	0.7598								0.9059	0.5516				0.992	0.6662				0.8369	0.4337				0.9491	0.5109				0.8699
0.5072	0.4979				0.533	0.5042				0.5924	0.5309				0.6058	0.3818	0.6058	0.3818		0.7306	0.4028								0.8511	0.6229				0.9962	0.5952				0.4157	0.371				0.9959	0.4889				0.9456
0.508	0.3819				0.7273	0.4861				0.7016	0.5152				0.8658	0.3589	0.8658	0.3589		0.9821	0.2858								1	0.6073				0.9733	0.6844				0.6766	0.3639				0.9475	0.4624				0.8362
0.6977	0.0977				0.5762	0.4139				0.6229	0.5323				0.6042	0.4199	0.6042	0.4199		1	0.5608								0.995	0.4987				0.9844	0.6385				0.612	0.4561				0.9694	0.512				0.7094
0.6899	0.4715				0.5377	0.5372				0.5391	0.4482				0.4246	0.4644	0.4246	0.4644		1	0.6082								0.9398	0.6883				0.9539	0.5891				0.7641	0.4				0.9572	0.4701				0.6997
0.5719	0.3603				0.7285	0.5526				0.6552	0.5601				0.6636	0.4048	0.6636	0.4048		0.9538	0.5837								0.7948	0.4968				0.9588	0.6655				0.9191	0.3743				0.9984	0.5112				0.7038
0.7134	0.3392				0.6007	0.5634				0.638	0.4978				0.5561	0.5389	0.5561	0.5389		0.9749	0.6279								0.9577	0.5856				0.9384	0.6995				0.6115	0.4001				1	0.5408				0.7257
0.5551	0.3688				0.5417	0.4412				0.6243	0.504				0.7261	0.4853	0.7261	0.4853		1	0.506								0.8912	0.427				0.9453	0.6957				0.6253	0.4416				1	0.4299				0.6185
0.4671	0.2191				0.7241	0.4323				0.6247	0.5607				0.5926	0.3853	0.5926	0.3853		0.9134	0.5184								0.7963	0.5108				0.9764	0.696				0.8214	0.4434				1	0.4612				0.703
0.7687	0.4446				0.5457	0.5097				0.7521	0.4058				0.6093	0.5709	0.6093	0.5709		0.8969	0.4829								0.9004	0.5593				1	0.6944				0.7384	0.5421				0.998	0.5487				0.8878
0.6822	0.3011				0.4387	0.5564				0.627	0.4991				0.7641	0.4836	0.7641	0.4836		0.868	0.4869								0.8997	0.4942				0.966	0.6523				0.521	0.3396				1	0.5036				0.9086
0.4769	0.2459				0.5047	0.516				0.6267	0.5014				0.6446	0.4148	0.6446	0.4148		0.6909	0.3633								0.8148	0.5341				0.8453	1				0.7484	0.351				1	0.5267				0.8372
0.6444	0.3582				0.6975	0.4523				0.6167	0.5298				0.6341	0.5143	0.6341	0.5143		0.8826	0.642								0.9924	0.4009				-0.0383	1				0.678	0.3332				1	0.4385				0.7742
0.3572	0.3244				0.587	0.5264				0.6356	0.4541				0.6651	0.4636	0.6651	0.4636		0.8836	0.6246								0.8683	0.5301				0.7305	0.1504				0.8445	0.3877				0.9559	0.4926				0.7849
0.4864	0.2698				0.558	0.4964				0.618	0.4744				0.6359	0.5831	0.6359	0.5831		1	0.6401								0.9292	0.4286				0.6563	0.3774				0.6941	0.3703				-0.1471	0.8189				0.501
0.6931	0.3602				0.5305	0.552				0.6184	0.5266				0.7082	0.4839	0.7082	0.4839		1	0.6004								1	0.4722				0.8603	0.3244				0.6454	0.3614				0.686	0.5796				0.681
0.5056	0.4216				0.4193	0.4296				0.7721	0.5067				0.628	0.474	0.628	0.474		0.8644	0.5626								0.816	0.4242				0.7845	0.3269				0.7874	0.4563				0.4456	0.5881				0.868
0.4898	0.3643				0.3757	0.5086				0.5163	0.4495				0.6342	0.5065	0.6342	0.5065		0.8505	0.5563								1	0.5139				0.6902	0.1966				0.837	0.378				0.6283	0.6305				0.7602
0.2659	0.4333				0.6574	0.4097				0.5795	0.4213				0.5448	0.4828	0.5448	0.4828		0.9096	0.5848								0.9609	0.4689				0.8364	0.3447				0.8391	0.2455				0.814	0.5457				0.6678
0.5491	0.4344				0.3164	0.4475				0.5606	0.4678				0.6266	0.455	0.6266	0.455		0.8225	0.5086								0.8507	0.5227				0.7848	0.3127				0.8731	0.4276				0.6572	0.6224				0.4838
0.5202	0.5023				0.3331	0.4566				0.7006	0.4995				0.7025	0.4963	0.7025	0.4963		0.7595	0.5341								0.7648	0.4322				0.7616	0.4466				0.9197	0.4651				0.7816	0.5482				0.8575
0.6505	0.3271				0.546	0.4982				0.4463	0.3699				0.5688	0.4724	0.5688	0.4724		0.8706	0.6003								0.8281	0.5193				0.7137	0.3013				0.6922	0.4148				0.6752	0.4841				0.7997
0.5528	0.2156				0.5917	0.5345				0.9155	0.3254				0.5914	0.5015	0.5914	0.5015		0.9722	0.5994								0.7625	0.4616				0.8207	0.2808				0.6561	0.4207				0.6498	0.5771				0.7667
0.6325	0.4645				0.6022	0.4458				0.699	0.4717				0.7384	0.5013	0.7384	0.5013		0.9394	0.5855								0.5807	0.444				0.7043	0.383				0.9766	0.44				0.6484	0.5944				0.7883
0.5294	0.3003				0.7661	0.5427				0.9703	0.4277				0.6055	0.5644	0.6055	0.5644		1	0.5849								0.7027	0.4387				0.7724	0.4255				1	0.3641				0.701	0.5526				0.9454
0.6231	0.3869				0.6075	0.4958				1	0.461				0.6642	0.4847	0.6642	0.4847		0.8151	0.5028								0.8209	0.4559				0.8095	0.3405				0.7403	0.3891				0.7451	0.5346				1
0.601	0.4821				0.5991	0.5188				0.6438	0.5754				0.6127	0.5045	0.6127	0.5045		1	0.5341								0.848	0.5632				0.7607	0.2599				1	0.2713				0.7284	0.6924				1
0.5213	0.3173				0.6906	0.5455				0.5298	0.3464				0.6982	0.5722	0.6982	0.5722		0.8839	0.6399								0.8243	0.5033				0.7818	0.3251				0.9501	0.3301				0.6364	0.549				0.5418
0.5684	0.5195				0.6325	0.3932				0.6116	0.4003				0.7129	0.5188	0.7129	0.5188		0.9549	0.526								0.8102	0.3827				0.757	0.3574				0.8762	0.3388				0.8048	0.5514				0.7827
0.5557	0.3208				0.5541	0.381				1	0.3378				0.7139	0.5389	0.7139	0.5389		1	0.5613								0.8154	0.5286				0.7532	0.3281				1	0.3964				0.6735	0.5322				0.7706
0.8399	0.383				0.4798	0.5324				0.8445	0.4715				0.652	0.4139	0.652	0.4139		0.8481	0.566								0.8143	0.3887				0.7775	0.2981				0.886	0.3492				0.717	0.6135				0.6759
0.4884	0.4473				0.6701	0.5023				0.546	0.3454				0.5689	0.5335	0.5689	0.5335		0.9353	0.4989								0.7438	0.4079				0.7819	0.3208				0.9155	0.3321				0.7164	0.6057				0.843
0.6357	0.4117				0.6387	0.4644				0.8338	0.442				0.7103	0.5511	0.7103	0.5511		0.9404	0.5481								0.7999	0.4552				0.759	0.2852				0.907	0.376				0.8477	0.5053				0.8314
0.4077	0.4318				0.6537	0.4603				0.7111	0.2761				0.6114	0.4795	0.6114	0.4795		1	0.5257								0.8053	0.4591				0.8429	0.3231				0.8855	0.4324				0.7714	0.5251				0.7636
0.6745	0.3795				0.6091	0.5328				0.8576	0.4512				0.6047	0.5246	0.6047	0.5246		1	0.584								0.8916	0.393				0.8266	0.3538				1	0.3684				0.6906	0.5955				0.6789
0.5561	0.4644				0.3689	0.464				0.9057	0.4093				0.8042	0.4927	0.8042	0.4927		0.8148	0.5549								0.6672	0.3563				0.7105	0.3306				0.6944	0.2523				0.6974	0.5813				0.8502
0.5316	0.4845				0.5046	0.5354				0.7913	0.475				0.6413	0.5965	0.6413	0.5965		0.9303	0.6262								0.7847	0.4861				0.8004	0.348				0.9518	0.3393				0.7131	0.579				0.8196
0.6438	0.4851				0.6156	0.5458				0.8001	0.4733				0.973	0.3797	0.973	0.3797		1	0.47								0.8616	0.3767				0.9411	0.2884				1	0.3488				0.66	0.495				0.8268
0.5166	0.4222				0.5989	0.4837				0.8399	0.5419				0.7454	0.4995	0.7454	0.4995		0.8317	0.5438								0.8413	0.4714				0.8511	0.3317				1	0.3903				0.6187	0.568				0.7161
0.5806	0.4183				0.5725	0.5561				0.6855	0.5485				0.6968	0.4658	0.6968	0.4658		0.9298	0.6467								0.9019	0.3815				0.8231	0.3433				1	0.42				0.6341	0.5564				0.6749
0.6093	0.4246				0.7167	0.5366				0.6885	0.4537				0.6804	0.5412	0.6804	0.5412		0.879	0.5683								0.7463	0.5779				0.7581	0.4079				0.865	0.3485				0.7097	0.6042				0.8055
0.7637	0.4116				0.7245	0.4994				0.9005	0.3267				0.734	0.5	0.734	0.5		0.8181	0.5878								0.1394	1				0.8541	0.3525				0.9187	0.3202				0.7974	0.4				0.6884
0.5019	0.4822				0.4842	0.5893				0.727	0.4157				0.7665	0.5755	0.7665	0.5755		0.9431	0.5628								-0.129	1				0.8845	0.3607				0.881	0.4508				0.8278	0.6618				0.7297
0.6155	0.5308				0.5839	0.5921				0.8501	0.4329				0.6134	0.5064	0.6134	0.5064		0.9383	0.5661								0.8261	0.3811				0.954	0.2788				0.8531	0.4048				0.6934	0.6014				0.7933
0.6648	0.5435				0.6893	0.5592				0.9919	0.4319				0.6782	0.4335	0.6782	0.4335		0.9394	0.5599								0.895	0.3287				0.8334	0.2887				0.8593	0.3478				0.6003	0.722				0.6239
0.4833	0.4026				0.6752	0.5539				1	0.5663				0.7373	0.5434	0.7373	0.5434		0.8611	0.5314								0.9637	0.3168				0.7722	0.3146				0.9486	0.4359				0.5271	0.54				0.7018
0.3794	0.433				0.6596	0.5761				0.946	0.45				0.69	0.4957	0.69	0.4957		0.9051	0.5449								0.8162	0.3208				0.8719	0.2968				0.8959	0.4039				0.6736	0.5503				0.8142
0.6569	0.4336				0.45	0.5002				0.7408	0.4996				0.6903	0.4924	0.6903	0.4924		1	0.623								0.884	0.2464				0.8169	0.3901				0.9038	0.3378				0.8305	0.3903				0.7469
0.573	0.4311				0.6174	0.5083				0.7731	0.5055				0.6808	0.5771	0.6808	0.5771		0.9477	0.3529								0.538	0.3164				0.7997	0.3444				0.7775	0.4135				0.7271	0.5526				0.7444
0.6025	0.5102				0.6554	0.555				0.8455	0.4635				0.5797	0.535	0.5797	0.535		0.8498	0.477								0.7822	0.3621				0.8811	0.3288				0.8576	0.4379				0.8332	0.6189				0.8601
0.4872	0.4442				0.5887	0.5946				0.7215	0.3398				0.6331	0.5102	0.6331	0.5102		1	0.5116								0.751	0.4094				0.7632	0.3658				0.9801	0.4531				0.7349	0.7129				0.6788
0.5859	0.4597				0.5984	0.5038				0.6274	0.4107				0.6093	0.492	0.6093	0.492		0.8229	0.5594								0.7189	0.3591				0.725	0.395				0.8974	0.3949				0.5155	0.5267				0.8342
0.4448	0.3555				0.6386	0.49				0.8368	0.4331				0.8224	0.4482	0.8224	0.4482		0.886	0.3688								0.6053	0.4176				0.7303	0.3722				0.8024	0.387				0.8202	0.6715				0.7526
0.4927	0.4902				0.4999	0.5039				0.6889	0.5258				0.7598	0.5325	0.7598	0.5325		0.8706	0.6163								0.7012	0.4522				0.798	0.3941				0.874	0.3946				0.623	0.5857				0.8324
0.6884	0.461				0.7946	0.531				0.7617	0.3719				0.7123	0.4711	0.7123	0.4711		1	0.5174								0.7722	0.4337				0.9275	0.3218				0.8304	0.4211				0.6265	0.6547				0.7595
0.8142	0.3632				-0.0128	0.3214				0.6639	0.4295				0.6086	0.4555	0.6086	0.4555		0.8499	0.4977								0.6385	0.45				0.8381	0.3935				0.912	0.3988				0.7038	0.5275				0.6671
0.6527	0.4143				0.5924	0.581				0.7791	0.4566				0.7398	0.5482	0.7398	0.5482		0.9149	0.4252								0.7151	0.4015				0.8682	0.3603				0.9127	0.3894				0.6741	0.4755				0.7775
0.641	0.4097				0.455	0.4167				0.5732	0.4968				0.7041	0.5906	0.7041	0.5906		0.9049	0.5431								0.6384	0.2637				0.89	0.3016				0.9367	0.4178				0.49	0.5496				0.7396
0.5251	0.4439				0.66	0.4949				0.7353	0.4922				0.6254	0.4522	0.6254	0.4522		0.8839	0.5034								0.7793	0.4101				0.698	0.3463				0.8991	0.3955				0.6485	0.63				0.7761
0.6925	0.4607				0.6262	0.5822				0.8175	0.4164				0.6076	0.5911	0.6076	0.5911		0.847	0.5231								1	0.2827				0.8528	0.3932				0.9662	0.3467				0.4957	0.5276				0.7265
0.5475	0.4925				0.4904	0.5204				0.8309	0.6287				0.6577	0.475	0.6577	0.475		0.9182	0.4959								1	0.3728				0.8045	0.3111				0.9621	0.3595				0.6761	0.4521				0.6957
0.6323	0.4055				0.5189	0.5978				0.8165	0.5215				0.6555	0.5266	0.6555	0.5266		0.8728	0.634								0.5353	0.4345				0.8143	0.3468				1	0.4151				0.7673	0.5633				0.8507
0.5332	0.5134				0.3905	0.5264				0.7813	0.4259				0.8774	0.4892	0.8774	0.4892		1	0.5293								0.6656	0.2911				0.8853	0.3142				0.887	0.4323				0.6571	0.5286				0.7654
0.5323	0.4674				0.5092	0.5744				0.7273	0.5195				0.7604	0.4693	0.7604	0.4693		0.8175	0.4734								0.6004	0.5042				0.7809	0.3845				0.8744	0.4189				0.7645	0.4735				0.787
0.5455	0.4613				-0.1192	0.2629				0.7258	0.3501				0.7457	0.5671	0.7457	0.5671		0.9757	0.3083								0.805	0.3438				0.8216	0.3944				0.9102	0.4259				0.8563	0.4815				0.906
0.5156	0.5199				0.3238	0.4799				0.7194	0.3778				0.5141	0.5699	0.5141	0.5699		0.9992	0.3708								0.6455	0.5079				0.9006	0.4083				0.8797	0.4609				0.6989	0.5439				0.7666
0.3815	0.465				0.4341	0.4098				0.7969	0.3926				0.6159	0.5679	0.6159	0.5679		0.9957	0.3897								0.5604	0.3866				1	0.1682				0.7686	0.4925				0.7288	0.5938				0.853
0.7249	0.3396				0.3645	0.4329				1	0.5131				0.7101	0.4929	0.7101	0.4929		1	0.3783								0.8256	0.3888				0.9698	0.3695				0.9723	0.3663				0.6597	0.555				0.7417
0.4593	0.4545				0.2026	0.4801				0.6319	0.4201				0.5589	0.5394	0.5589	0.5394		1	0.3632								0.7821	0.447				0.8079	0.1756				0.9637	0.4128				0.7757	0.5459				0.7142
0.4947	0.398				0.3818	0.4277				0.8254	0.5368				0.7681	0.4602	0.7681	0.4602		0.9899	0.4447								0.3649	0.2615				0.7841	0.1675				0.9538	0.3989				0.707	0.5883				0.7624
0.5859	0.4094				0.2088	0.4167				0.8145	0.5682				0.5809	0.4176	0.5809	0.4176		0.8994	0.5514								0.824	0.3505				0.8384	0.2278				0.8831	0.4271				0.7544	0.5911				0.7821
0.557	0.4955				0.2229	0.2789				0.873	0.5176				0.6462	0.5996	0.6462	0.5996		0.7803	0.5213								0.8675	0.4158				0.984	0.2833				1	0.3511				0.8132	0.5984				0.6855
0.4319	0.4285				0.4043	0.3383				0.7644	0.4926				0.5905	0.6369	0.5905	0.6369		0.8881	0.6321								0.5741	0.4066				0.8579	0.2556				1	0.4076				0.744	0.6328				0.7166
0.4917	0.4513				0.3909	0.3644				0.973	0.4713				0.7355	0.5667	0.7355	0.5667		0.9971	0.4689								0.384	0.3594				0.9737	0.3365				0.9236	0.4191				0.9975	0.2567				1
0.5071	0.4327				0.3071	0.3891				0.7845	0.3086				0.709	0.6111	0.709	0.6111		0.9028	0.5396								0.741	0.4314				1	0.2707				1	0.3966				0.9714	0.2892				1
0.6286	0.4191				0.4528	0.298				0.7829	0.4397				0.7699	0.6388	0.7699	0.6388		1	0.4229								0.7485	0.4191				0.9694	0.2753				0.8321	0.3885				0.9592	0.3376				0.7799
0.5241	0.4933				0.3437	0.378				1	0.4055				0.5382	0.5399	0.5382	0.5399		0.997	0.5724								0.7082	0.3143				0.8601	0.3372				0.9754	0.4156				0.9455	0.4074				0.9144
0.7535	0.4153				0.4048	0.4591				1	0.4152				0.5518	0.5339	0.5518	0.5339		0.9188	0.5388								0.6137	0.4972				0.9024	0.2862				0.8955	0.3968				0.8664	0.3435				0.6258
0.4965	0.519				0.4826	0.4011				0.9389	0.4279				0.6477	0.4618	0.6477	0.4618		0.9068	0.55								0.6757	0.4584				1	0.433				0.8571	0.4016				0.9962	0.3403				0.7887
0.7226	0.3537				0.698	0.3675				1	0.4623				0.7949	0.5419	0.7949	0.5419		1	0.4717								0.5642	0.5076				0.9863	0.3063				0.9087	0.4198				1	0.3824				0.6685
0.336	0.3616				0.5567	0.4519				0.9987	0.3916				0.7266	0.5213	0.7266	0.5213		0.8846	0.5031								0.8326	0.334				0.8615	0.2368				1	0.6181				0.9626	0.3802				0.6503
0.6733	0.4372				0.547	0.4218				0.6825	0.4414				0.6569	0.5073	0.6569	0.5073		0.748	0.5066								0.7553	0.4649				0.928	0.3248				0.8754	0.5003				0.9709	0.4589				0.7925
0.2998	0.4715				0.5151	0.476				0.796	0.5873				0.8094	0.5714	0.8094	0.5714		0.8925	0.5314								0.6842	0.441				0.8833	0.167				0.9764	0.5736				0.9944	0.4779				0.6463
0.5105	0.4653				0.4221	0.2625				0.8584	0.4288				0.6643	0.5961	0.6643	0.5961		1	0.4677								0.8079	0.4037				0.8658	0.3311				1	0.4114				0.9701	0.4834				0.8563
0.5787	0.5456				0.6287	0.3024				0.5701	0.4433				0.6664	0.4622	0.6664	0.4622		0.8935	0.622								0.6603	0.4006				0.8722	0.3065				0.9006	0.8109				1	0.4394				0.7647
0.5419	0.4799				0.5053	0.471				0.907	0.5022				0.5227	0.5356	0.5227	0.5356		0.9684	0.4378								0.7537	0.4168				0.9931	0.3053				0.9671	0.5893				0.9206	0.4323				0.8534
0.6379	0.4911				0.7004	0.402				0.8557	0.5769				0.6741	0.504	0.6741	0.504		0.941	0.4787								0.6955	0.4482				0.9124	0.3584				0.9305	0.5218				0.9705	0.4065				0.9448
0.5931	0.4861				0.1318	0.2072				0.8021	0.5148				0.7809	0.4403	0.7809	0.4403		0.8763	0.5843								1	0.4176				0.8458	0.2698				0.9019	0.4782				0.9281	0.4397				0.7272
0.8119	0.4023				0.477	0.4539				0.8822	0.6165				0.548	0.5622	0.548	0.5622		1	0.4792								0.6288	0.3767				1	0.3613				0.8741	0.603				0.9677	0.4642				0.7562
0.3793	0.4032				0.3147	0.3552				0.8628	0.4227				0.7206	0.5527	0.7206	0.5527		0.869	0.5037								0.6774	0.4796				0.9934	0.3745				1	0.5543				0.9433	0.4425				0.7036
0.4897	0.4151				0.5338	0.3845				0.9545	0.495				0.7311	0.4264	0.7311	0.4264		1	0.5324								0.7028	0.4739				0.9118	0.3114				0.9047	0.3809				1	0.5467				0.7444
0.5587	0.4655				0.3589	0.4519				0.9696	0.5459				0.6732	0.5078	0.6732	0.5078		0.8805	0.5633								0.5809	0.3709				0.7817	0.4044				0.9757	0.3621				0.9942	0.5607				0.8836
0.5314	0.4499				0.7039	0.3165				0.7731	0.5993				0.7943	0.4505	0.7943	0.4505		1	0.4959								0.7581	0.3843				0.8698	0.4106				1	0.4561				0.9958	0.3588				0.8565
0.6137	0.5185				0.3978	0.331				0.5499	0.3823				0.6325	0.5398	0.6325	0.5398		0.7905	0.5473								0.6559	0.2771				0.8897	0.3909				0.9829	0.4304				0.9345	0.5409				0.8313
0.389	0.4929				0.3267	0.3805				0.818	0.4404				0.5914	0.5507	0.5914	0.5507		1	0.5127								0.9016	0.3588				0.9936	0.4012				0.9182	0.5358				0.9789	0.4605				0.9111
0.5537	0.4812				0.652	0.3956				0.915	0.3524				0.8046	0.5085	0.8046	0.5085		0.924	0.5643								0.8247	0.483				1	0.319				0.8837	0.4514				1	0.5014				0.8519
0.4798	0.4078				0.3242	0.3164				0.7345	0.5443				0.5439	0.4886	0.5439	0.4886		0.9423	0.4982								0.694	0.4286				1	0.2882				0.9126	0.424				0.964	0.5108				0.9089
0.5427	0.424				0.5698	0.4532				0.8348	0.5574				0.5574	0.4477	0.5574	0.4477		0.84	0.4682								0.7132	0.4134				0.875	0.3393				0.9068	0.5453				0.9956	0.4602				0.92
0.5359	0.4795				0.5365	0.3795				1	0.5123				0.7129	0.5054	0.7129	0.5054		0.8094	0.4651								0.7057	0.3854				0.8402	0.4129				0.9649	0.4024				1	0.5404				0.9825
0.5385	0.5069				0.6706	0.3993				0.9629	0.4428				0.6693	0.6024	0.6693	0.6024		1	0.5936								0.5786	0.3796				1	0.3682				1	0.43				0.957	0.4912				0.8816
0.5333	0.4923				0.4958	0.3816				0.9622	0.4953				0.6999	0.5886	0.6999	0.5886		0.9415	0.47								0.8707	0.475				0.9574	0.4154				0.9218	0.4274				0.9726	0.5412				0.8418
0.5155	0.4518				0.6326	0.4015				1	0.5595				0.5978	0.6125	0.5978	0.6125		1	0.5745								0.6461	0.5222				0.983	0.3798				0.8914	0.4194				0.8976	0.4614				0.7863
0.6413	0.403				0.4608	0.4209				1	0.3321				0.1671	0.1228	0.1671	0.1228		0.9133	0.4852								0.6306	0.5369				0.8926	0.3458				0.9797	0.3572				0.9766	0.4658				0.8783
0.23	0.1224				0.3456	0.3889				0.7358	0.5052				0.9393	0.2782	0.9393	0.2782		0.949	0.5256								0.615	0.456				1	0.4009				1	0.373				0.9413	0.4693				0.874
0.5361	0.2961				0.4714	0.4828				0.7788	0.5573				0.7293	0.3434	0.7293	0.3434		0.8375	0.5377								0.6451	0.4568				0.9212	0.366				1	0.3368				0.9935	0.4668				0.8394
0.4124	0.3784				0.6127	0.4719				0.9759	0.5153				0.8178	0.2923	0.8178	0.2923		0.8362	0.5166								0.813	0.3844				0.9021	0.3809				0.9712	0.3595				0.9574	0.4922				0.8708
0.4507	0.2236				0.5797	0.5097				0.7488	0.5278				0.8697	0.3734	0.8697	0.3734		0.9121	0.4723								0.7698	0.446				1	0.4202				0.895	0.3239				1	0.4054				0.9228
0.2637	0.3005				0.3622	0.5016				0.8981	0.5043				1	0.3262	1	0.3262		0.8819	0.4739								0.6424	0.5634				0.9989	0.3998				0.9627	0.415				0.9414	0.5419				0.7924
0.4939	0.3773				0.7945	0.2316				0.795	0.6177				1	0.3312	1	0.3312		1	0.4379								1	0.2397				1	0.4525				0.8084	0.382				0.8841	0.4677				0.8216
0.9246	0.2356				0.9492	0.4047				0.8182	0.5291				0.8484	0.2376	0.8484	0.2376		0.7709	0.5505								1	0.374				1	0.3737				0.9179	0.3835				0.9527	0.4515				0.8747
0.7365	0.3581				0.4182	0.3438				0.9535	0.567				0.9735	0.4234	0.9735	0.4234		0.7193	0.5113								1	0.3297				1	0.4023				0.7527	0.4281				0.9469	0.4666				0.7999
0.5814	0.3036				0.5672	0.5322				0.8955	0.5135				0.8929	0.3765	0.8929	0.3765		0.8982	0.5022								0.8612	0.4592				0.849	0.3692				0.9563	0.4713				1	0.3966				0.8989
0.4958	0.2785				0.6676	0.443				0.8343	0.5449				0.7524	0.3913	0.7524	0.3913		0.9901	0.527								1	0.3768				0.8934	0.4014				1	0.4154				1	0.5026				0.8598
0.3733	0.2764				0.37	0.3307				0.7634	0.6666				0.7039	0.2254	0.7039	0.2254		0.955	0.5904								1	0.3434				1	0.3647				0.8956	0.402				0.9465	0.5308				0.8397
0.5334	0.3745				0.4439	0.4204				0.7946	0.5791				0.8208	0.516	0.8208	0.516		0.8451	0.5067								0.9867	0.404				0.974	0.3687				0.9474	0.4039				0.9096	0.5271				0.8148
0.8209	0.3446				0.5743	0.504				0.6992	0.5217				0.7667	0.4116	0.7667	0.4116		0.8714	0.4979								1	0.4018				0.9921	0.3451				0.9749	0.451				0.9356	0.4965				0.8124
0.9411	0.139				0.7456	0.4249				1	0.5754				0.8043	0.3542	0.8043	0.3542		0.9519	0.4758								0.9713	0.3938				0.8335	0.4101				0.9998	0.419				1	0.5037				0.8579
0.5013	0.3336				0.5686	0.403				0.8885	0.6091				0.7645	0.3877	0.7645	0.3877		0.8619	0.5956								1	0.3208				0.9452	0.3938				0.8751	0.3436				1	0.5141				0.8832
0.8427	0.394				0.6446	0.4149				0.7935	0.5493				0.904	0.4206	0.904	0.4206		1	0.5282								0.9209	0.4366				1	0.3913				1	0.4244				1	0.4423				0.9355
0.5591	0.426				0.5481	0.4732				0.7738	0.4962				0.7771	0.2938	0.7771	0.2938		0.8258	0.5648								0.9427	0.4292				1	0.3427				0.9393	0.3531				0.9157	0.5671				0.8336
0.6117	0.3506				0.7021	0.426				0.7019	0.5403				0.967	0.3633	0.967	0.3633		0.9283	0.5203								0.9007	0.3241				0.9697	0.5072				0.8574	0.465				0.9476	0.4538				0.9624
0.7144	0.3776				0.6311	0.437				0.9464	0.6238				0.8896	0.3381	0.8896	0.3381		0.7199	0.5888								0.9796	0.4353				1	0.3439				0.9199	0.4389				0.9862	0.4086				0.8482
0.6208	0.4265				0.9145	0.399				0.7968	0.6032				1	0.3591	1	0.3591		0.9598	0.5328								1	0.4256				0.9208	0.3988				0.876	0.4429				0.9551	0.561				0.8547
0.7446	0.4697				0.6546	0.4381				0.9662	0.5555				0.9248	0.4164	0.9248	0.4164		0.876	0.5841								0.9412	0.4084				0.9451	0.3205				0.9821	0.4941				1	0.3692				0.8728
0.8391	0.3593				0.6014	0.4739				0.7986	0.6129				0.7069	0.3772	0.7069	0.3772		0.9257	0.4976								1	0.3682				0.8065	0.4237				0.9227	0.4148				1	0.3374				0.7974
0.761	0.4153				0.4679	0.4457				0.7262	0.5032				0.9135	0.3118	0.9135	0.3118		1	0.4635								0.9836	0.4291				1	0.3223				0.8676	0.4761				0.8674	0.5468				0.9345
0.7441	0.3923				0.595	0.5042				0.725	0.6048				0.8746	0.3896	0.8746	0.3896		0.9061	0.5712								1	0.3895				0.9564	0.3849				1	0.4431				0.8448	0.5769				0.8665
0.7758	0.4639				0.5657	0.502				0.9943	0.387				0.9109	0.4056	0.9109	0.4056		0.849	0.5795								0.9931	0.4351				0.9551	0.3824				0.9248	0.4715				0.8831	0.5601				0.8546
0.7328	0.4106				0.4044	0.412				0.8587	0.6367				0.8619	0.5211	0.8619	0.5211		0.9169	0.5603								1	0.462				0.7548	0.2877				1	0.5422				0.7406	0.4964				0.8402
0.844	0.3953				0.468	0.4511				0.8161	0.6033				0.6821	0.4197	0.6821	0.4197		0.952	0.597								0.9696	0.5341				0.9079	0.2778				0.9375	0.4895				0.7813	0.694				0.8848
0.7085	0.4961				0.3844	0.4251				0.8591	0.6242				0.7056	0.3602	0.7056	0.3602		1	0.5461								0.9784	0.5395				1	0.3379				0.9289	0.4619				0.7981	0.6452				0.817
0.8618	0.342				0.771	0.4189				1	0.4787				0.664	0.4618	0.664	0.4618		1	0.4648								0.9969	0.4325				1	0.2771				0.8251	0.4573				0.7903	0.573				0.8005
0.8385	0.3275				0.3759	0.3809				1	0.5556				1	0.4676	1	0.4676		0.8562	0.4979								0.9148	0.434				0.8146	0.4221				1	0.4933				0.7384	0.5503				0.9314
0.6488	0.5072				0.5492	0.3891				1	0.6327				0.954	0.4372	0.954	0.4372		0.9273	0.4728								1	0.4924				1	0.3628				0.9393	0.4256				0.822	0.5803				0.845
0.6244	0.297				0.5825	0.4366				0.9954	0.5301				0.9577	0.369	0.9577	0.369		0.8155	0.4524								0.9951	0.4275				0.7446	0.291				0.859	0.446				0.7156	0.5631				0.8225
0.8404	0.3187				0.4978	0.3231				0.8406	0.7205				0.7192	0.3884	0.7192	0.3884		0.9653	0.492								1	0.4696				0.8761	0.3875				0.8293	0.4861				0.7953	0.6879				0.8964
0.8685	0.4431				0.4788	0.466				0.7411	0.6176				0.7449	0.4694	0.7449	0.4694		1	0.5425								1	0.4051				0.9585	0.5009				0.9201	0.4428				0.8306	0.5117				0.7434
0.6215	0.4122				1	0.326				0.7481	0.4854				0.8268	0.3578	0.8268	0.3578		0.921	0.5743								1	0.4039				0.8884	0.5432				0.9741	0.5253				0.7744	0.5627				0.8575
0.7536	0.3996				0.6606	0.3351				0.7387	0.3766				0.8059	0.3503	0.8059	0.3503		1	0.4817								0.9509	0.4182				0.9338	0.4857				0.9436	0.4346				0.7827	0.6905				0.8365
0.5239	0.4317				1	0.3402				0.9795	0.5299				0.9553	0.3308	0.9553	0.3308		0.9419	0.4325								0.842	0.43				1	0.6447				0.8948	0.5092				0.81	0.6345				0.9683
0.4655	0.3987				0.5871	0.4738				0.7675	0.4713				1	0.4045	1	0.4045		0.9349	0.5019								1	0.4105				1	0.3936				0.9318	0.5383				0.7602	0.5504				0.1838
0.5942	0.3703				0.9751	0.4071				0.8021	0.4455				0.8423	0.3554	0.8423	0.3554		0.8843	0.4716								0.9523	0.4772				1	0.353				0.9554	0.4934				0.733	0.6718				-0.1256
0.614	0.3946				0.4602	0.3596				0.8326	0.4713				0.7003	0.339	0.7003	0.339		0.8649	0.4948								1	0.4928				0.9789	0.5586				0.8946	0.5225				0.8726	0.5398				1
0.734	0.3728				0.4693	0.4614				0.8172	0.5126				0.9613	0.2592	0.9613	0.2592		0.9058	0.4485								1	0.4419				0.9636	0.49				0.9852	0.5747				0.8108	0.4376				0.983
0.6563	0.3637				0.5059	0.5284				0.9262	0.4056				0.7471	0.4004	0.7471	0.4004		0.9265	0.5049								1	0.3692				0.9948	0.3831				0.9403	0.5188				0.8368	0.5598				0.8468
0.6835	0.3214				0.7464	0.3449				0.5001	0.5207				0.9736	0.4801	0.9736	0.4801		0.8348	0.5428								1	0.4378				0.9998	0.4196				0.8412	0.4074				0.8437	0.5441				0.8397
0.3215	0.4069				0.5305	0.4567				0.6336	0.4731				0.8956	0.3437	0.8956	0.3437		0.9625	0.5019								0.9905	0.3949				0.9899	0.4239				0.9483	0.5067				0.8303	0.4258				0.9616
0.8259	0.2922				1	0.3758				0.9771	0.4481				1	0.3154	1	0.3154		0.963	0.5219								0.9904	0.3709				0.9199	0.4242				0.9703	0.4904				0.8268	0.4693				0.8894
0.5637	0.4325				0.6016	0.5194				1	0.4463				0.9661	0.5535	0.9661	0.5535		0.8438	0.5639								1	0.2869				0.8972	0.3944				0.9295	0.5173				0.805	0.5403				0.8959
0.8908	0.3251				0.6682	0.4643				0.3923	0.4179				0.7929	0.5172	0.7929	0.5172		0.8933	0.4585								0.9569	0.3429				0.9797	0.3726				1	0.5295				0.8255	0.4795				0.8511
0.6374	0.4674				0.9445	0.3144				0.7814	0.5078				1	0.3329	1	0.3329		0.876	0.5515								0.9457	0.5097				1	0.4838				0.8991	0.5457				0.7597	0.4168				0.9182
0.6021	0.3437				0.4731	0.3975				0.6562	0.4922				0.9368	0.496	0.9368	0.496		0.9149	0.5498								0.9679	0.4621				0.9853	0.3648				0.9632	0.4966				0.7484	0.4177				0.9015
0.6229	0.3622				0.4877	0.3641				1	0.3881				0.9033	0.3891	0.9033	0.3891		0.9829	0.4492								1	0.4762				0.9233	0.4396				0.8443	0.5126				0.8539	0.5348				0.7851
0.6446	0.5248				0.5499	0.4411				0.8428	0.5038				0.7259	0.4903	0.7259	0.4903		0.8932	0.4703								1	0.5415				0.9896	0.3642				1	0.3746				0.7114	0.5617				0.8712
0.6883	0.3557				0.7858	0.3514				0.8295	0.4832				0.9257	0.3707	0.9257	0.3707		0.9921	0.518								0.9256	0.5041				1	0.3735				0.8386	0.5064				0.7722	0.4763				0.9816
0.6186	0.4829				0.5309	0.5749				0.788	0.4556				0.763	0.4437	0.763	0.4437		0.952	0.4678								1	0.4545				0.9461	0.3696				0.74	0.3581				0.741	0.3116				0.9429
0.7876	0.5279				0.6045	0.4974				0.5104	0.4783				1	0.4254	1	0.4254		1	0.457								0.9878	0.4627				0.9492	0.4192				0.7026	0.2396				0.6787	0.571				1
0.5582	0.6146				0.6737	0.4925				0.6047	0.4798				0.9811	0.3679	0.9811	0.3679		0.8474	0.5825								0.9689	0.4409				0.9897	0.439				0.8102	0.5702				0.7591	0.5276				1
0.6278	0.4252				0.5317	0.5138				0.8077	0.5316				0.9879	0.3563	0.9879	0.3563		1	0.5922								0.9775	0.5443				0.9418	0.4308				0.8814	0.2481				0.6912	0.4711				0.878
0.6643	0.4751				0.4682	0.3865				0.8372	0.416				0.7213	0.4903	0.7213	0.4903		0.9858	0.484								1	0.5554				0.9446	0.4025				0.557	0.1958				0.6561	0.4632				0.9927
0.5733	0.468				0.2915	0.4502				0.9005	0.4628				0.9012	0.4215	0.9012	0.4215		1	0.523								1	0.4477				0.9173	0.3902				0.985	0.2958				0.7344	0.6134				1
0.5474	0.4367				1	0.3118				0.8378	0.5548				0.9611	0.4271	0.9611	0.4271		0.8943	0.4972								1	0.4991				0.9761	0.358				0.8946	0.5305				0.6028	0.4829				1
0.6703	0.4959				0.576	0.4406				0.7808	0.5164				0.8247	0.439	0.8247	0.439		0.9096	0.5364								0.9197	0.5544				1	0.4329				0.9495	0.3852				0.6949	0.5989				0.9692
0.6487	0.4181				0.5665	0.3564				0.701	0.59				1	0.3693	1	0.3693		0.9432	0.4965								0.9942	0.4404				0.9056	0.3995				0.7619	0.4418				0.5443	0.5056				0.9148
0.6969	0.4159				0.4756	0.1236				1	0.4598				0.8945	0.4777	0.8945	0.4777		0.603	0.4508								0.9631	0.4913				0.9399	0.4479				0.7581	0.4864				0.7546	0.5274				1
0.6005	0.3808				0.2083	0.2821				0.769	0.5905				0.9295	0.4267	0.9295	0.4267		0.5636	0.6969								1	0.5044				0.9396	0.4018				0.8311	0.3888				0.7209	0.5623				0.978
0.7351	0.3603				0.247	0.2887				1	0.4349				0.9494	0.2709	0.9494	0.2709		0.6159	0.5985								1	0.4884				0.9349	0.439				0.7668	0.3777				0.7725	0.504				1
0.5425	0.4699				0.5313	0.4868				0.8464	0.4452				0.8984	0.4354	0.8984	0.4354		0.4673	0.5371								1	0.5226				1	0.466				0.6874	0.597				0.6867	0.4922				0.9699
0.6333	0.4423				0.5897	0.3681				0.9389	0.6587				0.8952	0.5357	0.8952	0.5357		0.4723	0.6016								0.9408	0.4817				0.9246	0.5201				0.7865	0.3159				0.7518	0.551				1
0.711	0.4234				0.5439	0.418				1	0.3706				0.8054	0.194	0.8054	0.194		0.5984	0.5343								0.9956	0.4638				1	0.3948				0.9859	0.3539				0.7924	0.5253				0.9917
0.5239	0.4159				0.767	0.3127				0.6092	0.4933				0.8436	0.3595	0.8436	0.3595		0.4771	0.6723								0.9633	0.5022				0.9704	0.4546				0.759	0.4527				0.7155	0.5672				0.9723
0.6308	0.5019				0.6526	0.5579				0.9238	0.4266				0.9183	0.3921	0.9183	0.3921		0.5527	0.4971								0.9232	0.3939				0.925	0.4812				0.9613	0.3539				0.8354	0.5592				0.8968
0.6826	0.3589				0.5931	0.4147				0.7578	0.5543				0.7362	0.3767	0.7362	0.3767		0.7439	0.5166								1	0.4699				0.9264	0.4503				0.8425	0.4371				0.7296	0.5721				1
0.6815	0.3325				0.5535	0.4171				1	0.4142				1	0.4667	1	0.4667		0.738	0.6297								0.9688	0.5163				0.9136	0.4564				0.8165	0.5635				0.8074	0.622				1
0.8084	0.4731				0.6101	0.4303				1	0.5391				0.8594	0.4947	0.8594	0.4947		0.5654	0.654								0.9795	0.4234				0.9578	0.403				0.77	0.5366				0.8436	0.6073				0.9587
0.6223	0.3427				0.5516	0.3948				0.5887	0.4228				0.9697	0.4666	0.9697	0.4666		0.8319	0.5835								0.9757	0.4373				0.9362	0.5096				0.6827	0.3928				0.7964	0.5111				0.9206
0.544	0.4572				0.4184	0.3879				0.6599	0.4353				0.9608	0.3542	0.9608	0.3542		0.7393	0.5208								0.9264	0.4325				0.9636	0.4614				0.8163	0.5618				0.5984	0.5351				1
0.6383	0.3514				0.5537	0.3842				0.8876	0.5619				0.7172	0.3499	0.7172	0.3499		0.6497	0.4345								0.9132	0.4518				1	0.483				0.7965	0.5286				0.8158	0.5146				0.9475
0.7702	0.4664				0.6203	0.4277				0.9144	0.4596				1	0.4086	1	0.4086		0.5588	0.5718								1	0.5068				0.9558	0.4619				0.7869	0.4816				0.8327	0.5695				0.994
0.5972	0.4521				0.4201	0.3993				0.8829	0.5787				0.8293	0.3555	0.8293	0.3555		0.3997	0.451								0.9833	0.439				0.9624	0.476				0.7281	0.4294				0.7783	0.5415				0.9591
0.6372	0.441				0.6224	0.374				0.8354	0.6044				0.8777	0.3894	0.8777	0.3894		0.7149	0.5225								0.9556	0.5055				0.9796	0.4695				0.7089	0.5172				0.9556	0.2343				0.9991
0.6404	0.4653				0.682	0.3337				0.7075	0.4935				0.9168	0.5007	0.9168	0.5007		0.3549	0.5429								0.9625	0.43				1	0.4604				0.7824	0.415				1	0.4756				0.9493
0.4654	0.447				0.5797	0.4151				0.9053	0.4061				0.8263	0.4678	0.8263	0.4678		0.5886	0.4665								0.9489	0.5396				0.9745	0.5353				0.6938	0.3288				1	0.471				1
0.7046	0.4657				0.7076	0.4328				1	0.5906				0.9611	0.4965	0.9611	0.4965		0.4786	0.5994								1	0.4756				0.9558	0.4612				0.7261	0.4519				0.9611	0.5589				0.9466
0.5463	0.4114				0.784	0.4312				0.8484	0.4964				1	0.4184	1	0.4184		0.5511	0.6573								1	0.4512				0.9635	0.4664				0.9298	0.4585				1	0.4007				0.9645
0.7842	0.4514				0.3958	0.3678				0.8092	0.5579				0.8731	0.2949	0.8731	0.2949		0.4499	0.4604								1	0.4494				0.9391	0.572				0.9175	0.5348				0.9515	0.5456				1
0.774	0.4391				0.5498	0.428				0.7958	0.5319				0.9357	0.4533	0.9357	0.4533		0.5367	0.5693								0.9227	0.4673				0.8831	0.4078				0.7944	0.5259				1	0.5172				1
0.6111	0.3985				0.6036	0.4327				0.7568	0.3473				0.8557	0.4113	0.8557	0.4113		0.5301	0.5196								1	0.5165				0.958	0.4569				0.7497	0.4768				0.9375	0.5606				0.9673
0.7229	0.445				0.7901	0.3738				0.7697	0.5827				0.7688	0.4823	0.7688	0.4823		0.4169	0.5004								0.985	0.5202				0.9431	0.5262				0.9282	0.4192				0.9526	0.5454				1
0.6628	0.3959				0.5215	0.4185				0.9654	0.6688				0.809	0.5216	0.809	0.5216		0.4935	0.5996								1	0.4845				0.9567	0.4615				0.6315	0.3949				0.939	0.4616				1
0.5029	0.3718				0.7188	0.4675				1	0.4255				0.9358	0.3956	0.9358	0.3956		0.4206	0.491								1	0.5267				0.9545	0.4977				0.762	0.3644				0.8784	0.503				1
0.7747	0.3387				0.6404	0.3808				1	0.4905				0.9378	0.469	0.9378	0.469		0.4322	0.5113								1	0.4515				1	0.3906				1	0.3695				1	0.5054				0.9776
0.6111	0.5056				0.6377	0.3738				0.7882	0.5404				0.8981	0.4389	0.8981	0.4389		0.6033	0.5483								0.9705	0.4872				0.9378	0.4597				0.8671	0.4044				0.9953	0.5748				1
0.6966	0.4681				0.5457	0.3885				0.9054	0.5025				0.7926	0.4422	0.7926	0.4422		0.717	0.5078								0.9942	0.4985				1	0.4727				0.6877	0.4261				0.9467	0.5232				1
0.6948	0.4367				0.3658	0.3406				0.7459	0.4393				0.8256	0.4213	0.8256	0.4213		0.6161	0.5025								0.9954	0.4701				0.9339	0.5129				0.951	0.4504				0.9833	0.5293				0.9756
0.5751	0.3801				0.6479	0.4266				0.3358	0.3661				0.7943	0.5018	0.7943	0.5018		0.6043	0.4826								0.9438	0.5164				0.9942	0.4669				0.7846	0.4696				1	0.4947				0.9953
0.6964	0.5316				0.4654	0.3705				0.816	0.5883				0.8107	0.4432	0.8107	0.4432		0.5656	0.5268								1	0.5068				1	0.4507				0.9517	0.4403				1	0.4647				0.9743
0.5486	0.3808				0.4499	0.4894				0.8183	0.3111				0.9367	0.4192	0.9367	0.4192		0.5862	0.4993								0.982	0.4354				0.9475	0.5613				0.7119	0.4713				0.9573	0.4459				1
0.8169	0.3473				0.6254	0.4236				0.8806	0.5724				0.7748	0.4661	0.7748	0.4661		0.6158	0.5783								1	0.4834				0.9208	0.4607				0.5959	0.444				0.982	0.4496				0.9254
0.7525	0.4279				0.558	0.4486				0.7512	0.3491				0.6674	0.4216	0.6674	0.4216		0.698	0.5242								1	0.4168				0.9476	0.5264				0.7969	0.4748				1	0.4177				0.9822
0.6566	0.4356				0.5335	0.5505				0.9418	0.4401				0.7502	0.4383	0.7502	0.4383		0.432	0.5634								0.9999	0.5429				0.978	0.5543				0.7882	0.4698				0.9052	0.5776				0.9675
0.6905	0.5162				0.5524	0.4071				0.7501	0.6826				0.8545	0.4154	0.8545	0.4154		0.6898	0.4945								1	0.494				0.95	0.4907				0.8258	0.4553				0.9605	0.4715				0.9683
0.7493	0.4691				0.5905	0.4818				0.8385	0.5544				0.6902	0.1304	0.6902	0.1304		0.6505	0.5935								0.9856	0.4417				1	0.5004				0.7721	0.3963				0.9963	0.4759				1
0.2092	0.3081				0.4562	0.4175				0.8131	0.6188				0.6367	0.2313	0.6367	0.2313		0.5187	0.5726								0.953	0.4816				1	0.5196				0.6907	0.2858				1	0.5244				0.9989
0.3988	0.3992				0.5256	0.3903				0.7891	0.5199				0.9466	0.2368	0.9466	0.2368		0.4668	0.5287								0.9717	0.4288				0.9593	0.417				0.9251	0.3606				1	0.5711				0.9461
0.3214	0.4089				0.7442	0.4434				0.8084	0.5432				0.8679	0.347	0.8679	0.347		0.6339	0.652								0.958	0.8119				1	0.4674				0.7869	0.4541				0.8695	0.4816				0.9231
0.4304	0.3569				0.544	0.4287				0.8127	0.4051				0.8486	0.2726	0.8486	0.2726		0.5962	0.5447								0.0946	1				0.98	0.5191				0.6569	0.3343				0.9648	0.3696				0.8644
0.4592	0.4415				0.6305	0.3947				0.8094	0.5997				0.9435	0.393	0.9435	0.393		0.614	0.6162								0.1347	1				0.9787	0.5013				0.9324	0.3928				0.9834	0.4981				0.9676
0.2245	0.1803				0.5328	0.4841				0.8112	0.4284				0.8184	0.3725	0.8184	0.3725		0.5707	0.4786								0.7227	0.5001				0.8989	0.5268				0.7132	0.3965				1	0.6024				0.9449
0.403	0.3151				0.5701	0.4087				0.7626	0.5889				0.7584	0.4576	0.7584	0.4576		0.4845	0.485								0.8666	0.7525				0.9339	0.4912				0.525	0.454				0.9814	0.3669				0.9614
0.4689	0.4056				0.5042	0.4317				0.8513	0.5138				0.7715	0.2799	0.7715	0.2799		0.6566	0.5182								0.7322	0.6678				0.992	0.4545				0.5787	0.4947				0.9974	0.4749				0.9253
0.2858	0.382				0.5036	0.4476				0.7716	0.6206				1	0.3486	1	0.3486		0.5666	0.5343								1	0.6395				0.9381	0.4798				0.8511	0.4898				0.9528	0.3653				0.9806
0.1824	0.3257				0.4887	0.5133				0.9449	0.4605				0.8647	0.353	0.8647	0.353		0.6952	0.4807								1	0.5939				0.9966	0.534				1	0.3849				0.9218	0.463				0.926
0.4086	0.4116				0.5828	0.4961				0.7434	0.4598				0.8868	0.3865	0.8868	0.3865		0.6506	0.5265								0.7912	0.5721				0.9263	0.5267				0.8393	0.4584				0.9569	0.5723				1
0.4292	0.3994				0.6025	0.4616				0.7338	0.5286				0.9979	0.3049	0.9979	0.3049		0.7085	0.5101								0.8266	0.7516				0.9547	0.4691				0.8538	0.4536				0.9109	0.4872				0.901
0.4904	0.4383				0.6262	0.3939				0.8735	0.5061				0.6111	0.4014	0.6111	0.4014		0.6134	0.4934								0.791	0.7333				0.9583	0.5063				0.88	0.5911				1	0.4725				0.9224
0.4857	0.3595				0.5736	0.3642				0.952	0.4833				0.7452	0.3163	0.7452	0.3163		0.5114	0.5952								0.8244	0.5416				0.9942	0.4635				0.7385	0.5533				0.9527	0.3804				0.9698
0.4924	0.3693				0.5046	0.4612				1	0.5051				1	0.2798	1	0.2798		0.6561	0.5386								0.9001	0.6418				0.9323	0.5434				0.8228	0.5892				1	0.5077				0.8503
0.0798	0.3648				0.743	0.5595				0.8696	0.5205				0.7651	0.5116	0.7651	0.5116		0.3276	0.4474								0.7942	0.736				0.9835	0.4653				0.9719	0.5478				1	0.3846				0.9799
0.1622	0.4316				0.5812	0.4998				1	0.4788				0.7599	0.4921	0.7599	0.4921		0.4269	0.6345								0.8274	0.7895				0.9564	0.5072				0.9124	0.3608				0.9951	0.5393				0.9959
0.4997	0.361				0.3643	0.4534				0.8646	0.4684				1	0.2729	1	0.2729		0.5979	0.6615								0.9278	0.6038				0.9736	0.4903				0.8486	0.4356				1	0.4243				0.844
0.3791	0.3056				0.6312	0.4425				1	0.5091				0.7739	0.3551	0.7739	0.3551		0.6757	0.4831								1	0.6971				0.9726	0.5527				0.8736	0.4567				1	0.4635				0.9558
0.2396	0.3656				0.7135	0.4764				0.8257	0.4533				0.9752	0.5007	0.9752	0.5007		0.5867	0.5637								0.8479	0.6739				0.9878	0.5207				0.764	0.5954				1	0.4907				0.9918
0.439	0.5047				0.7769	0.43				0.851	0.5435				0.8022	0.4991	0.8022	0.4991		0.6596	0.5584								0.8419	0.6221				0.958	0.4918				0.8216	0.5003				1	0.4334				0.9715
0.5161	0.4558				0.574	0.4123				0.9589	0.4892				0.6972	0.4011	0.6972	0.4011		0.711	0.5273								0.786	0.5215				0.989	0.4128				0.7543	0.5097				0.9261	0.526				0.9167
0.5664	0.3618				0.4154	0.4369				0.8153	0.5018				0.9961	0.4019	0.9961	0.4019		0.6386	0.6301								0.9102	0.4607				0.9721	0.53				0.679	0.4359				0.9659	0.526				0.8737
0.5227	0.4024				0.4627	0.4109				1	0.5581				0.8993	0.4724	0.8993	0.4724		0.6392	0.4947								0.853	0.7408				0.9386	0.4874				0.9366	0.3667				1	0.4411				1
0.4416	0.4578				0.5185	0.4408				1	0.4502				0.814	0.3447	0.814	0.3447		0.7124	0.4705								0.7966	0.6858				0.9612	0.5441				0.6705	0.4388				0.9987	0.4803				1
0.3576	0.3814				0.5498	0.3999				0.8098	0.6252				0.8761	0.4336	0.8761	0.4336		0.6783	0.4685								0.7988	0.6624				0.9426	0.6869				0.8334	0.5069				0.904	0.5933				0.8467
0.5141	0.4686				0.4896	0.4322				0.9839	0.4709				0.7795	0.5174	0.7795	0.5174		0.6749	0.4971								0.9374	0.4581				-0.2094	0.7522				0.5879	0.3973				1	0.1689				0.9086
0.4999	0.335				0.5425	0.4971				1	0.5629				0.7086	0.4376	0.7086	0.4376		0.5496	0.6261								0.8678	0.6611				0.746	0.1076				0.6917	0.4175				0.9904	0.5142				0.8778
0.3627	0.4409				0.5963	0.4664				0.7933	0.505				0.9458	0.4021	0.9458	0.4021		0.6622	0.5815								0.9461	0.5937				0.9131	0.2747				0.8008	0.5241				0.9161	0.4381				0.9017
0.3046	0.4701				0.6082	0.4341				0.9369	0.5167				0.8506	0.4708	0.8506	0.4708		0.6321	0.5539								0.9643	0.5396				0.9348	0.4298				0.6507	0.6611				0.9757	0.4576				0.8815
0.4876	0.4165				0.5624	0.5036				0.975	0.6014				1	0.4433	1	0.4433		0.689	0.5505								0.9875	0.5971				0.7698	0.295				0.7342	0.4362				0.8619	0.4164				0.9516
0.1445	0.2587				0.5753	0.4453				0.9904	0.5402				0.8727	0.3966	0.8727	0.3966		0.4984	0.5394								0.739	0.6717				0.8697	0.3991				0.8397	0.4639				0.9199	0.3904				0.8867
0.4907	0.4441				0.5319	0.4596				1	0.4205				0.8806	0.4136	0.8806	0.4136		0.605	0.5401								0.8631	0.6233				1	0.3074				0.6598	0.5118				0.8434	0.3811				1
0.4153	0.4716				0.6152	0.495				1	0.5202				0.7698	0.4962	0.7698	0.4962		0.5773	0.6239								0.6639	0.592				1	0.2593				0.7036	0.529				0.8003	0.3239				0.8675
0.3799	0.5215				0.6191	0.4215				0.6675	0.4535				0.7887	0.4349	0.7887	0.4349		0.3829	0.5199								0.8614	0.4943				0.8233	0.3372				0.7962	0.5664				0.9514	0.4323				0.9338
0.2489	0.4558				0.5502	0.5367				1	0.4286				0.7954	0.4068	0.7954	0.4068		0.6415	0.5053								0.9243	0.5826				0.8333	0.4082				0.8283	0.5277				0.9835	0.3882				1
0.4994	0.4258				0.5787	0.51				0.9131	0.4603				0.8584	0.5717	0.8584	0.5717		0.637	0.4744								0.7134	0.6708				0.6904	0.2909				0.7356	0.4507				0.9457	0.47				0.9875
0.4959	0.3337				0.6008	0.4785				1	0.6041				0.9053	0.4689	0.9053	0.4689		0.6462	0.7502								0.8622	0.6517				0.8477	0.3143				0.7209	0.5986				0.958	0.4345				0.9153
0.39	0.4499				0.5112	0.4783				1	0.471				0.8628	0.4645	0.8628	0.4645		0.2787	0.4817								0.8018	0.6448				0.8541	0.4441				0.7377	0.7083				1	0.4127				0.9073
0.4363	0.4739				0.6692	0.5197				0.9288	0.4805				0.8396	0.4566	0.8396	0.4566		0.2018	0.4511								0.65	0.421				0.8258	0.3955				0.7725	0.7437				1	0.4078				0.7602
0.6014	0.419				0.3322	0.3886				0.777	0.4634				0.8806	0.3601	0.8806	0.3601		0.5128	0.6317								0.8221	0.6376				0.8726	0.4427				0.706	0.6541				1	0.3993				0.884
0.3279	0.4843				0.6079	0.4975				0.9736	0.5226				0.9259	0.5177	0.9259	0.5177		0.4335	0.5797								0.9043	0.7422				0.7449	0.4689				0.6378	0.6628				0.8896	0.4567				0.9301
0.415	0.3016				0.3949	0.5412				1	0.3849				0.8615	0.3909	0.8615	0.3909		0.578	0.5908								0.9603	0.6746				0.9584	0.4109				0.765	0.8122				0.9976	0.414				0.9063
0.4696	0.4441				0.574	0.4894				0.8359	0.3599				0.8849	0.4583	0.8849	0.4583		0.7237	0.4849								0.9624	0.5485				0.7928	0.4253				0.9937	0.6013				1	0.3524				0.8984
0.4178	0.4985				0.5496	0.57				0.9281	0.4846				0.789	0.408	0.789	0.408		0.5083	0.408								0.8403	0.5893				0.745	0.4337				0.7339	0.704				0.9314	0.4801				0.9619
0.4279	0.4702				0.3538	0.4424				0.9735	0.3821				0.9525	0.7915	0.9525	0.7915		0.6516	0.5681								0.9287	0.7311				0.8768	0.4349				0.6827	0.6847				0.9425	0.4594				0.8807
0.4367	0.3623				0.5107	0.4308				0.8473	0.5207				0.7503	0.3791	0.7503	0.3791		0.6155	0.5145								0.8748	0.6678				0.9659	0.4234				0.7354	0.6249				0.8963	0.4378				0.9645
0.4941	0.4532				0.42	0.3888				1	0.5328				0.9216	0.4423	0.9216	0.4423		0.4831	0.4344								0.7525	0.6641				0.8534	0.4179				0.4941	0.5677				0.9246	0.5183				0.8513
0.4925	0.5454				0.6646	0.465				0.878	0.4284				0.8872	0.4237	0.8872	0.4237		0.6466	0.5467								0.919	0.6817				0.8932	0.383				0.6748	0.6762				0.9605	0.5989				0.843
0.296	0.4368				0.5912	0.5123				1	0.4911				0.8263	0.6082	0.8263	0.6082		0.5665	0.5236								0.9255	0.5752				0.7819	0.4222				0.7943	0.587				0.9264	0.4346				0.8848
0.3349	0.5604				0.399	0.4529				0.816	0.5939				0.8671	0.4018	0.8671	0.4018		0.7993	0.5634								0.8801	0.6349				0.8849	0.4544				0.6294	0.7069				0.9126	0.4679				0.9441
0.4846	0.418				0.6284	0.5148				1	0.4243				0.7549	0.4487	0.7549	0.4487		0.7086	0.5876								0.9004	0.6299				0.7922	0.3827				0.6489	0.6175				0.9854	0.4409				0.9274
0.4354	0.4464				0.3945	0.3846				0.826	0.5109				0.8981	0.4993	0.8981	0.4993		0.5415	0.4472								0.9214	0.601				0.7832	0.3355				0.522	0.4885				0.8543	0.4528				0.9631
0.3811	0.5627				0.5318	0.4447				0.8769	0.4514				0.8949	0.5891	0.8949	0.5891		0.5542	0.6538								0.8199	0.6698				0.8712	0.3249				0.601	0.4647				0.9024	0.4393				0.9249
0.3317	0.5883				0.5714	0.5242				0.833	0.4209				0.739	0.3796	0.739	0.3796		0.6842	0.5293								0.8515	0.6421				0.8674	0.4356				0.8141	0.3774				0.9198	0.4248				0.8484
0.4074	0.5577				0.5788	0.4237				0.839	0.4691				0.9475	0.4742	0.9475	0.4742		0.6575	0.5225								0.7795	0.6554				0.8483	0.4569				0.7847	0.4753				0.9809	0.4211				0.8881
0.3887	0.5306				0.5857	0.544				0.8735	0.4039				0.7309	0.482	0.7309	0.482		0.6228	0.6254								0.7721	0.6724				0.8337	0.3376				0.7718	0.5681				1	0.4479				0.9726
0.3228	0.5426				0.622	0.4245				0.4055	0.4555				0.738	0.5804	0.738	0.5804		0.6333	0.5321								0.8397	0.7151				0.977	0.3197				0.485	0.6341				0.9479	0.4618				0.9812
0.4046	0.4752				0.74	0.461				0.9312	0.5109				0.6894	0.3379	0.6894	0.3379		0.6511	0.6299								0.7033	0.6947				0.8279	0.4385				0.7353	0.5306				0.9112	0.3973				0.9538
0.3533	0.434				0.5593	0.5534				1	0.3691				0.8469	0.5078	0.8469	0.5078		0.5422	0.559								0.8371	0.6969				0.8012	0.4417				0.797	0.5076				0.8949	0.4703				0.8783
0.3173	0.5326				0.6139	0.5101				0.7978	0.4914				0.7758	0.3772	0.7758	0.3772		0.493	0.5495								0.724	0.5835				0.7732	0.47				0.844	0.4384				0.9519	0.3716				0.8691
0.2215	0.5614				0.5476	0.2051				0.8875	0.5092				0.7798	0.408	0.7798	0.408		0.8987	0.4005								0.7029	0.6389				0.7586	0.3796				0.7233	0.4793				0.95	0.4989				0.8472
0.5148	0.4622				0.5052	0.3852				0.7939	0.4923				0.8401	0.4703	0.8401	0.4703		1	0.3898								0.8931	0.5908				0.8359	0.3722				0.9359	0.4782				0.8798	0.5251				0.9976
0.4173	0.5554				0.5282	0.4287				0.7045	0.5113				0.7965	0.5283	0.7965	0.5283		0.9286	0.5173								0.8005	0.6679				0.797	0.4517				0.5064	0.6541				0.9281	0.5209				0.9005
0.4612	0.4152				0.3942	0.3807				0.7054	0.4673				0.8123	0.4145	0.8123	0.4145		0.8262	0.5944								0.8422	0.6269				0.8822	0.3668				0.5665	0.568				0.9247	0.4484				0.8438
0.3856	0.5511				0.4676	0.4663				0.7031	0.3651				0.7273	0.4878	0.7273	0.4878		0.8849	0.5392								0.8657	0.6211				0.9167	0.3695				0.5849	0.5379				1	0.5367				0.8987
0.3469	0.403				0.4621	0.3474				0.8784	0.4467				0.7596	0.4689	0.7596	0.4689		0.9291	0.4944								0.8058	0.6607				0.8871	0.3492				0.5652	0.5339				1	0.3483				0.8627
0.4122	0.4802				0.3092	0.4113				1	0.3813				0.9405	0.4332	0.9405	0.4332		0.9128	0.403								0.9593	0.7056				0.9814	0.3732				0.513	0.5735				0.9235	0.5133				0.8337
0.4466	0.6162				0.5801	0.3806				0.7985	0.5153				0.847	0.5109	0.847	0.5109		1	0.5792								0.7243	0.6377				0.9974	0.3617				0.6005	0.5871				0.9526	0.46				0.9401
0.3319	0.4047				0.6671	0.5091				0.943	0.5418				0.8573	0.4553	0.8573	0.4553		0.8995	0.3852								0.8129	0.71				1	0.3006				0.6831	0.526				0.9318	0.5161				0.9571
0.4338	0.4636				0.39	0.403				0.847	0.496				0.7913	0.4349	0.7913	0.4349		1	0.4956								0.7553	0.6381				0.8551	0.4272				0.5886	0.5368				0.9581	0.5433				0.8872
0.3661	0.411				0.6322	0.3949				0.6621	0.5452				0.898	0.482	0.898	0.482		1	0.4779								0.9276	0.7239				0.8278	0.4307				0.5844	0.5652				0.9886	0.5017				0.9226
0.3259	0.5772				0.2358	0.49				0.8124	0.4945				0.8772	0.5223	0.8772	0.5223		0.944	0.539								0.855	0.6283				0.8915	0.4351				0.5645	0.5459				0.9565	0.5446				0.8479
0.3841	0.5473				0.5146	0.2889				0.8824	0.4772				0.8514	0.434	0.8514	0.434		1	0.4984								0.7855	0.6057				0.8066	0.3985				0.4119	0.6001				0.9806	0.5851				0.7484
0.2782	0.5717				0.4482	0.459				0.9886	0.4351				0.7997	0.4674	0.7997	0.4674		0.8313	0.517								0.852	0.5601				1	0.3602				0.4678	0.6248				0.9254	0.5312				0.7684
0.2409	0.5928				0.5991	0.4212				0.9625	0.4373				0.8688	0.4078	0.8688	0.4078		1	0.5504								0.9243	0.5355				1	0.3375				0.4424	0.6269				0.9832	0.4645				0.8725
0.445	0.4885				0.6288	0.4302				0.9821	0.4382				0.8984	0.4876	0.8984	0.4876		0.9761	0.5394								0.8654	0.5056				0.9374	0.4306				0.485	0.5794				0.9807	0.598				0.8713
0.2065	0.5079				0.7301	0.4547				0.9396	0.4544				0.7096	0.4938	0.7096	0.4938		0.8024	0.4004								0.926	0.4606				0.8507	0.3656				0.5247	0.6684				0.7907	0.3086				1
0.338	0.5832				0.562	0.4391				0.8564	0.3944				0.8964	0.4917	0.8964	0.4917		1	0.3422								0.865	0.489				0.8197	0.3759				0.5589	0.6216				0.8937	0.2228				0.8371
0.3394	0.6158				0.4819	0.4816				0.8468	0.3853				0.8206	0.4189	0.8206	0.4189		0.9719	0.5222								0.8578	0.5573				0.9039	0.47				0.5241	0.5998				0.9212	0.2854				0.7428
0.4503	0.5639				0.5046	0.3936				0.9205	0.5011				0.8811	0.3108	0.8811	0.3108		1	0.5004								0.8621	0.6018				0.9066	0.3884				0.4888	0.5567				0.887	0.2212				0.6489
0.3592	0.5093				0.5685	0.5064				0.7843	0.3841				0.9337	0.4838	0.9337	0.4838		0.8425	0.558								0.9446	0.4661				0.8802	0.4605				0.4583	0.6389				0.8299	0.4423				0.8189
0.2909	0.5324				0.4929	0.4298				0.8227	0.4345				0.8567	0.3776	0.8567	0.3776		0.9311	0.5409								0.9869	0.4529				0.9377	0.4385				0.4661	0.5774				0.8471	0.4304				0.7155
0.5139	0.5078				0.665	0.4062				0.8216	0.5437				0.7433	0.464	0.7433	0.464		1	0.5086								1	0.4639				0.8784	0.463				0.4898	0.6027				0.9023	0.3273				0.7317
0.195	0.451				0.5463	0.5093				0.6856	0.4057				0.778	0.4937	0.778	0.4937		0.9396	0.5467								1	0.4857				0.831	0.4179				0.4086	0.5883				0.9487	0.2886				0.7928
0.3121	0.5251				0.6157	0.5657				0.9294	0.4192				0.7394	0.4475	0.7394	0.4475		0.9341	0.5989								0.9968	0.4878				0.9142	0.4279				0.4583	0.6163				0.9531	0.3649				1
0.4084	0.5151				0.6701	0.471				0.6995	0.3901				0.7632	0.4288	0.7632	0.4288		0.9328	0.5296								0.9774	0.5093				0.8323	0.4233				0.5451	0.625				0.8688	0.2166				1
0.3409	0.5448				0.4511	0.388				0.6539	0.5619				0.7646	0.5081	0.7646	0.5081		0.8635	0.5606								1	0.5233				0.7999	0.4717				0.5783	0.6219				1	0.2399				0.7181
0.2659	0.4975				0.6085	0.559				0.6524	0.4005				0.9254	0.3326	0.9254	0.3326		1	0.5823								0.9608	0.5152				0.7977	0.4444				0.5786	0.694				0.8901	0.3174				0.9087
0.4362	0.5367				0.7702	0.4848				0.6756	0.4378				0.8118	0.4964	0.8118	0.4964		1	0.347								0.9946	0.4633				0.709	0.3578				0.5271	0.5796				0.8126	0.3325				1
0.2662	0.5861				0.6627	0.5156				0.7076	0.4884				0.8646	0.3833	0.8646	0.3833		0.9727	0.5915								0.976	0.5018				1	0.3848				0.5393	0.5959				0.8176	0.2882				0.7297
0.3046	0.5054				0.6205	0.4972				0.8527	0.5358				0.8128	0.4179	0.8128	0.4179		0.8428	0.5675								0.9337	0.5077				0.7717	0.472				0.4458	0.5762				0.711	0.326				0.6481
0.3245	0.4822				0.369	0.4538				0.8748	0.3811				0.7702	0.414	0.7702	0.414		0.9152	0.5607								1	0.4965				0.8197	0.5222				0.4416	0.7055				0.9256	0.3541				0.7639
0.2766	0.4805				0.5299	0.4813				0.9483	0.442				0.8855	0.4386	0.8855	0.4386		0.9472	0.4896								0.9574	0.5346				0.8759	0.3972				0.3805	0.5557				0.7772	0.2748				0.833
0.5588	0.539				0.4695	0.5177				0.6456	0.421				0.7344	0.4568	0.7344	0.4568		1	0.5164								0.9876	0.5463				0.9016	0.4125				0.4699	0.6543				0.9586	0.3397				0.7048
0.5428	0.5051				0.699	0.5358				0.8283	0.4258				0.9641	0.3288	0.9641	0.3288		1	0.465								0.9861	0.4587				0.8361	0.4679				0.4964	0.5341				0.9282	0.2754				0.6331
0.3449	0.4797				0.5256	0.4375				0.7313	0.3969				0.765	0.4891	0.765	0.4891		0.9721	0.4495								0.9811	0.5116				0.7861	0.4876				0.5691	0.6053				0.8663	0.3244				1
0.2642	0.3909				0.4853	0.5499				0.6797	0.5353				0.7051	0.4125	0.7051	0.4125		1	0.4375								1	0.5064				0.8817	0.394				0.4395	0.6145				0.9178	0.3793				0.719
0.4788	0.5133				0.6362	0.4401				0.9473	0.3782				0.9176	0.3924	0.9176	0.3924		0.944	0.5816								0.9891	0.5416				0.7604	0.4596				0.4758	0.579				0.9039	0.3401				0.5813
0.5138	0.5062				0.6184	0.493				0.8821	0.3724				0.7567	0.2578	0.7567	0.2578		1	0.4929								0.9742	0.4538				0.8594	0.4774				0.2528	0.7796				0.7111	0.2809				0.797
0.7266	0.3111				0.6022	0.5511				0.749	0.3667				0.411	0.3272	0.411	0.3272		0.9689	0.599								0.9701	0.5437				0.8818	0.3913				0.4074	0.5921				0.86	0.505				0.6663
0.6104	0.2926				0.7793	0.4437				0.8686	0.3389				0.4295	0.3518	0.4295	0.3518		0.9278	0.7175								1	0.4956				0.3933	0.4531				0.5302	0.5653				0.8077	0.3714				1
0.8042	0.334				0.484	0.5285				0.574	0.457				0.6157	0.4029	0.6157	0.4029		1	0.4645								0.9385	0.4956				0.7705	0.4707				0.504	0.5723				0.9115	0.3532				0.7009
0.7117	0.3258				0.5997	0.5029				0.6596	0.4565				0.6057	0.3986	0.6057	0.3986		0.9808	0.6417								0.9579	0.4572				0.8554	0.3865				0.5223	0.583				0.8547	0.329				0.6959
0.8758	0.2648				0.7271	0.5123				0.8227	0.3245				0.5942	0.3577	0.5942	0.3577		0.9161	0.603								0.982	0.4886				0.7622	0.4666				0.4814	0.6315				0.8204	0.4197				0.6494
0.675	0.4253				0.6203	0.4504				1	0.3858				0.55	0.3732	0.55	0.3732		1	0.482								0.9927	0.4936				0.8679	0.4593				0.4889	0.5492				0.8547	0.3826				0.8214
0.7728	0.415				0.605	0.5483				1	0.3413				0.5454	0.4547	0.5454	0.4547		1	0.4529								0.9936	0.5011				0.7575	0.4094				0.6031	0.5804				0.895	0.4406				0.7635
0.6515	0.4463				0.4573	0.5297				0.9534	0.4937				0.6148	0.3158	0.6148	0.3158		0.9271	0.5758								1	0.4282				0.7654	0.3957				0.5207	0.6473				0.8644	0.4829				0.7341
0.7164	0.4497				0.4229	0.4655				1	0.4975				0.7569	0.2757	0.7569	0.2757		1	0.4644								0.9526	0.51				0.7498	0.3976				0.5509	0.5833				0.9132	0.381				0.7425
0.8997	0.3716				0.5837	0.5362				0.7014	0.4164				0.498	0.3514	0.498	0.3514		0.9221	0.4713								0.957	0.5177				0.8391	0.3848				0.5245	0.5943				0.8657	0.5394				0.743
0.8744	0.4039				0.6337	0.4555				0.6494	0.4301				0.8654	0.2994	0.8654	0.2994		1	0.5205								0.9394	0.5331				0.7362	0.4927				0.532	0.5864				0.7851	0.268				0.7509
0.669	0.3318				0.5221	0.607				0.9655	0.4072				0.5686	0.3771	0.5686	0.3771		1	0.5556								1	0.4778				0.8087	0.4993				0.4246	0.6108				0.5399	0.0822				0.7774
0.7212	0.4151				0.4579	0.4328				0.7106	0.4327				0.3903	0.3585	0.3903	0.3585		0.9442	0.5829								0.9308	0.4881				0.8105	0.4124				0.5181	0.5425				0.7911	0.3836				0.7077
0.4531	0.4082				0.5907	0.5668				1	0.3936				0.4773	0.3969	0.4773	0.3969		1	0.5347								1	0.5726				0.8137	0.4817				0.5482	0.6259				0.8366	0.3906				0.532
0.5741	0.5116				0.5889	0.4964				0.9648	0.4695				0.8973	0.3271	0.8973	0.3271		0.9412	0.4809								0.9182	0.4556				0.7291	0.4741				0.575	0.5827				0.7749	0.3368				0.6422
0.7171	0.4445				0.5697	0.5537				0.8821	0.4525				0.5711	0.3684	0.5711	0.3684		0.9659	0.4978								0.9902	0.5191				0.7331	0.4855				0.4095	0.6021				0.855	0.3266				0.6327
0.6214	0.3585				0.4622	0.5483				0.9165	0.5209				0.5189	0.4642	0.5189	0.4642		1	0.5429								1	0.547				0.7291	0.472				0.4132	0.5836				0.7897	0.3744				0.7082
0.4742	0.44				0.5395	0.5427				1	0.5668				0.7044	0.3926	0.7044	0.3926		0.9548	0.6043								0.9711	0.4945				0.7174	0.4881				0.5772	0.5531				0.8792	0.3633				0.7232
[truncated: 39,091 more rows]
[truncated: 6 more columns]
