# Supplementary material for: ATP-driven conformational dynamics reveal hidden intermediates in a heterodimeric ABC transporter
Source: eLife. 2026 Jul 31;15:RP110967. doi: 10.7554/eLife.110967 (PMC13427343; doi:10.7554/eLife.110967)
Supplement: Figure 4—source data 1. [file elife-110967-fig4-data1.xlsx]

## Sheet: Figure 1–source data 1
Figure 1–source data 1	Table
	HEADER TRANSPORT PROTEIN 06-APR-19 6RAF	D dye; molecule 6raf (D:\TmrAB dynamics by smFRET\3. Simulations\Data for TmrAB analysis\Structures\All conformational states (NBD)\6raf.pdb); atom 8320 (CB (C)); linker length = 20.8 width = 4.5 dye radii = 8.1 / 4.2 / 2.1	A dye; molecule 6raf (D:\TmrAB dynamics by smFRET\3. Simulations\Data for TmrAB analysis\Structures\All conformational states (NBD)\6raf.pdb); atom 3252 (SG (S)); linker length = 21 width = 4.5 dye radii = 11 / 4.7 / 1.5			HEADER TRANSPORT PROTEIN 06-APR-19 6RAG	D dye; molecule 6rag (D:\TmrAB dynamics by smFRET\3. Simulations\Data for TmrAB analysis\Structures\All conformational states (NBD)\6rag.pdb); atom 8311 (CB (C)); linker length = 20.8 width = 4.5 dye radii = 8.1 / 4.2 / 2.1	A dye; molecule 6rag (D:\TmrAB dynamics by smFRET\3. Simulations\Data for TmrAB analysis\Structures\All conformational states (NBD)\6rag.pdb); atom 3252 (SG (S)); linker length = 21 width = 4.5 dye radii = 11 / 4.7 / 1.5			HEADER TRANSPORT PROTEIN 06-APR-19 6RAH	D dye; molecule 6rah (D:\TmrAB dynamics by smFRET\3. Simulations\Data for TmrAB analysis\Structures\All conformational states (NBD)\6rah.pdb); atom 8307 (CB (C)); linker length = 20.8 width = 4.5 dye radii = 8.1 / 4.2 / 2.1	A dye; molecule 6rah (D:\TmrAB dynamics by smFRET\3. Simulations\Data for TmrAB analysis\Structures\All conformational states (NBD)\6rah.pdb); atom 3252 (SG (S)); linker length = 21 width = 4.5 dye radii = 11 / 4.7 / 1.5			HEADER TRANSPORT PROTEIN 06-APR-19 6RAI	D dye; molecule 6rai (D:\TmrAB dynamics by smFRET\3. Simulations\Data for TmrAB analysis\Structures\All conformational states (NBD)\6rai.pdb); atom 8326 (CB (C)); linker length = 20.8 width = 4.5 dye radii = 8.1 / 4.2 / 2.1	A dye; molecule 6rai (D:\TmrAB dynamics by smFRET\3. Simulations\Data for TmrAB analysis\Structures\All conformational states (NBD)\6rai.pdb); atom 3252 (SG (S)); linker length = 21 width = 4.5 dye radii = 11 / 4.7 / 1.5			HEADER TRANSPORT PROTEIN 06-APR-19 6RAJ	D dye; molecule 6raj (D:\TmrAB dynamics by smFRET\3. Simulations\Data for TmrAB analysis\Structures\All conformational states (NBD)\6raj.pdb); atom 8331 (CB (C)); linker length = 20.8 width = 4.5 dye radii = 8.1 / 4.2 / 2.1	A dye; molecule 6raj (D:\TmrAB dynamics by smFRET\3. Simulations\Data for TmrAB analysis\Structures\All conformational states (NBD)\6raj.pdb); atom 3252 (SG (S)); linker length = 21 width = 4.5 dye radii = 11 / 4.7 / 1.5			HEADER TRANSPORT PROTEIN 06-APR-19 6RAK	D dye; molecule 6rak (D:\TmrAB dynamics by smFRET\3. Simulations\Data for TmrAB analysis\Structures\All conformational states (NBD)\6rak.pdb); atom 8320 (CB (C)); linker length = 20.8 width = 4.5 dye radii = 8.1 / 4.2 / 2.1	A dye; molecule 6rak (D:\TmrAB dynamics by smFRET\3. Simulations\Data for TmrAB analysis\Structures\All conformational states (NBD)\6rak.pdb); atom 3252 (SG (S)); linker length = 21 width = 4.5 dye radii = 11 / 4.7 / 1.5			HEADER TRANSPORT PROTEIN 06-APR-19 6RAL	D dye; molecule 6ral (D:\TmrAB dynamics by smFRET\3. Simulations\Data for TmrAB analysis\Structures\All conformational states (NBD)\6ral.pdb); atom 8272 (CB (C)); linker length = 20.8 width = 4.5 dye radii = 8.1 / 4.2 / 2.1	A dye; molecule 6ral (D:\TmrAB dynamics by smFRET\3. Simulations\Data for TmrAB analysis\Structures\All conformational states (NBD)\6ral.pdb); atom 3252 (SG (S)); linker length = 21 width = 4.5 dye radii = 11 / 4.7 / 1.5			HEADER TRANSPORT PROTEIN 06-APR-19 6RAM	D dye; molecule 6ram (D:\TmrAB dynamics by smFRET\3. Simulations\Data for TmrAB analysis\Structures\All conformational states (NBD)\6ram.pdb); atom 8331 (CB (C)); linker length = 20.8 width = 4.5 dye radii = 8.1 / 4.2 / 2.1	A dye; molecule 6ram (D:\TmrAB dynamics by smFRET\3. Simulations\Data for TmrAB analysis\Structures\All conformational states (NBD)\6ram.pdb); atom 3252 (SG (S)); linker length = 21 width = 4.5 dye radii = 11 / 4.7 / 1.5			HEADER TRANSPORT PROTEIN 06-APR-19 6RAN	D dye; molecule 6ran (D:\TmrAB dynamics by smFRET\3. Simulations\Data for TmrAB analysis\Structures\All conformational states (NBD)\6ran.pdb); atom 8362 (CB (C)); linker length = 20.8 width = 4.5 dye radii = 8.1 / 4.2 / 2.1	A dye; molecule 6ran (D:\TmrAB dynamics by smFRET\3. Simulations\Data for TmrAB analysis\Structures\All conformational states (NBD)\6ran.pdb); atom 3252 (SG (S)); linker length = 21 width = 4.5 dye radii = 11 / 4.7 / 1.5
6RAN	TITLE HETERODIMERIC ABC EXPORTER TMRAB IN INWARD-FACING NARROW CONFORMATION	D 116.000 162.653 90.754	A 91.203 120.332 96.594			TITLE HETERODIMERIC ABC EXPORTER TMRAB IN INWARD-FACING WIDE CONFORMATION	D 116.273 158.925 91.352	A 88.375 117.920 96.980			TITLE HETERODIMERIC ABC EXPORTER TMRAB IN ATP-BOUND OUTWARD-FACING OPEN	D 104.188 147.367 91.777	A 85.662 122.719 102.492			TITLE HETERODIMERIC ABC EXPORTER TMRAB IN ATP-BOUND OUTWARD-FACING OCCLUDED	D 104.751 148.603 91.914	A 86.697 121.945 103.900			TITLE HETERODIMERIC ABC EXPORTER TMRAB IN VANADATE TRAPPED OUTWARD-FACING	D 102.719 150.386 94.090	A 83.829 123.665 103.653			TITLE HETERODIMERIC ABC EXPORTER TMRAB IN VANADATE TRAPPED OUTWARD-FACING	D 106.789 150.369 92.255	A 85.534 125.522 102.997			TITLE HETERODIMERIC ABC EXPORTER TMRAB UNDER TURNOVER CONDITIONS IN	D 105.462 148.746 91.153	A 86.670 120.743 99.627			TITLE HETERODIMERIC ABC EXPORTER TMRAB UNDER TURNOVER CONDITIONS IN	D 106.290 147.452 90.824	A 86.144 120.808 103.186			TITLE HETERODIMERIC ABC EXPORTER TMRAB IN INWARD-FACING WIDE CONFORMATION	D 111.865 158.252 99.531	A 84.191 117.532 101.527
	TITLE 2 UNDER TURNOVER CONDITIONS	D 116.000 162.653 90.754	A 91.203 120.332 96.594			TITLE 2 UNDER TURNOVER CONDITIONS	D 116.273 158.925 91.352	A 88.375 117.920 96.980			TITLE 2 CONFORMATION	D 104.188 147.367 91.777	A 85.662 122.719 102.492			TITLE 2 CONFORMATION	D 104.751 148.603 91.914	A 86.697 121.945 103.900			TITLE 2 OPEN CONFORMATION	D 102.719 150.386 94.090	A 83.829 123.665 103.653			TITLE 2 OCCLUDED CONFORMATION	D 106.789 150.369 92.255	A 85.534 125.522 102.997			TITLE 2 ASYMMETRIC UNLOCKED RETURN CONFORMATION	D 105.462 148.746 91.153	A 86.670 120.743 99.627			TITLE 2 ASYMMETRIC UNLOCKED RETURN CONFORMATION WITH WIDER OPENED	D 106.290 147.452 90.824	A 86.144 120.808 103.186			COMPND MOL_ID: 1;	D 111.865 158.252 99.531	A 84.191 117.532 101.527
	COMPND MOL_ID: 1;	D 116.000 162.653 90.754	A 91.203 120.332 96.594			COMPND MOL_ID: 1;	D 116.273 158.925 91.352	A 88.375 117.920 96.980			COMPND MOL_ID: 1;	D 104.188 148.207 90.937	A 85.662 122.719 102.492			COMPND MOL_ID: 1;	D 104.751 149.443 91.074	A 86.697 121.945 103.900			COMPND MOL_ID: 1;	D 102.719 151.226 93.250	A 83.829 123.665 103.653			COMPND MOL_ID: 1;	D 106.789 151.209 91.415	A 85.534 125.522 102.997			COMPND MOL_ID: 1;	D 105.462 149.586 90.313	A 86.670 120.743 99.627			TITLE 3 INTRACELLULAR GATE	D 106.290 148.292 89.984	A 86.144 120.808 103.186			COMPND 2 MOLECULE: MULTIDRUG RESISTANCE ABC TRANSPORTER ATP-BINDING AND	D 111.865 158.252 99.531	A 84.191 117.532 101.527
	COMPND 2 MOLECULE: MULTIDRUG RESISTANCE ABC TRANSPORTER ATP-BINDING AND	D 116.000 163.493 89.914	A 91.803 116.732 96.594			COMPND 2 MOLECULE: MULTIDRUG RESISTANCE ABC TRANSPORTER ATP-BINDING AND	D 116.273 158.925 93.032	A 88.975 114.320 96.980			COMPND 2 MOLECULE: MULTIDRUG RESISTANCE ABC TRANSPORTER ATP-BINDING AND	D 104.188 148.207 90.937	A 86.262 119.119 102.492			COMPND 2 MOLECULE: MULTIDRUG RESISTANCE ABC TRANSPORTER ATP-BINDING AND	D 104.751 149.443 91.074	A 87.297 118.345 103.900			COMPND 2 MOLECULE: MULTIDRUG RESISTANCE ABC TRANSPORTER ATP-BINDING AND	D 102.719 151.226 93.250	A 84.429 120.065 103.653			COMPND 2 MOLECULE: MULTIDRUG RESISTANCE ABC TRANSPORTER ATP-BINDING AND	D 106.789 151.209 91.415	A 86.134 121.922 102.997			COMPND 2 MOLECULE: MULTIDRUG RESISTANCE ABC TRANSPORTER ATP-BINDING AND	D 105.462 149.586 90.313	A 86.670 120.743 100.827			COMPND MOL_ID: 1;	D 106.290 148.292 89.984	A 86.744 117.208 103.186			COMPND 3 PERMEASE PROTEIN;	D 111.865 159.092 98.691	A 84.191 118.132 100.927
	COMPND 3 PERMEASE PROTEIN;	D 116.000 163.493 89.914	A 91.803 116.732 96.594			COMPND 3 PERMEASE PROTEIN;	D 116.273 158.925 93.032	A 88.975 114.320 96.980			COMPND 3 PERMEASE PROTEIN;	D 104.188 148.207 90.937	A 86.262 119.119 102.492			COMPND 3 PERMEASE PROTEIN;	D 104.751 149.443 91.914	A 87.297 118.345 103.900			COMPND 3 PERMEASE PROTEIN;	D 102.719 151.226 94.090	A 84.429 120.065 103.653			COMPND 3 PERMEASE PROTEIN;	D 106.789 151.209 91.415	A 86.134 121.922 102.997			COMPND 3 PERMEASE PROTEIN;	D 105.462 149.586 90.313	A 86.670 120.743 100.827			COMPND 2 MOLECULE: MULTIDRUG RESISTANCE ABC TRANSPORTER ATP-BINDING AND	D 106.290 148.292 90.824	A 86.744 117.208 103.186			COMPND 4 CHAIN: A;	D 111.865 159.092 98.691	A 84.191 118.132 100.927
	COMPND 4 CHAIN: A;	D 116.000 163.493 89.914	A 91.803 116.732 96.594			COMPND 4 CHAIN: A;	D 116.273 158.925 93.032	A 88.975 114.320 96.980			COMPND 4 CHAIN: A;	D 104.188 148.207 91.777	A 86.262 119.119 102.492			COMPND 4 CHAIN: A;	D 104.751 149.443 91.914	A 87.297 118.345 103.900			COMPND 4 CHAIN: A;	D 102.719 151.226 94.090	A 84.429 120.065 103.653			COMPND 4 CHAIN: A;	D 106.789 151.209 92.255	A 86.134 121.922 102.997			COMPND 4 CHAIN: A;	D 105.462 149.586 91.153	A 86.670 120.743 100.827			COMPND 3 PERMEASE PROTEIN;	D 106.290 148.292 90.824	A 86.744 117.208 103.186			COMPND 5 ENGINEERED: YES;	D 111.865 159.092 98.691	A 84.191 118.132 100.927
	COMPND 5 ENGINEERED: YES;	D 116.000 163.493 90.754	A 91.803 117.332 95.994			COMPND 5 ENGINEERED: YES;	D 116.273 159.765 90.512	A 88.975 114.920 96.380			COMPND 5 ENGINEERED: YES;	D 104.188 148.207 91.777	A 86.262 119.719 101.892			COMPND 5 ENGINEERED: YES;	D 104.751 149.443 92.754	A 87.297 118.945 103.300			COMPND 5 ENGINEERED: YES;	D 102.719 151.226 94.930	A 84.429 120.665 103.053			COMPND 5 ENGINEERED: YES;	D 106.789 151.209 92.255	A 86.134 122.522 102.397			COMPND 5 ENGINEERED: YES;	D 105.462 149.586 91.153	A 86.670 121.343 99.027			COMPND 4 CHAIN: A;	D 106.290 148.292 91.664	A 86.744 117.808 102.586			COMPND 6 MUTATION: YES;	D 111.865 159.092 99.531	A 84.191 118.132 101.527
	COMPND 6 MOL_ID: 2;	D 116.000 163.493 90.754	A 91.803 117.332 95.994			COMPND 6 MOL_ID: 2;	D 116.273 159.765 90.512	A 88.975 114.920 96.380			COMPND 6 MUTATION: YES;	D 104.188 148.207 91.777	A 86.262 119.719 101.892			COMPND 6 MUTATION: YES;	D 104.751 149.443 92.754	A 87.297 118.945 103.300			COMPND 6 MOL_ID: 2;	D 102.719 151.226 94.930	A 84.429 120.665 103.053			COMPND 6 MOL_ID: 2;	D 106.789 151.209 92.255	A 86.134 122.522 102.397			COMPND 6 MOL_ID: 2;	D 105.462 149.586 91.153	A 86.670 121.343 99.027			COMPND 5 ENGINEERED: YES;	D 106.290 148.292 91.664	A 86.744 117.808 102.586			COMPND 7 MOL_ID: 2;	D 111.865 159.092 99.531	A 84.191 118.132 101.527
	COMPND 7 MOLECULE: MULTIDRUG RESISTANCE ABC TRANSPORTER ATP-BINDING AND	D 116.000 163.493 90.754	A 91.803 117.332 95.994			COMPND 7 MOLECULE: MULTIDRUG RESISTANCE ABC TRANSPORTER ATP-BINDING AND	D 116.273 159.765 90.512	A 88.975 114.920 96.380			COMPND 7 MOL_ID: 2;	D 104.188 148.207 92.617	A 86.262 119.719 101.892			COMPND 7 MOL_ID: 2;	D 104.751 150.283 91.914	A 87.297 118.945 103.300			COMPND 7 MOLECULE: MULTIDRUG RESISTANCE ABC TRANSPORTER ATP-BINDING AND	D 102.719 152.066 94.090	A 84.429 120.665 103.053			COMPND 7 MOLECULE: MULTIDRUG RESISTANCE ABC TRANSPORTER ATP-BINDING AND	D 106.789 151.209 93.095	A 86.134 122.522 102.397			COMPND 7 MOLECULE: MULTIDRUG RESISTANCE ABC TRANSPORTER ATP-BINDING AND	D 105.462 149.586 91.993	A 86.670 121.343 99.027			COMPND 6 MOL_ID: 2;	D 106.290 149.132 89.144	A 86.744 117.808 102.586			COMPND 8 MOLECULE: MULTIDRUG RESISTANCE ABC TRANSPORTER ATP-BINDING AND	D 111.865 159.092 99.531	A 84.191 118.132 101.527
	COMPND 8 PERMEASE PROTEIN;	D 116.000 163.493 91.594	A 91.803 117.332 96.594			COMPND 8 PERMEASE PROTEIN;	D 116.273 159.765 91.352	A 88.975 114.920 96.980			COMPND 8 MOLECULE: MULTIDRUG RESISTANCE ABC TRANSPORTER ATP-BINDING AND	D 104.188 148.207 92.617	A 86.262 119.719 102.492			COMPND 8 MOLECULE: MULTIDRUG RESISTANCE ABC TRANSPORTER ATP-BINDING AND	D 104.751 150.283 91.914	A 87.297 118.945 103.900			COMPND 8 PERMEASE PROTEIN;	D 102.719 152.066 94.090	A 84.429 120.665 103.653			COMPND 8 PERMEASE PROTEIN;	D 106.789 151.209 93.095	A 86.134 122.522 102.997			COMPND 8 PERMEASE PROTEIN;	D 105.462 149.586 91.993	A 86.670 121.343 99.627			COMPND 7 MOLECULE: MULTIDRUG RESISTANCE ABC TRANSPORTER ATP-BINDING AND	D 106.290 149.132 89.144	A 86.744 117.808 103.186			COMPND 9 PERMEASE PROTEIN;	D 111.865 159.092 100.371	A 84.191 118.132 102.127
	COMPND 9 CHAIN: B;	D 116.000 163.493 91.594	A 91.803 117.332 96.594			COMPND 9 CHAIN: B;	D 116.273 159.765 91.352	A 88.975 114.920 96.980			COMPND 9 PERMEASE PROTEIN;	D 104.188 149.047 90.097	A 86.262 119.719 102.492			COMPND 9 PERMEASE PROTEIN;	D 104.751 150.283 92.754	A 87.297 118.945 103.900			COMPND 9 CHAIN: B;	D 102.719 152.066 94.930	A 84.429 120.665 103.653			COMPND 9 CHAIN: B;	D 106.789 152.049 92.255	A 86.134 122.522 102.997			COMPND 9 CHAIN: B;	D 105.462 150.426 89.473	A 86.670 121.343 99.627			COMPND 8 PERMEASE PROTEIN;	D 106.290 149.132 89.144	A 86.744 117.808 103.186			COMPND 10 CHAIN: B;	D 111.865 159.092 100.371	A 84.191 118.132 102.127
	COMPND 10 ENGINEERED: YES;	D 116.000 163.493 91.594	A 91.803 117.332 96.594			COMPND 10 ENGINEERED: YES;	D 116.273 159.765 91.352	A 88.975 114.920 96.980			COMPND 10 CHAIN: B;	D 104.188 149.047 90.097	A 86.262 119.719 102.492			COMPND 10 CHAIN: B;	D 104.751 150.283 92.754	A 87.297 118.945 103.900			COMPND 10 ENGINEERED: YES;	D 102.719 152.066 94.930	A 84.429 120.665 103.653			COMPND 10 ENGINEERED: YES;	D 106.789 152.049 92.255	A 86.134 122.522 102.997			COMPND 10 ENGINEERED: YES;	D 105.462 150.426 89.473	A 86.670 121.343 99.627			COMPND 9 CHAIN: B;	D 106.290 149.132 89.984	A 86.744 117.808 103.186			COMPND 11 ENGINEERED: YES;	D 111.865 159.092 100.371	A 84.191 118.132 102.127
	COMPND 11 MOL_ID: 3;	D 116.000 164.333 89.914	A 91.803 117.332 97.194			COMPND 11 MOL_ID: 3;	D 116.273 159.765 92.192	A 88.975 114.920 97.580			COMPND 11 ENGINEERED: YES;	D 104.188 149.047 90.097	A 86.262 119.719 103.092			COMPND 11 ENGINEERED: YES;	D 104.751 150.283 93.594	A 87.297 118.945 104.500			COMPND 11 MOL_ID: 3;	D 102.719 152.066 95.770	A 84.429 120.665 104.253			COMPND 11 MOL_ID: 3;	D 106.789 152.049 92.255	A 86.134 122.522 103.597			COMPND 11 MOL_ID: 3;	D 105.462 150.426 89.473	A 86.670 121.343 100.227			COMPND 10 ENGINEERED: YES;	D 106.290 149.132 89.984	A 86.744 117.808 103.786			COMPND 12 MOL_ID: 3;	D 111.865 159.932 97.851	A 84.191 118.732 100.327
	COMPND 12 MOLECULE: ANTI-VESICULAR STOMATITIS VIRUS N VHH;	D 116.000 164.333 89.914	A 91.803 117.332 97.194			COMPND 12 MOLECULE: NANOBODY NB9F10;	D 116.273 159.765 92.192	A 88.975 114.920 97.580			COMPND 12 MOL_ID: 3;	D 104.188 149.047 90.937	A 86.262 119.719 103.092			COMPND 12 MOL_ID: 3;	D 104.751 150.283 93.594	A 87.297 118.945 104.500			COMPND 12 MOLECULE: NANOBODY NB9F10;	D 102.719 152.066 95.770	A 84.429 120.665 104.253			COMPND 12 MOLECULE: NANOBODY NB9F10;	D 106.789 152.049 93.095	A 86.134 122.522 103.597			COMPND 12 MOLECULE: NANOBODY NB9F10;	D 105.462 150.426 90.313	A 86.670 121.343 100.227			COMPND 11 MOL_ID: 3;	D 106.290 149.132 89.984	A 86.744 117.808 103.786			COMPND 13 MOLECULE: NANOBODY NB9F10;	D 111.865 159.932 97.851	A 84.191 118.732 100.327
	COMPND 13 CHAIN: C;	D 116.000 164.333 89.914	A 91.803 117.332 97.194			COMPND 13 CHAIN: C;	D 116.273 159.765 92.192	A 88.975 114.920 97.580			COMPND 13 MOLECULE: NANOBODY NB9F10;	D 104.188 149.047 90.937	A 86.262 119.719 103.092			COMPND 13 MOLECULE: NANOBODY NB9F10;	D 104.751 151.123 92.754	A 87.297 118.945 104.500			COMPND 13 CHAIN: C;	D 102.719 152.906 94.930	A 84.429 120.665 104.253			COMPND 13 CHAIN: C;	D 106.789 152.049 93.095	A 86.134 122.522 103.597			COMPND 13 CHAIN: C;	D 105.462 150.426 90.313	A 86.670 121.343 100.227			COMPND 12 MOLECULE: NANOBODY NB9F10;	D 106.290 149.132 90.824	A 86.744 117.808 103.786			COMPND 14 CHAIN: C;	D 111.865 159.932 97.851	A 84.191 118.732 100.327
	COMPND 14 ENGINEERED: YES	D 116.000 164.333 90.754	A 91.803 117.932 95.394			COMPND 14 ENGINEERED: YES	D 116.273 159.765 93.032	A 88.975 115.520 95.780			COMPND 14 CHAIN: C;	D 104.188 149.047 90.937	A 86.262 120.319 101.292			COMPND 14 CHAIN: C;	D 104.751 151.123 92.754	A 87.297 119.545 102.700			COMPND 14 ENGINEERED: YES	D 102.719 152.906 94.930	A 84.429 121.265 102.453			COMPND 14 ENGINEERED: YES	D 106.789 152.049 93.095	A 86.134 123.122 101.797			COMPND 14 ENGINEERED: YES	D 105.462 150.426 90.313	A 86.670 121.343 100.827			COMPND 13 CHAIN: C;	D 106.290 149.132 90.824	A 86.744 118.408 101.986			COMPND 15 ENGINEERED: YES;	D 111.865 159.932 98.691	A 84.191 118.732 100.927
	SOURCE MOL_ID: 1;	D 116.000 164.333 90.754	A 91.803 117.932 95.394			SOURCE MOL_ID: 1;	D 116.273 159.765 93.032	A 88.975 115.520 95.780			COMPND 15 ENGINEERED: YES	D 104.188 149.047 91.777	A 86.262 120.319 101.292			COMPND 15 ENGINEERED: YES	D 105.591 144.403 91.074	A 87.297 119.545 102.700			SOURCE MOL_ID: 1;	D 103.559 146.186 93.250	A 84.429 121.265 102.453			SOURCE MOL_ID: 1;	D 106.789 152.049 93.935	A 86.134 123.122 101.797			SOURCE MOL_ID: 1;	D 105.462 150.426 91.153	A 86.670 121.343 100.827			COMPND 14 ENGINEERED: YES	D 106.290 149.132 90.824	A 86.744 118.408 101.986			COMPND 16 OTHER_DETAILS: NANOBODY	D 111.865 159.932 98.691	A 84.191 118.732 100.927
	SOURCE 2 ORGANISM_SCIENTIFIC: THERMUS THERMOPHILUS HB27;	D 116.000 164.333 90.754	A 91.803 117.932 95.394			SOURCE 2 ORGANISM_SCIENTIFIC: THERMUS THERMOPHILUS;	D 116.273 159.765 93.032	A 88.975 115.520 95.780			SOURCE MOL_ID: 1;	D 104.188 149.047 91.777	A 86.262 120.319 101.292			SOURCE MOL_ID: 1;	D 105.591 144.403 91.074	A 87.297 119.545 102.700			SOURCE 2 ORGANISM_SCIENTIFIC: THERMUS THERMOPHILUS HB27;	D 103.559 146.186 93.250	A 84.429 121.265 102.453			SOURCE 2 ORGANISM_SCIENTIFIC: THERMUS THERMOPHILUS;	D 106.789 152.049 93.935	A 86.134 123.122 101.797			SOURCE 2 ORGANISM_SCIENTIFIC: THERMUS THERMOPHILUS;	D 105.462 150.426 91.153	A 86.670 121.343 100.827			SOURCE MOL_ID: 1;	D 106.290 149.132 91.664	A 86.744 118.408 101.986			SOURCE MOL_ID: 1;	D 111.865 159.932 98.691	A 84.191 118.732 100.927
	SOURCE 3 ORGANISM_TAXID: 262724;	D 116.000 164.333 91.594	A 91.803 117.932 95.994			SOURCE 3 ORGANISM_TAXID: 274;	D 116.273 159.765 93.872	A 88.975 115.520 96.380			SOURCE 2 ORGANISM_SCIENTIFIC: THERMUS THERMOPHILUS;	D 104.188 149.047 91.777	A 86.262 120.319 101.892			SOURCE 2 ORGANISM_SCIENTIFIC: THERMUS THERMOPHILUS;	D 105.591 144.403 91.914	A 87.297 119.545 103.300			SOURCE 3 ORGANISM_TAXID: 262724;	D 103.559 146.186 94.090	A 84.429 121.265 103.053			SOURCE 3 ORGANISM_TAXID: 274;	D 106.789 152.889 93.095	A 86.134 123.122 102.397			SOURCE 3 ORGANISM_TAXID: 274;	D 105.462 150.426 91.153	A 86.670 121.343 101.427			SOURCE 2 ORGANISM_SCIENTIFIC: THERMUS THERMOPHILUS;	D 106.290 149.132 91.664	A 86.744 118.408 102.586			SOURCE 2 ORGANISM_SCIENTIFIC: THERMUS THERMOPHILUS;	D 111.865 159.932 99.531	A 84.191 118.732 101.527
	SOURCE 4 VARIANT: HB27 / ATCC BAA-163 / DSM 7039;	D 116.000 164.333 91.594	A 91.803 117.932 95.994			SOURCE 4 GENE: TT_C0976;	D 116.273 159.765 93.872	A 88.975 115.520 96.380			SOURCE 3 ORGANISM_TAXID: 274;	D 104.188 149.047 92.617	A 86.262 120.319 101.892			SOURCE 3 ORGANISM_TAXID: 274;	D 105.591 144.403 91.914	A 87.297 119.545 103.300			SOURCE 4 VARIANT: HB27 / ATCC BAA-163 / DSM 7039;	D 103.559 146.186 94.930	A 84.429 121.265 103.053			SOURCE 4 GENE: TT_C0976;	D 106.789 152.889 93.095	A 86.134 123.122 102.397			SOURCE 4 GENE: TT_C0976;	D 105.462 150.426 91.993	A 86.670 121.343 101.427			SOURCE 3 ORGANISM_TAXID: 274;	D 106.290 149.132 92.504	A 86.744 118.408 102.586			SOURCE 3 ORGANISM_TAXID: 274;	D 111.865 159.932 99.531	A 84.191 118.732 101.527
	SOURCE 5 GENE: TT_C0976;	D 116.000 164.333 91.594	A 91.803 117.932 95.994			SOURCE 5 EXPRESSION_SYSTEM: ESCHERICHIA COLI;	D 116.273 159.765 93.872	A 88.975 115.520 96.380			SOURCE 4 GENE: TT_C0976;	D 104.188 149.047 92.617	A 86.262 120.319 101.892			SOURCE 4 GENE: TT_C0976;	D 105.591 145.243 90.234	A 87.297 119.545 103.300			SOURCE 5 GENE: TT_C0976;	D 103.559 147.026 92.410	A 84.429 121.265 103.053			SOURCE 5 EXPRESSION_SYSTEM: ESCHERICHIA COLI;	D 106.789 152.889 93.095	A 86.134 123.122 102.397			SOURCE 5 EXPRESSION_SYSTEM: ESCHERICHIA COLI;	D 105.462 150.426 91.993	A 86.670 121.343 101.427			SOURCE 4 GENE: TT_C0976;	D 106.290 149.132 92.504	A 86.744 118.408 102.586			SOURCE 4 GENE: TT_C0976;	D 111.865 159.932 99.531	A 84.191 118.732 101.527
6RAH	SOURCE 6 EXPRESSION_SYSTEM: ESCHERICHIA COLI;	D 116.000 164.333 92.434	A 91.803 117.932 96.594			SOURCE 6 EXPRESSION_SYSTEM_TAXID: 562;	D 116.273 160.605 91.352	A 88.975 115.520 96.980			SOURCE 5 EXPRESSION_SYSTEM: ESCHERICHIA COLI;	D 104.188 149.047 92.617	A 86.262 120.319 102.492			SOURCE 5 EXPRESSION_SYSTEM: ESCHERICHIA COLI;	D 105.591 145.243 90.234	A 87.297 119.545 103.900			SOURCE 6 EXPRESSION_SYSTEM: ESCHERICHIA COLI;	D 103.559 147.026 92.410	A 84.429 121.265 103.653			SOURCE 6 EXPRESSION_SYSTEM_TAXID: 562;	D 107.629 146.169 91.415	A 86.134 123.122 102.997			SOURCE 6 EXPRESSION_SYSTEM_TAXID: 562;	D 105.462 150.426 91.993	A 86.670 121.943 98.427			SOURCE 5 EXPRESSION_SYSTEM: ESCHERICHIA COLI;	D 106.290 149.972 89.984	A 86.744 118.408 103.186			SOURCE 5 EXPRESSION_SYSTEM: ESCHERICHIA COLI;	D 111.865 159.932 100.371	A 84.191 118.732 102.127
	SOURCE 7 EXPRESSION_SYSTEM_TAXID: 562;	D 116.000 164.333 92.434	A 91.803 117.932 96.594			SOURCE 7 MOL_ID: 2;	D 116.273 160.605 91.352	A 88.975 115.520 96.980			SOURCE 6 EXPRESSION_SYSTEM_TAXID: 562;	D 104.188 149.047 93.457	A 86.262 120.319 102.492			SOURCE 6 EXPRESSION_SYSTEM_TAXID: 562;	D 105.591 145.243 91.074	A 87.297 119.545 103.900			SOURCE 7 EXPRESSION_SYSTEM_TAXID: 562;	D 103.559 147.026 93.250	A 84.429 121.265 103.653			SOURCE 7 MOL_ID: 2;	D 107.629 146.169 91.415	A 86.134 123.122 102.997			SOURCE 7 MOL_ID: 2;	D 105.462 150.426 92.833	A 86.670 121.943 98.427			SOURCE 6 EXPRESSION_SYSTEM_TAXID: 562;	D 106.290 149.972 89.984	A 86.744 118.408 103.186			SOURCE 6 EXPRESSION_SYSTEM_TAXID: 562;	D 111.865 159.932 100.371	A 84.191 118.732 102.127
	SOURCE 8 MOL_ID: 2;	D 116.000 164.333 92.434	A 91.803 117.932 96.594			SOURCE 8 ORGANISM_SCIENTIFIC: THERMUS THERMOPHILUS;	D 116.273 160.605 91.352	A 88.975 115.520 96.980			SOURCE 7 MOL_ID: 2;	D 104.188 149.047 93.457	A 86.262 120.319 102.492			SOURCE 7 MOL_ID: 2;	D 105.591 145.243 91.074	A 87.297 119.545 103.900			SOURCE 8 MOL_ID: 2;	D 103.559 147.026 93.250	A 84.429 121.265 103.653			SOURCE 8 ORGANISM_SCIENTIFIC: THERMUS THERMOPHILUS;	D 107.629 147.009 90.575	A 86.134 123.122 102.997			SOURCE 8 ORGANISM_SCIENTIFIC: THERMUS THERMOPHILUS;	D 105.462 150.426 92.833	A 86.670 121.943 98.427			SOURCE 7 MOL_ID: 2;	D 106.290 149.972 89.984	A 86.744 118.408 103.186			SOURCE 7 MOL_ID: 2;	D 111.865 159.932 100.371	A 84.191 118.732 102.127
	SOURCE 9 ORGANISM_SCIENTIFIC: THERMUS THERMOPHILUS;	D 116.000 165.173 89.914	A 91.803 117.932 97.194			SOURCE 9 ORGANISM_TAXID: 274;	D 116.273 160.605 92.192	A 88.975 115.520 97.580			SOURCE 8 ORGANISM_SCIENTIFIC: THERMUS THERMOPHILUS;	D 104.188 149.047 93.457	A 86.262 120.319 103.092			SOURCE 8 ORGANISM_SCIENTIFIC: THERMUS THERMOPHILUS;	D 105.591 145.243 91.914	A 87.297 119.545 104.500			SOURCE 9 ORGANISM_SCIENTIFIC: THERMUS THERMOPHILUS;	D 103.559 147.026 94.090	A 84.429 121.265 104.253			SOURCE 9 ORGANISM_TAXID: 274;	D 107.629 147.009 90.575	A 86.134 123.122 103.597			SOURCE 9 ORGANISM_TAXID: 274;	D 105.462 150.426 92.833	A 86.670 121.943 99.027			SOURCE 8 ORGANISM_SCIENTIFIC: THERMUS THERMOPHILUS;	D 106.290 149.972 90.824	A 86.744 118.408 103.786			SOURCE 8 ORGANISM_SCIENTIFIC: THERMUS THERMOPHILUS;	D 111.865 159.932 101.211	A 84.191 118.732 102.727
	SOURCE 10 ORGANISM_TAXID: 274;	D 116.000 165.173 89.914	A 91.803 117.932 97.194			SOURCE 10 GENE: TT_C0977;	D 116.273 160.605 92.192	A 88.975 115.520 97.580			SOURCE 9 ORGANISM_TAXID: 274;	D 104.188 149.887 90.937	A 86.262 120.319 103.092			SOURCE 9 ORGANISM_TAXID: 274;	D 105.591 145.243 91.914	A 87.297 119.545 104.500			SOURCE 10 ORGANISM_TAXID: 274;	D 103.559 147.026 94.090	A 84.429 121.265 104.253			SOURCE 10 GENE: TT_C0977;	D 107.629 147.009 91.415	A 86.134 123.122 103.597			SOURCE 10 GENE: TT_C0977;	D 105.462 151.266 90.313	A 86.670 121.943 99.027			SOURCE 9 ORGANISM_TAXID: 274;	D 106.290 149.972 90.824	A 86.744 118.408 103.786			SOURCE 9 ORGANISM_TAXID: 274;	D 111.865 159.932 101.211	A 84.191 118.732 102.727
	SOURCE 11 GENE: TT_C0977;	D 116.000 165.173 89.914	A 91.803 117.932 97.194			SOURCE 11 EXPRESSION_SYSTEM: ESCHERICHIA COLI;	D 116.273 160.605 92.192	A 88.975 115.520 97.580			SOURCE 10 GENE: TT_C0977;	D 104.188 149.887 90.937	A 86.262 120.319 103.092			SOURCE 10 GENE: TT_C0977;	D 105.591 145.243 92.754	A 87.297 119.545 104.500			SOURCE 11 GENE: TT_C0977;	D 103.559 147.026 94.930	A 84.429 121.265 104.253			SOURCE 11 EXPRESSION_SYSTEM: ESCHERICHIA COLI;	D 107.629 147.009 91.415	A 86.134 123.122 103.597			SOURCE 11 EXPRESSION_SYSTEM: ESCHERICHIA COLI;	D 105.462 151.266 90.313	A 86.670 121.943 99.027			SOURCE 10 GENE: TT_C0977;	D 106.290 149.972 90.824	A 86.744 118.408 103.786			SOURCE 10 GENE: TT_C0977;	D 111.865 159.932 101.211	A 84.191 118.732 102.727
	SOURCE 12 EXPRESSION_SYSTEM: ESCHERICHIA COLI;	D 116.000 165.173 90.754	A 91.803 117.932 97.794			SOURCE 12 EXPRESSION_SYSTEM_TAXID: 562;	D 116.273 160.605 93.032	A 88.975 115.520 98.180			SOURCE 11 EXPRESSION_SYSTEM: ESCHERICHIA COLI;	D 104.188 149.887 90.937	A 86.262 120.319 103.692			SOURCE 11 EXPRESSION_SYSTEM: ESCHERICHIA COLI;	D 105.591 145.243 93.594	A 87.297 119.545 105.100			SOURCE 12 EXPRESSION_SYSTEM: ESCHERICHIA COLI;	D 103.559 147.026 95.770	A 84.429 121.265 104.853			SOURCE 12 EXPRESSION_SYSTEM_TAXID: 562;	D 107.629 147.009 92.255	A 86.134 123.122 104.197			SOURCE 12 EXPRESSION_SYSTEM_TAXID: 562;	D 105.462 151.266 90.313	A 86.670 121.943 99.627			SOURCE 11 EXPRESSION_SYSTEM: ESCHERICHIA COLI;	D 106.290 149.972 91.664	A 86.744 118.408 104.386			SOURCE 11 EXPRESSION_SYSTEM: ESCHERICHIA COLI;	D 111.865 160.772 97.011	A 84.191 119.332 99.727
	SOURCE 13 EXPRESSION_SYSTEM_TAXID: 562;	D 116.000 165.173 90.754	A 91.803 117.932 97.794			SOURCE 13 MOL_ID: 3;	D 116.273 160.605 93.032	A 88.975 115.520 98.180			SOURCE 12 EXPRESSION_SYSTEM_TAXID: 562;	D 104.188 149.887 91.777	A 86.262 120.319 103.692			SOURCE 12 EXPRESSION_SYSTEM_TAXID: 562;	D 105.591 146.083 89.394	A 87.297 119.545 105.100			SOURCE 13 EXPRESSION_SYSTEM_TAXID: 562;	D 103.559 147.866 91.570	A 84.429 121.265 104.853			SOURCE 13 MOL_ID: 3;	D 107.629 147.009 92.255	A 86.134 123.122 104.197			SOURCE 13 MOL_ID: 3;	D 105.462 151.266 91.153	A 86.670 121.943 99.627			SOURCE 12 EXPRESSION_SYSTEM_TAXID: 562;	D 106.290 149.972 91.664	A 86.744 118.408 104.386			SOURCE 12 EXPRESSION_SYSTEM_TAXID: 562;	D 111.865 160.772 97.011	A 84.191 119.332 99.727
	SOURCE 14 MOL_ID: 3;	D 116.000 165.173 90.754	A 91.803 117.932 97.794			SOURCE 14 ORGANISM_SCIENTIFIC: VICUGNA PACOS;	D 116.273 160.605 93.032	A 88.975 115.520 98.180			SOURCE 13 MOL_ID: 3;	D 104.188 149.887 91.777	A 86.262 120.319 103.692			SOURCE 13 MOL_ID: 3;	D 105.591 146.083 89.394	A 87.297 119.545 105.100			SOURCE 14 MOL_ID: 3;	D 103.559 147.866 91.570	A 84.429 121.265 104.853			SOURCE 14 ORGANISM_SCIENTIFIC: VICUGNA PACOS;	D 107.629 147.849 89.735	A 86.134 123.122 104.197			SOURCE 14 ORGANISM_SCIENTIFIC: VICUGNA PACOS;	D 105.462 151.266 91.153	A 86.670 121.943 99.627			SOURCE 13 MOL_ID: 3;	D 106.290 149.972 91.664	A 86.744 118.408 104.386			SOURCE 13 MOL_ID: 3;	D 111.865 160.772 97.011	A 84.191 119.332 99.727
	SOURCE 15 ORGANISM_SCIENTIFIC: VICUGNA PACOS;	D 116.000 165.173 91.594	A 91.803 118.532 94.794			SOURCE 15 ORGANISM_TAXID: 30538;	D 116.273 160.605 93.872	A 88.975 116.120 95.180			SOURCE 14 ORGANISM_SCIENTIFIC: VICUGNA PACOS;	D 104.188 149.887 91.777	A 86.262 120.919 100.692			SOURCE 14 ORGANISM_SCIENTIFIC: VICUGNA PACOS;	D 105.591 146.083 90.234	A 87.297 120.145 102.100			SOURCE 15 ORGANISM_SCIENTIFIC: VICUGNA PACOS;	D 103.559 147.866 92.410	A 84.429 121.865 101.853			SOURCE 15 ORGANISM_COMMON: ALPACA;	D 107.629 147.849 89.735	A 86.134 123.722 101.197			SOURCE 15 ORGANISM_COMMON: ALPACA;	D 105.462 151.266 91.153	A 86.670 121.943 100.227			SOURCE 14 ORGANISM_SCIENTIFIC: VICUGNA PACOS;	D 106.290 150.812 90.824	A 86.744 119.008 101.386			SOURCE 14 ORGANISM_SCIENTIFIC: VICUGNA PACOS;	D 111.865 160.772 97.851	A 84.191 119.332 100.327
	SOURCE 16 ORGANISM_COMMON: ALPACA;	D 116.000 165.173 91.594	A 91.803 118.532 94.794			SOURCE 16 EXPRESSION_SYSTEM: ESCHERICHIA COLI;	D 116.273 160.605 93.872	A 88.975 116.120 95.180			SOURCE 15 ORGANISM_TAXID: 30538;	D 104.188 149.887 92.617	A 86.262 120.919 100.692			SOURCE 15 ORGANISM_TAXID: 30538;	D 105.591 146.083 90.234	A 87.297 120.145 102.100			SOURCE 16 ORGANISM_COMMON: ALPACA;	D 103.559 147.866 92.410	A 84.429 121.865 101.853			SOURCE 16 ORGANISM_TAXID: 30538;	D 107.629 147.849 90.575	A 86.134 123.722 101.197			SOURCE 16 ORGANISM_TAXID: 30538;	D 105.462 151.266 91.993	A 86.670 121.943 100.227			SOURCE 15 ORGANISM_TAXID: 30538;	D 106.290 150.812 90.824	A 86.744 119.008 101.386			SOURCE 15 ORGANISM_TAXID: 30538;	D 111.865 160.772 97.851	A 84.191 119.332 100.327
	SOURCE 17 ORGANISM_TAXID: 30538;	D 116.000 165.173 91.594	A 91.803 118.532 94.794			SOURCE 17 EXPRESSION_SYSTEM_TAXID: 562	D 116.273 160.605 93.872	A 88.975 116.120 95.180			SOURCE 16 EXPRESSION_SYSTEM: ESCHERICHIA COLI;	D 104.188 149.887 92.617	A 86.262 120.919 100.692			SOURCE 16 EXPRESSION_SYSTEM: ESCHERICHIA COLI;	D 105.591 146.083 91.074	A 87.297 120.145 102.100			SOURCE 17 ORGANISM_TAXID: 30538;	D 103.559 147.866 93.250	A 84.429 121.865 101.853			SOURCE 17 EXPRESSION_SYSTEM: ESCHERICHIA COLI;	D 107.629 147.849 90.575	A 86.134 123.722 101.197			SOURCE 17 EXPRESSION_SYSTEM: ESCHERICHIA COLI;	D 105.462 151.266 91.993	A 86.670 121.943 100.227			SOURCE 16 EXPRESSION_SYSTEM: ESCHERICHIA COLI;	D 106.290 150.812 90.824	A 86.744 119.008 101.386			SOURCE 16 EXPRESSION_SYSTEM: ESCHERICHIA COLI;	D 111.865 160.772 97.851	A 84.191 119.332 100.327
	SOURCE 18 EXPRESSION_SYSTEM: ESCHERICHIA COLI;	D 116.000 165.173 92.434	A 91.803 118.532 95.394			KEYWDS ATP-BINDING CASSETTE TRANSPORTER, MEMBRANE PROTEIN, HETERODIMER,	D 116.273 160.605 94.712	A 88.975 116.120 95.780			SOURCE 17 EXPRESSION_SYSTEM_TAXID: 562	D 104.188 149.887 92.617	A 86.262 120.919 101.292			SOURCE 17 EXPRESSION_SYSTEM_TAXID: 562	D 105.591 146.083 91.074	A 87.297 120.145 102.700			SOURCE 18 EXPRESSION_SYSTEM: ESCHERICHIA COLI;	D 103.559 147.866 93.250	A 84.429 121.865 102.453			SOURCE 18 EXPRESSION_SYSTEM_TAXID: 562	D 107.629 147.849 91.415	A 86.134 123.722 101.797			SOURCE 18 EXPRESSION_SYSTEM_TAXID: 562	D 105.462 151.266 91.993	A 86.670 121.943 100.827			SOURCE 17 EXPRESSION_SYSTEM_TAXID: 562	D 106.290 150.812 91.664	A 86.744 119.008 101.986			SOURCE 17 EXPRESSION_SYSTEM_TAXID: 562	D 111.865 160.772 98.691	A 84.191 119.332 100.927
	SOURCE 19 EXPRESSION_SYSTEM_TAXID: 562	D 116.000 165.173 92.434	A 91.803 118.532 95.394			KEYWDS 2 EXPORTER, TRANSPORT PROTEIN	D 116.273 160.605 94.712	A 88.975 116.120 95.780			KEYWDS ATP-BINDING CASSETTE TRANSPORTER, MEMBRANE PROTEIN, HETERODIMER,	D 104.188 150.727 91.777	A 86.262 120.919 101.292			KEYWDS ATP-BINDING CASSETTE TRANSPORTER, MEMBRANE PROTEIN, HETERODIMER,	D 105.591 146.083 91.914	A 87.297 120.145 102.700			SOURCE 19 EXPRESSION_SYSTEM_TAXID: 562	D 103.559 147.866 94.090	A 84.429 121.865 102.453			KEYWDS ATP-BINDING CASSETTE TRANSPORTER, MEMBRANE PROTEIN, HETERODIMER,	D 107.629 147.849 91.415	A 86.134 123.722 101.797			KEYWDS ATP-BINDING CASSETTE TRANSPORTER, MEMBRANE PROTEIN, HETERODIMER,	D 105.462 152.106 91.153	A 86.670 121.943 100.827			KEYWDS ATP-BINDING CASSETTE TRANSPORTER, MEMBRANE PROTEIN, HETERODIMER,	D 106.290 150.812 91.664	A 86.744 119.008 101.986			KEYWDS ABC TRANSPORTER, MEMBRANE PROTEIN, HETERODIMER, NUCLEOTIDE BINDING	D 111.865 160.772 98.691	A 84.191 119.332 100.927
	KEYWDS ATP-BINDING CASSETTE TRANSPORTER, MEMBRANE PROTEIN, HETERODIMER,	D 116.000 165.173 92.434	A 91.803 118.532 95.394			EXPDTA ELECTRON MICROSCOPY	D 116.273 160.605 94.712	A 88.975 116.120 95.780			KEYWDS 2 EXPORTER, TRANSPORT PROTEIN	D 104.188 150.727 91.777	A 86.262 120.919 101.292			KEYWDS 2 EXPORTER, TRANSPORT PROTEIN	D 105.591 146.083 91.914	A 87.297 120.145 102.700			KEYWDS ATP-BINDING CASSETTE TRANSPORTER, MEMBRANE PROTEIN, HETERODIMER,	D 103.559 147.866 94.090	A 84.429 121.865 102.453			KEYWDS 2 EXPORTER, TRANSPORT PROTEIN	D 107.629 147.849 92.255	A 86.134 123.722 101.797			KEYWDS 2 EXPORTER, TRANSPORT PROTEIN	D 105.462 152.106 91.153	A 86.670 121.943 100.827			KEYWDS 2 EXPORTER, TRANSPORT PROTEIN	D 106.290 150.812 91.664	A 86.744 119.008 101.986			KEYWDS 2 DOMAINS, TRANSPORT PROTEIN	D 111.865 160.772 98.691	A 84.191 119.332 100.927
	KEYWDS 2 EXPORTER, TRANSPORT PROTEIN	D 116.000 165.173 93.274	A 91.803 118.532 95.994			AUTHOR C.THOMAS,D.JANULIENE,A.R.MEHDIPOUR,S.HOFMANN,G.HUMMER,A.MOELLER,	D 116.273 161.445 90.512	A 88.975 116.120 96.380			EXPDTA ELECTRON MICROSCOPY	D 104.188 150.727 91.777	A 86.262 120.919 101.892			EXPDTA ELECTRON MICROSCOPY	D 105.591 146.083 92.754	A 87.297 120.145 103.300			KEYWDS 2 EXPORTER, TRANSPORT PROTEIN	D 103.559 147.866 94.930	A 84.429 121.865 103.053			EXPDTA ELECTRON MICROSCOPY	D 107.629 147.849 92.255	A 86.134 123.722 102.397			EXPDTA ELECTRON MICROSCOPY	D 105.462 152.106 91.153	A 86.670 121.943 101.427			EXPDTA ELECTRON MICROSCOPY	D 106.290 150.812 92.504	A 86.744 119.008 102.586			EXPDTA ELECTRON MICROSCOPY	D 111.865 160.772 99.531	A 84.191 119.332 101.527
	EXPDTA ELECTRON MICROSCOPY	D 116.000 165.173 93.274	A 91.803 118.532 95.994			AUTHOR 2 R.TAMPE	D 116.273 161.445 90.512	A 88.975 116.120 96.380			AUTHOR C.THOMAS,D.JANULIENE,A.R.MEHDIPOUR,S.HOFMANN,G.HUMMER,A.MOELLER,	D 104.188 150.727 92.617	A 86.262 120.919 101.892			AUTHOR C.THOMAS,D.JANULIENE,A.R.MEHDIPOUR,S.HOFMANN,G.HUMMER,A.MOELLER,	D 105.591 146.083 92.754	A 87.297 120.145 103.300			EXPDTA ELECTRON MICROSCOPY	D 103.559 147.866 95.770	A 84.429 121.865 103.053			AUTHOR C.THOMAS,D.JANULIENE,A.R.MEHDIPOUR,S.HOFMANN,G.HUMMER,A.MOELLER,	D 107.629 147.849 93.095	A 86.134 123.722 102.397			AUTHOR C.THOMAS,D.JANULIENE,A.R.MEHDIPOUR,S.HOFMANN,G.HUMMER,A.MOELLER,	D 105.462 152.106 91.993	A 86.670 121.943 101.427			AUTHOR C.THOMAS,D.JANULIENE,A.R.MEHDIPOUR,S.HOFMANN,G.HUMMER,A.MOELLER,	D 106.290 150.812 92.504	A 86.744 119.008 102.586			AUTHOR C.THOMAS,D.JANULIENE,A.R.MEHDIPOUR,S.HOFMANN,G.HUMMER,A.MOELLER,	D 111.865 160.772 99.531	A 84.191 119.332 101.527
	AUTHOR C.THOMAS,D.JANULIENE,A.R.MEHDIPOUR,S.HOFMANN,G.HUMMER,A.MOELLER,	D 116.000 165.173 93.274	A 91.803 118.532 95.994			REVDAT 4 18-DEC-19 6RAG 1 SCALE	D 116.273 161.445 90.512	A 88.975 116.120 96.380			AUTHOR 2 R.TAMPE	D 104.188 150.727 92.617	A 86.262 120.919 101.892			AUTHOR 2 R.TAMPE	D 105.591 146.083 93.594	A 87.297 120.145 103.300			AUTHOR C.THOMAS,D.JANULIENE,A.R.MEHDIPOUR,S.HOFMANN,G.HUMMER,A.MOELLER,	D 103.559 148.706 90.730	A 84.429 121.865 103.053			AUTHOR 2 R.TAMPE	D 107.629 147.849 93.095	A 86.134 123.722 102.397			AUTHOR 2 R.TAMPE	D 105.462 152.106 91.993	A 86.670 121.943 101.427			AUTHOR 2 R.TAMPE	D 106.290 150.812 92.504	A 86.744 119.008 102.586			AUTHOR 2 R.TAMPE	D 111.865 160.772 99.531	A 84.191 119.332 101.527
	AUTHOR 2 R.TAMPE	D 116.000 166.013 89.074	A 91.803 118.532 96.594			REVDAT 3 21-AUG-19 6RAG 1 REMARK	D 116.273 161.445 91.352	A 88.975 116.120 96.980			REVDAT 4 18-DEC-19 6RAH 1 SCALE	D 104.188 150.727 92.617	A 86.262 120.919 102.492			REVDAT 4 18-DEC-19 6RAI 1 SCALE	D 105.591 146.083 93.594	A 87.297 120.145 103.900			AUTHOR 2 R.TAMPE	D 103.559 148.706 90.730	A 84.429 121.865 103.653			REVDAT 4 18-DEC-19 6RAK 1 SCALE	D 107.629 147.849 93.935	A 86.134 123.722 102.997			REVDAT 4 18-DEC-19 6RAL 1 SCALE	D 105.462 152.106 91.993	A 86.670 121.943 102.027			REVDAT 4 18-DEC-19 6RAM 1 SCALE	D 106.290 151.652 91.664	A 86.744 119.008 103.186			REVDAT 4 18-DEC-19 6RAN 1 SCALE	D 111.865 160.772 100.371	A 84.191 119.332 102.127
	REVDAT 4 18-DEC-19 6RAF 1 SCALE	D 116.000 166.013 89.074	A 91.803 118.532 96.594			REVDAT 2 07-AUG-19 6RAG 1 JRNL	D 116.273 161.445 91.352	A 88.975 116.120 96.980			REVDAT 3 21-AUG-19 6RAH 1 REMARK	D 104.188 150.727 93.457	A 86.262 120.919 102.492			REVDAT 3 21-AUG-19 6RAI 1 REMARK	D 105.591 146.923 88.554	A 87.297 120.145 103.900			REVDAT 4 18-DEC-19 6RAJ 1 SCALE	D 103.559 148.706 91.570	A 84.429 121.865 103.653			REVDAT 3 21-AUG-19 6RAK 1 REMARK	D 107.629 147.849 93.935	A 86.134 123.722 102.997			REVDAT 3 21-AUG-19 6RAL 1 REMARK	D 105.462 152.106 92.833	A 86.670 121.943 102.027			REVDAT 3 21-AUG-19 6RAM 1 REMARK	D 106.290 151.652 91.664	A 86.744 119.008 103.186			REVDAT 3 21-AUG-19 6RAN 1 REMARK	D 111.865 160.772 100.371	A 84.191 119.332 102.127
	REVDAT 3 21-AUG-19 6RAF 1 REMARK	D 116.000 166.013 89.074	A 91.803 118.532 96.594			REVDAT 1 31-JUL-19 6RAG 0	D 116.273 161.445 91.352	A 88.975 116.120 96.980			REVDAT 2 07-AUG-19 6RAH 1 JRNL	D 104.188 150.727 93.457	A 86.262 120.919 102.492			REVDAT 2 07-AUG-19 6RAI 1 JRNL	D 105.591 146.923 88.554	A 87.297 120.145 103.900			REVDAT 3 21-AUG-19 6RAJ 1 REMARK	D 103.559 148.706 91.570	A 84.429 121.865 103.653			REVDAT 2 07-AUG-19 6RAK 1 JRNL	D 107.629 147.849 94.775	A 86.134 123.722 102.997			REVDAT 2 07-AUG-19 6RAL 1 JRNL	D 105.462 152.106 92.833	A 86.670 121.943 102.027			REVDAT 2 07-AUG-19 6RAM 1 JRNL	D 106.290 151.652 91.664	A 86.744 119.008 103.186			REVDAT 2 07-AUG-19 6RAN 1 JRNL	D 111.865 160.772 100.371	A 84.191 119.332 102.127
	REVDAT 2 07-AUG-19 6RAF 1 JRNL	D 116.000 166.013 89.914	A 91.803 118.532 97.194			JRNL AUTH S.HOFMANN,D.JANULIENE,A.R.MEHDIPOUR,C.THOMAS,E.STEFAN,	D 116.273 161.445 92.192	A 88.975 116.120 97.580			REVDAT 1 31-JUL-19 6RAH 0	D 104.188 150.727 93.457	A 86.262 120.919 103.092			REVDAT 1 31-JUL-19 6RAI 0	D 105.591 146.923 89.394	A 87.297 120.145 104.500			REVDAT 2 07-AUG-19 6RAJ 1 JRNL	D 103.559 148.706 92.410	A 84.429 121.865 104.253			REVDAT 1 31-JUL-19 6RAK 0	D 107.629 147.849 94.775	A 86.134 123.722 103.597			REVDAT 1 31-JUL-19 6RAL 0	D 105.462 152.106 92.833	A 86.670 122.543 97.827			REVDAT 1 31-JUL-19 6RAM 0	D 107.130 143.252 90.824	A 86.744 119.008 103.786			REVDAT 1 31-JUL-19 6RAN 0	D 111.865 160.772 101.211	A 84.191 119.332 102.727
	REVDAT 1 31-JUL-19 6RAF 0	D 116.000 166.013 89.914	A 91.803 118.532 97.194			JRNL AUTH 2 S.BRUCHERT,B.T.KUHN,E.R.GEERTSMA,G.HUMMER,R.TAMPE,A.MOELLER	D 116.273 161.445 92.192	A 88.975 116.120 97.580			JRNL AUTH S.HOFMANN,D.JANULIENE,A.R.MEHDIPOUR,C.THOMAS,E.STEFAN,	D 104.188 151.567 92.617	A 86.262 120.919 103.092			JRNL AUTH S.HOFMANN,D.JANULIENE,A.R.MEHDIPOUR,C.THOMAS,E.STEFAN,	D 105.591 146.923 89.394	A 87.297 120.145 104.500			REVDAT 1 31-JUL-19 6RAJ 0	D 103.559 148.706 92.410	A 84.429 121.865 104.253			JRNL AUTH S.HOFMANN,D.JANULIENE,A.R.MEHDIPOUR,C.THOMAS,E.STEFAN,	D 107.629 148.689 88.895	A 86.134 123.722 103.597			JRNL AUTH S.HOFMANN,D.JANULIENE,A.R.MEHDIPOUR,C.THOMAS,E.STEFAN,	D 105.462 152.946 91.993	A 86.670 122.543 97.827			JRNL AUTH S.HOFMANN,D.JANULIENE,A.R.MEHDIPOUR,C.THOMAS,E.STEFAN,	D 107.130 144.092 89.144	A 86.744 119.008 103.786			JRNL AUTH S.HOFMANN,D.JANULIENE,A.R.MEHDIPOUR,C.THOMAS,E.STEFAN,	D 111.865 160.772 101.211	A 84.191 119.332 102.727
	JRNL AUTH S.HOFMANN,D.JANULIENE,A.R.MEHDIPOUR,C.THOMAS,E.STEFAN,	D 116.000 166.013 89.914	A 91.803 118.532 97.194			JRNL TITL CONFORMATION SPACE OF A HETERODIMERIC ABC EXPORTER UNDER	D 116.273 161.445 92.192	A 88.975 116.120 97.580			JRNL AUTH 2 S.BRUCHERT,B.T.KUHN,E.R.GEERTSMA,G.HUMMER,R.TAMPE,A.MOELLER	D 104.188 151.567 92.617	A 86.262 120.919 103.092			JRNL AUTH 2 S.BRUCHERT,B.T.KUHN,E.R.GEERTSMA,G.HUMMER,R.TAMPE,A.MOELLER	D 105.591 146.923 90.234	A 87.297 120.145 104.500			JRNL AUTH S.HOFMANN,D.JANULIENE,A.R.MEHDIPOUR,C.THOMAS,E.STEFAN,	D 103.559 148.706 93.250	A 84.429 121.865 104.253			JRNL AUTH 2 S.BRUCHERT,B.T.KUHN,E.R.GEERTSMA,G.HUMMER,R.TAMPE,A.MOELLER	D 107.629 148.689 88.895	A 86.134 123.722 103.597			JRNL AUTH 2 S.BRUCHERT,B.T.KUHN,E.R.GEERTSMA,G.HUMMER,R.TAMPE,A.MOELLER	D 105.462 152.946 91.993	A 86.670 122.543 97.827			JRNL AUTH 2 S.BRUCHERT,B.T.KUHN,E.R.GEERTSMA,G.HUMMER,R.TAMPE,A.MOELLER	D 107.130 144.092 89.144	A 86.744 119.008 103.786			JRNL AUTH 2 S.BRUCHERT,B.T.KUHN,E.R.GEERTSMA,G.HUMMER,R.TAMPE,A.MOELLER	D 111.865 160.772 101.211	A 84.191 119.332 102.727
	JRNL AUTH 2 S.BRUCHERT,B.T.KUHN,E.R.GEERTSMA,G.HUMMER,R.TAMPE,A.MOELLER	D 116.000 166.013 90.754	A 91.803 118.532 97.794			JRNL TITL 2 TURNOVER CONDITIONS.	D 116.273 161.445 93.032	A 88.975 116.120 98.180			JRNL TITL CONFORMATION SPACE OF A HETERODIMERIC ABC EXPORTER UNDER	D 104.188 151.567 92.617	A 86.262 120.919 103.692			JRNL TITL CONFORMATION SPACE OF A HETERODIMERIC ABC EXPORTER UNDER	D 105.591 146.923 90.234	A 87.297 120.145 105.100			JRNL AUTH 2 S.BRUCHERT,B.T.KUHN,E.R.GEERTSMA,G.HUMMER,R.TAMPE,A.MOELLER	D 103.559 148.706 93.250	A 84.429 121.865 104.853			JRNL TITL CONFORMATION SPACE OF A HETERODIMERIC ABC EXPORTER UNDER	D 107.629 148.689 89.735	A 86.134 123.722 104.197			JRNL TITL CONFORMATION SPACE OF A HETERODIMERIC ABC EXPORTER UNDER	D 105.462 152.946 91.993	A 86.670 122.543 98.427			JRNL TITL CONFORMATION SPACE OF A HETERODIMERIC ABC EXPORTER UNDER	D 107.130 144.092 89.984	A 86.744 119.008 104.386			JRNL TITL CONFORMATION SPACE OF A HETERODIMERIC ABC EXPORTER UNDER	D 111.865 160.772 102.051	A 84.191 119.332 103.327
	JRNL TITL CONFORMATION SPACE OF A HETERODIMERIC ABC EXPORTER UNDER	D 116.000 166.013 90.754	A 91.803 118.532 97.794			JRNL REF NATURE V. 571 580 2019	D 116.273 161.445 93.032	A 88.975 116.120 98.180			JRNL TITL 2 TURNOVER CONDITIONS.	D 105.028 143.167 91.777	A 86.262 120.919 103.692			JRNL TITL 2 TURNOVER CONDITIONS.	D 105.591 146.923 91.074	A 87.297 120.145 105.100			JRNL TITL CONFORMATION SPACE OF A HETERODIMERIC ABC EXPORTER UNDER	D 103.559 148.706 94.090	A 84.429 121.865 104.853			JRNL TITL 2 TURNOVER CONDITIONS.	D 107.629 148.689 89.735	A 86.134 123.722 104.197			JRNL TITL 2 TURNOVER CONDITIONS.	D 106.302 144.546 91.153	A 86.670 122.543 98.427			JRNL TITL 2 TURNOVER CONDITIONS.	D 107.130 144.092 89.984	A 86.744 119.008 104.386			JRNL TITL 2 TURNOVER CONDITIONS.	D 111.865 160.772 102.051	A 84.191 119.332 103.327
	JRNL TITL 2 TURNOVER CONDITIONS.	D 116.000 166.013 90.754	A 91.803 118.532 97.794			JRNL REFN ESSN 1476-4687	D 116.273 161.445 93.032	A 88.975 116.120 98.180			JRNL REF NATURE V. 571 580 2019	D 105.028 143.167 91.777	A 86.262 120.919 103.692			JRNL REF NATURE V. 571 580 2019	D 105.591 146.923 91.074	A 87.297 120.145 105.100			JRNL TITL 2 TURNOVER CONDITIONS.	D 103.559 148.706 94.090	A 84.429 121.865 104.853			JRNL REF NATURE V. 571 580 2019	D 107.629 148.689 90.575	A 86.134 123.722 104.197			JRNL REF NATURE V. 571 580 2019	D 106.302 144.546 91.153	A 86.670 122.543 98.427			JRNL REF NATURE V. 571 580 2019	D 107.130 144.092 90.824	A 86.744 119.008 104.386			JRNL REF NATURE V. 571 580 2019	D 111.865 160.772 102.051	A 84.191 119.332 103.327
	JRNL REF NATURE V. 571 580 2019	D 116.000 166.013 91.594	A 91.803 118.532 98.394			JRNL PMID 31316210	D 116.273 161.445 93.872	A 88.975 116.120 98.780			JRNL REFN ESSN 1476-4687	D 105.028 144.007 90.097	A 86.262 120.919 104.292			JRNL REFN ESSN 1476-4687	D 105.591 146.923 91.914	A 87.297 120.145 105.700			JRNL REF NATURE V. 571 580 2019	D 103.559 148.706 94.930	A 84.429 121.865 105.453			JRNL REFN ESSN 1476-4687	D 107.629 148.689 90.575	A 86.134 123.722 104.797			JRNL REFN ESSN 1476-4687	D 106.302 145.386 89.473	A 86.670 122.543 99.027			JRNL REFN ESSN 1476-4687	D 107.130 144.092 91.664	A 86.744 119.008 104.986			JRNL REFN ESSN 1476-4687	D 111.865 161.612 96.171	A 84.191 119.932 99.127
	JRNL REFN ESSN 1476-4687	D 116.000 166.013 91.594	A 91.803 118.532 98.394			JRNL DOI 10.1038/S41586-019-1391-0	D 116.273 161.445 93.872	A 88.975 116.120 98.780			JRNL PMID 31316210	D 105.028 144.007 90.097	A 86.262 120.919 104.292			JRNL PMID 31316210	D 105.591 146.923 91.914	A 87.297 120.145 105.700			JRNL REFN ESSN 1476-4687	D 103.559 148.706 94.930	A 84.429 121.865 105.453			JRNL PMID 31316210	D 107.629 148.689 91.415	A 86.134 123.722 104.797			JRNL PMID 31316210	D 106.302 145.386 89.473	A 86.670 122.543 99.027			JRNL PMID 31316210	D 107.130 144.092 92.504	A 86.744 119.008 104.986			JRNL PMID 31316210	D 111.865 161.612 96.171	A 84.191 119.932 99.127
	JRNL PMID 31316210	D 116.000 166.013 91.594	A 91.803 118.532 98.394			REMARK 2	D 116.273 161.445 93.872	A 88.975 116.120 98.780			JRNL DOI 10.1038/S41586-019-1391-0	D 105.028 144.007 90.937	A 86.262 120.919 104.292			JRNL DOI 10.1038/S41586-019-1391-0	D 105.591 146.923 92.754	A 87.297 120.145 105.700			JRNL PMID 31316210	D 103.559 148.706 95.770	A 84.429 121.865 105.453			JRNL DOI 10.1038/S41586-019-1391-0	D 107.629 148.689 91.415	A 86.134 123.722 104.797			JRNL DOI 10.1038/S41586-019-1391-0	D 106.302 145.386 90.313	A 86.670 122.543 99.027			JRNL DOI 10.1038/S41586-019-1391-0	D 107.130 144.932 88.304	A 86.744 119.008 104.986			JRNL DOI 10.1038/S41586-019-1391-0	D 111.865 161.612 96.171	A 84.191 119.932 99.127
	JRNL DOI 10.1038/S41586-019-1391-0	D 116.000 166.013 92.434	A 91.803 119.132 94.194			REMARK 2 RESOLUTION. 4.20 ANGSTROMS.	D 116.273 161.445 94.712	A 88.975 116.720 94.580			REMARK 2	D 105.028 144.007 90.937	A 86.262 121.519 100.092			REMARK 2	D 105.591 146.923 92.754	A 87.297 120.745 101.500			JRNL DOI 10.1038/S41586-019-1391-0	D 103.559 148.706 96.610	A 84.429 122.465 101.253			REMARK 2	D 107.629 148.689 92.255	A 86.134 124.322 100.597			REMARK 2	D 106.302 145.386 90.313	A 86.670 122.543 99.627			REMARK 2	D 107.130 144.932 88.304	A 86.744 119.608 100.786			REMARK 2	D 111.865 161.612 97.011	A 84.191 119.932 99.727
	REMARK 2	D 116.000 166.013 92.434	A 91.803 119.132 94.194			REMARK 3	D 116.273 161.445 94.712	A 88.975 116.720 94.580			REMARK 2 RESOLUTION. 2.80 ANGSTROMS.	D 105.028 144.007 91.777	A 86.262 121.519 100.092			REMARK 2 RESOLUTION. 2.90 ANGSTROMS.	D 105.591 146.923 93.594	A 87.297 120.745 101.500			REMARK 2	D 103.559 149.546 89.890	A 84.429 122.465 101.253			REMARK 2 RESOLUTION. 3.30 ANGSTROMS.	D 107.629 148.689 92.255	A 86.134 124.322 100.597			REMARK 2 RESOLUTION. 3.50 ANGSTROMS.	D 106.302 145.386 91.153	A 86.670 122.543 99.627			REMARK 2 RESOLUTION. 3.80 ANGSTROMS.	D 107.130 144.932 89.144	A 86.744 119.608 100.786			REMARK 2 RESOLUTION. 4.20 ANGSTROMS.	D 111.865 161.612 97.011	A 84.191 119.932 99.727
	REMARK 2 RESOLUTION. 3.80 ANGSTROMS.	D 116.000 166.013 92.434	A 91.803 119.132 94.194			REMARK 3 REFINEMENT.	D 116.273 161.445 94.712	A 88.975 116.720 94.580			REMARK 3	D 105.028 144.007 91.777	A 86.262 121.519 100.092			REMARK 3	D 105.591 146.923 93.594	A 87.297 120.745 101.500			REMARK 2 RESOLUTION. 3.50 ANGSTROMS.	D 103.559 149.546 89.890	A 84.429 122.465 101.253			REMARK 3	D 107.629 148.689 93.095	A 86.134 124.322 100.597			REMARK 3	D 106.302 145.386 91.153	A 86.670 122.543 99.627			REMARK 3	D 107.130 144.932 89.144	A 86.744 119.608 100.786			REMARK 3	D 111.865 161.612 97.011	A 84.191 119.932 99.727
	REMARK 3	D 116.000 166.013 93.274	A 91.803 119.132 94.794			REMARK 3 SOFTWARE PACKAGES : EPU, GCTF, RELION, CRYOSPARC, CRYOSPARC	D 116.273 161.445 95.552	A 88.975 116.720 95.180			REMARK 3 REFINEMENT.	D 105.028 144.007 92.617	A 86.262 121.519 100.692			REMARK 3 REFINEMENT.	D 105.591 146.923 94.434	A 87.297 120.745 102.100			REMARK 3	D 103.559 149.546 89.890	A 84.429 122.465 101.853			REMARK 3 REFINEMENT.	D 107.629 148.689 93.095	A 86.134 124.322 101.197			REMARK 3 REFINEMENT.	D 106.302 145.386 91.993	A 86.670 122.543 100.227			REMARK 3 REFINEMENT.	D 107.130 144.932 89.984	A 86.744 119.608 101.386			REMARK 3 REFINEMENT.	D 111.865 161.612 97.851	A 84.191 119.932 100.327
	REMARK 3 REFINEMENT.	D 116.000 166.013 93.274	A 91.803 119.132 94.794			REMARK 3 RECONSTRUCTION SCHEMA : NULL	D 116.273 161.445 95.552	A 88.975 116.720 95.180			REMARK 3 SOFTWARE PACKAGES : RELION, EPU, GCTF, RELION, RELION,	D 105.028 144.007 92.617	A 86.262 121.519 100.692			REMARK 3 SOFTWARE PACKAGES : EPU, GCTF, RELION, RELION, RELION,	D 105.591 146.923 94.434	A 87.297 120.745 102.100			REMARK 3 REFINEMENT.	D 103.559 149.546 90.730	A 84.429 122.465 101.853			REMARK 3 SOFTWARE PACKAGES : EPU, GCTF, RELION, CRYOSPARC, CRYOSPARC	D 107.629 148.689 93.935	A 86.134 124.322 101.197			REMARK 3 SOFTWARE PACKAGES : RELION, EPU, GCTF, RELION, CRYOSPARC,	D 106.302 145.386 91.993	A 86.670 122.543 100.227			REMARK 3 SOFTWARE PACKAGES : RELION, EPU, GCTF, RELION, CRYOSPARC,	D 107.130 144.932 89.984	A 86.744 119.608 101.386			REMARK 3 SOFTWARE PACKAGES : RELION, EPU, GCTF, RELION, RELION,	D 111.865 161.612 97.851	A 84.191 119.932 100.327
	REMARK 3 SOFTWARE PACKAGES : EPU, GCTF, RELION, CRYOSPARC, CRYOSPARC	D 116.000 166.013 93.274	A 91.803 119.132 94.794			REMARK 3	D 116.273 161.445 95.552	A 88.975 116.720 95.180			REMARK 3 RELION, RELION	D 105.028 144.007 93.457	A 86.262 121.519 100.692			REMARK 3 RELION	D 105.591 146.923 95.274	A 87.297 120.745 102.100			REMARK 3 SOFTWARE PACKAGES : RELION, EPU, GCTF, RELION, CRYOSPARC,	D 103.559 149.546 90.730	A 84.429 122.465 101.853			REMARK 3 RECONSTRUCTION SCHEMA : NULL	D 107.629 148.689 93.935	A 86.134 124.322 101.197			REMARK 3 CRYOSPARC	D 106.302 145.386 92.833	A 86.670 122.543 100.227			REMARK 3 CRYOSPARC	D 107.130 144.932 90.824	A 86.744 119.608 101.386			REMARK 3 RELION	D 111.865 161.612 97.851	A 84.191 119.932 100.327
	REMARK 3 RECONSTRUCTION SCHEMA : NULL	D 116.000 166.013 94.114	A 91.803 119.132 95.394			REMARK 3 EM MAP-MODEL FITTING AND REFINEMENT	D 116.273 162.285 91.352	A 88.975 116.720 95.780			REMARK 3 RECONSTRUCTION SCHEMA : NULL	D 105.028 144.007 93.457	A 86.262 121.519 101.292			REMARK 3 RECONSTRUCTION SCHEMA : NULL	D 105.591 146.923 95.274	A 87.297 120.745 102.700			REMARK 3 CRYOSPARC	D 103.559 149.546 91.570	A 84.429 122.465 102.453			REMARK 3	D 107.629 148.689 94.775	A 86.134 124.322 101.797			REMARK 3 RECONSTRUCTION SCHEMA : NULL	D 106.302 145.386 92.833	A 86.670 122.543 100.827			REMARK 3 RECONSTRUCTION SCHEMA : NULL	D 107.130 144.932 90.824	A 86.744 119.608 101.986			REMARK 3 RECONSTRUCTION SCHEMA : NULL	D 111.865 161.612 98.691	A 84.191 119.932 100.927
	REMARK 3	D 116.000 166.013 94.114	A 91.803 119.132 95.394			REMARK 3 PDB ENTRY : NULL	D 116.273 162.285 91.352	A 88.975 116.720 95.780			REMARK 3	D 105.028 144.847 89.257	A 86.262 121.519 101.292			REMARK 3	D 105.591 147.763 87.714	A 87.297 120.745 102.700			REMARK 3 RECONSTRUCTION SCHEMA : NULL	D 103.559 149.546 91.570	A 84.429 122.465 102.453			REMARK 3 EM MAP-MODEL FITTING AND REFINEMENT	D 107.629 148.689 94.775	A 86.134 124.322 101.797			REMARK 3	D 106.302 146.226 88.633	A 86.670 122.543 100.827			REMARK 3	D 107.130 144.932 91.664	A 86.744 119.608 101.986			REMARK 3	D 111.865 161.612 98.691	A 84.191 119.932 100.927
	REMARK 3 EM MAP-MODEL FITTING AND REFINEMENT	D 116.000 166.013 94.114	A 91.803 119.132 95.394			REMARK 3 REFINEMENT SPACE : NULL	D 116.273 162.285 91.352	A 88.975 116.720 95.780			REMARK 3 EM MAP-MODEL FITTING AND REFINEMENT	D 105.028 144.847 89.257	A 86.262 121.519 101.292			REMARK 3 EM MAP-MODEL FITTING AND REFINEMENT	D 105.591 147.763 87.714	A 87.297 120.745 102.700			REMARK 3	D 103.559 149.546 92.410	A 84.429 122.465 102.453			REMARK 3 PDB ENTRY : NULL	D 107.629 148.689 95.615	A 86.134 124.322 101.797			REMARK 3 EM MAP-MODEL FITTING AND REFINEMENT	D 106.302 146.226 88.633	A 86.670 122.543 100.827			REMARK 3 EM MAP-MODEL FITTING AND REFINEMENT	D 107.130 144.932 92.504	A 86.744 119.608 101.986			REMARK 3 EM MAP-MODEL FITTING AND REFINEMENT	D 111.865 161.612 98.691	A 84.191 119.932 100.927
	REMARK 3 PDB ENTRY : NULL	D 116.000 166.853 89.914	A 91.803 119.132 95.994			REMARK 3 REFINEMENT PROTOCOL : NULL	D 116.273 162.285 92.192	A 88.975 116.720 96.380			REMARK 3 PDB ENTRY : NULL	D 105.028 144.847 90.097	A 86.262 121.519 101.892			REMARK 3 PDB ENTRY : NULL	D 105.591 147.763 87.714	A 87.297 120.745 103.300			REMARK 3 EM MAP-MODEL FITTING AND REFINEMENT	D 103.559 149.546 92.410	A 84.429 122.465 103.053			REMARK 3 REFINEMENT SPACE : NULL	D 107.629 148.689 95.615	A 86.134 124.322 102.397			REMARK 3 PDB ENTRY : NULL	D 106.302 146.226 89.473	A 86.670 122.543 101.427			REMARK 3 PDB ENTRY : NULL	D 107.130 144.932 93.344	A 86.744 119.608 102.586			REMARK 3 PDB ENTRY : NULL	D 111.865 161.612 99.531	A 84.191 119.932 101.527
	REMARK 3 REFINEMENT SPACE : NULL	D 116.000 166.853 89.914	A 91.803 119.132 95.994			REMARK 3 REFINEMENT TARGET : NULL	D 116.273 162.285 92.192	A 88.975 116.720 96.380			REMARK 3 REFINEMENT SPACE : NULL	D 105.028 144.847 90.097	A 86.262 121.519 101.892			REMARK 3 REFINEMENT SPACE : NULL	D 105.591 147.763 88.554	A 87.297 120.745 103.300			REMARK 3 PDB ENTRY : NULL	D 103.559 149.546 93.250	A 84.429 122.465 103.053			REMARK 3 REFINEMENT PROTOCOL : NULL	D 107.629 149.529 88.055	A 86.134 124.322 102.397			REMARK 3 REFINEMENT SPACE : NULL	D 106.302 146.226 89.473	A 86.670 122.543 101.427			REMARK 3 REFINEMENT SPACE : NULL	D 107.130 145.772 87.464	A 86.744 119.608 102.586			REMARK 3 REFINEMENT SPACE : NULL	D 111.865 161.612 99.531	A 84.191 119.932 101.527
	REMARK 3 REFINEMENT PROTOCOL : NULL	D 116.000 166.853 89.914	A 91.803 119.132 95.994			REMARK 3 OVERALL ANISOTROPIC B VALUE : NULL	D 116.273 162.285 92.192	A 88.975 116.720 96.380			REMARK 3 REFINEMENT PROTOCOL : NULL	D 105.028 144.847 90.937	A 86.262 121.519 101.892			REMARK 3 REFINEMENT PROTOCOL : NULL	D 105.591 147.763 88.554	A 87.297 120.745 103.300			REMARK 3 REFINEMENT SPACE : NULL	D 103.559 149.546 93.250	A 84.429 122.465 103.053			REMARK 3 REFINEMENT TARGET : NULL	D 107.629 149.529 88.055	A 86.134 124.322 102.397			REMARK 3 REFINEMENT PROTOCOL : NULL	D 106.302 146.226 90.313	A 86.670 122.543 101.427			REMARK 3 REFINEMENT PROTOCOL : NULL	D 107.130 145.772 87.464	A 86.744 119.608 102.586			REMARK 3 REFINEMENT PROTOCOL : NULL	D 111.865 161.612 99.531	A 84.191 119.932 101.527
	REMARK 3 REFINEMENT TARGET : NULL	D 116.000 166.853 90.754	A 91.803 119.132 96.594			REMARK 3	D 116.273 162.285 93.032	A 88.975 116.720 96.980			REMARK 3 REFINEMENT TARGET : NULL	D 105.028 144.847 90.937	A 86.262 121.519 102.492			REMARK 3 REFINEMENT TARGET : NULL	D 105.591 147.763 89.394	A 87.297 120.745 103.900			REMARK 3 REFINEMENT PROTOCOL : NULL	D 103.559 149.546 94.090	A 84.429 122.465 103.653			REMARK 3 OVERALL ANISOTROPIC B VALUE : NULL	D 107.629 149.529 88.055	A 86.134 124.322 102.997			REMARK 3 REFINEMENT TARGET : NULL	D 106.302 146.226 90.313	A 86.670 122.543 102.027			REMARK 3 REFINEMENT TARGET : NULL	D 107.130 145.772 88.304	A 86.744 119.608 103.186			REMARK 3 REFINEMENT TARGET : NULL	D 111.865 161.612 100.371	A 84.191 119.932 102.127
	REMARK 3 OVERALL ANISOTROPIC B VALUE : NULL	D 116.000 166.853 90.754	A 91.803 119.132 96.594			REMARK 3 FITTING PROCEDURE : NULL	D 116.273 162.285 93.032	A 88.975 116.720 96.980			REMARK 3 OVERALL ANISOTROPIC B VALUE : NULL	D 105.028 144.847 91.777	A 86.262 121.519 102.492			REMARK 3 OVERALL ANISOTROPIC B VALUE : NULL	D 105.591 147.763 89.394	A 87.297 120.745 103.900			REMARK 3 REFINEMENT TARGET : NULL	D 103.559 149.546 94.090	A 84.429 122.465 103.653			REMARK 3	D 107.629 149.529 88.895	A 86.134 124.322 102.997			REMARK 3 OVERALL ANISOTROPIC B VALUE : NULL	D 106.302 146.226 91.153	A 86.670 122.543 102.027			REMARK 3 OVERALL ANISOTROPIC B VALUE : NULL	D 107.130 145.772 88.304	A 86.744 119.608 103.186			REMARK 3 OVERALL ANISOTROPIC B VALUE : NULL	D 111.865 161.612 100.371	A 84.191 119.932 102.127
	REMARK 3	D 116.000 166.853 90.754	A 91.803 119.132 96.594			REMARK 3	D 116.273 162.285 93.032	A 88.975 116.720 96.980			REMARK 3	D 105.028 144.847 91.777	A 86.262 121.519 102.492			REMARK 3	D 105.591 147.763 90.234	A 87.297 120.745 103.900			REMARK 3 OVERALL ANISOTROPIC B VALUE : NULL	D 103.559 149.546 94.930	A 84.429 122.465 103.653			REMARK 3 FITTING PROCEDURE : NULL	D 107.629 149.529 88.895	A 86.134 124.322 102.997			REMARK 3	D 106.302 146.226 91.153	A 86.670 122.543 102.027			REMARK 3	D 107.130 145.772 89.144	A 86.744 119.608 103.186			REMARK 3	D 111.865 161.612 100.371	A 84.191 119.932 102.127
	REMARK 3 FITTING PROCEDURE : NULL	D 116.000 166.853 91.594	A 91.803 119.132 97.194			REMARK 3 EM IMAGE RECONSTRUCTION STATISTICS	D 116.273 162.285 93.872	A 88.975 116.720 97.580			REMARK 3 FITTING PROCEDURE : NULL	D 105.028 144.847 92.617	A 86.262 121.519 103.092			REMARK 3 FITTING PROCEDURE : NULL	D 105.591 147.763 90.234	A 87.297 120.745 104.500			REMARK 3	D 103.559 149.546 94.930	A 84.429 122.465 104.253			REMARK 3	D 107.629 149.529 88.895	A 86.134 124.322 103.597			REMARK 3 FITTING PROCEDURE : NULL	D 106.302 146.226 91.993	A 86.670 122.543 102.627			REMARK 3 FITTING PROCEDURE : NULL	D 107.130 145.772 89.144	A 86.744 119.608 103.786			REMARK 3 FITTING PROCEDURE : NULL	D 111.865 161.612 101.211	A 84.191 119.932 102.727
	REMARK 3	D 116.000 166.853 91.594	A 91.803 119.132 97.194			REMARK 3 NOMINAL PIXEL SIZE (ANGSTROMS) : NULL	D 116.273 162.285 93.872	A 88.975 116.720 97.580			REMARK 3	D 105.028 144.847 92.617	A 86.262 121.519 103.092			REMARK 3	D 105.591 147.763 91.074	A 87.297 120.745 104.500			REMARK 3 FITTING PROCEDURE : NULL	D 103.559 149.546 95.770	A 84.429 122.465 104.253			REMARK 3 EM IMAGE RECONSTRUCTION STATISTICS	D 107.629 149.529 89.735	A 86.134 124.322 103.597			REMARK 3	D 106.302 146.226 91.993	A 86.670 122.543 102.627			REMARK 3	D 107.130 145.772 89.984	A 86.744 119.608 103.786			REMARK 3	D 111.865 161.612 101.211	A 84.191 119.932 102.727
	REMARK 3 EM IMAGE RECONSTRUCTION STATISTICS	D 116.000 166.853 91.594	A 91.803 119.132 97.194			REMARK 3 ACTUAL PIXEL SIZE (ANGSTROMS) : NULL	D 116.273 162.285 93.872	A 88.975 116.720 97.580			REMARK 3 EM IMAGE RECONSTRUCTION STATISTICS	D 105.028 144.847 93.457	A 86.262 121.519 103.092			REMARK 3 EM IMAGE RECONSTRUCTION STATISTICS	D 105.591 147.763 91.074	A 87.297 120.745 104.500			REMARK 3	D 103.559 149.546 95.770	A 84.429 122.465 104.253			REMARK 3 NOMINAL PIXEL SIZE (ANGSTROMS) : NULL	D 107.629 149.529 89.735	A 86.134 124.322 103.597			REMARK 3 EM IMAGE RECONSTRUCTION STATISTICS	D 106.302 146.226 92.833	A 86.670 122.543 102.627			REMARK 3 EM IMAGE RECONSTRUCTION STATISTICS	D 107.130 145.772 89.984	A 86.744 119.608 103.786			REMARK 3 EM IMAGE RECONSTRUCTION STATISTICS	D 111.865 161.612 101.211	A 84.191 119.932 102.727
	REMARK 3 NOMINAL PIXEL SIZE (ANGSTROMS) : NULL	D 116.000 166.853 92.434	A 91.803 119.132 97.794			REMARK 3 EFFECTIVE RESOLUTION (ANGSTROMS) : 4.200	D 116.273 162.285 94.712	A 88.975 116.720 98.180			REMARK 3 NOMINAL PIXEL SIZE (ANGSTROMS) : NULL	D 105.028 144.847 93.457	A 86.262 121.519 103.692			REMARK 3 NOMINAL PIXEL SIZE (ANGSTROMS) : NULL	D 105.591 147.763 91.914	A 87.297 120.745 105.100			REMARK 3 EM IMAGE RECONSTRUCTION STATISTICS	D 103.559 149.546 96.610	A 84.429 122.465 104.853			REMARK 3 ACTUAL PIXEL SIZE (ANGSTROMS) : NULL	D 107.629 149.529 90.575	A 86.134 124.322 104.197			REMARK 3 NOMINAL PIXEL SIZE (ANGSTROMS) : NULL	D 106.302 146.226 92.833	A 86.670 123.143 97.227			REMARK 3 NOMINAL PIXEL SIZE (ANGSTROMS) : NULL	D 107.130 145.772 90.824	A 86.744 119.608 104.386			REMARK 3 NOMINAL PIXEL SIZE (ANGSTROMS) : NULL	D 111.865 161.612 102.051	A 84.191 119.932 103.327
	REMARK 3 ACTUAL PIXEL SIZE (ANGSTROMS) : NULL	D 116.000 166.853 92.434	A 91.803 119.132 97.794			REMARK 3 NUMBER OF PARTICLES : 208674	D 116.273 162.285 94.712	A 88.975 116.720 98.180			REMARK 3 ACTUAL PIXEL SIZE (ANGSTROMS) : NULL	D 105.028 144.847 94.297	A 86.262 121.519 103.692			REMARK 3 ACTUAL PIXEL SIZE (ANGSTROMS) : NULL	D 105.591 147.763 91.914	A 87.297 120.745 105.100			REMARK 3 NOMINAL PIXEL SIZE (ANGSTROMS) : NULL	D 103.559 149.546 96.610	A 84.429 122.465 104.853			REMARK 3 EFFECTIVE RESOLUTION (ANGSTROMS) : 3.300	D 107.629 149.529 90.575	A 86.134 124.322 104.197			REMARK 3 ACTUAL PIXEL SIZE (ANGSTROMS) : NULL	D 106.302 146.226 93.673	A 86.670 123.143 97.227			REMARK 3 ACTUAL PIXEL SIZE (ANGSTROMS) : NULL	D 107.130 145.772 90.824	A 86.744 119.608 104.386			REMARK 3 ACTUAL PIXEL SIZE (ANGSTROMS) : NULL	D 111.865 161.612 102.051	A 84.191 119.932 103.327
	REMARK 3 EFFECTIVE RESOLUTION (ANGSTROMS) : 3.800	D 116.000 166.853 92.434	A 91.803 119.132 97.794			REMARK 3 CTF CORRECTION METHOD : NONE	D 116.273 162.285 94.712	A 88.975 116.720 98.180			REMARK 3 EFFECTIVE RESOLUTION (ANGSTROMS) : 2.800	D 105.028 144.847 94.297	A 86.262 121.519 103.692			REMARK 3 EFFECTIVE RESOLUTION (ANGSTROMS) : 2.900	D 105.591 147.763 92.754	A 87.297 120.745 105.100			REMARK 3 ACTUAL PIXEL SIZE (ANGSTROMS) : NULL	D 103.559 149.546 97.450	A 84.429 122.465 104.853			REMARK 3 NUMBER OF PARTICLES : 109000	D 107.629 149.529 91.415	A 86.134 124.322 104.197			REMARK 3 EFFECTIVE RESOLUTION (ANGSTROMS) : 3.500	D 106.302 146.226 93.673	A 86.670 123.143 97.227			REMARK 3 EFFECTIVE RESOLUTION (ANGSTROMS) : 3.800	D 107.130 145.772 91.664	A 86.744 119.608 104.386			REMARK 3 EFFECTIVE RESOLUTION (ANGSTROMS) : 4.200	D 111.865 161.612 102.051	A 84.191 119.932 103.327
	REMARK 3 NUMBER OF PARTICLES : 133527	D 116.000 166.853 93.274	A 91.803 119.132 98.394			REMARK 3	D 116.273 162.285 95.552	A 88.975 116.720 98.780			REMARK 3 NUMBER OF PARTICLES : 60950	D 105.028 145.687 88.417	A 86.262 121.519 104.292			REMARK 3 NUMBER OF PARTICLES : 94621	D 105.591 147.763 92.754	A 87.297 120.745 105.700			REMARK 3 EFFECTIVE RESOLUTION (ANGSTROMS) : 3.500	D 103.559 149.546 98.290	A 84.429 122.465 105.453			REMARK 3 CTF CORRECTION METHOD : NONE	D 107.629 149.529 91.415	A 86.134 124.322 104.797			REMARK 3 NUMBER OF PARTICLES : 145936	D 106.302 147.066 87.793	A 86.670 123.143 97.827			REMARK 3 NUMBER OF PARTICLES : 97763	D 107.130 145.772 91.664	A 86.744 119.608 104.986			REMARK 3 NUMBER OF PARTICLES : 44733	D 111.865 161.612 102.891	A 84.191 119.932 103.927
	REMARK 3 CTF CORRECTION METHOD : PHASE FLIPPING AND AMPLITUDE	D 116.000 166.853 93.274	A 91.803 119.132 98.394			REMARK 3 EM RECONSTRUCTION MAGNIFICATION CALIBRATION: NULL	D 116.273 162.285 95.552	A 88.975 116.720 98.780			REMARK 3 CTF CORRECTION METHOD : NONE	D 105.028 145.687 88.417	A 86.262 121.519 104.292			REMARK 3 CTF CORRECTION METHOD : NONE	D 105.591 147.763 93.594	A 87.297 120.745 105.700			REMARK 3 NUMBER OF PARTICLES : 44000	D 103.559 150.386 89.050	A 84.429 122.465 105.453			REMARK 3	D 107.629 149.529 92.255	A 86.134 124.322 104.797			REMARK 3 CTF CORRECTION METHOD : PHASE FLIPPING AND AMPLITUDE	D 106.302 147.066 87.793	A 86.670 123.143 97.827			REMARK 3 CTF CORRECTION METHOD : PHASE FLIPPING AND AMPLITUDE	D 107.130 145.772 92.504	A 86.744 119.608 104.986			REMARK 3 CTF CORRECTION METHOD : NONE	D 111.865 161.612 102.891	A 84.191 119.932 103.927
	REMARK 3 CORRECTION	D 116.000 166.853 93.274	A 91.803 119.132 98.394			REMARK 3	D 116.273 162.285 95.552	A 88.975 116.720 98.780			REMARK 3	D 105.028 145.687 89.257	A 86.262 121.519 104.292			REMARK 3	D 105.591 147.763 93.594	A 87.297 120.745 105.700			REMARK 3 CTF CORRECTION METHOD : NONE	D 103.559 150.386 89.050	A 84.429 122.465 105.453			REMARK 3 EM RECONSTRUCTION MAGNIFICATION CALIBRATION: NULL	D 107.629 149.529 92.255	A 86.134 124.322 104.797			REMARK 3 CORRECTION	D 106.302 147.066 88.633	A 86.670 123.143 97.827			REMARK 3 CORRECTION	D 107.130 145.772 92.504	A 86.744 119.608 104.986			REMARK 3	D 111.865 161.612 102.891	A 84.191 119.932 103.927
	REMARK 3	D 116.000 166.853 94.114	A 91.803 119.132 98.994			REMARK 3 OTHER DETAILS: NULL	D 116.273 162.285 96.392	A 88.975 116.720 99.380			REMARK 3 EM RECONSTRUCTION MAGNIFICATION CALIBRATION: NULL	D 105.028 145.687 89.257	A 86.262 121.519 104.892			REMARK 3 EM RECONSTRUCTION MAGNIFICATION CALIBRATION: NULL	D 105.591 147.763 94.434	A 87.297 120.745 106.300			REMARK 3	D 103.559 150.386 89.050	A 84.429 122.465 106.053			REMARK 3	D 107.629 149.529 93.095	A 86.134 124.322 105.397			REMARK 3	D 106.302 147.066 88.633	A 86.670 123.143 98.427			REMARK 3	D 107.130 145.772 93.344	A 86.744 119.608 105.586			REMARK 3 EM RECONSTRUCTION MAGNIFICATION CALIBRATION: NULL	D 111.865 162.452 95.331	A 84.191 120.532 98.527
	REMARK 3 EM RECONSTRUCTION MAGNIFICATION CALIBRATION: NULL	D 116.000 166.853 94.114	A 91.803 119.132 98.994			REMARK 4	D 116.273 162.285 96.392	A 88.975 116.720 99.380			REMARK 3	D 105.028 145.687 90.097	A 86.262 121.519 104.892			REMARK 3	D 105.591 147.763 94.434	A 87.297 120.745 106.300			REMARK 3 EM RECONSTRUCTION MAGNIFICATION CALIBRATION: NULL	D 103.559 150.386 89.890	A 84.429 122.465 106.053			REMARK 3 OTHER DETAILS: NULL	D 107.629 149.529 93.095	A 86.134 124.322 105.397			REMARK 3 EM RECONSTRUCTION MAGNIFICATION CALIBRATION: NULL	D 106.302 147.066 89.473	A 86.670 123.143 98.427			REMARK 3 EM RECONSTRUCTION MAGNIFICATION CALIBRATION: NULL	D 107.130 145.772 93.344	A 86.744 119.608 105.586			REMARK 3	D 111.865 162.452 95.331	A 84.191 120.532 98.527
	REMARK 3	D 116.000 166.853 94.114	A 91.803 119.132 98.994			REMARK 4 6RAG COMPLIES WITH FORMAT V. 3.30, 13-JUL-11	D 116.273 162.285 96.392	A 88.975 116.720 99.380			REMARK 3 OTHER DETAILS: NULL	D 105.028 145.687 90.097	A 86.262 121.519 104.892			REMARK 3 OTHER DETAILS: NULL	D 105.591 147.763 95.274	A 87.297 120.745 106.300			REMARK 3	D 103.559 150.386 89.890	A 84.429 122.465 106.053			REMARK 4	D 107.629 149.529 93.935	A 86.134 124.322 105.397			REMARK 3	D 106.302 147.066 89.473	A 86.670 123.143 98.427			REMARK 3	D 107.130 145.772 94.184	A 86.744 119.608 105.586			REMARK 3 OTHER DETAILS: NULL	D 111.865 162.452 95.331	A 84.191 120.532 98.527
	REMARK 3 OTHER DETAILS: NULL	D 116.000 166.853 94.954	A 91.803 119.732 93.594			REMARK 100	D 116.273 163.125 92.192	A 88.975 117.320 93.980			REMARK 4	D 105.028 145.687 90.937	A 86.262 122.119 99.492			REMARK 4	D 105.591 147.763 95.274	A 87.297 121.345 100.900			REMARK 3 OTHER DETAILS: NULL	D 103.559 150.386 89.890	A 84.429 123.065 100.653			REMARK 4 6RAK COMPLIES WITH FORMAT V. 3.30, 13-JUL-11	D 107.629 149.529 93.935	A 86.134 124.922 99.997			REMARK 3 OTHER DETAILS: NULL	D 106.302 147.066 90.313	A 86.670 123.143 99.027			REMARK 3 OTHER DETAILS: NULL	D 107.130 145.772 94.184	A 86.744 120.208 100.186			REMARK 4	D 111.865 162.452 96.171	A 84.191 120.532 99.127
	REMARK 4	D 116.000 166.853 94.954	A 91.803 119.732 93.594			REMARK 100 THIS ENTRY HAS BEEN PROCESSED BY PDBE ON 07-APR-19.	D 116.273 163.125 92.192	A 88.975 117.320 93.980			REMARK 4 6RAH COMPLIES WITH FORMAT V. 3.30, 13-JUL-11	D 105.028 145.687 90.937	A 86.262 122.119 99.492			REMARK 4 6RAI COMPLIES WITH FORMAT V. 3.30, 13-JUL-11	D 105.591 147.763 96.114	A 87.297 121.345 100.900			REMARK 4	D 103.559 150.386 90.730	A 84.429 123.065 100.653			REMARK 100	D 107.629 149.529 94.775	A 86.134 124.922 99.997			REMARK 4	D 106.302 147.066 90.313	A 86.670 123.143 99.027			REMARK 4	D 107.130 146.612 86.624	A 86.744 120.208 100.186			REMARK 4 6RAN COMPLIES WITH FORMAT V. 3.30, 13-JUL-11	D 111.865 162.452 96.171	A 84.191 120.532 99.127
	REMARK 4 6RAF COMPLIES WITH FORMAT V. 3.30, 13-JUL-11	D 116.000 166.853 94.954	A 91.803 119.732 93.594			REMARK 100 THE DEPOSITION ID IS D_1292101649.	D 116.273 163.125 92.192	A 88.975 117.320 93.980			REMARK 100	D 105.028 145.687 91.777	A 86.262 122.119 99.492			REMARK 100	D 105.591 147.763 96.114	A 87.297 121.345 100.900			REMARK 4 6RAJ COMPLIES WITH FORMAT V. 3.30, 13-JUL-11	D 103.559 150.386 90.730	A 84.429 123.065 100.653			REMARK 100 THIS ENTRY HAS BEEN PROCESSED BY PDBE ON 08-APR-19.	D 107.629 149.529 94.775	A 86.134 124.922 99.997			REMARK 4 6RAL COMPLIES WITH FORMAT V. 3.30, 13-JUL-11	D 106.302 147.066 91.153	A 86.670 123.143 99.027			REMARK 4 6RAM COMPLIES WITH FORMAT V. 3.30, 13-JUL-11	D 107.130 146.612 86.624	A 86.744 120.208 100.186			REMARK 100	D 111.865 162.452 96.171	A 84.191 120.532 99.127
	REMARK 100	D 116.000 167.693 90.754	A 91.803 119.732 94.194			REMARK 245	D 116.273 163.125 93.032	A 88.975 117.320 94.580			REMARK 100 THIS ENTRY HAS BEEN PROCESSED BY PDBE ON 08-APR-19.	D 105.028 145.687 91.777	A 86.262 122.119 100.092			REMARK 100 THIS ENTRY HAS BEEN PROCESSED BY PDBE ON 07-APR-19.	D 105.591 148.603 86.874	A 87.297 121.345 101.500			REMARK 100	D 103.559 150.386 91.570	A 84.429 123.065 101.253			REMARK 100 THE DEPOSITION ID IS D_1292101659.	D 107.629 149.529 95.615	A 86.134 124.922 100.597			REMARK 100	D 106.302 147.066 91.153	A 86.670 123.143 99.627			REMARK 100	D 107.130 146.612 86.624	A 86.744 120.208 100.786			REMARK 100 THIS ENTRY HAS BEEN PROCESSED BY PDBE ON 08-APR-19.	D 111.865 162.452 97.011	A 84.191 120.532 99.727
	REMARK 100 THIS ENTRY HAS BEEN PROCESSED BY PDBE ON 08-APR-19.	D 116.000 167.693 90.754	A 91.803 119.732 94.194			REMARK 245 EXPERIMENTAL DETAILS	D 116.273 163.125 93.032	A 88.975 117.320 94.580			REMARK 100 THE DEPOSITION ID IS D_1292101650.	D 105.028 145.687 92.617	A 86.262 122.119 100.092			REMARK 100 THE DEPOSITION ID IS D_1292101653.	D 105.591 148.603 86.874	A 87.297 121.345 101.500			REMARK 100 THIS ENTRY HAS BEEN PROCESSED BY PDBE ON 08-APR-19.	D 103.559 150.386 91.570	A 84.429 123.065 101.253			REMARK 245	D 107.629 149.529 95.615	A 86.134 124.922 100.597			REMARK 100 THIS ENTRY HAS BEEN PROCESSED BY PDBE ON 08-APR-19.	D 106.302 147.066 91.993	A 86.670 123.143 99.627			REMARK 100 THIS ENTRY HAS BEEN PROCESSED BY PDBE ON 07-APR-19.	D 107.130 146.612 87.464	A 86.744 120.208 100.786			REMARK 100 THE DEPOSITION ID IS D_1292101491.	D 111.865 162.452 97.011	A 84.191 120.532 99.727
	REMARK 100 THE DEPOSITION ID IS D_1292101643.	D 116.000 167.693 90.754	A 91.803 119.732 94.194			REMARK 245 RECONSTRUCTION METHOD : SINGLE PARTICLE	D 116.273 163.125 93.032	A 88.975 117.320 94.580			REMARK 245	D 105.028 145.687 92.617	A 86.262 122.119 100.092			REMARK 245	D 105.591 148.603 86.874	A 87.297 121.345 101.500			REMARK 100 THE DEPOSITION ID IS D_1292101656.	D 103.559 150.386 92.410	A 84.429 123.065 101.253			REMARK 245 EXPERIMENTAL DETAILS	D 107.629 149.529 96.455	A 86.134 124.922 100.597			REMARK 100 THE DEPOSITION ID IS D_1292101666.	D 106.302 147.066 91.993	A 86.670 123.143 99.627			REMARK 100 THE DEPOSITION ID IS D_1292101670.	D 107.130 146.612 87.464	A 86.744 120.208 100.786			REMARK 245	D 111.865 162.452 97.011	A 84.191 120.532 99.727
	REMARK 245	D 116.000 167.693 91.594	A 91.803 119.732 94.794			REMARK 245 SPECIMEN TYPE : NULL	D 116.273 163.125 93.872	A 88.975 117.320 95.180			REMARK 245 EXPERIMENTAL DETAILS	D 105.028 145.687 93.457	A 86.262 122.119 100.692			REMARK 245 EXPERIMENTAL DETAILS	D 105.591 148.603 87.714	A 87.297 121.345 102.100			REMARK 245	D 103.559 150.386 92.410	A 84.429 123.065 101.853			REMARK 245 RECONSTRUCTION METHOD : SINGLE PARTICLE	D 107.629 149.529 96.455	A 86.134 124.922 101.197			REMARK 245	D 106.302 147.066 92.833	A 86.670 123.143 100.227			REMARK 245	D 107.130 146.612 88.304	A 86.744 120.208 101.386			REMARK 245 EXPERIMENTAL DETAILS	D 111.865 162.452 97.851	A 84.191 120.532 100.327
	REMARK 245 EXPERIMENTAL DETAILS	D 116.000 167.693 91.594	A 91.803 119.732 94.794			REMARK 245	D 116.273 163.125 93.872	A 88.975 117.320 95.180			REMARK 245 RECONSTRUCTION METHOD : SINGLE PARTICLE	D 105.028 145.687 93.457	A 86.262 122.119 100.692			REMARK 245 RECONSTRUCTION METHOD : SINGLE PARTICLE	D 105.591 148.603 87.714	A 87.297 121.345 102.100			REMARK 245 EXPERIMENTAL DETAILS	D 103.559 150.386 93.250	A 84.429 123.065 101.853			REMARK 245 SPECIMEN TYPE : NULL	D 107.629 150.369 87.215	A 86.134 124.922 101.197			REMARK 245 EXPERIMENTAL DETAILS	D 106.302 147.066 92.833	A 86.670 123.143 100.227			REMARK 245 EXPERIMENTAL DETAILS	D 107.130 146.612 88.304	A 86.744 120.208 101.386			REMARK 245 RECONSTRUCTION METHOD : SINGLE PARTICLE	D 111.865 162.452 97.851	A 84.191 120.532 100.327
	REMARK 245 RECONSTRUCTION METHOD : SINGLE PARTICLE	D 116.000 167.693 91.594	A 91.803 119.732 94.794			REMARK 245 ELECTRON MICROSCOPE SAMPLE	D 116.273 163.125 93.872	A 88.975 117.320 95.180			REMARK 245 SPECIMEN TYPE : NULL	D 105.028 145.687 94.297	A 86.262 122.119 100.692			REMARK 245 SPECIMEN TYPE : NULL	D 105.591 148.603 87.714	A 87.297 121.345 102.100			REMARK 245 RECONSTRUCTION METHOD : SINGLE PARTICLE	D 103.559 150.386 93.250	A 84.429 123.065 101.853			REMARK 245	D 107.629 150.369 87.215	A 86.134 124.922 101.197			REMARK 245 RECONSTRUCTION METHOD : SINGLE PARTICLE	D 106.302 147.066 93.673	A 86.670 123.143 100.227			REMARK 245 RECONSTRUCTION METHOD : SINGLE PARTICLE	D 107.130 146.612 89.144	A 86.744 120.208 101.386			REMARK 245 SPECIMEN TYPE : NULL	D 111.865 162.452 97.851	A 84.191 120.532 100.327
	REMARK 245 SPECIMEN TYPE : NULL	D 116.000 167.693 92.434	A 91.803 119.732 95.394			REMARK 245 SAMPLE TYPE : PARTICLE	D 116.273 163.125 94.712	A 88.975 117.320 95.780			REMARK 245	D 105.028 145.687 94.297	A 86.262 122.119 101.292			REMARK 245	D 105.591 148.603 88.554	A 87.297 121.345 102.700			REMARK 245 SPECIMEN TYPE : NULL	D 103.559 150.386 94.090	A 84.429 123.065 102.453			REMARK 245 ELECTRON MICROSCOPE SAMPLE	D 107.629 150.369 87.215	A 86.134 124.922 101.797			REMARK 245 SPECIMEN TYPE : NULL	D 106.302 147.066 93.673	A 86.670 123.143 100.827			REMARK 245 SPECIMEN TYPE : NULL	D 107.130 146.612 89.144	A 86.744 120.208 101.986			REMARK 245	D 111.865 162.452 98.691	A 84.191 120.532 100.927
	REMARK 245	D 116.000 167.693 92.434	A 91.803 119.732 95.394			REMARK 245 PARTICLE TYPE : POINT	D 116.273 163.125 94.712	A 88.975 117.320 95.780			REMARK 245 ELECTRON MICROSCOPE SAMPLE	D 105.028 145.687 95.137	A 86.262 122.119 101.292			REMARK 245 ELECTRON MICROSCOPE SAMPLE	D 105.591 148.603 88.554	A 87.297 121.345 102.700			REMARK 245	D 103.559 150.386 94.090	A 84.429 123.065 102.453			REMARK 245 SAMPLE TYPE : PARTICLE	D 107.629 150.369 88.055	A 86.134 124.922 101.797			REMARK 245	D 106.302 147.066 94.513	A 86.670 123.143 100.827			REMARK 245	D 107.130 146.612 89.984	A 86.744 120.208 101.986			REMARK 245 ELECTRON MICROSCOPE SAMPLE	D 111.865 162.452 98.691	A 84.191 120.532 100.927
	REMARK 245 ELECTRON MICROSCOPE SAMPLE	D 116.000 167.693 92.434	A 91.803 119.732 95.394			REMARK 245 NAME OF SAMPLE : TMRAB IN INWARD-FACING WIDE	D 116.273 163.125 94.712	A 88.975 117.320 95.780			REMARK 245 SAMPLE TYPE : PARTICLE	D 105.028 145.687 95.137	A 86.262 122.119 101.292			REMARK 245 SAMPLE TYPE : PARTICLE	D 105.591 148.603 89.394	A 87.297 121.345 102.700			REMARK 245 ELECTRON MICROSCOPE SAMPLE	D 103.559 150.386 94.930	A 84.429 123.065 102.453			REMARK 245 PARTICLE TYPE : POINT	D 107.629 150.369 88.055	A 86.134 124.922 101.797			REMARK 245 ELECTRON MICROSCOPE SAMPLE	D 106.302 147.066 94.513	A 86.670 123.143 100.827			REMARK 245 ELECTRON MICROSCOPE SAMPLE	D 107.130 146.612 89.984	A 86.744 120.208 101.986			REMARK 245 SAMPLE TYPE : PARTICLE	D 111.865 162.452 98.691	A 84.191 120.532 100.927
	REMARK 245 SAMPLE TYPE : PARTICLE	D 116.000 167.693 93.274	A 91.803 119.732 95.994			REMARK 245 CONFORMATION; TMRAB; NANOBODY	D 116.273 163.125 95.552	A 88.975 117.320 96.380			REMARK 245 PARTICLE TYPE : POINT	D 105.028 146.527 87.577	A 86.262 122.119 101.892			REMARK 245 PARTICLE TYPE : POINT	D 105.591 148.603 89.394	A 87.297 121.345 103.300			REMARK 245 SAMPLE TYPE : PARTICLE	D 103.559 150.386 94.930	A 84.429 123.065 103.053			REMARK 245 NAME OF SAMPLE : TMRAB IN VANADATE TRAPPED OF	D 107.629 150.369 88.055	A 86.134 124.922 102.397			REMARK 245 SAMPLE TYPE : PARTICLE	D 106.302 147.906 86.953	A 86.670 123.143 101.427			REMARK 245 SAMPLE TYPE : PARTICLE	D 107.130 146.612 90.824	A 86.744 120.208 102.586			REMARK 245 PARTICLE TYPE : POINT	D 111.865 162.452 99.531	A 84.191 120.532 101.527
	REMARK 245 PARTICLE TYPE : POINT	D 116.000 167.693 93.274	A 91.803 119.732 95.994			REMARK 245 SAMPLE CONCENTRATION (MG ML-1) : 1.00	D 116.273 163.125 95.552	A 88.975 117.320 96.380			REMARK 245 NAME OF SAMPLE : TMRAB EQ MUTANT IN ATP BOUND	D 105.028 146.527 87.577	A 86.262 122.119 101.892			REMARK 245 NAME OF SAMPLE : TMRAB EQ MUTANT IN ATP BOUND	D 105.591 148.603 90.234	A 87.297 121.345 103.300			REMARK 245 PARTICLE TYPE : POINT	D 103.559 150.386 95.770	A 84.429 123.065 103.053			REMARK 245 OCCLUDED CONFORMATION; TMRAB IN	D 107.629 150.369 88.895	A 86.134 124.922 102.397			REMARK 245 PARTICLE TYPE : POINT	D 106.302 147.906 86.953	A 86.670 123.143 101.427			REMARK 245 PARTICLE TYPE : POINT	D 107.130 146.612 90.824	A 86.744 120.208 102.586			REMARK 245 NAME OF SAMPLE : TMRAB EQ MUTANT WITH BOUND	D 111.865 162.452 99.531	A 84.191 120.532 101.527
	REMARK 245 NAME OF SAMPLE : TMRAB IN INWARD-FACING NARROW	D 116.000 167.693 93.274	A 91.803 119.732 95.994			REMARK 245 SAMPLE SUPPORT DETAILS : NULL	D 116.273 163.125 95.552	A 88.975 117.320 96.380			REMARK 245 OUTWARD-FACING OPEN	D 105.028 146.527 87.577	A 86.262 122.119 101.892			REMARK 245 OUTWARD-OCCLUDED CONFORMATION;	D 105.591 148.603 90.234	A 87.297 121.345 103.300			REMARK 245 NAME OF SAMPLE : TMRAB IN VANADATE TRAPPED	D 103.559 150.386 95.770	A 84.429 123.065 103.053			REMARK 245 VANADATE TRAPPED OF OCCLUDED	D 107.629 150.369 88.895	A 86.134 124.922 102.397			REMARK 245 NAME OF SAMPLE : TMRAB IN ASYMMETRIC UNLOCKED	D 106.302 147.906 86.953	A 86.670 123.143 101.427			REMARK 245 NAME OF SAMPLE : TMRAB UNDER TURNOVER CONDITIONS	D 107.130 146.612 91.664	A 86.744 120.208 102.586			REMARK 245 PEPTIDE-SUBSTRATE IN IF WIDE	D 111.865 162.452 99.531	A 84.191 120.532 101.527
	REMARK 245 CONFORMATION; MULTIDRUG	D 116.000 167.693 94.114	A 91.803 119.732 96.594			REMARK 245 SAMPLE VITRIFICATION DETAILS : NULL	D 116.273 163.965 93.032	A 88.975 117.320 96.980			REMARK 245 CONFORMATION; TMRAB EQ MUTANT	D 105.028 146.527 88.417	A 86.262 122.119 102.492			REMARK 245 TMRAB; NANOBODY	D 105.591 148.603 91.074	A 87.297 121.345 103.900			REMARK 245 OUTWARD FACING OPEN	D 103.559 150.386 96.610	A 84.429 123.065 103.653			REMARK 245 CONFORMATION; TMRAB IN VANADATE	D 107.629 150.369 88.895	A 86.134 124.922 102.997			REMARK 245 RETURN CONFORMATION UNDER	D 106.302 147.906 87.793	A 86.670 123.143 102.027			REMARK 245 IN ASYMMETRIC UNLOCKED RETURN	D 107.130 146.612 91.664	A 86.744 120.208 103.186			REMARK 245 CONFORMATION; TMRAB EQ MUTANT	D 111.865 162.452 100.371	A 84.191 120.532 102.127
	REMARK 245 RESISTANCE ABC TRANSPORTER ATP-	D 116.000 167.693 94.114	A 91.803 119.732 96.594			REMARK 245 SAMPLE BUFFER : NULL	D 116.273 163.965 93.032	A 88.975 117.320 96.980			REMARK 245 IN ATP BOUND OUTWARD-FACING	D 105.028 146.527 88.417	A 86.262 122.119 102.492			REMARK 245 SAMPLE CONCENTRATION (MG ML-1) : 1.00	D 105.591 148.603 91.074	A 87.297 121.345 103.900			REMARK 245 CONFORMATION; MULTIDRUG	D 103.559 150.386 96.610	A 84.429 123.065 103.653			REMARK 245 TRAPPED OF OCCLUDED CONFORMATION	D 107.629 150.369 89.735	A 86.134 124.922 102.997			REMARK 245 TURNOVER CONDITIONS; MULTIDRUG	D 106.302 147.906 87.793	A 86.670 123.143 102.027			REMARK 245 CONFORMATION WITH WIDER OPENED	D 107.130 146.612 92.504	A 86.744 120.208 103.186			REMARK 245 WITH BOUND PEPTIDE-SUBSTRATE IN	D 111.865 162.452 100.371	A 84.191 120.532 102.127
	REMARK 245 BINDING AND PERMEASE PROTEIN;	D 116.000 167.693 94.114	A 91.803 119.732 96.594			REMARK 245 PH : 7.50	D 116.273 163.965 93.032	A 88.975 117.320 96.980			REMARK 245 OPEN CONFORMATION; TMRAB EQ	D 105.028 146.527 88.417	A 86.262 122.119 102.492			REMARK 245 SAMPLE SUPPORT DETAILS : NULL	D 105.591 148.603 91.914	A 87.297 121.345 103.900			REMARK 245 RESISTANCE ABC TRANSPORTER ATP-	D 103.559 150.386 97.450	A 84.429 123.065 103.653			REMARK 245 SAMPLE CONCENTRATION (MG ML-1) : 1.00	D 107.629 150.369 89.735	A 86.134 124.922 102.997			REMARK 245 RESISTANCE ABC TRANSPORTER ATP-	D 106.302 147.906 87.793	A 86.670 123.143 102.027			REMARK 245 INTRACELLULAR GATE; TMRAB;	D 107.130 146.612 92.504	A 86.744 120.208 103.186			REMARK 245 IF WIDE CONFORMATION; TMRAB EQ	D 111.865 162.452 100.371	A 84.191 120.532 102.127
	REMARK 245 MULTIDRUG RESISTANCE ABC	D 116.000 167.693 94.954	A 91.803 119.732 97.194			REMARK 245 SAMPLE DETAILS : NULL	D 117.113 154.725 91.352	A 88.975 117.320 97.580			REMARK 245 MUTANT IN ATP BOUND OUTWARD-	D 105.028 146.527 89.257	A 86.262 122.119 103.092			REMARK 245 SAMPLE VITRIFICATION DETAILS : NULL	D 105.591 148.603 91.914	A 87.297 121.345 104.500			REMARK 245 BINDING AND PERMEASE PROTEIN;	D 103.559 150.386 97.450	A 84.429 123.065 104.253			REMARK 245 SAMPLE SUPPORT DETAILS : NULL	D 107.629 150.369 89.735	A 86.134 124.922 103.597			REMARK 245 BINDING AND PERMEASE PROTEIN;	D 106.302 147.906 88.633	A 86.670 123.743 97.827			REMARK 245 NANOBODY	D 107.130 146.612 93.344	A 86.744 120.208 103.786			REMARK 245 MUTANT WITH BOUND PEPTIDE-	D 111.865 162.452 101.211	A 84.191 120.532 102.727
	REMARK 245 TRANSPORTER ATP-BINDING AND	D 116.000 167.693 94.954	A 91.803 119.732 97.194			REMARK 245	D 117.113 154.725 91.352	A 88.975 117.320 97.580			REMARK 245 FACING OPEN CONFORMATION	D 105.028 146.527 89.257	A 86.262 122.119 103.092			REMARK 245 SAMPLE BUFFER : NULL	D 105.591 148.603 92.754	A 87.297 121.345 104.500			REMARK 245 MULTIDRUG RESISTANCE ABC	D 103.559 150.386 98.290	A 84.429 123.065 104.253			REMARK 245 SAMPLE VITRIFICATION DETAILS : NULL	D 107.629 150.369 90.575	A 86.134 124.922 103.597			REMARK 245 MULTIDRUG RESISTANCE ABC	D 106.302 147.906 88.633	A 86.670 123.743 97.827			REMARK 245 SAMPLE CONCENTRATION (MG ML-1) : 1.00	D 107.130 146.612 93.344	A 86.744 120.208 103.786			REMARK 245 SUBSTRATE IN IF WIDE	D 111.865 162.452 101.211	A 84.191 120.532 102.727
	REMARK 245 PERMEASE PROTEIN; ANTI-	D 116.000 167.693 94.954	A 91.803 119.732 97.194			REMARK 245 DATA ACQUISITION	D 117.113 154.725 91.352	A 88.975 117.320 97.580			REMARK 245 SAMPLE CONCENTRATION (MG ML-1) : 1.00	D 105.028 146.527 90.097	A 86.262 122.119 103.092			REMARK 245 PH : 7.50	D 105.591 148.603 92.754	A 87.297 121.345 104.500			REMARK 245 TRANSPORTER ATP-BINDING AND	D 103.559 150.386 98.290	A 84.429 123.065 104.253			REMARK 245 SAMPLE BUFFER : NULL	D 107.629 150.369 90.575	A 86.134 124.922 103.597			REMARK 245 TRANSPORTER ATP-BINDING AND	D 106.302 147.906 89.473	A 86.670 123.743 97.827			REMARK 245 SAMPLE SUPPORT DETAILS : NULL	D 107.130 146.612 94.184	A 86.744 120.208 103.786			REMARK 245 CONFORMATION	D 111.865 162.452 101.211	A 84.191 120.532 102.727
	REMARK 245 VESICULAR STOMATITIS VIRUS N VHH	D 116.000 167.693 95.794	A 91.803 119.732 97.794			REMARK 245 DATE OF EXPERIMENT : NULL	D 117.113 155.565 89.672	A 88.975 117.320 98.180			REMARK 245 SAMPLE SUPPORT DETAILS : NULL	D 105.028 146.527 90.097	A 86.262 122.119 103.692			REMARK 245 SAMPLE DETAILS : NULL	D 105.591 148.603 93.594	A 87.297 121.345 105.100			REMARK 245 PERMEASE PROTEIN; NANOBODY	D 103.559 150.386 99.130	A 84.429 123.065 104.853			REMARK 245 PH : 7.50	D 107.629 150.369 91.415	A 86.134 124.922 104.197			REMARK 245 PERMEASE PROTEIN; NANOBODY	D 106.302 147.906 89.473	A 86.670 123.743 98.427			REMARK 245 SAMPLE VITRIFICATION DETAILS : NULL	D 107.130 146.612 94.184	A 86.744 120.208 104.386			REMARK 245 SAMPLE CONCENTRATION (MG ML-1) : 1.00	D 111.865 162.452 102.051	A 84.191 120.532 103.327
	REMARK 245 SAMPLE CONCENTRATION (MG ML-1) : 1.00	D 116.000 167.693 95.794	A 91.803 119.732 97.794			REMARK 245 NUMBER OF MICROGRAPHS-IMAGES : NULL	D 117.113 155.565 89.672	A 88.975 117.320 98.180			REMARK 245 SAMPLE VITRIFICATION DETAILS : NULL	D 105.028 146.527 90.937	A 86.262 122.119 103.692			REMARK 245	D 105.591 148.603 93.594	A 87.297 121.345 105.100			REMARK 245 NB9F10	D 103.559 150.386 99.130	A 84.429 123.065 104.853			REMARK 245 SAMPLE DETAILS : NULL	D 107.629 150.369 91.415	A 86.134 124.922 104.197			REMARK 245 NB9F10	D 106.302 147.906 90.313	A 86.670 123.743 98.427			REMARK 245 SAMPLE BUFFER : NULL	D 107.130 146.612 95.024	A 86.744 120.208 104.386			REMARK 245 SAMPLE SUPPORT DETAILS : NULL	D 111.865 162.452 102.051	A 84.191 120.532 103.327
	REMARK 245 SAMPLE SUPPORT DETAILS : NULL	D 116.000 167.693 95.794	A 91.803 119.732 97.794			REMARK 245 TEMPERATURE (KELVIN) : NULL	D 117.113 155.565 89.672	A 88.975 117.320 98.180			REMARK 245 SAMPLE BUFFER : NULL	D 105.028 146.527 90.937	A 86.262 122.119 103.692			REMARK 245 DATA ACQUISITION	D 105.591 148.603 94.434	A 87.297 121.345 105.100			REMARK 245 SAMPLE CONCENTRATION (MG ML-1) : 1.00	D 103.559 151.226 89.050	A 84.429 123.065 104.853			REMARK 245	D 107.629 150.369 92.255	A 86.134 124.922 104.197			REMARK 245 SAMPLE CONCENTRATION (MG ML-1) : 1.00	D 106.302 147.906 90.313	A 86.670 123.743 98.427			REMARK 245 PH : 7.50	D 107.130 146.612 95.024	A 86.744 120.208 104.386			REMARK 245 SAMPLE VITRIFICATION DETAILS : NULL	D 111.865 162.452 102.051	A 84.191 120.532 103.327
	REMARK 245 SAMPLE VITRIFICATION DETAILS : NULL	D 116.000 168.533 91.594	A 91.803 119.732 98.394			REMARK 245 MICROSCOPE MODEL : FEI TITAN KRIOS	D 117.113 155.565 90.512	A 88.975 117.320 98.780			REMARK 245 PH : 7.50	D 105.028 146.527 91.777	A 86.262 122.119 104.292			REMARK 245 DATE OF EXPERIMENT : NULL	D 105.591 148.603 94.434	A 87.297 121.345 105.700			REMARK 245 SAMPLE SUPPORT DETAILS : NULL	D 103.559 151.226 89.050	A 84.429 123.065 105.453			REMARK 245 DATA ACQUISITION	D 107.629 150.369 92.255	A 86.134 124.922 104.797			REMARK 245 SAMPLE SUPPORT DETAILS : NULL	D 106.302 147.906 91.153	A 86.670 123.743 99.027			REMARK 245 SAMPLE DETAILS : NULL	D 107.130 147.452 85.784	A 86.744 120.208 104.986			REMARK 245 SAMPLE BUFFER : NULL	D 111.865 162.452 102.891	A 84.191 120.532 103.927
	REMARK 245 SAMPLE BUFFER : NULL	D 116.000 168.533 91.594	A 91.803 119.732 98.394			REMARK 245 DETECTOR TYPE : GATAN K2 QUANTUM (4K X 4K)	D 117.113 155.565 90.512	A 88.975 117.320 98.780			REMARK 245 SAMPLE DETAILS : NULL	D 105.028 146.527 91.777	A 86.262 122.119 104.292			REMARK 245 NUMBER OF MICROGRAPHS-IMAGES : NULL	D 105.591 148.603 95.274	A 87.297 121.345 105.700			REMARK 245 SAMPLE VITRIFICATION DETAILS : NULL	D 103.559 151.226 89.050	A 84.429 123.065 105.453			REMARK 245 DATE OF EXPERIMENT : NULL	D 107.629 150.369 93.095	A 86.134 124.922 104.797			REMARK 245 SAMPLE VITRIFICATION DETAILS : NULL	D 106.302 147.906 91.153	A 86.670 123.743 99.027			REMARK 245	D 107.130 147.452 85.784	A 86.744 120.208 104.986			REMARK 245 PH : 7.50	D 111.865 162.452 102.891	A 84.191 120.532 103.927
	REMARK 245 PH : 7.50	D 116.000 168.533 91.594	A 91.803 119.732 98.394			REMARK 245 MINIMUM DEFOCUS (NM) : NULL	D 117.113 155.565 90.512	A 88.975 117.320 98.780			REMARK 245	D 105.028 146.527 92.617	A 86.262 122.119 104.292			REMARK 245 TEMPERATURE (KELVIN) : NULL	D 105.591 148.603 95.274	A 87.297 121.345 105.700			REMARK 245 SAMPLE BUFFER : NULL	D 103.559 151.226 89.890	A 84.429 123.065 105.453			REMARK 245 NUMBER OF MICROGRAPHS-IMAGES : NULL	D 107.629 150.369 93.095	A 86.134 124.922 104.797			REMARK 245 SAMPLE BUFFER : NULL	D 106.302 147.906 91.993	A 86.670 123.743 99.027			REMARK 245 DATA ACQUISITION	D 107.130 147.452 85.784	A 86.744 120.208 104.986			REMARK 245 SAMPLE DETAILS : NULL	D 111.865 162.452 102.891	A 84.191 120.532 103.927
	REMARK 245 SAMPLE DETAILS : NULL	D 116.000 168.533 92.434	A 91.803 119.732 98.994			REMARK 245 MAXIMUM DEFOCUS (NM) : NULL	D 117.113 155.565 91.352	A 88.975 117.320 99.380			REMARK 245 DATA ACQUISITION	D 105.028 146.527 92.617	A 86.262 122.119 104.892			REMARK 245 MICROSCOPE MODEL : FEI TITAN KRIOS	D 105.591 148.603 96.114	A 87.297 121.345 106.300			REMARK 245 PH : 7.50	D 103.559 151.226 89.890	A 84.429 123.065 106.053			REMARK 245 TEMPERATURE (KELVIN) : NULL	D 107.629 150.369 93.935	A 86.134 124.922 105.397			REMARK 245 PH : 7.50	D 106.302 147.906 91.993	A 86.670 123.743 99.627			REMARK 245 DATE OF EXPERIMENT : NULL	D 107.130 147.452 86.624	A 86.744 120.208 105.586			REMARK 245	D 111.865 162.452 103.731	A 84.191 120.532 104.527
	REMARK 245	D 116.000 168.533 92.434	A 91.803 119.732 98.994			REMARK 245 MINIMUM TILT ANGLE (DEGREES) : NULL	D 117.113 155.565 91.352	A 88.975 117.320 99.380			REMARK 245 DATE OF EXPERIMENT : NULL	D 105.028 146.527 93.457	A 86.262 122.119 104.892			REMARK 245 DETECTOR TYPE : GATAN K2 QUANTUM (4K X 4K)	D 105.591 148.603 96.114	A 87.297 121.345 106.300			REMARK 245 SAMPLE DETAILS : NULL	D 103.559 151.226 89.890	A 84.429 123.065 106.053			REMARK 245 MICROSCOPE MODEL : FEI TITAN KRIOS	D 107.629 150.369 93.935	A 86.134 124.922 105.397			REMARK 245 SAMPLE DETAILS : NULL	D 106.302 147.906 92.833	A 86.670 123.743 99.627			REMARK 245 NUMBER OF MICROGRAPHS-IMAGES : NULL	D 107.130 147.452 86.624	A 86.744 120.208 105.586			REMARK 245 DATA ACQUISITION	D 111.865 162.452 103.731	A 84.191 120.532 104.527
	REMARK 245 DATA ACQUISITION	D 116.000 168.533 92.434	A 91.803 119.732 98.994			REMARK 245 MAXIMUM TILT ANGLE (DEGREES) : NULL	D 117.113 155.565 91.352	A 88.975 117.320 99.380			REMARK 245 NUMBER OF MICROGRAPHS-IMAGES : NULL	D 105.028 146.527 93.457	A 86.262 122.119 104.892			REMARK 245 MINIMUM DEFOCUS (NM) : NULL	D 105.591 148.603 96.954	A 87.297 121.345 106.300			REMARK 245	D 103.559 151.226 90.730	A 84.429 123.065 106.053			REMARK 245 DETECTOR TYPE : GATAN K2 QUANTUM (4K X 4K)	D 107.629 150.369 94.775	A 86.134 124.922 105.397			REMARK 245	D 106.302 147.906 92.833	A 86.670 123.743 99.627			REMARK 245 TEMPERATURE (KELVIN) : NULL	D 107.130 147.452 86.624	A 86.744 120.208 105.586			REMARK 245 DATE OF EXPERIMENT : NULL	D 111.865 162.452 103.731	A 84.191 120.532 104.527
	REMARK 245 DATE OF EXPERIMENT : NULL	D 116.000 168.533 93.274	A 91.803 119.732 99.594			REMARK 245 NOMINAL CS : 2.70	D 117.113 155.565 92.192	A 88.975 117.320 99.980			REMARK 245 TEMPERATURE (KELVIN) : NULL	D 105.028 146.527 94.297	A 86.262 122.119 105.492			REMARK 245 MAXIMUM DEFOCUS (NM) : NULL	D 105.591 148.603 96.954	A 87.297 121.345 106.900			REMARK 245 DATA ACQUISITION	D 103.559 151.226 90.730	A 84.429 123.065 106.653			REMARK 245 MINIMUM DEFOCUS (NM) : NULL	D 107.629 150.369 94.775	A 86.134 124.922 105.997			REMARK 245 DATA ACQUISITION	D 106.302 147.906 93.673	A 86.670 123.743 100.227			REMARK 245 MICROSCOPE MODEL : FEI TITAN KRIOS	D 107.130 147.452 87.464	A 86.744 120.208 106.186			REMARK 245 NUMBER OF MICROGRAPHS-IMAGES : NULL	D 111.865 163.292 96.171	A 84.191 121.132 99.127
	REMARK 245 NUMBER OF MICROGRAPHS-IMAGES : NULL	D 116.000 168.533 93.274	A 91.803 119.732 99.594			REMARK 245 IMAGING MODE : BRIGHT FIELD	D 117.113 155.565 92.192	A 88.975 117.320 99.980			REMARK 245 MICROSCOPE MODEL : FEI TITAN KRIOS	D 105.028 146.527 94.297	A 86.262 122.119 105.492			REMARK 245 MINIMUM TILT ANGLE (DEGREES) : NULL	D 105.591 149.443 86.874	A 87.297 121.345 106.900			REMARK 245 DATE OF EXPERIMENT : NULL	D 103.559 151.226 90.730	A 84.429 123.065 106.653			REMARK 245 MAXIMUM DEFOCUS (NM) : NULL	D 107.629 150.369 95.615	A 86.134 124.922 105.997			REMARK 245 DATE OF EXPERIMENT : NULL	D 106.302 147.906 93.673	A 86.670 123.743 100.227			REMARK 245 DETECTOR TYPE : GATAN K2 QUANTUM (4K X 4K)	D 107.130 147.452 87.464	A 86.744 120.208 106.186			REMARK 245 TEMPERATURE (KELVIN) : NULL	D 111.865 163.292 96.171	A 84.191 121.132 99.127
	REMARK 245 TEMPERATURE (KELVIN) : NULL	D 116.000 168.533 93.274	A 91.803 119.732 99.594			REMARK 245 ELECTRON DOSE (ELECTRONS NM**-2) : 62.00	D 117.113 155.565 92.192	A 88.975 117.320 99.980			REMARK 245 DETECTOR TYPE : GATAN K2 QUANTUM (4K X 4K)	D 105.028 146.527 95.137	A 86.262 122.119 105.492			REMARK 245 MAXIMUM TILT ANGLE (DEGREES) : NULL	D 105.591 149.443 86.874	A 87.297 121.345 106.900			REMARK 245 NUMBER OF MICROGRAPHS-IMAGES : NULL	D 103.559 151.226 91.570	A 84.429 123.065 106.653			REMARK 245 MINIMUM TILT ANGLE (DEGREES) : NULL	D 107.629 150.369 95.615	A 86.134 124.922 105.997			REMARK 245 NUMBER OF MICROGRAPHS-IMAGES : NULL	D 106.302 147.906 94.513	A 86.670 123.743 100.227			REMARK 245 MINIMUM DEFOCUS (NM) : NULL	D 107.130 147.452 87.464	A 86.744 120.208 106.186			REMARK 245 MICROSCOPE MODEL : FEI TITAN KRIOS	D 111.865 163.292 96.171	A 84.191 121.132 99.127
	REMARK 245 MICROSCOPE MODEL : FEI TITAN KRIOS	D 116.000 168.533 94.114	A 91.803 120.332 92.994			REMARK 245 ILLUMINATION MODE : FLOOD BEAM	D 117.113 155.565 93.032	A 88.975 117.920 93.380			REMARK 245 MINIMUM DEFOCUS (NM) : NULL	D 105.028 146.527 95.137	A 86.262 122.719 98.892			REMARK 245 NOMINAL CS : 2.70	D 105.591 149.443 86.874	A 87.297 121.945 100.300			REMARK 245 TEMPERATURE (KELVIN) : NULL	D 103.559 151.226 91.570	A 84.429 123.665 100.053			REMARK 245 MAXIMUM TILT ANGLE (DEGREES) : NULL	D 107.629 150.369 96.455	A 86.134 125.522 99.397			REMARK 245 TEMPERATURE (KELVIN) : NULL	D 106.302 147.906 94.513	A 86.670 123.743 100.827			REMARK 245 MAXIMUM DEFOCUS (NM) : NULL	D 107.130 147.452 88.304	A 86.744 120.808 99.586			REMARK 245 DETECTOR TYPE : GATAN K2 QUANTUM (4K X 4K)	D 111.865 163.292 97.011	A 84.191 121.132 99.727
	REMARK 245 DETECTOR TYPE : GATAN K2 QUANTUM (4K X 4K)	D 116.000 168.533 94.114	A 91.803 120.332 92.994			REMARK 245 NOMINAL MAGNIFICATION : NULL	D 117.113 155.565 93.032	A 88.975 117.920 93.380			REMARK 245 MAXIMUM DEFOCUS (NM) : NULL	D 105.028 146.527 95.977	A 86.262 122.719 98.892			REMARK 245 IMAGING MODE : BRIGHT FIELD	D 105.591 149.443 87.714	A 87.297 121.945 100.300			REMARK 245 MICROSCOPE MODEL : FEI TITAN KRIOS	D 103.559 151.226 92.410	A 84.429 123.665 100.053			REMARK 245 NOMINAL CS : 2.70	D 107.629 150.369 96.455	A 86.134 125.522 99.397			REMARK 245 MICROSCOPE MODEL : FEI TITAN KRIOS	D 106.302 148.746 86.113	A 86.670 123.743 100.827			REMARK 245 MINIMUM TILT ANGLE (DEGREES) : NULL	D 107.130 147.452 88.304	A 86.744 120.808 99.586			REMARK 245 MINIMUM DEFOCUS (NM) : NULL	D 111.865 163.292 97.011	A 84.191 121.132 99.727
	REMARK 245 MINIMUM DEFOCUS (NM) : NULL	D 116.000 168.533 94.114	A 91.803 120.332 92.994			REMARK 245 CALIBRATED MAGNIFICATION : NULL	D 117.113 155.565 93.032	A 88.975 117.920 93.380			REMARK 245 MINIMUM TILT ANGLE (DEGREES) : NULL	D 105.028 146.527 95.977	A 86.262 122.719 98.892			REMARK 245 ELECTRON DOSE (ELECTRONS NM**-2) : 64.00	D 105.591 149.443 87.714	A 87.297 121.945 100.300			REMARK 245 DETECTOR TYPE : GATAN K2 QUANTUM (4K X 4K)	D 103.559 151.226 92.410	A 84.429 123.665 100.053			REMARK 245 IMAGING MODE : BRIGHT FIELD	D 107.629 151.209 87.215	A 86.134 125.522 99.397			REMARK 245 DETECTOR TYPE : GATAN K2 QUANTUM (4K X 4K)	D 106.302 148.746 86.113	A 86.670 123.743 100.827			REMARK 245 MAXIMUM TILT ANGLE (DEGREES) : NULL	D 107.130 147.452 89.144	A 86.744 120.808 99.586			REMARK 245 MAXIMUM DEFOCUS (NM) : NULL	D 111.865 163.292 97.011	A 84.191 121.132 99.727
	REMARK 245 MAXIMUM DEFOCUS (NM) : NULL	D 116.000 168.533 94.954	A 91.803 120.332 93.594			REMARK 245 SOURCE : FIELD EMISSION GUN	D 117.113 156.405 88.832	A 88.975 117.920 93.980			REMARK 245 MAXIMUM TILT ANGLE (DEGREES) : NULL	D 105.028 147.367 86.737	A 86.262 122.719 99.492			REMARK 245 ILLUMINATION MODE : FLOOD BEAM	D 105.591 149.443 87.714	A 87.297 121.945 100.900			REMARK 245 MINIMUM DEFOCUS (NM) : NULL	D 103.559 151.226 93.250	A 84.429 123.665 100.653			REMARK 245 ELECTRON DOSE (ELECTRONS NM**-2) : 64.00	D 107.629 151.209 87.215	A 86.134 125.522 99.997			REMARK 245 MINIMUM DEFOCUS (NM) : NULL	D 106.302 148.746 86.113	A 86.670 123.743 101.427			REMARK 245 NOMINAL CS : 2.70	D 107.130 147.452 89.144	A 86.744 120.808 100.186			REMARK 245 MINIMUM TILT ANGLE (DEGREES) : NULL	D 111.865 163.292 97.851	A 84.191 121.132 100.327
	REMARK 245 MINIMUM TILT ANGLE (DEGREES) : NULL	D 116.000 168.533 94.954	A 91.803 120.332 93.594			REMARK 245 ACCELERATION VOLTAGE (KV) : 300	D 117.113 156.405 88.832	A 88.975 117.920 93.980			REMARK 245 NOMINAL CS : 2.70	D 105.028 147.367 86.737	A 86.262 122.719 99.492			REMARK 245 NOMINAL MAGNIFICATION : NULL	D 105.591 149.443 88.554	A 87.297 121.945 100.900			REMARK 245 MAXIMUM DEFOCUS (NM) : NULL	D 103.559 151.226 93.250	A 84.429 123.665 100.653			REMARK 245 ILLUMINATION MODE : FLOOD BEAM	D 107.629 151.209 87.215	A 86.134 125.522 99.997			REMARK 245 MAXIMUM DEFOCUS (NM) : NULL	D 106.302 148.746 86.953	A 86.670 123.743 101.427			REMARK 245 IMAGING MODE : BRIGHT FIELD	D 107.130 147.452 89.984	A 86.744 120.808 100.186			REMARK 245 MAXIMUM TILT ANGLE (DEGREES) : NULL	D 111.865 163.292 97.851	A 84.191 121.132 100.327
	REMARK 245 MAXIMUM TILT ANGLE (DEGREES) : NULL	D 116.000 168.533 94.954	A 91.803 120.332 93.594			REMARK 245 IMAGING DETAILS : NULL	D 117.113 156.405 88.832	A 88.975 117.920 93.980			REMARK 245 IMAGING MODE : BRIGHT FIELD	D 105.028 147.367 86.737	A 86.262 122.719 99.492			REMARK 245 CALIBRATED MAGNIFICATION : NULL	D 105.591 149.443 88.554	A 87.297 121.945 100.900			REMARK 245 MINIMUM TILT ANGLE (DEGREES) : NULL	D 103.559 151.226 94.090	A 84.429 123.665 100.653			REMARK 245 NOMINAL MAGNIFICATION : NULL	D 107.629 151.209 88.055	A 86.134 125.522 99.997			REMARK 245 MINIMUM TILT ANGLE (DEGREES) : NULL	D 106.302 148.746 86.953	A 86.670 123.743 101.427			REMARK 245 ELECTRON DOSE (ELECTRONS NM**-2) : 62.00	D 107.130 147.452 89.984	A 86.744 120.808 100.186			REMARK 245 NOMINAL CS : 2.70	D 111.865 163.292 97.851	A 84.191 121.132 100.327
	REMARK 245 NOMINAL CS : 2.70	D 116.000 169.373 92.434	A 91.803 120.332 94.194			REMARK 247	D 117.113 156.405 89.672	A 88.975 117.920 94.580			REMARK 245 ELECTRON DOSE (ELECTRONS NM**-2) : 64.00	D 105.028 147.367 87.577	A 86.262 122.719 100.092			REMARK 245 SOURCE : FIELD EMISSION GUN	D 105.591 149.443 88.554	A 87.297 121.945 101.500			REMARK 245 MAXIMUM TILT ANGLE (DEGREES) : NULL	D 103.559 151.226 94.090	A 84.429 123.665 101.253			REMARK 245 CALIBRATED MAGNIFICATION : NULL	D 107.629 151.209 88.055	A 86.134 125.522 100.597			REMARK 245 MAXIMUM TILT ANGLE (DEGREES) : NULL	D 106.302 148.746 86.953	A 86.670 124.343 98.427			REMARK 245 ILLUMINATION MODE : FLOOD BEAM	D 107.130 147.452 90.824	A 86.744 120.808 100.786			REMARK 245 IMAGING MODE : BRIGHT FIELD	D 111.865 163.292 98.691	A 84.191 121.132 100.927
	REMARK 245 IMAGING MODE : BRIGHT FIELD	D 116.000 169.373 92.434	A 91.803 120.332 94.194			REMARK 247 ELECTRON MICROSCOPY	D 117.113 156.405 89.672	A 88.975 117.920 94.580			REMARK 245 ILLUMINATION MODE : FLOOD BEAM	D 105.028 147.367 87.577	A 86.262 122.719 100.092			REMARK 245 ACCELERATION VOLTAGE (KV) : 300	D 105.591 149.443 89.394	A 87.297 121.945 101.500			REMARK 245 NOMINAL CS : 2.70	D 103.559 151.226 94.930	A 84.429 123.665 101.253			REMARK 245 SOURCE : FIELD EMISSION GUN	D 107.629 151.209 88.055	A 86.134 125.522 100.597			REMARK 245 NOMINAL CS : 2.70	D 106.302 148.746 87.793	A 86.670 124.343 98.427			REMARK 245 NOMINAL MAGNIFICATION : NULL	D 107.130 147.452 90.824	A 86.744 120.808 100.786			REMARK 245 ELECTRON DOSE (ELECTRONS NM**-2) : 62.00	D 111.865 163.292 98.691	A 84.191 121.132 100.927
	REMARK 245 ELECTRON DOSE (ELECTRONS NM**-2) : 62.00	D 116.000 169.373 92.434	A 91.803 120.332 94.194			REMARK 247 THE COORDINATES IN THIS ENTRY WERE GENERATED FROM ELECTRON	D 117.113 156.405 89.672	A 88.975 117.920 94.580			REMARK 245 NOMINAL MAGNIFICATION : NULL	D 105.028 147.367 87.577	A 86.262 122.719 100.092			REMARK 245 IMAGING DETAILS : NULL	D 105.591 149.443 89.394	A 87.297 121.945 101.500			REMARK 245 IMAGING MODE : BRIGHT FIELD	D 103.559 151.226 94.930	A 84.429 123.665 101.253			REMARK 245 ACCELERATION VOLTAGE (KV) : 300	D 107.629 151.209 88.895	A 86.134 125.522 100.597			REMARK 245 IMAGING MODE : BRIGHT FIELD	D 106.302 148.746 87.793	A 86.670 124.343 98.427			REMARK 245 CALIBRATED MAGNIFICATION : NULL	D 107.130 147.452 91.664	A 86.744 120.808 100.786			REMARK 245 ILLUMINATION MODE : FLOOD BEAM	D 111.865 163.292 98.691	A 84.191 121.132 100.927
	REMARK 245 ILLUMINATION MODE : FLOOD BEAM	D 116.840 158.453 90.754	A 91.803 120.332 94.794			REMARK 247 MICROSCOPY DATA. PROTEIN DATA BANK CONVENTIONS REQUIRE	D 117.113 156.405 90.512	A 88.975 117.920 95.180			REMARK 245 CALIBRATED MAGNIFICATION : NULL	D 105.028 147.367 88.417	A 86.262 122.719 100.692			REMARK 247	D 105.591 149.443 90.234	A 87.297 121.945 102.100			REMARK 245 ELECTRON DOSE (ELECTRONS NM**-2) : 64.00	D 103.559 151.226 95.770	A 84.429 123.665 101.853			REMARK 245 IMAGING DETAILS : NULL	D 107.629 151.209 88.895	A 86.134 125.522 101.197			REMARK 245 ELECTRON DOSE (ELECTRONS NM**-2) : 62.00	D 106.302 148.746 87.793	A 86.670 124.343 99.027			REMARK 245 SOURCE : FIELD EMISSION GUN	D 107.130 147.452 91.664	A 86.744 120.808 101.386			REMARK 245 NOMINAL MAGNIFICATION : NULL	D 111.865 163.292 99.531	A 84.191 121.132 101.527
	REMARK 245 NOMINAL MAGNIFICATION : NULL	D 116.840 158.453 90.754	A 91.803 120.332 94.794			REMARK 247 THAT CRYST1 AND SCALE RECORDS BE INCLUDED, BUT THE VALUES	D 117.113 156.405 90.512	A 88.975 117.920 95.180			REMARK 245 SOURCE : FIELD EMISSION GUN	D 105.028 147.367 88.417	A 86.262 122.719 100.692			REMARK 247 ELECTRON MICROSCOPY	D 105.591 149.443 90.234	A 87.297 121.945 102.100			REMARK 245 ILLUMINATION MODE : FLOOD BEAM	D 103.559 151.226 95.770	A 84.429 123.665 101.853			REMARK 247	D 107.629 151.209 88.895	A 86.134 125.522 101.197			REMARK 245 ILLUMINATION MODE : FLOOD BEAM	D 106.302 148.746 88.633	A 86.670 124.343 99.027			REMARK 245 ACCELERATION VOLTAGE (KV) : 300	D 107.130 147.452 92.504	A 86.744 120.808 101.386			REMARK 245 CALIBRATED MAGNIFICATION : NULL	D 111.865 163.292 99.531	A 84.191 121.132 101.527
	REMARK 245 CALIBRATED MAGNIFICATION : NULL	D 116.840 158.453 90.754	A 91.803 120.332 94.794			REMARK 247 ON THESE RECORDS ARE MEANINGLESS EXCEPT FOR THE CALCULATION	D 117.113 156.405 90.512	A 88.975 117.920 95.180			REMARK 245 ACCELERATION VOLTAGE (KV) : 300	D 105.028 147.367 88.417	A 86.262 122.719 100.692			REMARK 247 THE COORDINATES IN THIS ENTRY WERE GENERATED FROM ELECTRON	D 105.591 149.443 91.074	A 87.297 121.945 102.100			REMARK 245 NOMINAL MAGNIFICATION : NULL	D 103.559 151.226 96.610	A 84.429 123.665 101.853			REMARK 247 ELECTRON MICROSCOPY	D 107.629 151.209 89.735	A 86.134 125.522 101.197			REMARK 245 NOMINAL MAGNIFICATION : NULL	D 106.302 148.746 88.633	A 86.670 124.343 99.027			REMARK 245 IMAGING DETAILS : NULL	D 107.130 147.452 92.504	A 86.744 120.808 101.386			REMARK 245 SOURCE : FIELD EMISSION GUN	D 111.865 163.292 99.531	A 84.191 121.132 101.527
	REMARK 245 SOURCE : FIELD EMISSION GUN	D 116.840 159.293 89.074	A 91.803 120.332 95.394			REMARK 247 OF THE STRUCTURE FACTORS.	D 117.113 156.405 91.352	A 88.975 117.920 95.780			REMARK 245 IMAGING DETAILS : NULL	D 105.028 147.367 89.257	A 86.262 122.719 101.292			REMARK 247 MICROSCOPY DATA. PROTEIN DATA BANK CONVENTIONS REQUIRE	D 105.591 149.443 91.074	A 87.297 121.945 102.700			REMARK 245 CALIBRATED MAGNIFICATION : NULL	D 103.559 151.226 96.610	A 84.429 123.665 102.453			REMARK 247 THE COORDINATES IN THIS ENTRY WERE GENERATED FROM ELECTRON	D 107.629 151.209 89.735	A 86.134 125.522 101.797			REMARK 245 CALIBRATED MAGNIFICATION : NULL	D 106.302 148.746 88.633	A 86.670 124.343 99.627			REMARK 247	D 107.130 147.452 93.344	A 86.744 120.808 101.986			REMARK 245 ACCELERATION VOLTAGE (KV) : 300	D 111.865 163.292 100.371	A 84.191 121.132 102.127
	REMARK 245 ACCELERATION VOLTAGE (KV) : 300	D 116.840 159.293 89.074	A 91.803 120.332 95.394			REMARK 300	D 117.113 156.405 91.352	A 88.975 117.920 95.780			REMARK 247	D 105.028 147.367 89.257	A 86.262 122.719 101.292			REMARK 247 THAT CRYST1 AND SCALE RECORDS BE INCLUDED, BUT THE VALUES	D 105.591 149.443 91.914	A 87.297 121.945 102.700			REMARK 245 SOURCE : FIELD EMISSION GUN	D 103.559 151.226 97.450	A 84.429 123.665 102.453			REMARK 247 MICROSCOPY DATA. PROTEIN DATA BANK CONVENTIONS REQUIRE	D 107.629 151.209 89.735	A 86.134 125.522 101.797			REMARK 245 SOURCE : FIELD EMISSION GUN	D 106.302 148.746 89.473	A 86.670 124.343 99.627			REMARK 247 ELECTRON MICROSCOPY	D 107.130 147.452 93.344	A 86.744 120.808 101.986			REMARK 245 IMAGING DETAILS : NULL	D 111.865 163.292 100.371	A 84.191 121.132 102.127
	REMARK 245 IMAGING DETAILS : NULL	D 116.840 159.293 89.074	A 91.803 120.332 95.394			REMARK 300 BIOMOLECULE: 1	D 117.113 156.405 91.352	A 88.975 117.920 95.780			REMARK 247 ELECTRON MICROSCOPY	D 105.028 147.367 89.257	A 86.262 122.719 101.292			REMARK 247 ON THESE RECORDS ARE MEANINGLESS EXCEPT FOR THE CALCULATION	D 105.591 149.443 91.914	A 87.297 121.945 102.700			REMARK 245 ACCELERATION VOLTAGE (KV) : 300	D 103.559 151.226 97.450	A 84.429 123.665 102.453			REMARK 247 THAT CRYST1 AND SCALE RECORDS BE INCLUDED, BUT THE VALUES	D 107.629 151.209 90.575	A 86.134 125.522 101.797			REMARK 245 ACCELERATION VOLTAGE (KV) : 300	D 106.302 148.746 89.473	A 86.670 124.343 99.627			REMARK 247 THE COORDINATES IN THIS ENTRY WERE GENERATED FROM ELECTRON	D 107.130 147.452 94.184	A 86.744 120.808 101.986			REMARK 247	D 111.865 163.292 100.371	A 84.191 121.132 102.127
	REMARK 247	D 116.840 159.293 89.914	A 91.803 120.332 95.994			REMARK 300 SEE REMARK 350 FOR THE AUTHOR PROVIDED AND/OR PROGRAM	D 117.113 156.405 92.192	A 88.975 117.920 96.380			REMARK 247 THE COORDINATES IN THIS ENTRY WERE GENERATED FROM ELECTRON	D 105.028 147.367 90.097	A 86.262 122.719 101.892			REMARK 247 OF THE STRUCTURE FACTORS.	D 105.591 149.443 92.754	A 87.297 121.945 103.300			REMARK 245 IMAGING DETAILS : NULL	D 103.559 151.226 98.290	A 84.429 123.665 103.053			REMARK 247 ON THESE RECORDS ARE MEANINGLESS EXCEPT FOR THE CALCULATION	D 107.629 151.209 90.575	A 86.134 125.522 102.397			REMARK 245 IMAGING DETAILS : NULL	D 106.302 148.746 90.313	A 86.670 124.343 100.227			REMARK 247 MICROSCOPY DATA. PROTEIN DATA BANK CONVENTIONS REQUIRE	D 107.130 147.452 94.184	A 86.744 120.808 102.586			REMARK 247 ELECTRON MICROSCOPY	D 111.865 163.292 101.211	A 84.191 121.132 102.727
	REMARK 247 ELECTRON MICROSCOPY	D 116.840 159.293 89.914	A 91.803 120.332 95.994			REMARK 300 GENERATED ASSEMBLY INFORMATION FOR THE STRUCTURE IN	D 117.113 156.405 92.192	A 88.975 117.920 96.380			REMARK 247 MICROSCOPY DATA. PROTEIN DATA BANK CONVENTIONS REQUIRE	D 105.028 147.367 90.097	A 86.262 122.719 101.892			REMARK 300	D 105.591 149.443 92.754	A 87.297 121.945 103.300			REMARK 247	D 103.559 151.226 98.290	A 84.429 123.665 103.053			REMARK 247 OF THE STRUCTURE FACTORS.	D 107.629 151.209 90.575	A 86.134 125.522 102.397			REMARK 247	D 106.302 148.746 90.313	A 86.670 124.343 100.227			REMARK 247 THAT CRYST1 AND SCALE RECORDS BE INCLUDED, BUT THE VALUES	D 107.130 147.452 95.024	A 86.744 120.808 102.586			REMARK 247 THE COORDINATES IN THIS ENTRY WERE GENERATED FROM ELECTRON	D 111.865 163.292 101.211	A 84.191 121.132 102.727
	REMARK 247 THE COORDINATES IN THIS ENTRY WERE GENERATED FROM ELECTRON	D 116.840 159.293 89.914	A 91.803 120.332 95.994			REMARK 300 THIS ENTRY. THE REMARK MAY ALSO PROVIDE INFORMATION ON	D 117.113 156.405 92.192	A 88.975 117.920 96.380			REMARK 247 THAT CRYST1 AND SCALE RECORDS BE INCLUDED, BUT THE VALUES	D 105.028 147.367 90.937	A 86.262 122.719 101.892			REMARK 300 BIOMOLECULE: 1	D 105.591 149.443 93.594	A 87.297 121.945 103.300			REMARK 247 ELECTRON MICROSCOPY	D 103.559 151.226 99.130	A 84.429 123.665 103.053			REMARK 300	D 107.629 151.209 91.415	A 86.134 125.522 102.397			REMARK 247 ELECTRON MICROSCOPY	D 106.302 148.746 91.153	A 86.670 124.343 100.227			REMARK 247 ON THESE RECORDS ARE MEANINGLESS EXCEPT FOR THE CALCULATION	D 107.130 147.452 95.024	A 86.744 120.808 102.586			REMARK 247 MICROSCOPY DATA. PROTEIN DATA BANK CONVENTIONS REQUIRE	D 111.865 163.292 101.211	A 84.191 121.132 102.727
	REMARK 247 MICROSCOPY DATA. PROTEIN DATA BANK CONVENTIONS REQUIRE	D 116.840 159.293 90.754	A 91.803 120.332 96.594			REMARK 300 BURIED SURFACE AREA.	D 117.113 156.405 93.032	A 88.975 117.920 96.980			REMARK 247 ON THESE RECORDS ARE MEANINGLESS EXCEPT FOR THE CALCULATION	D 105.028 147.367 90.937	A 86.262 122.719 102.492			REMARK 300 SEE REMARK 350 FOR THE AUTHOR PROVIDED AND/OR PROGRAM	D 105.591 149.443 93.594	A 87.297 121.945 103.900			REMARK 247 THE COORDINATES IN THIS ENTRY WERE GENERATED FROM ELECTRON	D 103.559 151.226 99.130	A 84.429 123.665 103.653			REMARK 300 BIOMOLECULE: 1	D 107.629 151.209 91.415	A 86.134 125.522 102.997			REMARK 247 THE COORDINATES IN THIS ENTRY WERE GENERATED FROM ELECTRON	D 106.302 148.746 91.153	A 86.670 124.343 100.827			REMARK 247 OF THE STRUCTURE FACTORS.	D 107.130 147.452 95.864	A 86.744 120.808 103.186			REMARK 247 THAT CRYST1 AND SCALE RECORDS BE INCLUDED, BUT THE VALUES	D 111.865 163.292 102.051	A 84.191 121.132 103.327
	REMARK 247 THAT CRYST1 AND SCALE RECORDS BE INCLUDED, BUT THE VALUES	D 116.840 159.293 90.754	A 91.803 120.332 96.594			REMARK 350	D 117.113 156.405 93.032	A 88.975 117.920 96.980			REMARK 247 OF THE STRUCTURE FACTORS.	D 105.028 147.367 91.777	A 86.262 122.719 102.492			REMARK 300 GENERATED ASSEMBLY INFORMATION FOR THE STRUCTURE IN	D 105.591 149.443 94.434	A 87.297 121.945 103.900			REMARK 247 MICROSCOPY DATA. PROTEIN DATA BANK CONVENTIONS REQUIRE	D 103.559 151.226 99.970	A 84.429 123.665 103.653			REMARK 300 SEE REMARK 350 FOR THE AUTHOR PROVIDED AND/OR PROGRAM	D 107.629 151.209 92.255	A 86.134 125.522 102.997			REMARK 247 MICROSCOPY DATA. PROTEIN DATA BANK CONVENTIONS REQUIRE	D 106.302 148.746 91.993	A 86.670 124.343 100.827			REMARK 300	D 107.130 147.452 95.864	A 86.744 120.808 103.186			REMARK 247 ON THESE RECORDS ARE MEANINGLESS EXCEPT FOR THE CALCULATION	D 111.865 163.292 102.051	A 84.191 121.132 103.327
	REMARK 247 ON THESE RECORDS ARE MEANINGLESS EXCEPT FOR THE CALCULATION	D 116.840 159.293 90.754	A 91.803 120.332 96.594			REMARK 350 COORDINATES FOR A COMPLETE MULTIMER REPRESENTING THE KNOWN	D 117.113 156.405 93.032	A 88.975 117.920 96.980			REMARK 300	D 105.028 147.367 91.777	A 86.262 122.719 102.492			REMARK 300 THIS ENTRY. THE REMARK MAY ALSO PROVIDE INFORMATION ON	D 105.591 149.443 94.434	A 87.297 121.945 103.900			REMARK 247 THAT CRYST1 AND SCALE RECORDS BE INCLUDED, BUT THE VALUES	D 103.559 151.226 99.970	A 84.429 123.665 103.653			REMARK 300 GENERATED ASSEMBLY INFORMATION FOR THE STRUCTURE IN	D 107.629 151.209 92.255	A 86.134 125.522 102.997			REMARK 247 THAT CRYST1 AND SCALE RECORDS BE INCLUDED, BUT THE VALUES	D 106.302 148.746 91.993	A 86.670 124.343 100.827			REMARK 300 BIOMOLECULE: 1	D 107.130 148.292 85.784	A 86.744 120.808 103.186			REMARK 247 OF THE STRUCTURE FACTORS.	D 111.865 163.292 102.051	A 84.191 121.132 103.327
	REMARK 247 OF THE STRUCTURE FACTORS.	D 116.840 159.293 91.594	A 91.803 120.332 97.194			REMARK 350 BIOLOGICALLY SIGNIFICANT OLIGOMERIZATION STATE OF THE	D 117.113 156.405 93.872	A 88.975 117.920 97.580			REMARK 300 BIOMOLECULE: 1	D 105.028 147.367 92.617	A 86.262 122.719 103.092			REMARK 300 BURIED SURFACE AREA.	D 105.591 149.443 95.274	A 87.297 121.945 104.500			REMARK 247 ON THESE RECORDS ARE MEANINGLESS EXCEPT FOR THE CALCULATION	D 103.559 152.066 89.050	A 84.429 123.665 104.253			REMARK 300 THIS ENTRY. THE REMARK MAY ALSO PROVIDE INFORMATION ON	D 107.629 151.209 93.095	A 86.134 125.522 103.597			REMARK 247 ON THESE RECORDS ARE MEANINGLESS EXCEPT FOR THE CALCULATION	D 106.302 148.746 92.833	A 86.670 124.943 99.027			REMARK 300 SEE REMARK 350 FOR THE AUTHOR PROVIDED AND/OR PROGRAM	D 107.130 148.292 85.784	A 86.744 120.808 103.786			REMARK 300	D 111.865 163.292 102.891	A 84.191 121.132 103.927
	REMARK 300	D 116.840 159.293 91.594	A 91.803 120.332 97.194			REMARK 350 MOLECULE CAN BE GENERATED BY APPLYING BIOMT TRANSFORMATIONS	D 117.113 156.405 93.872	A 88.975 117.920 97.580			REMARK 300 SEE REMARK 350 FOR THE AUTHOR PROVIDED AND/OR PROGRAM	D 105.028 147.367 92.617	A 86.262 122.719 103.092			REMARK 350	D 105.591 149.443 95.274	A 87.297 121.945 104.500			REMARK 247 OF THE STRUCTURE FACTORS.	D 103.559 152.066 89.050	A 84.429 123.665 104.253			REMARK 300 BURIED SURFACE AREA.	D 107.629 151.209 93.095	A 86.134 125.522 103.597			REMARK 247 OF THE STRUCTURE FACTORS.	D 106.302 148.746 92.833	A 86.670 124.943 99.027			REMARK 300 GENERATED ASSEMBLY INFORMATION FOR THE STRUCTURE IN	D 107.130 148.292 85.784	A 86.744 120.808 103.786			REMARK 300 BIOMOLECULE: 1	D 111.865 163.292 102.891	A 84.191 121.132 103.927
	REMARK 300 BIOMOLECULE: 1	D 116.840 159.293 91.594	A 91.803 120.332 97.194			REMARK 350 GIVEN BELOW. BOTH NON-CRYSTALLOGRAPHIC AND	D 117.113 156.405 93.872	A 88.975 117.920 97.580			REMARK 300 GENERATED ASSEMBLY INFORMATION FOR THE STRUCTURE IN	D 105.028 147.367 93.457	A 86.262 122.719 103.092			REMARK 350 COORDINATES FOR A COMPLETE MULTIMER REPRESENTING THE KNOWN	D 105.591 149.443 96.114	A 87.297 121.945 104.500			REMARK 300	D 103.559 152.066 89.050	A 84.429 123.665 104.253			REMARK 350	D 107.629 151.209 93.935	A 86.134 125.522 103.597			REMARK 300	D 106.302 148.746 93.673	A 86.670 124.943 99.027			REMARK 300 THIS ENTRY. THE REMARK MAY ALSO PROVIDE INFORMATION ON	D 107.130 148.292 86.624	A 86.744 120.808 103.786			REMARK 300 SEE REMARK 350 FOR THE AUTHOR PROVIDED AND/OR PROGRAM	D 111.865 163.292 102.891	A 84.191 121.132 103.927
	REMARK 300 SEE REMARK 350 FOR THE AUTHOR PROVIDED AND/OR PROGRAM	D 116.840 159.293 92.434	A 91.803 120.332 97.794			REMARK 350 CRYSTALLOGRAPHIC OPERATIONS ARE GIVEN.	D 117.113 156.405 94.712	A 88.975 117.920 98.180			REMARK 300 THIS ENTRY. THE REMARK MAY ALSO PROVIDE INFORMATION ON	D 105.028 147.367 93.457	A 86.262 122.719 103.692			REMARK 350 BIOLOGICALLY SIGNIFICANT OLIGOMERIZATION STATE OF THE	D 105.591 149.443 96.114	A 87.297 121.945 105.100			REMARK 300 BIOMOLECULE: 1	D 103.559 152.066 89.890	A 84.429 123.665 104.853			REMARK 350 COORDINATES FOR A COMPLETE MULTIMER REPRESENTING THE KNOWN	D 107.629 151.209 93.935	A 86.134 125.522 104.197			REMARK 300 BIOMOLECULE: 1	D 106.302 148.746 93.673	A 86.670 124.943 99.627			REMARK 300 BURIED SURFACE AREA.	D 107.130 148.292 86.624	A 86.744 120.808 104.386			REMARK 300 GENERATED ASSEMBLY INFORMATION FOR THE STRUCTURE IN	D 111.865 163.292 103.731	A 84.191 121.132 104.527
	REMARK 300 GENERATED ASSEMBLY INFORMATION FOR THE STRUCTURE IN	D 116.840 159.293 92.434	A 91.803 120.332 97.794			REMARK 350	D 117.113 156.405 94.712	A 88.975 117.920 98.180			REMARK 300 BURIED SURFACE AREA.	D 105.028 147.367 94.297	A 86.262 122.719 103.692			REMARK 350 MOLECULE CAN BE GENERATED BY APPLYING BIOMT TRANSFORMATIONS	D 105.591 149.443 96.954	A 87.297 121.945 105.100			REMARK 300 SEE REMARK 350 FOR THE AUTHOR PROVIDED AND/OR PROGRAM	D 103.559 152.066 89.890	A 84.429 123.665 104.853			REMARK 350 BIOLOGICALLY SIGNIFICANT OLIGOMERIZATION STATE OF THE	D 107.629 151.209 94.775	A 86.134 125.522 104.197			REMARK 300 SEE REMARK 350 FOR THE AUTHOR PROVIDED AND/OR PROGRAM	D 106.302 148.746 94.513	A 86.670 124.943 99.627			REMARK 350	D 107.130 148.292 86.624	A 86.744 120.808 104.386			REMARK 300 THIS ENTRY. THE REMARK MAY ALSO PROVIDE INFORMATION ON	D 111.865 163.292 103.731	A 84.191 121.132 104.527
	REMARK 300 THIS ENTRY. THE REMARK MAY ALSO PROVIDE INFORMATION ON	D 116.840 159.293 92.434	A 91.803 120.332 97.794			REMARK 350 BIOMOLECULE: 1	D 117.113 156.405 94.712	A 88.975 117.920 98.180			REMARK 350	D 105.028 147.367 94.297	A 86.262 122.719 103.692			REMARK 350 GIVEN BELOW. BOTH NON-CRYSTALLOGRAPHIC AND	D 105.591 149.443 96.954	A 87.297 121.945 105.100			REMARK 300 GENERATED ASSEMBLY INFORMATION FOR THE STRUCTURE IN	D 103.559 152.066 89.890	A 84.429 123.665 104.853			REMARK 350 MOLECULE CAN BE GENERATED BY APPLYING BIOMT TRANSFORMATIONS	D 107.629 151.209 94.775	A 86.134 125.522 104.197			REMARK 300 GENERATED ASSEMBLY INFORMATION FOR THE STRUCTURE IN	D 106.302 148.746 94.513	A 86.670 124.943 99.627			REMARK 350 COORDINATES FOR A COMPLETE MULTIMER REPRESENTING THE KNOWN	D 107.130 148.292 87.464	A 86.744 120.808 104.386			REMARK 300 BURIED SURFACE AREA.	D 111.865 163.292 103.731	A 84.191 121.132 104.527
	REMARK 300 BURIED SURFACE AREA.	D 116.840 160.133 88.234	A 91.803 120.332 98.394			REMARK 350 AUTHOR DETERMINED BIOLOGICAL UNIT: TRIMERIC	D 117.113 156.405 95.552	A 88.975 117.920 98.780			REMARK 350 COORDINATES FOR A COMPLETE MULTIMER REPRESENTING THE KNOWN	D 105.028 147.367 95.137	A 86.262 122.719 104.292			REMARK 350 CRYSTALLOGRAPHIC OPERATIONS ARE GIVEN.	D 105.591 149.443 97.794	A 87.297 121.945 105.700			REMARK 300 THIS ENTRY. THE REMARK MAY ALSO PROVIDE INFORMATION ON	D 103.559 152.066 90.730	A 84.429 123.665 105.453			REMARK 350 GIVEN BELOW. BOTH NON-CRYSTALLOGRAPHIC AND	D 107.629 151.209 95.615	A 86.134 125.522 104.797			REMARK 300 THIS ENTRY. THE REMARK MAY ALSO PROVIDE INFORMATION ON	D 106.302 148.746 95.353	A 86.670 124.943 100.227			REMARK 350 BIOLOGICALLY SIGNIFICANT OLIGOMERIZATION STATE OF THE	D 107.130 148.292 87.464	A 86.744 120.808 104.986			REMARK 350	D 111.865 163.292 104.571	A 84.191 121.132 105.127
	REMARK 350	D 116.840 160.133 88.234	A 91.803 120.332 98.394			REMARK 350 SOFTWARE DETERMINED QUATERNARY STRUCTURE: TRIMERIC	D 117.113 156.405 95.552	A 88.975 117.920 98.780			REMARK 350 BIOLOGICALLY SIGNIFICANT OLIGOMERIZATION STATE OF THE	D 105.028 147.367 95.137	A 86.262 122.719 104.292			REMARK 350	D 105.591 149.443 97.794	A 87.297 121.945 105.700			REMARK 300 BURIED SURFACE AREA.	D 103.559 152.066 90.730	A 84.429 123.665 105.453			REMARK 350 CRYSTALLOGRAPHIC OPERATIONS ARE GIVEN.	D 107.629 151.209 95.615	A 86.134 125.522 104.797			REMARK 300 BURIED SURFACE AREA.	D 106.302 148.746 95.353	A 86.670 124.943 100.227			REMARK 350 MOLECULE CAN BE GENERATED BY APPLYING BIOMT TRANSFORMATIONS	D 107.130 148.292 87.464	A 86.744 120.808 104.986			REMARK 350 COORDINATES FOR A COMPLETE MULTIMER REPRESENTING THE KNOWN	D 111.865 163.292 104.571	A 84.191 121.132 105.127
	REMARK 350 COORDINATES FOR A COMPLETE MULTIMER REPRESENTING THE KNOWN	D 116.840 160.133 88.234	A 91.803 120.332 98.394			REMARK 350 SOFTWARE USED: PISA	D 117.113 156.405 95.552	A 88.975 117.920 98.780			REMARK 350 MOLECULE CAN BE GENERATED BY APPLYING BIOMT TRANSFORMATIONS	D 105.028 147.367 95.977	A 86.262 122.719 104.292			REMARK 350 BIOMOLECULE: 1	D 105.591 150.283 86.874	A 87.297 121.945 105.700			REMARK 350	D 103.559 152.066 90.730	A 84.429 123.665 105.453			REMARK 350	D 107.629 151.209 96.455	A 86.134 125.522 104.797			REMARK 350	D 106.302 149.586 86.113	A 86.670 124.943 100.227			REMARK 350 GIVEN BELOW. BOTH NON-CRYSTALLOGRAPHIC AND	D 107.130 148.292 88.304	A 86.744 120.808 104.986			REMARK 350 BIOLOGICALLY SIGNIFICANT OLIGOMERIZATION STATE OF THE	D 111.865 163.292 104.571	A 84.191 121.132 105.127
	REMARK 350 BIOLOGICALLY SIGNIFICANT OLIGOMERIZATION STATE OF THE	D 116.840 160.133 89.074	A 91.803 120.332 98.994			REMARK 350 TOTAL BURIED SURFACE AREA: 14700 ANGSTROM**2	D 117.113 157.245 87.992	A 88.975 117.920 99.380			REMARK 350 GIVEN BELOW. BOTH NON-CRYSTALLOGRAPHIC AND	D 105.028 147.367 95.977	A 86.262 122.719 104.892			REMARK 350 AUTHOR DETERMINED BIOLOGICAL UNIT: TRIMERIC	D 105.591 150.283 86.874	A 87.297 121.945 106.300			REMARK 350 COORDINATES FOR A COMPLETE MULTIMER REPRESENTING THE KNOWN	D 103.559 152.066 91.570	A 84.429 123.665 106.053			REMARK 350 BIOMOLECULE: 1	D 107.629 151.209 96.455	A 86.134 125.522 105.397			REMARK 350 COORDINATES FOR A COMPLETE MULTIMER REPRESENTING THE KNOWN	D 106.302 149.586 86.113	A 86.670 125.543 99.627			REMARK 350 CRYSTALLOGRAPHIC OPERATIONS ARE GIVEN.	D 107.130 148.292 88.304	A 86.744 120.808 105.586			REMARK 350 MOLECULE CAN BE GENERATED BY APPLYING BIOMT TRANSFORMATIONS	D 111.865 164.132 95.331	A 84.191 121.732 98.527
	REMARK 350 MOLECULE CAN BE GENERATED BY APPLYING BIOMT TRANSFORMATIONS	D 116.840 160.133 89.074	A 91.803 120.332 98.994			REMARK 350 SURFACE AREA OF THE COMPLEX: 59780 ANGSTROM**2	D 117.113 157.245 87.992	A 88.975 117.920 99.380			REMARK 350 CRYSTALLOGRAPHIC OPERATIONS ARE GIVEN.	D 105.028 148.207 86.737	A 86.262 122.719 104.892			REMARK 350 SOFTWARE DETERMINED QUATERNARY STRUCTURE: TRIMERIC	D 105.591 150.283 86.874	A 87.297 121.945 106.300			REMARK 350 BIOLOGICALLY SIGNIFICANT OLIGOMERIZATION STATE OF THE	D 103.559 152.066 91.570	A 84.429 123.665 106.053			REMARK 350 AUTHOR DETERMINED BIOLOGICAL UNIT: TRIMERIC	D 107.629 151.209 97.295	A 86.134 125.522 105.397			REMARK 350 BIOLOGICALLY SIGNIFICANT OLIGOMERIZATION STATE OF THE	D 106.302 149.586 86.113	A 86.670 125.543 99.627			REMARK 350	D 107.130 148.292 88.304	A 86.744 120.808 105.586			REMARK 350 GIVEN BELOW. BOTH NON-CRYSTALLOGRAPHIC AND	D 111.865 164.132 95.331	A 84.191 121.732 98.527
	REMARK 350 GIVEN BELOW. BOTH NON-CRYSTALLOGRAPHIC AND	D 116.840 160.133 89.074	A 91.803 120.332 98.994			REMARK 350 CHANGE IN SOLVENT FREE ENERGY: -135.0 KCAL/MOL	D 117.113 157.245 87.992	A 88.975 117.920 99.380			REMARK 350	D 105.028 148.207 86.737	A 86.262 122.719 104.892			REMARK 350 SOFTWARE USED: PISA	D 105.591 150.283 87.714	A 87.297 121.945 106.300			REMARK 350 MOLECULE CAN BE GENERATED BY APPLYING BIOMT TRANSFORMATIONS	D 103.559 152.066 92.410	A 84.429 123.665 106.053			REMARK 350 SOFTWARE DETERMINED QUATERNARY STRUCTURE: TRIMERIC	D 107.629 151.209 97.295	A 86.134 125.522 105.397			REMARK 350 MOLECULE CAN BE GENERATED BY APPLYING BIOMT TRANSFORMATIONS	D 106.302 149.586 86.953	A 86.670 125.543 99.627			REMARK 350 BIOMOLECULE: 1	D 107.130 148.292 89.144	A 86.744 120.808 105.586			REMARK 350 CRYSTALLOGRAPHIC OPERATIONS ARE GIVEN.	D 111.865 164.132 95.331	A 84.191 121.732 98.527
	REMARK 350 CRYSTALLOGRAPHIC OPERATIONS ARE GIVEN.	D 116.840 160.133 89.914	A 91.803 120.332 99.594			REMARK 350 APPLY THE FOLLOWING TO CHAINS: A, B, C	D 117.113 157.245 88.832	A 88.975 117.920 99.980			REMARK 350 BIOMOLECULE: 1	D 105.028 148.207 86.737	A 86.262 122.719 105.492			REMARK 350 TOTAL BURIED SURFACE AREA: 19510 ANGSTROM**2	D 105.591 150.283 87.714	A 87.297 121.945 106.900			REMARK 350 GIVEN BELOW. BOTH NON-CRYSTALLOGRAPHIC AND	D 103.559 152.066 92.410	A 84.429 123.665 106.653			REMARK 350 SOFTWARE USED: PISA	D 107.629 152.049 87.215	A 86.134 125.522 105.997			REMARK 350 GIVEN BELOW. BOTH NON-CRYSTALLOGRAPHIC AND	D 106.302 149.586 86.953	A 87.270 117.143 100.827			REMARK 350 AUTHOR DETERMINED BIOLOGICAL UNIT: TRIMERIC	D 107.130 148.292 89.144	A 86.744 120.808 106.186			REMARK 350	D 111.865 164.132 96.171	A 84.191 121.732 99.127
	REMARK 350	D 116.840 160.133 89.914	A 91.803 120.332 99.594			REMARK 350 BIOMT1 1 1.000000 0.000000 0.000000 0.00000	D 117.113 157.245 88.832	A 88.975 117.920 99.980			REMARK 350 AUTHOR DETERMINED BIOLOGICAL UNIT: TRIMERIC	D 105.028 148.207 87.577	A 86.262 122.719 105.492			REMARK 350 SURFACE AREA OF THE COMPLEX: 50010 ANGSTROM**2	D 105.591 150.283 87.714	A 87.297 121.945 106.900			REMARK 350 CRYSTALLOGRAPHIC OPERATIONS ARE GIVEN.	D 103.559 152.066 93.250	A 84.429 123.665 106.653			REMARK 350 TOTAL BURIED SURFACE AREA: 19310 ANGSTROM**2	D 107.629 152.049 87.215	A 86.134 125.522 105.997			REMARK 350 CRYSTALLOGRAPHIC OPERATIONS ARE GIVEN.	D 106.302 149.586 86.953	A 87.270 117.143 100.827			REMARK 350 SOFTWARE DETERMINED QUATERNARY STRUCTURE: TRIMERIC	D 107.130 148.292 89.984	A 86.744 120.808 106.186			REMARK 350 BIOMOLECULE: 1	D 111.865 164.132 96.171	A 84.191 121.732 99.127
	REMARK 350 BIOMOLECULE: 1	D 116.840 160.133 89.914	A 91.803 120.332 99.594			REMARK 350 BIOMT2 1 0.000000 1.000000 0.000000 0.00000	D 117.113 157.245 88.832	A 88.975 117.920 99.980			REMARK 350 SOFTWARE DETERMINED QUATERNARY STRUCTURE: TRIMERIC	D 105.028 148.207 87.577	A 86.262 122.719 105.492			REMARK 350 CHANGE IN SOLVENT FREE ENERGY: -125.0 KCAL/MOL	D 105.591 150.283 88.554	A 87.297 121.945 106.900			REMARK 350	D 103.559 152.066 93.250	A 84.429 123.665 106.653			REMARK 350 SURFACE AREA OF THE COMPLEX: 48840 ANGSTROM**2	D 107.629 152.049 87.215	A 86.134 125.522 105.997			REMARK 350	D 106.302 149.586 87.793	A 87.270 117.143 100.827			REMARK 350 SOFTWARE USED: PISA	D 107.130 148.292 89.984	A 86.744 120.808 106.186			REMARK 350 AUTHOR DETERMINED BIOLOGICAL UNIT: TRIMERIC	D 111.865 164.132 96.171	A 84.191 121.732 99.127
	REMARK 350 AUTHOR DETERMINED BIOLOGICAL UNIT: TRIMERIC	D 116.840 160.133 90.754	A 91.803 120.332 100.194			REMARK 350 BIOMT3 1 0.000000 0.000000 1.000000 0.00000	D 117.113 157.245 89.672	A 88.975 117.920 100.580			REMARK 350 SOFTWARE USED: PISA	D 105.028 148.207 87.577	A 86.262 122.719 106.092			REMARK 350 APPLY THE FOLLOWING TO CHAINS: A, B, C	D 105.591 150.283 88.554	A 87.297 121.945 107.500			REMARK 350 BIOMOLECULE: 1	D 103.559 152.066 94.090	A 84.429 123.665 107.253			REMARK 350 CHANGE IN SOLVENT FREE ENERGY: -135.0 KCAL/MOL	D 107.629 152.049 88.055	A 86.134 125.522 106.597			REMARK 350 BIOMOLECULE: 1	D 106.302 149.586 87.793	A 87.270 117.743 99.027			REMARK 350 TOTAL BURIED SURFACE AREA: 18710 ANGSTROM**2	D 107.130 148.292 90.824	A 86.744 120.808 106.786			REMARK 350 SOFTWARE DETERMINED QUATERNARY STRUCTURE: TRIMERIC	D 111.865 164.132 97.011	A 84.191 121.732 99.727
	REMARK 350 SOFTWARE DETERMINED QUATERNARY STRUCTURE: TRIMERIC	D 116.840 160.133 90.754	A 91.803 120.332 100.194			REMARK 465	D 117.113 157.245 89.672	A 88.975 117.920 100.580			REMARK 350 TOTAL BURIED SURFACE AREA: 18650 ANGSTROM**2	D 105.028 148.207 88.417	A 86.262 122.719 106.092			REMARK 350 BIOMT1 1 1.000000 0.000000 0.000000 0.00000	D 105.591 150.283 88.554	A 87.297 121.945 107.500			REMARK 350 AUTHOR DETERMINED BIOLOGICAL UNIT: TRIMERIC	D 103.559 152.066 94.090	A 84.429 123.665 107.253			REMARK 350 APPLY THE FOLLOWING TO CHAINS: A, B, C	D 107.629 152.049 88.055	A 86.134 125.522 106.597			REMARK 350 AUTHOR DETERMINED BIOLOGICAL UNIT: TRIMERIC	D 106.302 149.586 87.793	A 87.270 117.743 99.027			REMARK 350 SURFACE AREA OF THE COMPLEX: 53160 ANGSTROM**2	D 107.130 148.292 90.824	A 86.744 120.808 106.786			REMARK 350 SOFTWARE USED: PISA	D 111.865 164.132 97.011	A 84.191 121.732 99.727
	REMARK 350 SOFTWARE USED: PISA	D 116.840 160.133 90.754	A 91.803 120.332 100.194			REMARK 465 MISSING RESIDUES	D 117.113 157.245 89.672	A 88.975 117.920 100.580			REMARK 350 SURFACE AREA OF THE COMPLEX: 52440 ANGSTROM**2	D 105.028 148.207 88.417	A 86.262 122.719 106.092			REMARK 350 BIOMT2 1 0.000000 1.000000 0.000000 0.00000	D 105.591 150.283 89.394	A 87.297 121.945 107.500			REMARK 350 SOFTWARE DETERMINED QUATERNARY STRUCTURE: TRIMERIC	D 103.559 152.066 94.930	A 84.429 123.665 107.253			REMARK 350 BIOMT1 1 1.000000 0.000000 0.000000 0.00000	D 107.629 152.049 88.055	A 86.134 125.522 106.597			REMARK 350 SOFTWARE DETERMINED QUATERNARY STRUCTURE: TRIMERIC	D 106.302 149.586 88.633	A 87.270 117.743 99.027			REMARK 350 CHANGE IN SOLVENT FREE ENERGY: -142.0 KCAL/MOL	D 107.130 148.292 91.664	A 86.744 120.808 106.786			REMARK 350 TOTAL BURIED SURFACE AREA: 13180 ANGSTROM**2	D 111.865 164.132 97.011	A 84.191 121.732 99.727
	REMARK 350 TOTAL BURIED SURFACE AREA: 15540 ANGSTROM**2	D 116.840 160.133 91.594	A 91.803 120.932 93.594			REMARK 465 THE FOLLOWING RESIDUES WERE NOT LOCATED IN THE	D 117.113 157.245 90.512	A 88.975 118.520 93.980			REMARK 350 CHANGE IN SOLVENT FREE ENERGY: -131.0 KCAL/MOL	D 105.028 148.207 88.417	A 86.262 123.319 99.492			REMARK 350 BIOMT3 1 0.000000 0.000000 1.000000 0.00000	D 105.591 150.283 89.394	A 87.297 122.545 100.900			REMARK 350 SOFTWARE USED: PISA	D 103.559 152.066 94.930	A 84.429 124.265 100.653			REMARK 350 BIOMT2 1 0.000000 1.000000 0.000000 0.00000	D 107.629 152.049 88.895	A 86.134 126.122 99.997			REMARK 350 SOFTWARE USED: PISA	D 106.302 149.586 88.633	A 87.270 117.743 99.627			REMARK 350 APPLY THE FOLLOWING TO CHAINS: A, B, C	D 107.130 148.292 91.664	A 86.744 121.408 100.186			REMARK 350 SURFACE AREA OF THE COMPLEX: 59620 ANGSTROM**2	D 111.865 164.132 97.851	A 84.191 121.732 100.327
	REMARK 350 SURFACE AREA OF THE COMPLEX: 57410 ANGSTROM**2	D 116.840 160.133 91.594	A 91.803 120.932 93.594			REMARK 465 EXPERIMENT. (M=MODEL NUMBER; RES=RESIDUE NAME; C=CHAIN	D 117.113 157.245 90.512	A 88.975 118.520 93.980			REMARK 350 APPLY THE FOLLOWING TO CHAINS: A, B, C	D 105.028 148.207 89.257	A 86.262 123.319 99.492			REMARK 465	D 105.591 150.283 89.394	A 87.297 122.545 100.900			REMARK 350 TOTAL BURIED SURFACE AREA: 18370 ANGSTROM**2	D 103.559 152.066 95.770	A 84.429 124.265 100.653			REMARK 350 BIOMT3 1 0.000000 0.000000 1.000000 0.00000	D 107.629 152.049 88.895	A 86.134 126.122 99.997			REMARK 350 TOTAL BURIED SURFACE AREA: 19600 ANGSTROM**2	D 106.302 149.586 88.633	A 87.270 117.743 99.627			REMARK 350 BIOMT1 1 1.000000 0.000000 0.000000 0.00000	D 107.130 148.292 92.504	A 86.744 121.408 100.186			REMARK 350 CHANGE IN SOLVENT FREE ENERGY: -106.0 KCAL/MOL	D 111.865 164.132 97.851	A 84.191 121.732 100.327
	REMARK 350 CHANGE IN SOLVENT FREE ENERGY: -135.0 KCAL/MOL	D 116.840 160.133 91.594	A 91.803 120.932 93.594			REMARK 465 IDENTIFIER; SSSEQ=SEQUENCE NUMBER; I=INSERTION CODE.)	D 117.113 157.245 90.512	A 88.975 118.520 93.980			REMARK 350 BIOMT1 1 1.000000 0.000000 0.000000 0.00000	D 105.028 148.207 89.257	A 86.262 123.319 99.492			REMARK 465 MISSING RESIDUES	D 105.591 150.283 90.234	A 87.297 122.545 100.900			REMARK 350 SURFACE AREA OF THE COMPLEX: 52850 ANGSTROM**2	D 103.559 152.066 95.770	A 84.429 124.265 100.653			REMARK 465	D 107.629 152.049 88.895	A 86.134 126.122 99.997			REMARK 350 SURFACE AREA OF THE COMPLEX: 50380 ANGSTROM**2	D 106.302 149.586 89.473	A 87.270 117.743 99.627			REMARK 350 BIOMT2 1 0.000000 1.000000 0.000000 0.00000	D 107.130 148.292 92.504	A 86.744 121.408 100.186			REMARK 350 APPLY THE FOLLOWING TO CHAINS: A, B, C	D 111.865 164.132 97.851	A 84.191 121.732 100.327
	REMARK 350 APPLY THE FOLLOWING TO CHAINS: A, B, C	D 116.840 160.133 92.434	A 91.803 120.932 94.194			REMARK 465	D 117.113 157.245 91.352	A 88.975 118.520 94.580			REMARK 350 BIOMT2 1 0.000000 1.000000 0.000000 0.00000	D 105.028 148.207 89.257	A 86.262 123.319 100.092			REMARK 465 THE FOLLOWING RESIDUES WERE NOT LOCATED IN THE	D 105.591 150.283 90.234	A 87.297 122.545 101.500			REMARK 350 CHANGE IN SOLVENT FREE ENERGY: -123.0 KCAL/MOL	D 103.559 152.066 96.610	A 84.429 124.265 101.253			REMARK 465 MISSING RESIDUES	D 107.629 152.049 89.735	A 86.134 126.122 100.597			REMARK 350 CHANGE IN SOLVENT FREE ENERGY: -136.0 KCAL/MOL	D 106.302 149.586 89.473	A 87.270 117.743 100.227			REMARK 350 BIOMT3 1 0.000000 0.000000 1.000000 0.00000	D 107.130 148.292 93.344	A 86.744 121.408 100.786			REMARK 350 BIOMT1 1 1.000000 0.000000 0.000000 0.00000	D 111.865 164.132 98.691	A 84.191 121.732 100.927
	REMARK 350 BIOMT1 1 1.000000 0.000000 0.000000 0.00000	D 116.840 160.133 92.434	A 91.803 120.932 94.194			REMARK 465 M RES C SSSEQI	D 117.113 157.245 91.352	A 88.975 118.520 94.580			REMARK 350 BIOMT3 1 0.000000 0.000000 1.000000 0.00000	D 105.028 148.207 90.097	A 86.262 123.319 100.092			REMARK 465 EXPERIMENT. (M=MODEL NUMBER; RES=RESIDUE NAME; C=CHAIN	D 105.591 150.283 91.074	A 87.297 122.545 101.500			REMARK 350 APPLY THE FOLLOWING TO CHAINS: A, B, C	D 103.559 152.066 96.610	A 84.429 124.265 101.253			REMARK 465 THE FOLLOWING RESIDUES WERE NOT LOCATED IN THE	D 107.629 152.049 89.735	A 86.134 126.122 100.597			REMARK 350 APPLY THE FOLLOWING TO CHAINS: A, B, C	D 106.302 149.586 89.473	A 87.270 117.743 100.227			REMARK 465	D 107.130 148.292 93.344	A 86.744 121.408 100.786			REMARK 350 BIOMT2 1 0.000000 1.000000 0.000000 0.00000	D 111.865 164.132 98.691	A 84.191 121.732 100.927
	REMARK 350 BIOMT2 1 0.000000 1.000000 0.000000 0.00000	D 116.840 160.133 92.434	A 91.803 120.932 94.194			REMARK 465 MET A 1	D 117.113 157.245 91.352	A 88.975 118.520 94.580			REMARK 465	D 105.028 148.207 90.097	A 86.262 123.319 100.092			REMARK 465 IDENTIFIER; SSSEQ=SEQUENCE NUMBER; I=INSERTION CODE.)	D 105.591 150.283 91.074	A 87.297 122.545 101.500			REMARK 350 BIOMT1 1 1.000000 0.000000 0.000000 0.00000	D 103.559 152.066 97.450	A 84.429 124.265 101.253			REMARK 465 EXPERIMENT. (M=MODEL NUMBER; RES=RESIDUE NAME; C=CHAIN	D 107.629 152.049 89.735	A 86.134 126.122 100.597			REMARK 350 BIOMT1 1 1.000000 0.000000 0.000000 0.00000	D 106.302 149.586 90.313	A 87.270 117.743 100.227			REMARK 465 MISSING RESIDUES	D 107.130 148.292 94.184	A 86.744 121.408 100.786			REMARK 350 BIOMT3 1 0.000000 0.000000 1.000000 0.00000	D 111.865 164.132 98.691	A 84.191 121.732 100.927
	REMARK 350 BIOMT3 1 0.000000 0.000000 1.000000 0.00000	D 116.840 160.133 93.274	A 91.803 120.932 94.794			REMARK 465 THR A 2	D 117.113 157.245 92.192	A 88.975 118.520 95.180			REMARK 465 MISSING RESIDUES	D 105.028 148.207 90.097	A 86.262 123.319 100.692			REMARK 465	D 105.591 150.283 91.914	A 87.297 122.545 102.100			REMARK 350 BIOMT2 1 0.000000 1.000000 0.000000 0.00000	D 103.559 152.066 97.450	A 84.429 124.265 101.853			REMARK 465 IDENTIFIER; SSSEQ=SEQUENCE NUMBER; I=INSERTION CODE.)	D 107.629 152.049 90.575	A 86.134 126.122 101.197			REMARK 350 BIOMT2 1 0.000000 1.000000 0.000000 0.00000	D 106.302 149.586 90.313	A 87.270 117.743 100.827			REMARK 465 THE FOLLOWING RESIDUES WERE NOT LOCATED IN THE	D 107.130 148.292 94.184	A 86.744 121.408 101.386			REMARK 465	D 111.865 164.132 99.531	A 84.191 121.732 101.527
	REMARK 465	D 116.840 160.133 93.274	A 91.803 120.932 94.794			REMARK 465 GLU A 3	D 117.113 157.245 92.192	A 88.975 118.520 95.180			REMARK 465 THE FOLLOWING RESIDUES WERE NOT LOCATED IN THE	D 105.028 148.207 90.937	A 86.262 123.319 100.692			REMARK 465 M RES C SSSEQI	D 105.591 150.283 91.914	A 87.297 122.545 102.100			REMARK 350 BIOMT3 1 0.000000 0.000000 1.000000 0.00000	D 103.559 152.066 98.290	A 84.429 124.265 101.853			REMARK 465	D 107.629 152.049 90.575	A 86.134 126.122 101.197			REMARK 350 BIOMT3 1 0.000000 0.000000 1.000000 0.00000	D 106.302 149.586 91.153	A 87.270 117.743 100.827			REMARK 465 EXPERIMENT. (M=MODEL NUMBER; RES=RESIDUE NAME; C=CHAIN	D 107.130 148.292 95.024	A 86.744 121.408 101.386			REMARK 465 MISSING RESIDUES	D 111.865 164.132 99.531	A 84.191 121.732 101.527
	REMARK 465 MISSING RESIDUES	D 116.840 160.133 93.274	A 91.803 120.932 94.794			REMARK 465 ASP A 4	D 117.113 157.245 92.192	A 88.975 118.520 95.180			REMARK 465 EXPERIMENT. (M=MODEL NUMBER; RES=RESIDUE NAME; C=CHAIN	D 105.028 148.207 90.937	A 86.262 123.319 100.692			REMARK 465 MET A 1	D 105.591 150.283 92.754	A 87.297 122.545 102.100			REMARK 465	D 103.559 152.066 98.290	A 84.429 124.265 101.853			REMARK 465 M RES C SSSEQI	D 107.629 152.049 90.575	A 86.134 126.122 101.197			REMARK 465	D 106.302 149.586 91.153	A 87.270 117.743 100.827			REMARK 465 IDENTIFIER; SSSEQ=SEQUENCE NUMBER; I=INSERTION CODE.)	D 107.130 148.292 95.024	A 86.744 121.408 101.386			REMARK 465 THE FOLLOWING RESIDUES WERE NOT LOCATED IN THE	D 111.865 164.132 99.531	A 84.191 121.732 101.527
	REMARK 465 THE FOLLOWING RESIDUES WERE NOT LOCATED IN THE	D 116.840 160.973 87.394	A 91.803 120.932 95.394			REMARK 465 THR A 5	D 117.113 157.245 93.032	A 88.975 118.520 95.780			REMARK 465 IDENTIFIER; SSSEQ=SEQUENCE NUMBER; I=INSERTION CODE.)	D 105.028 148.207 91.777	A 86.262 123.319 101.292			REMARK 465 THR A 2	D 105.591 150.283 92.754	A 87.297 122.545 102.700			REMARK 465 MISSING RESIDUES	D 103.559 152.066 99.130	A 84.429 124.265 102.453			REMARK 465 MET A 1	D 107.629 152.049 91.415	A 86.134 126.122 101.797			REMARK 465 MISSING RESIDUES	D 106.302 149.586 91.993	A 87.270 117.743 101.427			REMARK 465	D 107.130 148.292 95.864	A 86.744 121.408 101.986			REMARK 465 EXPERIMENT. (M=MODEL NUMBER; RES=RESIDUE NAME; C=CHAIN	D 111.865 164.132 100.371	A 84.191 121.732 102.127
	REMARK 465 EXPERIMENT. (M=MODEL NUMBER; RES=RESIDUE NAME; C=CHAIN	D 116.840 160.973 87.394	A 91.803 120.932 95.394			REMARK 465 TYR A 6	D 117.113 157.245 93.032	A 88.975 118.520 95.780			REMARK 465	D 105.028 148.207 91.777	A 86.262 123.319 101.292			REMARK 465 GLU A 3	D 105.591 150.283 93.594	A 87.297 122.545 102.700			REMARK 465 THE FOLLOWING RESIDUES WERE NOT LOCATED IN THE	D 103.559 152.066 99.130	A 84.429 124.265 102.453			REMARK 465 THR A 2	D 107.629 152.049 91.415	A 86.134 126.122 101.797			REMARK 465 THE FOLLOWING RESIDUES WERE NOT LOCATED IN THE	D 106.302 149.586 91.993	A 87.270 117.743 101.427			REMARK 465 M RES C SSSEQI	D 107.130 148.292 95.864	A 86.744 121.408 101.986			REMARK 465 IDENTIFIER; SSSEQ=SEQUENCE NUMBER; I=INSERTION CODE.)	D 111.865 164.132 100.371	A 84.191 121.732 102.127
	REMARK 465 IDENTIFIER; SSSEQ=SEQUENCE NUMBER; I=INSERTION CODE.)	D 116.840 160.973 87.394	A 91.803 120.932 95.394			REMARK 465 SER A 7	D 117.113 157.245 93.032	A 88.975 118.520 95.780			REMARK 465 M RES C SSSEQI	D 105.028 148.207 92.617	A 86.262 123.319 101.292			REMARK 465 ASP A 4	D 105.591 150.283 93.594	A 87.297 122.545 102.700			REMARK 465 EXPERIMENT. (M=MODEL NUMBER; RES=RESIDUE NAME; C=CHAIN	D 103.559 152.066 99.970	A 84.429 124.265 102.453			REMARK 465 GLU A 3	D 107.629 152.049 91.415	A 86.134 126.122 101.797			REMARK 465 EXPERIMENT. (M=MODEL NUMBER; RES=RESIDUE NAME; C=CHAIN	D 106.302 149.586 92.833	A 87.270 117.743 101.427			REMARK 465 MET A 1	D 107.130 149.132 84.944	A 86.744 121.408 101.986			REMARK 465	D 111.865 164.132 100.371	A 84.191 121.732 102.127
	REMARK 465	D 116.840 160.973 88.234	A 91.803 120.932 95.994			REMARK 465 LYS A 8	D 117.113 157.245 93.872	A 88.975 118.520 96.380			REMARK 465 MET A 1	D 105.028 148.207 92.617	A 86.262 123.319 101.892			REMARK 465 THR A 5	D 105.591 150.283 94.434	A 87.297 122.545 103.300			REMARK 465 IDENTIFIER; SSSEQ=SEQUENCE NUMBER; I=INSERTION CODE.)	D 103.559 152.066 99.970	A 84.429 124.265 103.053			REMARK 465 ASP A 4	D 107.629 152.049 92.255	A 86.134 126.122 102.397			REMARK 465 IDENTIFIER; SSSEQ=SEQUENCE NUMBER; I=INSERTION CODE.)	D 106.302 149.586 92.833	A 87.270 118.343 98.427			REMARK 465 THR A 2	D 107.130 149.132 84.944	A 86.744 121.408 102.586			REMARK 465 M RES C SSSEQI	D 111.865 164.132 101.211	A 84.191 121.732 102.727
	REMARK 465 M RES C SSSEQI	D 116.840 160.973 88.234	A 91.803 120.932 95.994			REMARK 465 ALA A 9	D 117.113 157.245 93.872	A 88.975 118.520 96.380			REMARK 465 THR A 2	D 105.028 148.207 93.457	A 86.262 123.319 101.892			REMARK 465 TYR A 6	D 105.591 150.283 94.434	A 87.297 122.545 103.300			REMARK 465	D 103.559 152.906 89.890	A 84.429 124.265 103.053			REMARK 465 THR A 5	D 107.629 152.049 92.255	A 86.134 126.122 102.397			REMARK 465	D 106.302 149.586 93.673	A 87.270 118.343 98.427			REMARK 465 GLU A 3	D 107.130 149.132 84.944	A 86.744 121.408 102.586			REMARK 465 MET A 1	D 111.865 164.132 101.211	A 84.191 121.732 102.727
	REMARK 465 MET A 1	D 116.840 160.973 88.234	A 91.803 120.932 95.994			REMARK 465 PHE A 10	D 117.113 157.245 93.872	A 88.975 118.520 96.380			REMARK 465 GLU A 3	D 105.028 148.207 93.457	A 86.262 123.319 101.892			REMARK 465 SER A 7	D 105.591 150.283 95.274	A 87.297 122.545 103.300			REMARK 465 M RES C SSSEQI	D 103.559 152.906 89.890	A 84.429 124.265 103.053			REMARK 465 TYR A 6	D 107.629 152.049 92.255	A 86.134 126.122 102.397			REMARK 465 M RES C SSSEQI	D 106.302 149.586 93.673	A 87.270 118.343 98.427			REMARK 465 ASP A 4	D 107.130 149.132 85.784	A 86.744 121.408 102.586			REMARK 465 THR A 2	D 111.865 164.132 101.211	A 84.191 121.732 102.727
	REMARK 465 THR A 2	D 116.840 160.973 89.074	A 91.803 120.932 96.594			REMARK 465 PHE A 597	D 117.113 157.245 94.712	A 88.975 118.520 96.980			REMARK 465 ASP A 4	D 105.028 148.207 94.297	A 86.262 123.319 102.492			REMARK 465 LYS A 8	D 105.591 150.283 95.274	A 87.297 122.545 103.900			REMARK 465 MET A 1	D 103.559 152.906 89.890	A 84.429 124.265 103.653			REMARK 465 SER A 7	D 107.629 152.049 93.095	A 86.134 126.122 102.997			REMARK 465 MET A 1	D 106.302 149.586 94.513	A 87.270 118.343 99.027			REMARK 465 THR A 5	D 107.130 149.132 85.784	A 86.744 121.408 103.186			REMARK 465 GLU A 3	D 111.865 164.132 102.051	A 84.191 121.732 103.327
	REMARK 465 GLU A 3	D 116.840 160.973 89.074	A 91.803 120.932 96.594			REMARK 465 GLN A 598	D 117.113 157.245 94.712	A 88.975 118.520 96.980			REMARK 465 THR A 5	D 105.028 148.207 94.297	A 86.262 123.319 102.492			REMARK 465 ALA A 9	D 105.591 150.283 96.114	A 87.297 122.545 103.900			REMARK 465 THR A 2	D 103.559 152.906 90.730	A 84.429 124.265 103.653			REMARK 465 LYS A 8	D 107.629 152.049 93.095	A 86.134 126.122 102.997			REMARK 465 THR A 2	D 106.302 149.586 94.513	A 87.270 118.343 99.027			REMARK 465 TYR A 6	D 107.130 149.132 85.784	A 86.744 121.408 103.186			REMARK 465 ASP A 4	D 111.865 164.132 102.051	A 84.191 121.732 103.327
	REMARK 465 ASP A 4	D 116.840 160.973 89.074	A 91.803 120.932 96.594			REMARK 465 GLU A 599	D 117.113 157.245 94.712	A 88.975 118.520 96.980			REMARK 465 TYR A 6	D 105.028 148.207 95.137	A 86.262 123.319 102.492			REMARK 465 PHE A 10	D 105.591 150.283 96.114	A 87.297 122.545 103.900			REMARK 465 GLU A 3	D 103.559 152.906 90.730	A 84.429 124.265 103.653			REMARK 465 ALA A 9	D 107.629 152.049 93.935	A 86.134 126.122 102.997			REMARK 465 GLU A 3	D 106.302 149.586 95.353	A 87.270 118.343 99.027			REMARK 465 SER A 7	D 107.130 149.132 86.624	A 86.744 121.408 103.186			REMARK 465 THR A 5	D 111.865 164.132 102.051	A 84.191 121.732 103.327
	REMARK 465 THR A 5	D 116.840 160.973 89.914	A 91.803 120.932 97.194			REMARK 465 ALA A 600	D 117.113 157.245 95.552	A 88.975 118.520 97.580			REMARK 465 SER A 7	D 105.028 148.207 95.137	A 86.262 123.319 103.092			REMARK 465 GLN A 598	D 105.591 150.283 96.954	A 87.297 122.545 104.500			REMARK 465 ASP A 4	D 103.559 152.906 90.730	A 84.429 124.265 104.253			REMARK 465 PHE A 10	D 107.629 152.049 93.935	A 86.134 126.122 103.597			REMARK 465 ASP A 4	D 106.302 149.586 95.353	A 87.270 118.343 99.627			REMARK 465 LYS A 8	D 107.130 149.132 86.624	A 86.744 121.408 103.786			REMARK 465 TYR A 6	D 111.865 164.132 102.891	A 84.191 121.732 103.927
	REMARK 465 TYR A 6	D 116.840 160.973 89.914	A 91.803 120.932 97.194			REMARK 465 LYS A 601	D 117.113 157.245 95.552	A 88.975 118.520 97.580			REMARK 465 LYS A 8	D 105.028 148.207 95.977	A 86.262 123.319 103.092			REMARK 465 GLU A 599	D 105.591 150.283 96.954	A 87.297 122.545 104.500			REMARK 465 THR A 5	D 103.559 152.906 91.570	A 84.429 124.265 104.253			REMARK 465 GLU A 599	D 107.629 152.049 94.775	A 86.134 126.122 103.597			REMARK 465 THR A 5	D 106.302 150.426 85.273	A 87.270 118.343 99.627			REMARK 465 ALA A 9	D 107.130 149.132 86.624	A 86.744 121.408 103.786			REMARK 465 SER A 7	D 111.865 164.132 102.891	A 84.191 121.732 103.927
	REMARK 465 SER A 7	D 116.840 160.973 89.914	A 91.803 120.932 97.194			REMARK 465 LEU A 602	D 117.113 157.245 95.552	A 88.975 118.520 97.580			REMARK 465 ALA A 9	D 105.028 148.207 95.977	A 86.262 123.319 103.092			REMARK 465 ALA A 600	D 105.591 150.283 97.794	A 87.297 122.545 104.500			REMARK 465 TYR A 6	D 103.559 152.906 91.570	A 84.429 124.265 104.253			REMARK 465 ALA A 600	D 107.629 152.049 94.775	A 86.134 126.122 103.597			REMARK 465 TYR A 6	D 106.302 150.426 85.273	A 87.270 118.343 99.627			REMARK 465 PHE A 10	D 107.130 149.132 87.464	A 86.744 121.408 103.786			REMARK 465 LYS A 8	D 111.865 164.132 102.891	A 84.191 121.732 103.927
	REMARK 465 LYS A 8	D 116.840 160.973 90.754	A 91.803 120.932 97.794			REMARK 465 GLY A 603	D 117.113 157.245 96.392	A 88.975 118.520 98.180			REMARK 465 PHE A 10	D 105.028 148.207 96.817	A 86.262 123.319 103.692			REMARK 465 LYS A 601	D 105.591 150.283 97.794	A 87.297 122.545 105.100			REMARK 465 SER A 7	D 103.559 152.906 91.570	A 84.429 124.265 104.853			REMARK 465 LYS A 601	D 107.629 152.049 95.615	A 86.134 126.122 104.197			REMARK 465 SER A 7	D 106.302 150.426 85.273	A 87.270 118.343 100.227			REMARK 465 GLU A 599	D 107.130 149.132 87.464	A 86.744 121.408 104.386			REMARK 465 ALA A 9	D 111.865 164.132 103.731	A 84.191 121.732 104.527
	REMARK 465 ALA A 9	D 116.840 160.973 90.754	A 91.803 120.932 97.794			REMARK 465 GLY A 604	D 117.113 157.245 96.392	A 88.975 118.520 98.180			REMARK 465 PHE A 597	D 105.028 148.207 96.817	A 86.262 123.319 103.692			REMARK 465 LEU A 602	D 105.591 151.123 87.714	A 87.297 122.545 105.100			REMARK 465 LYS A 8	D 103.559 152.906 92.410	A 84.429 124.265 104.853			REMARK 465 LEU A 602	D 107.629 152.049 95.615	A 86.134 126.122 104.197			REMARK 465 LYS A 8	D 106.302 150.426 86.113	A 87.270 118.343 100.227			REMARK 465 ALA A 600	D 107.130 149.132 87.464	A 86.744 121.408 104.386			REMARK 465 PHE A 10	D 111.865 164.132 103.731	A 84.191 121.732 104.527
	REMARK 465 PHE A 10	D 116.840 160.973 90.754	A 91.803 120.932 97.794			REMARK 465 GLY A 605	D 117.113 157.245 96.392	A 88.975 118.520 98.180			REMARK 465 GLN A 598	D 105.028 149.047 85.897	A 86.262 123.319 103.692			REMARK 465 GLY A 603	D 105.591 151.123 87.714	A 87.297 122.545 105.100			REMARK 465 ALA A 9	D 103.559 152.906 92.410	A 84.429 124.265 104.853			REMARK 465 GLY A 603	D 107.629 152.049 96.455	A 86.134 126.122 104.197			REMARK 465 ALA A 9	D 106.302 150.426 86.113	A 87.270 118.343 100.227			REMARK 465 LYS A 601	D 107.130 149.132 88.304	A 86.744 121.408 104.386			REMARK 465 GLY A 603	D 111.865 164.132 103.731	A 84.191 121.732 104.527
	REMARK 465 GLU A 599	D 116.840 160.973 91.594	A 91.803 120.932 98.394			REMARK 465 GLY A 606	D 117.113 158.085 87.152	A 88.975 118.520 98.780			REMARK 465 GLU A 599	D 105.028 149.047 85.897	A 86.262 123.319 104.292			REMARK 465 GLY A 604	D 105.591 151.123 87.714	A 87.297 122.545 105.700			REMARK 465 PHE A 10	D 103.559 152.906 93.250	A 84.429 124.265 105.453			REMARK 465 GLY A 604	D 107.629 152.049 96.455	A 86.134 126.122 104.797			REMARK 465 PHE A 10	D 106.302 150.426 86.113	A 87.270 118.343 100.827			REMARK 465 LEU A 602	D 107.130 149.132 88.304	A 86.744 121.408 104.986			REMARK 465 GLY A 604	D 111.865 164.132 104.571	A 84.191 122.332 99.127
	REMARK 465 ALA A 600	D 116.840 160.973 91.594	A 91.803 120.932 98.394			REMARK 465 GLU A 607	D 117.113 158.085 87.152	A 88.975 118.520 98.780			REMARK 465 ALA A 600	D 105.028 149.047 85.897	A 86.262 123.319 104.292			REMARK 465 GLY A 605	D 105.591 151.123 88.554	A 87.297 122.545 105.700			REMARK 465 GLU A 599	D 103.559 152.906 93.250	A 84.429 124.265 105.453			REMARK 465 GLY A 605	D 107.629 152.049 97.295	A 86.134 126.122 104.797			REMARK 465 ARG A 594	D 106.302 150.426 86.953	A 87.270 118.343 100.827			REMARK 465 GLY A 603	D 107.130 149.132 88.304	A 86.744 121.408 104.986			REMARK 465 GLY A 605	D 111.865 164.132 104.571	A 84.191 122.332 99.127
	REMARK 465 LYS A 601	D 116.840 160.973 91.594	A 91.803 120.932 98.394			REMARK 465 ASN A 608	D 117.113 158.085 87.152	A 88.975 118.520 98.780			REMARK 465 LYS A 601	D 105.028 149.047 86.737	A 86.262 123.319 104.292			REMARK 465 GLY A 606	D 105.591 151.123 88.554	A 87.297 122.545 105.700			REMARK 465 ALA A 600	D 103.559 152.906 94.090	A 84.429 124.265 105.453			REMARK 465 GLY A 606	D 107.629 152.049 97.295	A 86.134 126.122 104.797			REMARK 465 LEU A 595	D 106.302 150.426 86.953	A 87.270 118.343 100.827			REMARK 465 GLY A 604	D 107.130 149.132 89.144	A 86.744 121.408 104.986			REMARK 465 GLY A 606	D 111.865 164.132 104.571	A 84.191 122.332 99.127
	REMARK 465 LEU A 602	D 116.840 160.973 92.434	A 91.803 120.932 98.994			REMARK 465 LEU A 609	D 117.113 158.085 87.992	A 88.975 118.520 99.380			REMARK 465 LEU A 602	D 105.028 149.047 86.737	A 86.262 123.319 104.892			REMARK 465 GLU A 607	D 105.591 151.123 88.554	A 87.297 122.545 106.300			REMARK 465 LYS A 601	D 103.559 152.906 94.090	A 84.429 124.265 106.053			REMARK 465 GLU A 607	D 107.629 152.889 88.055	A 86.134 126.122 105.397			REMARK 465 GLN A 596	D 106.302 150.426 86.953	A 87.270 118.343 101.427			REMARK 465 GLY A 605	D 107.130 149.132 89.144	A 86.744 121.408 105.586			REMARK 465 GLU A 607	D 111.865 164.132 105.411	A 84.191 122.332 99.727
	REMARK 465 GLY A 603	D 116.840 160.973 92.434	A 91.803 120.932 98.994			REMARK 465 TYR A 610	D 117.113 158.085 87.992	A 88.975 118.520 99.380			REMARK 465 GLY A 603	D 105.028 149.047 86.737	A 86.262 123.319 104.892			REMARK 465 ASN A 608	D 105.591 151.123 89.394	A 87.297 122.545 106.300			REMARK 465 LEU A 602	D 103.559 152.906 94.930	A 84.429 124.265 106.053			REMARK 465 ASN A 608	D 107.629 152.889 88.055	A 86.134 126.122 105.397			REMARK 465 PHE A 597	D 106.302 150.426 87.793	A 87.270 118.343 101.427			REMARK 465 GLY A 606	D 107.130 149.132 89.144	A 86.744 121.408 105.586			REMARK 465 ASN A 608	D 111.865 164.132 105.411	A 84.191 122.332 99.727
	REMARK 465 GLY A 604	D 116.840 160.973 92.434	A 91.803 120.932 98.994			REMARK 465 PHE A 611	D 117.113 158.085 87.992	A 88.975 118.520 99.380			REMARK 465 GLY A 604	D 105.028 149.047 87.577	A 86.262 123.319 104.892			REMARK 465 LEU A 609	D 105.591 151.123 89.394	A 87.297 122.545 106.300			REMARK 465 GLY A 603	D 103.559 152.906 94.930	A 84.429 124.265 106.053			REMARK 465 LEU A 609	D 107.629 152.889 88.055	A 86.134 126.122 105.397			REMARK 465 GLN A 598	D 106.302 150.426 87.793	A 87.270 118.343 101.427			REMARK 465 GLU A 607	D 107.130 149.132 89.984	A 86.744 121.408 105.586			REMARK 465 LEU A 609	D 111.865 164.132 105.411	A 84.191 122.332 99.727
	REMARK 465 GLY A 605	D 116.840 160.973 93.274	A 91.803 120.932 99.594			REMARK 465 GLN A 612	D 117.113 158.085 88.832	A 88.975 118.520 99.980			REMARK 465 GLY A 605	D 105.028 149.047 87.577	A 86.262 123.319 105.492			REMARK 465 TYR A 610	D 105.591 151.123 89.394	A 87.297 122.545 106.900			REMARK 465 GLY A 604	D 103.559 152.906 95.770	A 84.429 124.265 106.653			REMARK 465 TYR A 610	D 107.629 152.889 88.895	A 86.134 126.122 105.997			REMARK 465 GLU A 599	D 106.302 150.426 87.793	A 87.270 118.343 102.027			REMARK 465 ASN A 608	D 107.130 149.132 89.984	A 86.744 121.408 106.186			REMARK 465 TYR A 610	D 111.865 164.972 96.171	A 84.191 122.332 100.327
	REMARK 465 GLY A 606	D 116.840 160.973 93.274	A 91.803 120.932 99.594			REMARK 465 GLY A 613	D 117.113 158.085 88.832	A 88.975 118.520 99.980			REMARK 465 GLY A 606	D 105.028 149.047 87.577	A 86.262 123.319 105.492			REMARK 465 PHE A 611	D 105.591 151.123 90.234	A 87.297 122.545 106.900			REMARK 465 GLY A 605	D 103.559 152.906 95.770	A 84.429 124.265 106.653			REMARK 465 PHE A 611	D 107.629 152.889 88.895	A 86.134 126.122 105.997			REMARK 465 ALA A 600	D 106.302 150.426 88.633	A 87.270 118.343 102.027			REMARK 465 LEU A 609	D 107.130 149.132 89.984	A 86.744 121.408 106.186			REMARK 465 PHE A 611	D 111.865 164.972 96.171	A 84.191 122.332 100.327
	REMARK 465 GLU A 607	D 116.840 160.973 93.274	A 91.803 120.932 99.594			REMARK 465 HIS A 614	D 117.113 158.085 88.832	A 88.975 118.520 99.980			REMARK 465 GLU A 607	D 105.028 149.047 88.417	A 86.262 123.319 105.492			REMARK 465 GLN A 612	D 105.591 151.123 90.234	A 87.297 122.545 106.900			REMARK 465 GLY A 606	D 103.559 152.906 96.610	A 84.429 124.265 106.653			REMARK 465 GLN A 612	D 107.629 152.889 88.895	A 86.134 126.122 105.997			REMARK 465 LYS A 601	D 106.302 150.426 88.633	A 87.270 118.343 102.027			REMARK 465 TYR A 610	D 107.130 149.132 90.824	A 86.744 121.408 106.186			REMARK 465 GLN A 612	D 111.865 164.972 96.171	A 84.191 122.332 100.327
	REMARK 465 ASN A 608	D 116.840 160.973 94.114	A 91.803 121.532 94.194			REMARK 465 HIS A 615	D 117.113 158.085 89.672	A 88.975 119.120 94.580			REMARK 465 ASN A 608	D 105.028 149.047 88.417	A 86.262 123.919 100.092			REMARK 465 GLY A 613	D 105.591 151.123 90.234	A 87.297 123.145 101.500			REMARK 465 GLU A 607	D 103.559 152.906 96.610	A 84.429 124.865 101.253			REMARK 465 GLY A 613	D 107.629 152.889 89.735	A 86.134 126.722 100.597			REMARK 465 LEU A 602	D 106.302 150.426 88.633	A 87.270 118.943 97.827			REMARK 465 PHE A 611	D 107.130 149.132 90.824	A 86.744 122.008 100.786			REMARK 465 GLY A 613	D 111.865 164.972 97.011	A 84.191 122.332 100.927
	REMARK 465 LEU A 609	D 116.840 160.973 94.114	A 91.803 121.532 94.194			REMARK 465 HIS A 616	D 117.113 158.085 89.672	A 88.975 119.120 94.580			REMARK 465 LEU A 609	D 105.028 149.047 88.417	A 86.262 123.919 100.092			REMARK 465 HIS A 614	D 105.591 151.123 91.074	A 87.297 123.145 101.500			REMARK 465 ASN A 608	D 103.559 152.906 97.450	A 84.429 124.865 101.253			REMARK 465 HIS A 614	D 107.629 152.889 89.735	A 86.134 126.722 100.597			REMARK 465 GLY A 603	D 106.302 150.426 89.473	A 87.270 118.943 97.827			REMARK 465 GLN A 612	D 107.130 149.132 91.664	A 86.744 122.008 100.786			REMARK 465 HIS A 614	D 111.865 164.972 97.011	A 84.191 122.332 100.927
	REMARK 465 TYR A 610	D 116.840 160.973 94.114	A 91.803 121.532 94.194			REMARK 465 HIS A 617	D 117.113 158.085 89.672	A 88.975 119.120 94.580			REMARK 465 TYR A 610	D 105.028 149.047 89.257	A 86.262 123.919 100.092			REMARK 465 HIS A 615	D 105.591 151.123 91.074	A 87.297 123.145 101.500			REMARK 465 LEU A 609	D 103.559 152.906 97.450	A 84.429 124.865 101.253			REMARK 465 HIS A 615	D 107.629 152.889 89.735	A 86.134 126.722 100.597			REMARK 465 GLY A 604	D 106.302 150.426 89.473	A 87.270 118.943 97.827			REMARK 465 GLY A 613	D 107.130 149.132 91.664	A 86.744 122.008 100.786			REMARK 465 HIS A 615	D 111.865 164.972 97.011	A 84.191 122.332 100.927
	REMARK 465 PHE A 611	D 116.840 161.813 86.554	A 91.803 121.532 94.794			REMARK 465 HIS A 618	D 117.113 158.085 90.512	A 88.975 119.120 95.180			REMARK 465 PHE A 611	D 105.028 149.047 89.257	A 86.262 123.919 100.692			REMARK 465 HIS A 616	D 105.591 151.123 91.914	A 87.297 123.145 102.100			REMARK 465 TYR A 610	D 103.559 152.906 98.290	A 84.429 124.865 101.853			REMARK 465 HIS A 616	D 107.629 152.889 90.575	A 86.134 126.722 101.197			REMARK 465 GLY A 605	D 106.302 150.426 89.473	A 87.270 118.943 98.427			REMARK 465 HIS A 614	D 107.130 149.132 92.504	A 86.744 122.008 101.386			REMARK 465 HIS A 616	D 111.865 164.972 97.851	A 84.191 122.332 101.527
	REMARK 465 GLN A 612	D 116.840 161.813 86.554	A 91.803 121.532 94.794			REMARK 465 HIS A 619	D 117.113 158.085 90.512	A 88.975 119.120 95.180			REMARK 465 GLN A 612	D 105.028 149.047 89.257	A 86.262 123.919 100.692			REMARK 465 HIS A 617	D 105.591 151.123 91.914	A 87.297 123.145 102.100			REMARK 465 PHE A 611	D 103.559 152.906 98.290	A 84.429 124.865 101.853			REMARK 465 HIS A 617	D 107.629 152.889 90.575	A 86.134 126.722 101.197			REMARK 465 GLY A 606	D 106.302 150.426 90.313	A 87.270 118.943 98.427			REMARK 465 HIS A 615	D 107.130 149.132 92.504	A 86.744 122.008 101.386			REMARK 465 HIS A 617	D 111.865 164.972 97.851	A 84.191 122.332 101.527
	REMARK 465 GLY A 613	D 116.840 161.813 86.554	A 91.803 121.532 94.794			REMARK 465 HIS A 620	D 117.113 158.085 90.512	A 88.975 119.120 95.180			REMARK 465 GLY A 613	D 105.028 149.047 90.097	A 86.262 123.919 100.692			REMARK 465 HIS A 618	D 105.591 151.123 92.754	A 87.297 123.145 102.100			REMARK 465 GLN A 612	D 103.559 152.906 99.130	A 84.429 124.865 101.853			REMARK 465 HIS A 618	D 107.629 152.889 90.575	A 86.134 126.722 101.197			REMARK 465 GLU A 607	D 106.302 150.426 90.313	A 87.270 118.943 98.427			REMARK 465 HIS A 616	D 107.130 149.132 93.344	A 86.744 122.008 101.386			REMARK 465 HIS A 618	D 111.865 164.972 97.851	A 84.191 122.332 101.527
	REMARK 465 HIS A 614	D 116.840 161.813 87.394	A 91.803 121.532 95.394			REMARK 465 HIS A 621	D 117.113 158.085 91.352	A 88.975 119.120 95.780			REMARK 465 HIS A 614	D 105.028 149.047 90.097	A 86.262 123.919 101.292			REMARK 465 HIS A 619	D 105.591 151.123 92.754	A 87.297 123.145 102.700			REMARK 465 GLY A 613	D 103.559 152.906 99.130	A 84.429 124.865 102.453			REMARK 465 HIS A 619	D 107.629 152.889 91.415	A 86.134 126.722 101.797			REMARK 465 ASN A 608	D 106.302 150.426 90.313	A 87.270 118.943 99.027			REMARK 465 HIS A 617	D 107.130 149.132 93.344	A 86.744 122.008 101.986			REMARK 465 HIS A 619	D 111.865 164.972 98.691	A 84.191 122.332 102.127
	REMARK 465 HIS A 615	D 116.840 161.813 87.394	A 91.803 121.532 95.394			REMARK 465 HIS A 622	D 117.113 158.085 91.352	A 88.975 119.120 95.780			REMARK 465 HIS A 615	D 105.028 149.047 90.097	A 86.262 123.919 101.292			REMARK 465 HIS A 620	D 105.591 151.123 93.594	A 87.297 123.145 102.700			REMARK 465 HIS A 614	D 103.559 152.906 99.970	A 84.429 124.865 102.453			REMARK 465 HIS A 620	D 107.629 152.889 91.415	A 86.134 126.722 101.797			REMARK 465 LEU A 609	D 106.302 150.426 91.153	A 87.270 118.943 99.027			REMARK 465 HIS A 618	D 107.130 149.132 94.184	A 86.744 122.008 101.986			REMARK 465 HIS A 620	D 111.865 164.972 98.691	A 84.191 122.332 102.127
	REMARK 465 HIS A 616	D 116.840 161.813 87.394	A 91.803 121.532 95.394			REMARK 465 HIS A 623	D 117.113 158.085 91.352	A 88.975 119.120 95.780			REMARK 465 HIS A 616	D 105.028 149.047 90.937	A 86.262 123.919 101.292			REMARK 465 HIS A 621	D 105.591 151.123 93.594	A 87.297 123.145 102.700			REMARK 465 HIS A 615	D 103.559 152.906 99.970	A 84.429 124.865 102.453			REMARK 465 HIS A 621	D 107.629 152.889 91.415	A 86.134 126.722 101.797			REMARK 465 TYR A 610	D 106.302 150.426 91.153	A 87.270 118.943 99.027			REMARK 465 HIS A 619	D 107.130 149.132 94.184	A 86.744 122.008 101.986			REMARK 465 HIS A 621	D 111.865 164.972 98.691	A 84.191 122.332 102.127
	REMARK 465 HIS A 617	D 116.840 161.813 88.234	A 91.803 121.532 95.994			REMARK 465 MET B 1	D 117.113 158.085 92.192	A 88.975 119.120 96.380			REMARK 465 HIS A 617	D 105.028 149.047 90.937	A 86.262 123.919 101.892			REMARK 465 HIS A 622	D 105.591 151.123 94.434	A 87.297 123.145 103.300			REMARK 465 HIS A 616	D 103.559 153.746 90.730	A 84.429 124.865 103.053			REMARK 465 HIS A 622	D 107.629 152.889 92.255	A 86.134 126.722 102.397			REMARK 465 PHE A 611	D 106.302 150.426 91.153	A 87.270 118.943 99.627			REMARK 465 HIS A 620	D 107.130 149.132 95.024	A 86.744 122.008 102.586			REMARK 465 HIS A 622	D 111.865 164.972 99.531	A 84.191 122.332 102.727
	REMARK 465 HIS A 618	D 116.840 161.813 88.234	A 91.803 121.532 95.994			REMARK 465 THR B 2	D 117.113 158.085 92.192	A 88.975 119.120 96.380			REMARK 465 HIS A 618	D 105.028 149.047 90.937	A 86.262 123.919 101.892			REMARK 465 HIS A 623	D 105.591 151.123 94.434	A 87.297 123.145 103.300			REMARK 465 HIS A 617	D 103.559 153.746 90.730	A 84.429 124.865 103.053			REMARK 465 HIS A 623	D 107.629 152.889 92.255	A 86.134 126.722 102.397			REMARK 465 GLN A 612	D 106.302 150.426 91.993	A 87.270 118.943 99.627			REMARK 465 HIS A 621	D 107.130 149.132 95.024	A 86.744 122.008 102.586			REMARK 465 HIS A 623	D 111.865 164.972 99.531	A 84.191 122.332 102.727
	REMARK 465 HIS A 619	D 116.840 161.813 88.234	A 91.803 121.532 95.994			REMARK 465 GLY B 3	D 117.113 158.085 92.192	A 88.975 119.120 96.380			REMARK 465 HIS A 619	D 105.028 149.047 91.777	A 86.262 123.919 101.892			REMARK 465 MET B 1	D 105.591 151.123 95.274	A 87.297 123.145 103.300			REMARK 465 HIS A 618	D 103.559 153.746 90.730	A 84.429 124.865 103.053			REMARK 465 MET B 1	D 107.629 152.889 92.255	A 86.134 126.722 102.397			REMARK 465 GLY A 613	D 106.302 150.426 91.993	A 87.270 118.943 99.627			REMARK 465 HIS A 622	D 107.130 149.132 95.864	A 86.744 122.008 102.586			REMARK 465 MET B 1	D 111.865 164.972 99.531	A 84.191 122.332 102.727
	REMARK 465 HIS A 620	D 116.840 161.813 89.074	A 91.803 121.532 96.594			REMARK 465 MET C -1	D 117.113 158.085 93.032	A 88.975 119.120 96.980			REMARK 465 HIS A 620	D 105.028 149.047 91.777	A 86.262 123.919 102.492			REMARK 465 THR B 2	D 105.591 151.123 95.274	A 87.297 123.145 103.900			REMARK 465 HIS A 619	D 103.559 153.746 91.570	A 84.429 124.865 103.653			REMARK 465 THR B 2	D 107.629 152.889 93.095	A 86.134 126.722 102.997			REMARK 465 HIS A 614	D 106.302 150.426 92.833	A 87.270 118.943 100.227			REMARK 465 HIS A 623	D 107.130 149.132 95.864	A 86.744 122.008 103.186			REMARK 465 THR B 2	D 111.865 164.972 100.371	A 84.191 122.332 103.327
	REMARK 465 HIS A 621	D 116.840 161.813 89.074	A 91.803 121.532 96.594			REMARK 465 ALA C 0	D 117.113 158.085 93.032	A 88.975 119.120 96.980			REMARK 465 HIS A 621	D 105.028 149.047 92.617	A 86.262 123.919 102.492			REMARK 465 VAL B 576	D 105.591 151.123 96.114	A 87.297 123.145 103.900			REMARK 465 HIS A 620	D 103.559 153.746 91.570	A 84.429 124.865 103.653			REMARK 465 GLY B 3	D 107.629 152.889 93.095	A 86.134 126.722 102.997			REMARK 465 HIS A 615	D 106.302 150.426 92.833	A 87.270 118.943 100.227			REMARK 465 MET B 1	D 107.130 149.132 96.704	A 86.744 122.008 103.186			REMARK 465 GLY B 3	D 111.865 164.972 100.371	A 84.191 122.332 103.327
	REMARK 465 HIS A 622	D 116.840 161.813 89.074	A 91.803 121.532 96.594			REMARK 465 GLN C 1	D 117.113 158.085 93.032	A 88.975 119.120 96.980			REMARK 465 HIS A 622	D 105.028 149.047 92.617	A 86.262 123.919 102.492			REMARK 465 GLU B 577	D 105.591 151.123 96.114	A 87.297 123.145 103.900			REMARK 465 HIS A 621	D 103.559 153.746 91.570	A 84.429 124.865 103.653			REMARK 465 ARG B 4	D 107.629 152.889 93.095	A 86.134 126.722 102.997			REMARK 465 HIS A 616	D 106.302 150.426 93.673	A 87.270 118.943 100.227			REMARK 465 THR B 2	D 107.130 149.132 96.704	A 86.744 122.008 103.186			REMARK 465 ALA B 578	D 111.865 164.972 100.371	A 84.191 122.332 103.327
	REMARK 465 HIS A 623	D 116.840 161.813 89.914	A 91.803 121.532 97.194			REMARK 465 LEU C 2	D 117.113 158.085 93.872	A 88.975 119.120 97.580			REMARK 465 HIS A 623	D 105.028 149.047 93.457	A 86.262 123.919 103.092			REMARK 465 ALA B 578	D 105.591 151.123 96.954	A 87.297 123.145 104.500			REMARK 465 HIS A 622	D 103.559 153.746 92.410	A 84.429 124.865 104.253			REMARK 465 VAL B 576	D 107.629 152.889 93.935	A 86.134 126.722 103.597			REMARK 465 HIS A 617	D 106.302 150.426 93.673	A 87.270 118.943 100.827			REMARK 465 GLY B 3	D 107.130 149.972 85.784	A 86.744 122.008 103.786			REMARK 465 MET C -1	D 111.865 164.972 101.211	A 84.191 122.332 103.927
	REMARK 465 MET B 1	D 116.840 161.813 89.914	A 91.803 121.532 97.194			REMARK 465 SER C 124	D 117.113 158.085 93.872	A 88.975 119.120 97.580			REMARK 465 MET B 1	D 105.028 149.047 93.457	A 86.262 123.919 103.092			REMARK 465 MET C -1	D 105.591 151.123 96.954	A 87.297 123.145 104.500			REMARK 465 HIS A 623	D 103.559 153.746 92.410	A 84.429 124.865 104.253			REMARK 465 GLU B 577	D 107.629 152.889 93.935	A 86.134 126.722 103.597			REMARK 465 HIS A 618	D 106.302 150.426 94.513	A 87.270 118.943 100.827			REMARK 465 VAL B 576	D 107.130 149.972 85.784	A 86.744 122.008 103.786			REMARK 465 ALA C 0	D 111.865 164.972 101.211	A 84.191 122.332 103.927
	REMARK 465 THR B 2	D 116.840 161.813 89.914	A 91.803 121.532 97.194			REMARK 465 HIS C 125	D 117.113 158.085 93.872	A 88.975 119.120 97.580			REMARK 465 THR B 2	D 105.028 149.047 94.297	A 86.262 123.919 103.092			REMARK 465 ALA C 0	D 105.591 151.123 97.794	A 87.297 123.145 104.500			REMARK 465 MET B 1	D 103.559 153.746 92.410	A 84.429 124.865 104.253			REMARK 465 ALA B 578	D 107.629 152.889 94.775	A 86.134 126.722 103.597			REMARK 465 HIS A 619	D 106.302 150.426 94.513	A 87.270 118.943 100.827			REMARK 465 GLU B 577	D 107.130 149.972 85.784	A 86.744 122.008 103.786			REMARK 465 GLN C 1	D 111.865 164.972 101.211	A 84.191 122.332 103.927
	REMARK 465 GLY B 3	D 116.840 161.813 90.754	A 91.803 121.532 97.794			REMARK 465 HIS C 126	D 117.113 158.085 94.712	A 88.975 119.120 98.180			REMARK 465 GLY B 3	D 105.028 149.047 94.297	A 86.262 123.919 103.692			REMARK 465 GLN C 1	D 105.591 151.123 97.794	A 87.297 123.145 105.100			REMARK 465 THR B 2	D 103.559 153.746 93.250	A 84.429 124.865 104.853			REMARK 465 MET C -1	D 107.629 152.889 94.775	A 86.134 126.722 104.197			REMARK 465 HIS A 620	D 106.302 150.426 95.353	A 87.270 118.943 101.427			REMARK 465 ALA B 578	D 107.130 149.972 86.624	A 86.744 122.008 104.386			REMARK 465 LEU C 2	D 111.865 164.972 102.051	A 84.191 122.932 99.727
	REMARK 465 ARG B 4	D 116.840 161.813 90.754	A 91.803 121.532 97.794			REMARK 465 HIS C 127	D 117.113 158.085 94.712	A 88.975 119.120 98.180			REMARK 465 ARG B 4	D 105.028 149.047 95.137	A 86.262 123.919 103.692			REMARK 465 LEU C 2	D 105.591 151.963 88.554	A 87.297 123.145 105.100			REMARK 465 GLY B 3	D 103.559 153.746 93.250	A 84.429 124.865 104.853			REMARK 465 ALA C 0	D 107.629 152.889 95.615	A 86.134 126.722 104.197			REMARK 465 HIS A 621	D 106.302 150.426 95.353	A 87.270 118.943 101.427			REMARK 465 MET C -1	D 107.130 149.972 86.624	A 86.744 122.008 104.386			REMARK 465 SER C 124	D 111.865 164.972 102.051	A 84.191 122.932 99.727
	REMARK 465 VAL B 576	D 116.840 161.813 90.754	A 91.803 121.532 97.794			REMARK 465 HIS C 128	D 117.113 158.085 94.712	A 88.975 119.120 98.180			REMARK 465 GLU B 575	D 105.028 149.047 95.137	A 86.262 123.919 103.692			REMARK 465 SER C 124	D 105.591 151.963 88.554	A 87.297 123.145 105.100			REMARK 465 GLU B 577	D 103.559 153.746 94.090	A 84.429 124.865 104.853			REMARK 465 GLN C 1	D 107.629 152.889 95.615	A 86.134 126.722 104.197			REMARK 465 HIS A 622	D 106.302 150.426 96.193	A 87.270 118.943 101.427			REMARK 465 ALA C 0	D 107.130 149.972 86.624	A 86.744 122.008 104.386			REMARK 465 HIS C 125	D 111.865 164.972 102.051	A 84.191 122.932 99.727
	REMARK 465 GLU B 577	D 116.840 161.813 91.594	A 91.803 121.532 98.394			REMARK 465 HIS C 129	D 117.113 158.085 95.552	A 88.975 119.120 98.780			REMARK 465 VAL B 576	D 105.028 149.047 95.977	A 86.262 123.919 104.292			REMARK 465 HIS C 125	D 105.591 151.963 88.554	A 87.297 123.145 105.700			REMARK 465 ALA B 578	D 103.559 153.746 94.090	A 84.429 124.865 105.453			REMARK 465 LEU C 2	D 107.629 152.889 96.455	A 86.134 126.722 104.797			REMARK 465 HIS A 623	D 106.302 150.426 96.193	A 87.270 118.943 102.027			REMARK 465 GLN C 1	D 107.130 149.972 87.464	A 86.744 122.008 104.986			REMARK 465 HIS C 126	D 111.865 164.972 102.891	A 84.191 122.932 100.327
	REMARK 465 ALA B 578	D 116.840 161.813 91.594	A 91.803 121.532 98.394			REMARK 465 HIS C 130	D 117.113 158.085 95.552	A 88.975 119.120 98.780			REMARK 465 GLU B 577	D 105.028 149.047 95.977	A 86.262 123.919 104.292			REMARK 465 HIS C 126	D 105.591 151.963 89.394	A 87.297 123.145 105.700			REMARK 465 MET C -1	D 103.559 153.746 94.930	A 84.429 124.865 105.453			REMARK 465 SER C 124	D 107.629 152.889 96.455	A 86.134 126.722 104.797			REMARK 465 MET B 1	D 106.302 151.266 86.113	A 87.270 118.943 102.027			REMARK 465 LEU C 2	D 107.130 149.972 87.464	A 86.744 122.008 104.986			REMARK 465 HIS C 127	D 111.865 164.972 102.891	A 84.191 122.932 100.327
	REMARK 465 MET C -1	D 116.840 161.813 91.594	A 91.803 121.532 98.394			REMARK 465 GLU C 131	D 117.113 158.085 95.552	A 88.975 119.120 98.780			REMARK 465 ALA B 578	D 105.028 149.047 96.817	A 86.262 123.919 104.292			REMARK 465 HIS C 127	D 105.591 151.963 89.394	A 87.297 123.145 105.700			REMARK 465 ALA C 0	D 103.559 153.746 94.930	A 84.429 124.865 105.453			REMARK 465 HIS C 125	D 107.629 152.889 97.295	A 86.134 126.722 104.797			REMARK 465 THR B 2	D 106.302 151.266 86.113	A 87.270 118.943 102.027			REMARK 465 SER C 124	D 107.130 149.972 87.464	A 86.744 122.008 104.986			REMARK 465 HIS C 128	D 111.865 164.972 102.891	A 84.191 122.932 100.327
	REMARK 465 ALA C 0	D 116.840 161.813 92.434	A 91.803 121.532 98.994			REMARK 465 PRO C 132	D 117.113 158.085 96.392	A 88.975 119.120 99.380			REMARK 465 MET C -1	D 105.028 149.047 96.817	A 86.262 123.919 104.892			REMARK 465 HIS C 128	D 105.591 151.963 89.394	A 87.297 123.145 106.300			REMARK 465 GLN C 1	D 103.559 153.746 95.770	A 84.429 124.865 106.053			REMARK 465 HIS C 126	D 107.629 152.889 97.295	A 86.134 126.722 105.397			REMARK 465 GLY B 3	D 106.302 151.266 86.113	A 87.270 118.943 102.627			REMARK 465 HIS C 125	D 107.130 149.972 88.304	A 86.744 122.008 105.586			REMARK 465 HIS C 129	D 111.865 164.972 103.731	A 84.191 122.932 100.927
	REMARK 465 GLN C 1	D 116.840 161.813 92.434	A 91.803 121.532 98.994			REMARK 465 GLU C 133	D 117.113 158.085 96.392	A 88.975 119.120 99.380			REMARK 465 ALA C 0	D 105.028 149.887 86.737	A 86.262 123.919 104.892			REMARK 465 HIS C 129	D 105.591 151.963 90.234	A 87.297 123.145 106.300			REMARK 465 LEU C 2	D 103.559 153.746 95.770	A 84.429 124.865 106.053			REMARK 465 HIS C 127	D 107.629 152.889 98.135	A 86.134 126.722 105.397			REMARK 465 ARG B 4	D 106.302 151.266 86.953	A 87.270 118.943 102.627			REMARK 465 HIS C 126	D 107.130 149.972 88.304	A 86.744 122.008 105.586			REMARK 465 HIS C 130	D 111.865 164.972 103.731	A 84.191 122.932 100.927
	REMARK 465 LEU C 2	D 116.840 161.813 92.434	A 91.803 121.532 98.994			REMARK 465 ALA C 134	D 117.113 158.085 96.392	A 88.975 119.120 99.380			REMARK 465 GLN C 1	D 105.028 149.887 86.737	A 86.262 123.919 104.892			REMARK 465 HIS C 130	D 105.591 151.963 90.234	A 87.297 123.145 106.300			REMARK 465 SER C 124	D 103.559 153.746 96.610	A 84.429 124.865 106.053			REMARK 465 HIS C 128	D 107.629 152.889 98.135	A 86.134 126.722 105.397			REMARK 465 VAL B 576	D 106.302 151.266 86.953	A 87.270 118.943 102.627			REMARK 465 HIS C 127	D 107.130 149.972 88.304	A 86.744 122.008 105.586			REMARK 465 GLU C 131	D 111.865 164.972 103.731	A 84.191 122.932 100.927
	REMARK 465 SER C 124	D 116.840 161.813 93.274	A 91.803 122.132 94.794			REMARK 500	D 117.113 158.085 97.232	A 88.975 119.720 95.180			REMARK 465 LEU C 2	D 105.028 149.887 86.737	A 86.262 124.519 100.692			REMARK 465 GLU C 131	D 105.591 151.963 90.234	A 87.297 123.745 102.100			REMARK 465 HIS C 125	D 103.559 153.746 96.610	A 84.429 125.465 101.853			REMARK 465 HIS C 129	D 107.629 153.729 88.895	A 86.134 127.322 101.197			REMARK 465 GLU B 577	D 106.302 151.266 86.953	A 87.270 119.543 97.227			REMARK 465 HIS C 128	D 107.130 149.972 89.144	A 86.744 122.608 101.386			REMARK 465 PRO C 132	D 111.865 164.972 104.571	A 84.191 122.932 101.527
	REMARK 465 HIS C 125	D 116.840 161.813 93.274	A 91.803 122.132 94.794			REMARK 500 GEOMETRY AND STEREOCHEMISTRY	D 117.113 158.085 97.232	A 88.975 119.720 95.180			REMARK 465 SER C 124	D 105.028 149.887 87.577	A 86.262 124.519 100.692			REMARK 465 PRO C 132	D 105.591 151.963 91.074	A 87.297 123.745 102.100			REMARK 465 HIS C 126	D 103.559 153.746 97.450	A 84.429 125.465 101.853			REMARK 465 HIS C 130	D 107.629 153.729 88.895	A 86.134 127.322 101.197			REMARK 465 ALA B 578	D 106.302 151.266 87.793	A 87.270 119.543 97.227			REMARK 465 HIS C 129	D 107.130 149.972 89.144	A 86.744 122.608 101.386			REMARK 465 GLU C 133	D 111.865 164.972 104.571	A 84.191 122.932 101.527
	REMARK 465 HIS C 126	D 116.840 161.813 93.274	A 91.803 122.132 94.794			REMARK 500 SUBTOPIC: TORSION ANGLES	D 117.113 158.085 97.232	A 88.975 119.720 95.180			REMARK 465 HIS C 125	D 105.028 149.887 87.577	A 86.262 124.519 100.692			REMARK 465 GLU C 133	D 105.591 151.963 91.074	A 87.297 123.745 102.100			REMARK 465 HIS C 127	D 103.559 153.746 97.450	A 84.429 125.465 101.853			REMARK 465 GLU C 131	D 107.629 153.729 88.895	A 86.134 127.322 101.197			REMARK 465 MET C -1	D 106.302 151.266 87.793	A 87.270 119.543 97.227			REMARK 465 HIS C 130	D 107.130 149.972 89.144	A 86.744 122.608 101.386			REMARK 465 ALA C 134	D 111.865 164.972 104.571	A 84.191 122.932 101.527
	REMARK 465 HIS C 127	D 116.840 161.813 94.114	A 91.803 122.132 95.394			REMARK 500	D 117.113 158.925 87.152	A 88.975 119.720 95.780			REMARK 465 HIS C 126	D 105.028 149.887 87.577	A 86.262 124.519 101.292			REMARK 465 ALA C 134	D 105.591 151.963 91.074	A 87.297 123.745 102.700			REMARK 465 HIS C 128	D 103.559 153.746 98.290	A 84.429 125.465 102.453			REMARK 465 PRO C 132	D 107.629 153.729 89.735	A 86.134 127.322 101.797			REMARK 465 ALA C 0	D 106.302 151.266 87.793	A 87.270 119.543 97.827			REMARK 465 GLU C 131	D 107.130 149.972 89.984	A 86.744 122.608 101.986			REMARK 500	D 111.865 165.812 97.011	A 84.191 122.932 102.127
	REMARK 465 HIS C 128	D 116.840 161.813 94.114	A 91.803 122.132 95.394			REMARK 500 TORSION ANGLES OUTSIDE THE EXPECTED RAMACHANDRAN REGIONS:	D 117.113 158.925 87.152	A 88.975 119.720 95.780			REMARK 465 HIS C 127	D 105.028 149.887 88.417	A 86.262 124.519 101.292			REMARK 500	D 105.591 151.963 91.914	A 87.297 123.745 102.700			REMARK 465 HIS C 129	D 103.559 153.746 98.290	A 84.429 125.465 102.453			REMARK 465 GLU C 133	D 107.629 153.729 89.735	A 86.134 127.322 101.797			REMARK 465 GLN C 1	D 106.302 151.266 88.633	A 87.270 119.543 97.827			REMARK 465 PRO C 132	D 107.130 149.972 89.984	A 86.744 122.608 101.986			REMARK 500 GEOMETRY AND STEREOCHEMISTRY	D 111.865 165.812 97.011	A 84.191 122.932 102.127
	REMARK 465 HIS C 129	D 116.840 161.813 94.114	A 91.803 122.132 95.394			REMARK 500 (M=MODEL NUMBER; RES=RESIDUE NAME; C=CHAIN IDENTIFIER;	D 117.113 158.925 87.152	A 88.975 119.720 95.780			REMARK 465 HIS C 128	D 105.028 149.887 88.417	A 86.262 124.519 101.292			REMARK 500 GEOMETRY AND STEREOCHEMISTRY	D 105.591 151.963 91.914	A 87.297 123.745 102.700			REMARK 465 HIS C 130	D 103.559 153.746 99.130	A 84.429 125.465 102.453			REMARK 465 ALA C 134	D 107.629 153.729 89.735	A 86.134 127.322 101.797			REMARK 465 LEU C 2	D 106.302 151.266 88.633	A 87.270 119.543 97.827			REMARK 465 GLU C 133	D 107.130 149.972 89.984	A 86.744 122.608 101.986			REMARK 500 SUBTOPIC: COVALENT BOND LENGTHS	D 111.865 165.812 97.011	A 84.191 122.932 102.127
	REMARK 465 HIS C 130	D 116.840 161.813 94.954	A 91.803 122.132 95.994			REMARK 500 SSEQ=SEQUENCE NUMBER; I=INSERTION CODE).	D 117.113 158.925 87.992	A 88.975 119.720 96.380			REMARK 465 HIS C 129	D 105.028 149.887 88.417	A 86.262 124.519 101.892			REMARK 500 SUBTOPIC: COVALENT BOND LENGTHS	D 105.591 151.963 91.914	A 87.297 123.745 103.300			REMARK 465 GLU C 131	D 103.559 153.746 99.130	A 84.429 125.465 103.053			REMARK 500	D 107.629 153.729 90.575	A 86.134 127.322 102.397			REMARK 465 SER C 124	D 106.302 151.266 88.633	A 87.270 119.543 98.427			REMARK 465 ALA C 134	D 107.130 149.972 90.824	A 86.744 122.608 102.586			REMARK 500	D 111.865 165.812 97.851	A 84.191 122.932 102.727
	REMARK 465 GLU C 131	D 116.840 161.813 94.954	A 91.803 122.132 95.994			REMARK 500	D 117.113 158.925 87.992	A 88.975 119.720 96.380			REMARK 465 HIS C 130	D 105.028 149.887 89.257	A 86.262 124.519 101.892			REMARK 500	D 105.591 151.963 92.754	A 87.297 123.745 103.300			REMARK 465 PRO C 132	D 103.559 154.586 91.570	A 84.429 125.465 103.053			REMARK 500 GEOMETRY AND STEREOCHEMISTRY	D 107.629 153.729 90.575	A 86.134 127.322 102.397			REMARK 465 HIS C 125	D 106.302 151.266 89.473	A 87.270 119.543 98.427			REMARK 500	D 107.130 149.972 90.824	A 86.744 122.608 102.586			REMARK 500 THE STEREOCHEMICAL PARAMETERS OF THE FOLLOWING RESIDUES	D 111.865 165.812 97.851	A 84.191 122.932 102.727
	REMARK 465 PRO C 132	D 116.840 161.813 94.954	A 91.803 122.132 95.994			REMARK 500 STANDARD TABLE:	D 117.113 158.925 87.992	A 88.975 119.720 96.380			REMARK 465 GLU C 131	D 105.028 149.887 89.257	A 86.262 124.519 101.892			REMARK 500 THE STEREOCHEMICAL PARAMETERS OF THE FOLLOWING RESIDUES	D 105.591 151.963 92.754	A 87.297 123.745 103.300			REMARK 465 GLU C 133	D 103.559 154.586 91.570	A 84.429 125.465 103.053			REMARK 500 SUBTOPIC: TORSION ANGLES	D 107.629 153.729 90.575	A 86.134 127.322 102.397			REMARK 465 HIS C 126	D 106.302 151.266 89.473	A 87.270 119.543 98.427			REMARK 500 GEOMETRY AND STEREOCHEMISTRY	D 107.130 149.972 90.824	A 86.744 122.608 102.586			REMARK 500 HAVE VALUES WHICH DEVIATE FROM EXPECTED VALUES BY MORE	D 111.865 165.812 97.851	A 84.191 122.932 102.727
	REMARK 465 GLU C 133	D 116.840 162.653 86.554	A 91.803 122.132 96.594			REMARK 500 FORMAT:(10X,I3,1X,A3,1X,A1,I4,A1,4X,F7.2,3X,F7.2)	D 117.113 158.925 88.832	A 88.975 119.720 96.980			REMARK 465 PRO C 132	D 105.028 149.887 89.257	A 86.262 124.519 102.492			REMARK 500 HAVE VALUES WHICH DEVIATE FROM EXPECTED VALUES BY MORE	D 105.591 151.963 93.594	A 87.297 123.745 103.900			REMARK 465 ALA C 134	D 103.559 154.586 91.570	A 84.429 125.465 103.653			REMARK 500	D 107.629 153.729 91.415	A 86.134 127.322 102.997			REMARK 465 HIS C 127	D 106.302 151.266 89.473	A 87.270 119.543 99.027			REMARK 500 SUBTOPIC: COVALENT BOND ANGLES	D 107.130 149.972 91.664	A 86.744 122.608 103.186			REMARK 500 THAN 6*RMSD (M=MODEL NUMBER; RES=RESIDUE NAME; C=CHAIN	D 111.865 165.812 98.691	A 84.191 122.932 103.327
	REMARK 465 ALA C 134	D 116.840 162.653 86.554	A 91.803 122.132 96.594			REMARK 500	D 117.113 158.925 88.832	A 88.975 119.720 96.980			REMARK 465 GLU C 133	D 105.028 149.887 90.097	A 86.262 124.519 102.492			REMARK 500 THAN 6*RMSD (M=MODEL NUMBER; RES=RESIDUE NAME; C=CHAIN	D 105.591 151.963 93.594	A 87.297 123.745 103.900			REMARK 500	D 103.559 154.586 92.410	A 84.429 125.465 103.653			REMARK 500 TORSION ANGLES OUTSIDE THE EXPECTED RAMACHANDRAN REGIONS:	D 107.629 153.729 91.415	A 86.134 127.322 102.997			REMARK 465 HIS C 128	D 106.302 151.266 90.313	A 87.270 119.543 99.027			REMARK 500	D 107.130 149.972 91.664	A 86.744 122.608 103.186			REMARK 500 IDENTIFIER; SSEQ=SEQUENCE NUMBER; I=INSERTION CODE).	D 111.865 165.812 98.691	A 84.191 122.932 103.327
	REMARK 500	D 116.840 162.653 86.554	A 91.803 122.132 96.594			REMARK 500 EXPECTED VALUES: GJ KLEYWEGT AND TA JONES (1996). PHI/PSI-	D 117.113 158.925 88.832	A 88.975 119.720 96.980			REMARK 465 ALA C 134	D 105.028 149.887 90.097	A 86.262 124.519 102.492			REMARK 500 IDENTIFIER; SSEQ=SEQUENCE NUMBER; I=INSERTION CODE).	D 105.591 151.963 94.434	A 87.297 123.745 103.900			REMARK 500 GEOMETRY AND STEREOCHEMISTRY	D 103.559 154.586 92.410	A 84.429 125.465 103.653			REMARK 500 (M=MODEL NUMBER; RES=RESIDUE NAME; C=CHAIN IDENTIFIER;	D 107.629 153.729 91.415	A 86.134 127.322 102.997			REMARK 465 HIS C 129	D 106.302 151.266 90.313	A 87.270 119.543 99.027			REMARK 500 THE STEREOCHEMICAL PARAMETERS OF THE FOLLOWING RESIDUES	D 107.130 149.972 91.664	A 86.744 122.608 103.186			REMARK 500	D 111.865 165.812 98.691	A 84.191 122.932 103.327
	REMARK 500 GEOMETRY AND STEREOCHEMISTRY	D 116.840 162.653 87.394	A 91.803 122.132 97.194			REMARK 500 CHOLOGY: RAMACHANDRAN REVISITED. STRUCTURE 4, 1395 - 1400	D 117.113 158.925 89.672	A 88.975 119.720 97.580			REMARK 500	D 105.028 149.887 90.097	A 86.262 124.519 103.092			REMARK 500	D 105.591 151.963 94.434	A 87.297 123.745 104.500			REMARK 500 SUBTOPIC: CLOSE CONTACTS IN SAME ASYMMETRIC UNIT	D 103.559 154.586 92.410	A 84.429 125.465 104.253			REMARK 500 SSEQ=SEQUENCE NUMBER; I=INSERTION CODE).	D 107.629 153.729 92.255	A 86.134 127.322 103.597			REMARK 465 HIS C 130	D 106.302 151.266 90.313	A 87.270 119.543 99.627			REMARK 500 HAVE VALUES WHICH DEVIATE FROM EXPECTED VALUES BY MORE	D 107.130 149.972 92.504	A 86.744 122.608 103.786			REMARK 500 STANDARD TABLE:	D 111.865 165.812 99.531	A 84.191 123.532 100.327
	REMARK 500 SUBTOPIC: COVALENT BOND ANGLES	D 116.840 162.653 87.394	A 91.803 122.132 97.194			REMARK 500	D 117.113 158.925 89.672	A 88.975 119.720 97.580			REMARK 500 GEOMETRY AND STEREOCHEMISTRY	D 105.028 149.887 90.937	A 86.262 124.519 103.092			REMARK 500 STANDARD TABLE:	D 105.591 151.963 95.274	A 87.297 123.745 104.500			REMARK 500	D 103.559 154.586 93.250	A 84.429 125.465 104.253			REMARK 500	D 107.629 153.729 92.255	A 86.134 127.322 103.597			REMARK 465 GLU C 131	D 106.302 151.266 91.153	A 87.270 119.543 99.627			REMARK 500 THAN 6*RMSD (M=MODEL NUMBER; RES=RESIDUE NAME; C=CHAIN	D 107.130 149.972 92.504	A 86.744 122.608 103.786			REMARK 500 FORMAT: (10X,I3,1X,2(A3,1X,A1,I4,A1,1X,A4,3X),1X,F6.3)	D 111.865 165.812 99.531	A 84.191 123.532 100.327
	REMARK 500	D 116.840 162.653 87.394	A 91.803 122.132 97.194			REMARK 500 M RES CSSEQI PSI PHI	D 117.113 158.925 89.672	A 88.975 119.720 97.580			REMARK 500 SUBTOPIC: COVALENT BOND LENGTHS	D 105.028 149.887 90.937	A 86.262 124.519 103.092			REMARK 500 FORMAT: (10X,I3,1X,2(A3,1X,A1,I4,A1,1X,A4,3X),1X,F6.3)	D 105.591 151.963 95.274	A 87.297 123.745 104.500			REMARK 500 THE FOLLOWING ATOMS ARE IN CLOSE CONTACT.	D 103.559 154.586 93.250	A 84.429 125.465 104.253			REMARK 500 STANDARD TABLE:	D 107.629 153.729 92.255	A 86.134 127.322 103.597			REMARK 465 PRO C 132	D 106.302 151.266 91.153	A 87.270 119.543 99.627			REMARK 500 IDENTIFIER; SSEQ=SEQUENCE NUMBER; I=INSERTION CODE).	D 107.130 149.972 92.504	A 86.744 122.608 103.786			REMARK 500	D 111.865 165.812 99.531	A 84.191 123.532 100.327
	REMARK 500 THE STEREOCHEMICAL PARAMETERS OF THE FOLLOWING RESIDUES	D 116.840 162.653 88.234	A 91.803 122.132 97.794			REMARK 500 THR A 138 -64.46 -107.73	D 117.113 158.925 90.512	A 88.975 119.720 98.180			REMARK 500	D 105.028 149.887 90.937	A 86.262 124.519 103.692			REMARK 500	D 105.591 151.963 96.114	A 87.297 123.745 105.100			REMARK 500	D 103.559 154.586 93.250	A 84.429 125.465 104.853			REMARK 500 FORMAT:(10X,I3,1X,A3,1X,A1,I4,A1,4X,F7.2,3X,F7.2)	D 107.629 153.729 93.095	A 86.134 127.322 104.197			REMARK 465 GLU C 133	D 106.302 151.266 91.153	A 87.270 119.543 100.227			REMARK 500	D 107.130 149.972 93.344	A 86.744 122.608 104.386			REMARK 500 EXPECTED VALUES PROTEIN: ENGH AND HUBER, 1999	D 111.865 165.812 100.371	A 84.191 123.532 100.927
	REMARK 500 HAVE VALUES WHICH DEVIATE FROM EXPECTED VALUES BY MORE	D 116.840 162.653 88.234	A 91.803 122.132 97.794			REMARK 500 PRO B 244 21.01 -77.59	D 117.113 158.925 90.512	A 88.975 119.720 98.180			REMARK 500 THE STEREOCHEMICAL PARAMETERS OF THE FOLLOWING RESIDUES	D 105.028 149.887 91.777	A 86.262 124.519 103.692			REMARK 500 EXPECTED VALUES PROTEIN: ENGH AND HUBER, 1999	D 105.591 151.963 96.114	A 87.297 123.745 105.100			REMARK 500 ATM1 RES C SSEQI ATM2 RES C SSEQI DISTANCE	D 103.559 154.586 94.090	A 84.429 125.465 104.853			REMARK 500	D 107.629 153.729 93.095	A 86.134 127.322 104.197			REMARK 465 ALA C 134	D 106.302 151.266 91.993	A 87.270 119.543 100.227			REMARK 500 STANDARD TABLE:	D 107.130 149.972 93.344	A 86.744 122.608 104.386			REMARK 500 EXPECTED VALUES NUCLEIC ACID: CLOWNEY ET AL 1996	D 111.865 165.812 100.371	A 84.191 123.532 100.927
	REMARK 500 THAN 6*RMSD (M=MODEL NUMBER; RES=RESIDUE NAME; C=CHAIN	D 116.840 162.653 88.234	A 91.803 122.132 97.794			REMARK 500 GLU B 325 -62.40 -103.59	D 117.113 158.925 90.512	A 88.975 119.720 98.180			REMARK 500 HAVE VALUES WHICH DEVIATE FROM EXPECTED VALUES BY MORE	D 105.028 149.887 91.777	A 86.262 124.519 103.692			REMARK 500 EXPECTED VALUES NUCLEIC ACID: CLOWNEY ET AL 1996	D 105.591 151.963 96.954	A 87.297 123.745 105.100			REMARK 500 OG SER A 498 O2B ATP A 702 1.48	D 103.559 154.586 94.090	A 84.429 125.465 104.853			REMARK 500 EXPECTED VALUES: GJ KLEYWEGT AND TA JONES (1996). PHI/PSI-	D 107.629 153.729 93.095	A 86.134 127.322 104.197			REMARK 500	D 106.302 151.266 91.993	A 87.270 119.543 100.227			REMARK 500 FORMAT: (10X,I3,1X,A3,1X,A1,I4,A1,3(1X,A4,2X),12X,F5.1)	D 107.130 149.972 93.344	A 86.744 122.608 104.386			REMARK 500	D 111.865 165.812 100.371	A 84.191 123.532 100.927
	REMARK 500 IDENTIFIER; SSEQ=SEQUENCE NUMBER; I=INSERTION CODE).	D 116.840 162.653 89.074	A 91.803 122.132 98.394			REMARK 500 ARG B 404 32.28 -88.02	D 117.113 158.925 91.352	A 88.975 119.720 98.780			REMARK 500 THAN 6*RMSD (M=MODEL NUMBER; RES=RESIDUE NAME; C=CHAIN	D 105.028 149.887 91.777	A 86.262 124.519 104.292			REMARK 500	D 105.591 151.963 96.954	A 87.297 123.745 105.700			REMARK 500	D 103.559 154.586 94.090	A 84.429 125.465 105.453			REMARK 500 CHOLOGY: RAMACHANDRAN REVISITED. STRUCTURE 4, 1395 - 1400	D 107.629 153.729 93.935	A 86.134 127.322 104.797			REMARK 500 GEOMETRY AND STEREOCHEMISTRY	D 106.302 151.266 91.993	A 87.270 119.543 100.827			REMARK 500	D 107.130 149.972 94.184	A 86.744 122.608 104.986			REMARK 500 M RES CSSEQI ATM1 RES CSSEQI ATM2 DEVIATION	D 111.865 165.812 101.211	A 84.191 123.532 101.527
	REMARK 500	D 116.840 162.653 89.074	A 91.803 122.132 98.394			REMARK 500 SER B 425 60.84 -101.43	D 117.113 158.925 91.352	A 88.975 119.720 98.780			REMARK 500 IDENTIFIER; SSEQ=SEQUENCE NUMBER; I=INSERTION CODE).	D 105.028 149.887 92.617	A 86.262 124.519 104.292			REMARK 500 M RES CSSEQI ATM1 RES CSSEQI ATM2 DEVIATION	D 105.591 152.803 89.394	A 87.297 123.745 105.700			REMARK 500 REMARK: NULL	D 103.559 154.586 94.930	A 84.429 125.465 105.453			REMARK 500	D 107.629 153.729 93.935	A 86.134 127.322 104.797			REMARK 500 SUBTOPIC: TORSION ANGLES	D 106.302 151.266 92.833	A 87.270 119.543 100.827			REMARK 500 EXPECTED VALUES PROTEIN: ENGH AND HUBER, 1999	D 107.130 149.972 94.184	A 86.744 122.608 104.986			REMARK 500 PRO A 340 CD PRO A 340 N 0.098	D 111.865 165.812 101.211	A 84.191 123.532 101.527
	REMARK 500 STANDARD TABLE:	D 116.840 162.653 89.074	A 91.803 122.132 98.394			REMARK 500 GLU B 426 -159.90 -142.17	D 117.113 158.925 91.352	A 88.975 119.720 98.780			REMARK 500	D 105.028 149.887 92.617	A 86.262 124.519 104.292			REMARK 500 PRO A 443 CD PRO A 443 N 0.087	D 105.591 152.803 89.394	A 87.297 123.745 105.700			REMARK 500	D 103.559 154.586 94.930	A 84.429 125.465 105.453			REMARK 500 M RES CSSEQI PSI PHI	D 107.629 153.729 93.935	A 86.134 127.322 104.797			REMARK 500	D 106.302 151.266 92.833	A 87.270 119.543 100.827			REMARK 500 EXPECTED VALUES NUCLEIC ACID: CLOWNEY ET AL 1996	D 107.130 149.972 94.184	A 86.744 122.608 104.986			REMARK 500	D 111.865 165.812 101.211	A 84.191 123.532 101.527
	REMARK 500 FORMAT: (10X,I3,1X,A3,1X,A1,I4,A1,3(1X,A4,2X),12X,F5.1)	D 116.840 162.653 89.914	A 91.803 122.732 95.394			REMARK 500 ASP B 546 -51.19 -126.56	D 117.113 158.925 92.192	A 88.975 120.320 95.780			REMARK 500 STANDARD TABLE:	D 105.028 149.887 92.617	A 86.262 125.119 101.292			REMARK 500 PRO B 320 CD PRO B 320 N 0.088	D 105.591 152.803 89.394	A 87.297 124.345 102.700			REMARK 500 GEOMETRY AND STEREOCHEMISTRY	D 103.559 154.586 95.770	A 84.429 126.065 102.453			REMARK 500 ILE A 156 -62.44 -103.52	D 107.629 153.729 94.775	A 86.134 127.922 101.797			REMARK 500 TORSION ANGLES OUTSIDE THE EXPECTED RAMACHANDRAN REGIONS:	D 106.302 151.266 92.833	A 87.270 119.543 101.427			REMARK 500	D 107.130 149.972 95.024	A 86.744 123.208 101.986			REMARK 500 REMARK: NULL	D 111.865 165.812 102.051	A 84.191 123.532 102.127
	REMARK 500	D 116.840 162.653 89.914	A 91.803 122.732 95.394			REMARK 500 VAL C 48 -62.14 -123.12	D 117.113 158.925 92.192	A 88.975 120.320 95.780			REMARK 500 FORMAT: (10X,I3,1X,2(A3,1X,A1,I4,A1,1X,A4,3X),1X,F6.3)	D 105.028 149.887 93.457	A 86.262 125.119 101.292			REMARK 500	D 105.591 152.803 90.234	A 87.297 124.345 102.700			REMARK 500 SUBTOPIC: TORSION ANGLES	D 103.559 154.586 95.770	A 84.429 126.065 102.453			REMARK 500 PHE A 349 57.98 -117.44	D 107.629 153.729 94.775	A 86.134 127.922 101.797			REMARK 500 (M=MODEL NUMBER; RES=RESIDUE NAME; C=CHAIN IDENTIFIER;	D 106.302 151.266 93.673	A 87.270 119.543 101.427			REMARK 500 M RES CSSEQI ATM1 ATM2 ATM3	D 107.130 149.972 95.024	A 86.744 123.208 101.986			REMARK 500	D 111.865 165.812 102.051	A 84.191 123.532 102.127
	REMARK 500 EXPECTED VALUES PROTEIN: ENGH AND HUBER, 1999	D 116.840 162.653 89.914	A 91.803 122.732 95.394			REMARK 500	D 117.113 158.925 92.192	A 88.975 120.320 95.780			REMARK 500	D 105.028 149.887 93.457	A 86.262 125.119 101.292			REMARK 500 REMARK: NULL	D 105.591 152.803 90.234	A 87.297 124.345 102.700			REMARK 500	D 103.559 154.586 96.610	A 84.429 126.065 102.453			REMARK 500 ARG A 350 52.95 -67.91	D 107.629 153.729 95.615	A 86.134 127.922 101.797			REMARK 500 SSEQ=SEQUENCE NUMBER; I=INSERTION CODE).	D 106.302 151.266 93.673	A 87.270 119.543 101.427			REMARK 500 SER B 558 N - CA - CB ANGL. DEV. = 12.1 DEGREES	D 107.130 149.972 95.024	A 86.744 123.208 101.986			REMARK 500 GEOMETRY AND STEREOCHEMISTRY	D 111.865 165.812 102.051	A 84.191 123.532 102.127
	REMARK 500 EXPECTED VALUES NUCLEIC ACID: CLOWNEY ET AL 1996	D 116.840 162.653 90.754	A 91.803 122.732 95.994			REMARK 500 REMARK: NULL	D 117.113 158.925 93.032	A 88.975 120.320 96.380			REMARK 500 EXPECTED VALUES PROTEIN: ENGH AND HUBER, 1999	D 105.028 149.887 94.297	A 86.262 125.119 101.892			REMARK 500	D 105.591 152.803 90.234	A 87.297 124.345 103.300			REMARK 500 TORSION ANGLES OUTSIDE THE EXPECTED RAMACHANDRAN REGIONS:	D 103.559 154.586 96.610	A 84.429 126.065 103.053			REMARK 500 PHE A 446 -70.53 -81.11	D 107.629 153.729 95.615	A 86.134 127.922 102.397			REMARK 500	D 106.302 151.266 94.513	A 87.270 119.543 102.027			REMARK 500	D 107.130 149.972 95.864	A 86.744 123.208 102.586			REMARK 500 SUBTOPIC: COVALENT BOND ANGLES	D 111.865 165.812 102.891	A 84.191 123.532 102.727
	REMARK 500	D 116.840 162.653 90.754	A 91.803 122.732 95.994			REMARK 620	D 117.113 158.925 93.032	A 88.975 120.320 96.380			REMARK 500 EXPECTED VALUES NUCLEIC ACID: CLOWNEY ET AL 1996	D 105.028 149.887 94.297	A 86.262 125.119 101.892			REMARK 500 GEOMETRY AND STEREOCHEMISTRY	D 105.591 152.803 91.074	A 87.297 124.345 103.300			REMARK 500 (M=MODEL NUMBER; RES=RESIDUE NAME; C=CHAIN IDENTIFIER;	D 103.559 154.586 97.450	A 84.429 126.065 103.053			REMARK 500 SER A 447 -178.17 -178.35	D 107.629 153.729 96.455	A 86.134 127.922 102.397			REMARK 500 STANDARD TABLE:	D 106.302 151.266 94.513	A 87.270 119.543 102.027			REMARK 500 REMARK: NULL	D 107.130 149.972 95.864	A 86.744 123.208 102.586			REMARK 500	D 111.865 165.812 102.891	A 84.191 123.532 102.727
	REMARK 500 M RES CSSEQI ATM1 ATM2 ATM3	D 116.840 162.653 90.754	A 91.803 122.732 95.994			REMARK 620 METAL COORDINATION	D 117.113 158.925 93.032	A 88.975 120.320 96.380			REMARK 500	D 105.028 149.887 95.137	A 86.262 125.119 101.892			REMARK 500 SUBTOPIC: TORSION ANGLES	D 105.591 152.803 91.074	A 87.297 124.345 103.300			REMARK 500 SSEQ=SEQUENCE NUMBER; I=INSERTION CODE).	D 103.559 154.586 97.450	A 84.429 126.065 103.053			REMARK 500 PRO A 459 45.06 -86.03	D 107.629 153.729 96.455	A 86.134 127.922 102.397			REMARK 500 FORMAT:(10X,I3,1X,A3,1X,A1,I4,A1,4X,F7.2,3X,F7.2)	D 106.302 151.266 95.353	A 87.270 119.543 102.027			REMARK 500	D 107.130 149.972 95.864	A 86.744 123.208 102.586			REMARK 500 THE STEREOCHEMICAL PARAMETERS OF THE FOLLOWING RESIDUES	D 111.865 165.812 102.891	A 84.191 123.532 102.727
	REMARK 500 LEU A 14 CA - CB - CG ANGL. DEV. = 18.2 DEGREES	D 116.840 162.653 91.594	A 91.803 122.732 96.594			REMARK 620 (M=MODEL NUMBER; RES=RESIDUE NAME; C=CHAIN IDENTIFIER;	D 117.113 158.925 93.872	A 88.975 120.320 96.980			REMARK 500 M RES CSSEQI ATM1 RES CSSEQI ATM2 DEVIATION	D 105.028 149.887 95.137	A 86.262 125.119 102.492			REMARK 500	D 105.591 152.803 91.074	A 87.297 124.345 103.900			REMARK 500	D 103.559 154.586 98.290	A 84.429 126.065 103.653			REMARK 500 ASP A 516 77.50 -101.28	D 107.629 153.729 97.295	A 86.134 127.922 102.997			REMARK 500	D 106.302 151.266 95.353	A 87.270 119.543 102.627			REMARK 500 GEOMETRY AND STEREOCHEMISTRY	D 107.130 149.972 96.704	A 86.744 123.208 103.186			REMARK 500 HAVE VALUES WHICH DEVIATE FROM EXPECTED VALUES BY MORE	D 111.865 165.812 103.731	A 84.191 124.132 100.927
	REMARK 500 LEU A 58 CA - CB - CG ANGL. DEV. = 14.2 DEGREES	D 116.840 162.653 91.594	A 91.803 122.732 96.594			REMARK 620 SSEQ=SEQUENCE NUMBER; I=INSERTION CODE):	D 117.113 158.925 93.872	A 88.975 120.320 96.980			REMARK 500 HIS B 111 N HIS B 111 CA 0.188	D 105.028 149.887 95.977	A 86.262 125.119 102.492			REMARK 500 TORSION ANGLES OUTSIDE THE EXPECTED RAMACHANDRAN REGIONS:	D 105.591 152.803 91.914	A 87.297 124.345 103.900			REMARK 500 STANDARD TABLE:	D 103.559 154.586 98.290	A 84.429 126.065 103.653			REMARK 500 THR A 525 58.68 -94.12	D 107.629 153.729 97.295	A 86.134 127.922 102.997			REMARK 500 EXPECTED VALUES: GJ KLEYWEGT AND TA JONES (1996). PHI/PSI-	D 106.302 151.266 96.193	A 87.270 119.543 102.627			REMARK 500 SUBTOPIC: TORSION ANGLES	D 107.130 149.972 96.704	A 86.744 123.208 103.186			REMARK 500 THAN 6*RMSD (M=MODEL NUMBER; RES=RESIDUE NAME; C=CHAIN	D 111.865 165.812 103.731	A 84.191 124.132 100.927
	REMARK 500 LEU A 507 CA - CB - CG ANGL. DEV. = 13.9 DEGREES	D 116.840 162.653 91.594	A 91.803 122.732 96.594			REMARK 620	D 117.113 158.925 93.872	A 88.975 120.320 96.980			REMARK 500 PRO C 88 CD PRO C 88 N -0.099	D 105.028 149.887 95.977	A 86.262 125.119 102.492			REMARK 500 (M=MODEL NUMBER; RES=RESIDUE NAME; C=CHAIN IDENTIFIER;	D 105.591 152.803 91.914	A 87.297 124.345 103.900			REMARK 500 FORMAT:(10X,I3,1X,A3,1X,A1,I4,A1,4X,F7.2,3X,F7.2)	D 103.559 155.426 92.410	A 84.429 126.065 103.653			REMARK 500 ALA B 54 50.17 -95.28	D 107.629 154.569 89.735	A 86.134 127.922 102.997			REMARK 500 CHOLOGY: RAMACHANDRAN REVISITED. STRUCTURE 4, 1395 - 1400	D 106.302 151.266 96.193	A 87.270 119.543 102.627			REMARK 500	D 107.130 149.972 96.704	A 86.744 123.208 103.186			REMARK 500 IDENTIFIER; SSEQ=SEQUENCE NUMBER; I=INSERTION CODE).	D 111.865 165.812 103.731	A 84.191 124.132 100.927
	REMARK 500 ASP B 50 CB - CG - OD2 ANGL. DEV. = 5.6 DEGREES	D 116.840 162.653 92.434	A 91.803 122.732 97.194			REMARK 620 COORDINATION ANGLES FOR: M RES CSSEQI METAL	D 117.113 158.925 94.712	A 88.975 120.320 97.580			REMARK 500 PRO C 110 CD PRO C 110 N -0.116	D 105.028 149.887 96.817	A 86.262 125.119 103.092			REMARK 500 SSEQ=SEQUENCE NUMBER; I=INSERTION CODE).	D 105.591 152.803 91.914	A 87.297 124.345 104.500			REMARK 500	D 103.559 155.426 92.410	A 84.429 126.065 104.253			REMARK 500 ASP B 326 74.49 52.84	D 107.629 154.569 89.735	A 86.134 127.922 103.597			REMARK 500	D 106.302 151.266 97.033	A 87.270 119.543 103.227			REMARK 500 TORSION ANGLES OUTSIDE THE EXPECTED RAMACHANDRAN REGIONS:	D 107.130 150.812 85.784	A 86.744 123.208 103.786			REMARK 500	D 111.865 166.652 97.851	A 84.191 124.132 101.527
	REMARK 500 PRO B 385 C - N - CD ANGL. DEV. = -14.8 DEGREES	D 116.840 162.653 92.434	A 91.803 122.732 97.194			REMARK 620 MG A 701 MG	D 117.113 158.925 94.712	A 88.975 120.320 97.580			REMARK 500	D 105.028 149.887 96.817	A 86.262 125.119 103.092			REMARK 500	D 105.591 152.803 92.754	A 87.297 124.345 104.500			REMARK 500 EXPECTED VALUES: GJ KLEYWEGT AND TA JONES (1996). PHI/PSI-	D 103.559 155.426 92.410	A 84.429 126.065 104.253			REMARK 500 THR B 360 74.23 -100.30	D 107.629 154.569 89.735	A 86.134 127.922 103.597			REMARK 500 M RES CSSEQI PSI PHI	D 106.302 151.266 97.033	A 87.270 119.543 103.227			REMARK 500 (M=MODEL NUMBER; RES=RESIDUE NAME; C=CHAIN IDENTIFIER;	D 107.130 150.812 85.784	A 86.744 123.208 103.786			REMARK 500 STANDARD TABLE:	D 111.865 166.652 97.851	A 84.191 124.132 101.527
	REMARK 500 LEU B 521 CA - CB - CG ANGL. DEV. = 14.3 DEGREES	D 116.840 162.653 92.434	A 91.803 122.732 97.194			REMARK 620 N RES CSSEQI ATOM	D 117.113 158.925 94.712	A 88.975 120.320 97.580			REMARK 500 REMARK: NULL	D 105.028 149.887 97.657	A 86.262 125.119 103.092			REMARK 500 STANDARD TABLE:	D 105.591 152.803 92.754	A 87.297 124.345 104.500			REMARK 500 CHOLOGY: RAMACHANDRAN REVISITED. STRUCTURE 4, 1395 - 1400	D 103.559 155.426 93.250	A 84.429 126.065 104.253			REMARK 500 ALA B 433 30.20 -93.96	D 107.629 154.569 90.575	A 86.134 127.922 103.597			REMARK 500 THR A 61 -2.84 -142.59	D 106.302 152.106 86.113	A 87.270 119.543 103.227			REMARK 500 SSEQ=SEQUENCE NUMBER; I=INSERTION CODE).	D 107.130 150.812 85.784	A 86.744 123.208 103.786			REMARK 500 FORMAT: (10X,I3,1X,A3,1X,A1,I4,A1,3(1X,A4,2X),12X,F5.1)	D 111.865 166.652 97.851	A 84.191 124.132 101.527
	REMARK 500	D 116.840 162.653 93.274	A 91.803 122.732 97.794			REMARK 620 1 THR A 400 OG1	D 117.113 158.925 95.552	A 88.975 120.320 98.180			REMARK 500	D 105.028 149.887 97.657	A 86.262 125.119 103.692			REMARK 500 FORMAT:(10X,I3,1X,A3,1X,A1,I4,A1,4X,F7.2,3X,F7.2)	D 105.591 152.803 92.754	A 87.297 124.345 105.100			REMARK 500	D 103.559 155.426 93.250	A 84.429 126.065 104.853			REMARK 500 ARG B 492 70.81 50.67	D 107.629 154.569 90.575	A 86.134 127.922 104.197			REMARK 500 ARG A 347 -53.39 -120.07	D 106.302 152.106 86.113	A 87.270 120.143 96.627			REMARK 500	D 107.130 150.812 86.624	A 86.744 123.208 104.386			REMARK 500	D 111.865 166.652 98.691	A 84.191 124.132 102.127
	REMARK 500 REMARK: NULL	D 116.840 162.653 93.274	A 91.803 122.732 97.794			REMARK 620 2 ASP A 522 OD2 136.2	D 117.113 158.925 95.552	A 88.975 120.320 98.180			REMARK 500 GEOMETRY AND STEREOCHEMISTRY	D 105.028 150.727 86.737	A 86.262 125.119 103.692			REMARK 500	D 105.591 152.803 93.594	A 87.297 124.345 105.100			REMARK 500 M RES CSSEQI PSI PHI	D 103.559 155.426 93.250	A 84.429 126.065 104.853			REMARK 500 GLN B 561 25.21 -79.75	D 107.629 154.569 90.575	A 86.134 127.922 104.197			REMARK 500 TYR A 362 30.86 -94.59	D 106.302 152.106 86.113	A 87.270 120.143 96.627			REMARK 500 STANDARD TABLE:	D 107.130 150.812 86.624	A 86.744 123.208 104.386			REMARK 500 EXPECTED VALUES PROTEIN: ENGH AND HUBER, 1999	D 111.865 166.652 98.691	A 84.191 124.132 102.127
	REMARK 500	D 116.840 162.653 93.274	A 91.803 122.732 97.794			REMARK 620 3 ADP A 702 O2B 103.8 80.1	D 117.113 158.925 95.552	A 88.975 120.320 98.180			REMARK 500 SUBTOPIC: COVALENT BOND ANGLES	D 105.028 150.727 86.737	A 86.262 125.119 103.692			REMARK 500 EXPECTED VALUES: GJ KLEYWEGT AND TA JONES (1996). PHI/PSI-	D 105.591 152.803 93.594	A 87.297 124.345 105.100			REMARK 500 VAL A 59 70.48 37.70	D 103.559 155.426 94.090	A 84.429 126.065 104.853			REMARK 500 VAL C 48 -62.10 -123.21	D 107.629 154.569 91.415	A 86.134 127.922 104.197			REMARK 500 PHE A 457 65.78 60.38	D 106.302 152.106 86.953	A 87.270 120.143 96.627			REMARK 500 FORMAT:(10X,I3,1X,A3,1X,A1,I4,A1,4X,F7.2,3X,F7.2)	D 107.130 150.812 86.624	A 86.744 123.208 104.386			REMARK 500 EXPECTED VALUES NUCLEIC ACID: CLOWNEY ET AL 1996	D 111.865 166.652 98.691	A 84.191 124.132 102.127
	REMARK 500 GEOMETRY AND STEREOCHEMISTRY	D 116.840 162.653 94.114	A 91.803 123.332 95.994			REMARK 620 N 1 2	D 117.113 158.925 96.392	A 88.975 120.920 96.380			REMARK 500	D 105.028 150.727 86.737	A 86.262 125.719 101.892			REMARK 500 CHOLOGY: RAMACHANDRAN REVISITED. STRUCTURE 4, 1395 - 1400	D 105.591 152.803 93.594	A 87.297 124.945 103.300			REMARK 500 THR A 61 -166.50 -122.96	D 103.559 155.426 94.090	A 84.429 126.665 103.053			REMARK 500	D 107.629 154.569 91.415	A 86.134 128.522 102.397			REMARK 500 LEU A 482 152.00 -39.13	D 106.302 152.106 86.953	A 87.270 120.143 97.227			REMARK 500	D 107.130 150.812 87.464	A 86.744 123.808 102.586			REMARK 500	D 111.865 166.652 99.531	A 84.191 124.732 101.527
	REMARK 500 SUBTOPIC: TORSION ANGLES	D 116.840 162.653 94.114	A 91.803 123.332 95.994			REMARK 620	D 117.113 158.925 96.392	A 88.975 120.920 96.380			REMARK 500 THE STEREOCHEMICAL PARAMETERS OF THE FOLLOWING RESIDUES	D 105.028 150.727 87.577	A 86.262 125.719 101.892			REMARK 500	D 105.591 152.803 94.434	A 87.297 124.945 103.300			REMARK 500 VAL A 230 1.38 -65.22	D 103.559 155.426 94.090	A 84.429 126.665 103.053			REMARK 500 REMARK: NULL	D 107.629 154.569 91.415	A 86.134 128.522 102.397			REMARK 500 MET A 544 30.45 -94.53	D 106.302 152.106 86.953	A 87.270 120.143 97.227			REMARK 500 EXPECTED VALUES: GJ KLEYWEGT AND TA JONES (1996). PHI/PSI-	D 107.130 150.812 87.464	A 86.744 123.808 102.586			REMARK 500 M RES CSSEQI ATM1 ATM2 ATM3	D 111.865 166.652 99.531	A 84.191 124.732 101.527
	REMARK 500	D 116.840 162.653 94.114	A 91.803 123.332 95.994			REMARK 620 COORDINATION ANGLES FOR: M RES CSSEQI METAL	D 117.113 158.925 96.392	A 88.975 120.920 96.380			REMARK 500 HAVE VALUES WHICH DEVIATE FROM EXPECTED VALUES BY MORE	D 105.028 150.727 87.577	A 86.262 125.719 101.892			REMARK 500 M RES CSSEQI PSI PHI	D 105.591 152.803 94.434	A 87.297 124.945 103.300			REMARK 500 LYS A 231 80.93 -68.20	D 103.559 155.426 94.930	A 84.429 126.665 103.053			REMARK 620	D 107.629 154.569 92.255	A 86.134 128.522 102.397			REMARK 500 ARG B 56 72.94 60.12	D 106.302 152.106 87.793	A 87.270 120.143 97.227			REMARK 500 CHOLOGY: RAMACHANDRAN REVISITED. STRUCTURE 4, 1395 - 1400	D 107.130 150.812 87.464	A 86.744 123.808 102.586			REMARK 500 ALA B 256 N - CA - CB ANGL. DEV. = 8.4 DEGREES	D 111.865 166.652 99.531	A 84.191 124.732 101.527
	REMARK 500 TORSION ANGLES OUTSIDE THE EXPECTED RAMACHANDRAN REGIONS:	D 116.840 162.653 94.954	A 91.803 123.332 96.594			REMARK 620 MG B 601 MG	D 117.113 158.925 97.232	A 88.975 120.920 96.980			REMARK 500 THAN 6*RMSD (M=MODEL NUMBER; RES=RESIDUE NAME; C=CHAIN	D 105.028 150.727 87.577	A 86.262 125.719 102.492			REMARK 500 GLU A 62 109.23 -57.37	D 105.591 152.803 94.434	A 87.297 124.945 103.900			REMARK 500 ASP A 357 51.09 37.27	D 103.559 155.426 94.930	A 84.429 126.665 103.653			REMARK 620 METAL COORDINATION	D 107.629 154.569 92.255	A 86.134 128.522 102.997			REMARK 500 VAL B 157 -61.08 -100.21	D 106.302 152.106 87.793	A 87.270 120.143 97.827			REMARK 500	D 107.130 150.812 88.304	A 86.744 123.808 103.186			REMARK 500 ALA B 286 N - CA - CB ANGL. DEV. = 8.6 DEGREES	D 111.865 166.652 100.371	A 84.791 114.532 100.927
	REMARK 500 (M=MODEL NUMBER; RES=RESIDUE NAME; C=CHAIN IDENTIFIER;	D 116.840 162.653 94.954	A 91.803 123.332 96.594			REMARK 620 N RES CSSEQI ATOM	D 117.113 158.925 97.232	A 88.975 120.920 96.980			REMARK 500 IDENTIFIER; SSEQ=SEQUENCE NUMBER; I=INSERTION CODE).	D 105.028 150.727 88.417	A 86.262 125.719 102.492			REMARK 500 LEU A 182 1.86 -69.94	D 105.591 152.803 95.274	A 87.297 124.945 103.900			REMARK 500 LEU A 419 117.49 -160.30	D 103.559 155.426 94.930	A 84.429 126.665 103.653			REMARK 620 (M=MODEL NUMBER; RES=RESIDUE NAME; C=CHAIN IDENTIFIER;	D 107.629 154.569 92.255	A 86.134 128.522 102.997			REMARK 500 GLU B 420 77.25 -118.87	D 106.302 152.106 87.793	A 87.270 120.143 97.827			REMARK 500 M RES CSSEQI PSI PHI	D 107.130 150.812 88.304	A 86.744 123.808 103.186			REMARK 500	D 111.865 166.652 100.371	A 84.791 114.532 100.927
	REMARK 500 SSEQ=SEQUENCE NUMBER; I=INSERTION CODE).	D 116.840 162.653 94.954	A 91.803 123.332 96.594			REMARK 620 1 SER B 378 OG	D 117.113 158.925 97.232	A 88.975 120.920 96.980			REMARK 500	D 105.028 150.727 88.417	A 86.262 125.719 102.492			REMARK 500 ALA A 287 -13.42 -140.60	D 105.591 152.803 95.274	A 87.297 124.945 103.900			REMARK 500 SER A 514 133.83 -39.96	D 103.559 155.426 95.770	A 84.429 126.665 103.653			REMARK 620 SSEQ=SEQUENCE NUMBER; I=INSERTION CODE):	D 107.629 154.569 93.095	A 86.134 128.522 102.997			REMARK 500 SER B 425 36.74 -98.71	D 106.302 152.106 88.633	A 87.270 120.143 97.827			REMARK 500 PHE A 70 -62.88 -91.83	D 107.130 150.812 88.304	A 86.744 123.808 103.186			REMARK 500 REMARK: NULL	D 111.865 166.652 100.371	A 84.791 114.532 100.927
	REMARK 500	D 116.840 162.653 95.794	A 91.803 123.332 97.194			REMARK 620 2 GLN B 419 OE1 83.6	D 117.113 158.925 98.072	A 88.975 120.920 97.580			REMARK 500 STANDARD TABLE:	D 105.028 150.727 88.417	A 86.262 125.719 103.092			REMARK 500 ARG A 350 11.01 -141.66	D 105.591 152.803 95.274	A 87.297 124.945 104.500			REMARK 500 LEU A 556 51.33 -91.94	D 103.559 155.426 95.770	A 84.429 126.665 104.253			REMARK 620	D 107.629 154.569 93.095	A 86.134 128.522 103.597			REMARK 500 GLU B 426 -168.84 -117.07	D 106.302 152.106 88.633	A 87.270 120.143 98.427			REMARK 500 LEU A 172 -64.88 -97.89	D 107.130 150.812 89.144	A 86.744 123.808 103.786			REMARK 500	D 111.865 166.652 101.211	A 84.791 114.532 101.527
	REMARK 500 STANDARD TABLE:	D 116.840 162.653 95.794	A 91.803 123.332 97.194			REMARK 620 3 ATP B 602 O1G 160.1 76.7	D 117.113 158.925 98.072	A 88.975 120.920 97.580			REMARK 500 FORMAT: (10X,I3,1X,A3,1X,A1,I4,A1,3(1X,A4,2X),12X,F5.1)	D 105.028 150.727 89.257	A 86.262 125.719 103.092			REMARK 500 GLU A 352 74.31 43.96	D 105.591 152.803 96.114	A 87.297 124.945 104.500			REMARK 500 ASP B 326 71.79 49.35	D 103.559 155.426 95.770	A 84.429 126.665 104.253			REMARK 620 COORDINATION ANGLES FOR: M RES CSSEQI METAL	D 107.629 154.569 93.095	A 86.134 128.522 103.597			REMARK 500 GLU B 438 -169.08 -123.30	D 106.302 152.106 88.633	A 87.270 120.143 98.427			REMARK 500 PRO A 345 151.05 -47.60	D 107.130 150.812 89.144	A 86.744 123.808 103.786			REMARK 500 GEOMETRY AND STEREOCHEMISTRY	D 111.865 166.652 101.211	A 84.791 114.532 101.527
	REMARK 500 FORMAT:(10X,I3,1X,A3,1X,A1,I4,A1,4X,F7.2,3X,F7.2)	D 116.840 162.653 95.794	A 91.803 123.332 97.194			REMARK 620 4 ATP B 602 O1B 103.8 171.5 95.7	D 117.113 158.925 98.072	A 88.975 120.920 97.580			REMARK 500	D 105.028 150.727 89.257	A 86.262 125.719 103.092			REMARK 500 LYS A 377 65.96 -101.12	D 105.591 152.803 96.114	A 87.297 124.945 104.500			REMARK 500 SER B 375 -1.58 -143.47	D 103.559 155.426 96.610	A 84.429 126.665 104.253			REMARK 620 MG A 702 MG	D 107.629 154.569 93.935	A 86.134 128.522 103.597			REMARK 500 GLU B 470 -154.15 -81.60	D 106.302 152.106 89.473	A 87.270 120.143 98.427			REMARK 500 ASP A 357 71.15 49.27	D 107.130 150.812 89.144	A 86.744 123.808 103.786			REMARK 500 SUBTOPIC: TORSION ANGLES	D 111.865 166.652 101.211	A 84.791 114.532 101.527
	REMARK 500	D 116.840 163.493 85.714	A 91.803 123.932 96.594			REMARK 620 N 1 2 3	D 117.113 159.765 86.312	A 88.975 121.520 96.980			REMARK 500 EXPECTED VALUES PROTEIN: ENGH AND HUBER, 1999	D 105.028 150.727 89.257	A 86.262 126.319 102.492			REMARK 500 ALA A 397 1.74 -150.01	D 105.591 152.803 96.114	A 87.297 125.545 103.900			REMARK 500 GLU B 420 71.37 -118.15	D 103.559 155.426 96.610	A 84.429 127.265 103.653			REMARK 620 N RES CSSEQI ATOM	D 107.629 154.569 93.935	A 86.134 129.122 102.997			REMARK 500 ARG B 471 -75.42 -37.46	D 106.302 152.106 89.473	A 87.270 120.143 99.027			REMARK 500 PRO A 364 156.07 -47.26	D 107.130 150.812 89.984	A 86.744 124.408 103.186			REMARK 500	D 111.865 166.652 102.051	A 84.791 114.532 102.127
	REMARK 500 EXPECTED VALUES: GJ KLEYWEGT AND TA JONES (1996). PHI/PSI-	D 116.840 163.493 85.714	A 91.803 123.932 96.594			REMARK 800	D 117.113 159.765 86.312	A 88.975 121.520 96.980			REMARK 500 EXPECTED VALUES NUCLEIC ACID: CLOWNEY ET AL 1996	D 105.028 150.727 90.097	A 86.262 126.319 102.492			REMARK 500 PHE A 446 -74.38 -80.40	D 105.591 153.643 90.234	A 87.297 125.545 103.900			REMARK 500 ALA B 433 31.85 -97.34	D 103.559 155.426 96.610	A 84.429 127.265 103.653			REMARK 620 1 THR A 400 OG1	D 107.629 154.569 93.935	A 86.134 129.122 102.997			REMARK 500 ILE B 473 -57.18 -128.22	D 106.302 152.106 89.473	A 87.270 120.143 99.027			REMARK 500 PRO A 459 56.95 -99.33	D 107.130 150.812 89.984	A 86.744 124.408 103.186			REMARK 500 TORSION ANGLES OUTSIDE THE EXPECTED RAMACHANDRAN REGIONS:	D 111.865 166.652 102.051	A 84.791 114.532 102.127
	REMARK 500 CHOLOGY: RAMACHANDRAN REVISITED. STRUCTURE 4, 1395 - 1400	D 116.840 163.493 85.714	A 91.803 123.932 96.594			REMARK 800 SITE	D 117.113 159.765 86.312	A 88.975 121.520 96.980			REMARK 500	D 105.028 150.727 90.097	A 86.262 126.319 102.492			REMARK 500 SER A 447 159.90 169.15	D 105.591 153.643 90.234	A 87.297 125.545 103.900			REMARK 500 ARG B 492 66.27 32.37	D 103.559 155.426 97.450	A 84.429 127.265 103.653			REMARK 620 2 GLN A 441 OE1 107.8	D 107.629 154.569 94.775	A 86.134 129.122 102.997			REMARK 500 ARG B 492 71.23 50.71	D 106.302 152.106 90.313	A 87.270 120.143 99.027			REMARK 500 SER A 460 14.67 -156.26	D 107.130 150.812 89.984	A 86.744 124.408 103.186			REMARK 500 (M=MODEL NUMBER; RES=RESIDUE NAME; C=CHAIN IDENTIFIER;	D 111.865 166.652 102.051	A 84.791 114.532 102.127
	REMARK 500	D 116.840 163.493 86.554	A 92.403 113.732 95.994			REMARK 800 SITE_IDENTIFIER: AC1	D 117.113 159.765 87.152	A 89.575 111.320 96.380			REMARK 500 M RES CSSEQI ATM1 ATM2 ATM3	D 105.028 150.727 90.097	A 86.862 116.119 101.892			REMARK 500 HIS A 579 -70.75 -36.91	D 105.591 153.643 90.234	A 87.897 115.345 103.300			REMARK 500 VAL C 48 -62.06 -123.20	D 103.559 155.426 97.450	A 85.029 117.065 103.053			REMARK 620 3 AOV A 701 O2B 87.1 159.8	D 107.629 154.569 94.775	A 86.734 118.922 102.397			REMARK 500 HIS B 538 2.95 -64.69	D 106.302 152.106 90.313	A 87.270 120.143 99.627			REMARK 500 ILE A 517 160.85 178.91	D 107.130 150.812 90.824	A 87.344 114.208 102.586			REMARK 500 SSEQ=SEQUENCE NUMBER; I=INSERTION CODE).	D 111.865 166.652 102.891	A 84.791 115.132 100.327
	REMARK 500 M RES CSSEQI PSI PHI	D 116.840 163.493 86.554	A 92.403 113.732 95.994			REMARK 800 EVIDENCE_CODE: SOFTWARE	D 117.113 159.765 87.152	A 89.575 111.320 96.380			REMARK 500 ALA C 28 N - CA - CB ANGL. DEV. = -9.2 DEGREES	D 105.028 150.727 90.937	A 86.862 116.119 101.892			REMARK 500 ALA B 6 1.12 80.58	D 105.591 153.643 91.074	A 87.897 115.345 103.300			REMARK 500	D 103.559 156.266 93.250	A 85.029 117.065 103.053			REMARK 620 4 AOV A 701 O3G 148.6 98.8 63.5	D 107.629 154.569 94.775	A 86.734 118.922 102.397			REMARK 500 GLN B 561 50.90 -112.20	D 106.302 152.106 90.313	A 87.270 120.143 99.627			REMARK 500 VAL A 574 -62.79 -120.26	D 107.130 150.812 90.824	A 87.344 114.208 102.586			REMARK 500	D 111.865 166.652 102.891	A 84.791 115.132 100.327
	REMARK 500 ARG A 64 138.64 -39.46	D 116.840 163.493 86.554	A 92.403 113.732 95.994			REMARK 800 SITE_DESCRIPTION: binding site for residue MG A 701	D 117.113 159.765 87.152	A 89.575 111.320 96.380			REMARK 500 ALA C 28 N - CA - C ANGL. DEV. = 20.1 DEGREES	D 105.028 150.727 90.937	A 86.862 116.119 101.892			REMARK 500 ARG B 56 68.41 61.45	D 105.591 153.643 91.074	A 87.897 115.345 103.300			REMARK 500 REMARK: NULL	D 103.559 156.266 93.250	A 85.029 117.065 103.053			REMARK 620 N 1 2 3	D 107.629 154.569 95.615	A 86.734 118.922 102.397			REMARK 500 VAL C 48 -62.10 -123.24	D 106.302 152.106 91.153	A 87.270 120.143 99.627			REMARK 500 PRO B 15 -8.90 -59.47	D 107.130 150.812 90.824	A 87.344 114.208 102.586			REMARK 500 STANDARD TABLE:	D 111.865 166.652 102.891	A 84.791 115.132 100.327
	REMARK 500 LEU A 66 -19.90 -49.13	D 116.840 163.493 87.394	A 92.403 113.732 96.594			REMARK 800	D 117.113 159.765 87.992	A 89.575 111.320 96.980			REMARK 500	D 105.028 150.727 90.937	A 86.862 116.119 102.492			REMARK 500 ASP B 106 -167.46 -111.42	D 105.591 153.643 91.074	A 87.897 115.345 103.900			REMARK 620	D 103.559 156.266 93.250	A 85.029 117.065 103.653			REMARK 620	D 107.629 154.569 95.615	A 86.734 118.922 102.997			REMARK 500	D 106.302 152.106 91.153	A 87.270 120.143 100.227			REMARK 500 ALA B 54 47.42 -140.76	D 107.130 150.812 91.664	A 87.344 114.208 103.186			REMARK 500 FORMAT:(10X,I3,1X,A3,1X,A1,I4,A1,4X,F7.2,3X,F7.2)	D 111.865 167.492 98.691	A 84.791 115.132 100.927
	REMARK 500 PHE A 70 -63.67 -97.87	D 116.840 163.493 87.394	A 92.403 113.732 96.594			REMARK 800 SITE_IDENTIFIER: AC2	D 117.113 159.765 87.992	A 89.575 111.320 96.980			REMARK 500 REMARK: NULL	D 105.028 150.727 91.777	A 86.862 116.119 102.492			REMARK 500 ASN B 123 -72.88 -91.44	D 105.591 153.643 91.914	A 87.897 115.345 103.900			REMARK 620 METAL COORDINATION	D 103.559 156.266 94.090	A 85.029 117.065 103.653			REMARK 620 COORDINATION ANGLES FOR: M RES CSSEQI METAL	D 107.629 154.569 95.615	A 86.734 118.922 102.997			REMARK 500 REMARK: NULL	D 106.302 152.106 91.153	A 87.270 120.143 100.227			REMARK 500 VAL B 157 -80.70 -99.97	D 107.130 150.812 91.664	A 87.344 114.208 103.186			REMARK 500	D 111.865 167.492 98.691	A 84.791 115.132 100.927
	REMARK 500 THR A 138 -87.37 -106.41	D 116.840 163.493 87.394	A 92.403 113.732 96.594			REMARK 800 EVIDENCE_CODE: SOFTWARE	D 117.113 159.765 87.992	A 89.575 111.320 96.980			REMARK 500	D 105.028 150.727 91.777	A 86.862 116.119 102.492			REMARK 500 ASP B 326 73.78 53.59	D 105.591 153.643 91.914	A 87.897 115.345 103.900			REMARK 620 (M=MODEL NUMBER; RES=RESIDUE NAME; C=CHAIN IDENTIFIER;	D 103.559 156.266 94.090	A 85.029 117.065 103.653			REMARK 620 MG B 602 MG	D 107.629 154.569 96.455	A 86.734 118.922 102.997			REMARK 620	D 106.302 152.106 91.993	A 87.270 120.143 100.227			REMARK 500 ALA B 215 67.33 62.26	D 107.130 150.812 91.664	A 87.344 114.208 103.186			REMARK 500 EXPECTED VALUES: GJ KLEYWEGT AND TA JONES (1996). PHI/PSI-	D 111.865 167.492 98.691	A 84.791 115.132 100.927
	REMARK 500 VAL A 230 71.94 44.55	D 116.840 163.493 88.234	A 92.403 113.732 97.194			REMARK 800 SITE_DESCRIPTION: binding site for residue ADP A 702	D 117.113 159.765 88.832	A 89.575 111.320 97.580			REMARK 500 GEOMETRY AND STEREOCHEMISTRY	D 105.028 150.727 91.777	A 86.862 116.119 103.092			REMARK 500 VAL C 48 -62.08 -123.20	D 105.591 153.643 91.914	A 87.897 115.345 104.500			REMARK 620 SSEQ=SEQUENCE NUMBER; I=INSERTION CODE):	D 103.559 156.266 94.090	A 85.029 117.065 104.253			REMARK 620 N RES CSSEQI ATOM	D 107.629 154.569 96.455	A 86.734 118.922 103.597			REMARK 620 METAL COORDINATION	D 106.302 152.106 91.993	A 87.270 120.143 100.827			REMARK 500 GLU B 217 -56.71 -135.63	D 107.130 150.812 92.504	A 87.344 114.208 103.786			REMARK 500 CHOLOGY: RAMACHANDRAN REVISITED. STRUCTURE 4, 1395 - 1400	D 111.865 167.492 99.531	A 84.791 115.132 101.527
	REMARK 500 PHE A 317 -48.58 -28.43	D 116.840 163.493 88.234	A 92.403 113.732 97.194			REMARK 800	D 117.113 159.765 88.832	A 89.575 111.320 97.580			REMARK 500 SUBTOPIC: TORSION ANGLES	D 105.028 150.727 92.617	A 86.862 116.119 103.092			REMARK 500	D 105.591 153.643 92.754	A 87.897 115.345 104.500			REMARK 620	D 103.559 156.266 94.930	A 85.029 117.065 104.253			REMARK 620 1 SER B 378 OG	D 107.629 155.409 90.575	A 86.734 118.922 103.597			REMARK 620 (M=MODEL NUMBER; RES=RESIDUE NAME; C=CHAIN IDENTIFIER;	D 106.302 152.106 91.993	A 87.270 120.143 100.827			REMARK 500 GLU B 338 129.41 -31.90	D 107.130 150.812 92.504	A 87.344 114.208 103.786			REMARK 500	D 111.865 167.492 99.531	A 84.791 115.132 101.527
	REMARK 500 PRO A 340 150.54 -49.00	D 116.840 163.493 88.234	A 92.403 113.732 97.194			REMARK 800 SITE_IDENTIFIER: AC3	D 117.113 159.765 88.832	A 89.575 111.320 97.580			REMARK 500	D 105.028 150.727 92.617	A 86.862 116.119 103.092			REMARK 500 REMARK: NULL	D 105.591 153.643 92.754	A 87.897 115.345 104.500			REMARK 620 COORDINATION ANGLES FOR: M RES CSSEQI METAL	D 103.559 156.266 94.930	A 85.029 117.065 104.253			REMARK 620 2 GLN B 419 OE1 98.7	D 107.629 155.409 90.575	A 86.734 118.922 103.597			REMARK 620 SSEQ=SEQUENCE NUMBER; I=INSERTION CODE):	D 106.302 152.106 92.833	A 87.270 120.143 100.827			REMARK 500 ARG B 386 71.68 64.54	D 107.130 150.812 92.504	A 87.344 114.208 103.786			REMARK 500 M RES CSSEQI PSI PHI	D 111.865 167.492 99.531	A 84.791 115.132 101.527
	REMARK 500 ARG A 347 -86.53 -105.20	D 116.840 163.493 89.074	A 92.403 114.332 95.394			REMARK 800 EVIDENCE_CODE: SOFTWARE	D 117.113 159.765 89.672	A 89.575 111.920 95.780			REMARK 500 TORSION ANGLES OUTSIDE THE EXPECTED RAMACHANDRAN REGIONS:	D 105.028 150.727 92.617	A 86.862 116.719 101.292			REMARK 620	D 105.591 153.643 92.754	A 87.897 115.945 102.700			REMARK 620 MG A 703 MG	D 103.559 156.266 94.930	A 85.029 117.665 102.453			REMARK 620 3 ATP B 601 O2G 157.5 85.9	D 107.629 155.409 90.575	A 86.734 119.522 101.797			REMARK 620	D 106.302 152.106 92.833	A 87.270 120.143 101.427			REMARK 500 ARG B 492 74.83 56.71	D 107.130 150.812 93.344	A 87.344 114.808 101.986			REMARK 500 GLU A 62 52.70 79.24	D 111.865 167.492 100.371	A 84.791 115.132 102.127
	REMARK 500 ARG A 408 73.29 58.49	D 116.840 163.493 89.074	A 92.403 114.332 95.394			REMARK 800 SITE_DESCRIPTION: binding site for residue MG B 601	D 117.113 159.765 89.672	A 89.575 111.920 95.780			REMARK 500 (M=MODEL NUMBER; RES=RESIDUE NAME; C=CHAIN IDENTIFIER;	D 105.028 150.727 93.457	A 86.862 116.719 101.292			REMARK 620 METAL COORDINATION	D 105.591 153.643 93.594	A 87.897 115.945 102.700			REMARK 620 N RES CSSEQI ATOM	D 103.559 156.266 95.770	A 85.029 117.665 102.453			REMARK 620 4 ATP B 601 O3B 116.2 140.9 68.7	D 107.629 155.409 91.415	A 86.734 119.522 101.797			REMARK 620 COORDINATION ANGLES FOR: M RES CSSEQI METAL	D 106.302 152.106 92.833	A 87.270 120.143 101.427			REMARK 500 VAL C 48 -62.07 -123.17	D 107.130 150.812 93.344	A 87.344 114.808 101.986			REMARK 500 THR A 138 -78.18 -101.20	D 111.865 167.492 100.371	A 84.791 115.132 102.127
	REMARK 500 ARG B 21 -55.61 -29.83	D 116.840 163.493 89.074	A 92.403 114.332 95.394			REMARK 800	D 117.113 159.765 89.672	A 89.575 111.920 95.780			REMARK 500 SSEQ=SEQUENCE NUMBER; I=INSERTION CODE).	D 105.028 150.727 93.457	A 86.862 116.719 101.292			REMARK 620 (M=MODEL NUMBER; RES=RESIDUE NAME; C=CHAIN IDENTIFIER;	D 105.591 153.643 93.594	A 87.897 115.945 102.700			REMARK 620 1 THR A 400 OG1	D 103.559 156.266 95.770	A 85.029 117.665 102.453			REMARK 620 N 1 2 3	D 107.629 155.409 91.415	A 86.734 119.522 101.797			REMARK 620 MG A 702 MG	D 106.302 152.106 93.673	A 87.270 120.143 101.427			REMARK 500	D 107.130 150.812 93.344	A 87.344 114.808 101.986			REMARK 500 PHE A 260 -70.24 -49.30	D 111.865 167.492 100.371	A 84.791 115.132 102.127
	REMARK 500 ALA B 215 72.81 53.52	D 116.840 163.493 89.914	A 92.403 114.332 95.994			REMARK 800 SITE_IDENTIFIER: AC4	D 117.113 159.765 90.512	A 89.575 111.920 96.380			REMARK 500	D 105.028 150.727 93.457	A 86.862 116.719 101.892			REMARK 620 SSEQ=SEQUENCE NUMBER; I=INSERTION CODE):	D 105.591 153.643 93.594	A 87.897 115.945 103.300			REMARK 620 2 GLN A 441 OE1 107.5	D 103.559 156.266 95.770	A 85.029 117.665 103.053			REMARK 800	D 107.629 155.409 91.415	A 86.734 119.522 102.397			REMARK 620 N RES CSSEQI ATOM	D 106.302 152.106 93.673	A 87.270 120.143 102.027			REMARK 500 REMARK: NULL	D 107.130 150.812 94.184	A 87.344 114.808 102.586			REMARK 500 ARG A 350 10.32 -69.44	D 111.865 167.492 101.211	A 84.791 115.132 102.727
	REMARK 500 ASP B 326 55.44 72.94	D 116.840 163.493 89.914	A 92.403 114.332 95.994			REMARK 800 EVIDENCE_CODE: SOFTWARE	D 117.113 159.765 90.512	A 89.575 111.920 96.380			REMARK 500 STANDARD TABLE:	D 105.028 150.727 94.297	A 86.862 116.719 101.892			REMARK 620	D 105.591 153.643 94.434	A 87.897 115.945 103.300			REMARK 620 3 AOV A 701 O2B 96.9 153.1	D 103.559 156.266 96.610	A 85.029 117.665 103.053			REMARK 800 SITE	D 107.629 155.409 92.255	A 86.734 119.522 102.397			REMARK 620 1 THR A 400 OG1	D 106.302 152.106 93.673	A 87.270 120.143 102.027			REMARK 620	D 107.130 150.812 94.184	A 87.344 114.808 102.586			REMARK 500 THR A 363 159.70 -42.35	D 111.865 167.492 101.211	A 84.791 115.132 102.727
	REMARK 500 PRO B 362 -170.07 -58.42	D 116.840 163.493 89.914	A 92.403 114.332 95.994			REMARK 800 SITE_DESCRIPTION: binding site for residue ATP B 602	D 117.113 159.765 90.512	A 89.575 111.920 96.380			REMARK 500 FORMAT:(10X,I3,1X,A3,1X,A1,I4,A1,4X,F7.2,3X,F7.2)	D 105.028 150.727 94.297	A 86.862 116.719 101.892			REMARK 620 COORDINATION ANGLES FOR: M RES CSSEQI METAL	D 105.591 153.643 94.434	A 87.897 115.945 103.300			REMARK 620 4 AOV A 701 O3G 146.8 93.5 70.5	D 103.559 156.266 96.610	A 85.029 117.665 103.053			REMARK 800 SITE_IDENTIFIER: AC1	D 107.629 155.409 92.255	A 86.734 119.522 102.397			REMARK 620 2 GLN A 441 OE1 114.4	D 106.302 152.106 94.513	A 87.270 120.143 102.027			REMARK 620 METAL COORDINATION	D 107.130 150.812 94.184	A 87.344 114.808 102.586			REMARK 500 ASP A 373 21.60 -66.44	D 111.865 167.492 101.211	A 84.791 115.132 102.727
	REMARK 500 LYS B 462 14.65 -155.50	D 116.840 163.493 90.754	A 92.403 114.332 96.594			REMARK 900	D 117.113 159.765 91.352	A 89.575 111.920 96.980			REMARK 500	D 105.028 150.727 94.297	A 86.862 116.719 102.492			REMARK 620 MG A 702 MG	D 105.591 153.643 94.434	A 87.897 115.945 103.900			REMARK 620 N 1 2 3	D 103.559 156.266 96.610	A 85.029 117.665 103.653			REMARK 800 EVIDENCE_CODE: SOFTWARE	D 107.629 155.409 92.255	A 86.734 119.522 102.997			REMARK 620 3 ADP A 701 O2B 75.7 152.1	D 106.302 152.106 94.513	A 87.270 120.143 102.627			REMARK 620 (M=MODEL NUMBER; RES=RESIDUE NAME; C=CHAIN IDENTIFIER;	D 107.130 150.812 95.024	A 87.344 114.808 103.186			REMARK 500 THR A 395 14.18 -140.81	D 111.865 167.492 102.051	A 84.791 115.732 99.727
	REMARK 500 ARG B 492 68.91 64.50	D 116.840 163.493 90.754	A 92.403 114.332 96.594			REMARK 900 RELATED ENTRIES	D 117.113 159.765 91.352	A 89.575 111.920 96.980			REMARK 500 EXPECTED VALUES: GJ KLEYWEGT AND TA JONES (1996). PHI/PSI-	D 105.028 150.727 95.137	A 86.862 116.719 102.492			REMARK 620 N RES CSSEQI ATOM	D 105.591 153.643 95.274	A 87.897 115.945 103.900			REMARK 620	D 103.559 157.106 94.090	A 85.029 117.665 103.653			REMARK 800 SITE_DESCRIPTION: binding site for residue AOV A 701	D 107.629 155.409 93.095	A 86.734 119.522 102.997			REMARK 620 N 1 2	D 106.302 152.106 94.513	A 87.270 120.143 102.627			REMARK 620 SSEQ=SEQUENCE NUMBER; I=INSERTION CODE):	D 107.130 150.812 95.024	A 87.344 114.808 103.186			REMARK 500 ALA A 397 18.61 -157.56	D 111.865 167.492 102.051	A 84.791 115.732 99.727
	REMARK 500 ASP B 546 -52.38 -132.05	D 116.840 163.493 90.754	A 92.403 114.332 96.594			REMARK 900 RELATED ID: EMD-4774 RELATED DB: EMDB	D 117.113 159.765 91.352	A 89.575 111.920 96.980			REMARK 500 CHOLOGY: RAMACHANDRAN REVISITED. STRUCTURE 4, 1395 - 1400	D 105.028 150.727 95.137	A 86.862 116.719 102.492			REMARK 620 1 THR A 400 OG1	D 105.591 153.643 95.274	A 87.897 115.945 103.900			REMARK 620 COORDINATION ANGLES FOR: M RES CSSEQI METAL	D 103.559 157.106 94.090	A 85.029 117.665 103.653			REMARK 800	D 107.629 155.409 93.095	A 86.734 119.522 102.997			REMARK 620	D 106.302 152.106 95.353	A 87.270 120.143 102.627			REMARK 620	D 107.130 150.812 95.024	A 87.344 114.808 103.186			REMARK 500 SER A 514 149.67 -174.77	D 111.865 167.492 102.051	A 84.791 115.732 99.727
	REMARK 500 VAL C 48 -62.09 -123.07	D 116.840 163.493 91.594	A 92.403 114.332 97.194			REMARK 900 HETERODIMERIC ABC EXPORTER TMRAB IN INWARD-FACING WIDE CONFORMATION	D 117.113 159.765 92.192	A 89.575 111.920 97.580			REMARK 500	D 105.028 150.727 95.137	A 86.862 116.719 103.092			REMARK 620 2 GLN A 441 OE1 119.7	D 105.591 153.643 95.274	A 87.897 115.945 104.500			REMARK 620 MG B 601 MG	D 103.559 157.106 94.090	A 85.029 117.665 104.253			REMARK 800 SITE_IDENTIFIER: AC2	D 107.629 155.409 93.095	A 86.734 119.522 103.597			REMARK 620 COORDINATION ANGLES FOR: M RES CSSEQI METAL	D 106.302 152.106 95.353	A 87.270 120.143 103.227			REMARK 620 COORDINATION ANGLES FOR: M RES CSSEQI METAL	D 107.130 150.812 95.864	A 87.344 114.808 103.786			REMARK 500 LYS A 570 -125.69 63.86	D 111.865 168.332 99.531	A 84.791 115.732 100.327
	REMARK 500	D 116.840 163.493 91.594	A 92.403 114.332 97.194			REMARK 900 UNDER TURNOVER CONDITIONS	D 117.113 159.765 92.192	A 89.575 111.920 97.580			REMARK 500 M RES CSSEQI PSI PHI	D 105.028 150.727 95.977	A 86.862 116.719 103.092			REMARK 620 3 ATP A 701 O2G 159.6 66.1	D 105.591 154.483 91.074	A 87.897 115.945 104.500			REMARK 620 N RES CSSEQI ATOM	D 103.559 157.106 94.930	A 85.029 117.665 104.253			REMARK 800 EVIDENCE_CODE: SOFTWARE	D 107.629 155.409 93.935	A 86.734 119.522 103.597			REMARK 620 MG B 602 MG	D 106.302 152.106 95.353	A 87.270 120.143 103.227			REMARK 620 MG A 702 MG	D 107.130 150.812 95.864	A 87.344 114.808 103.786			REMARK 500 ARG B 21 -52.80 -29.81	D 111.865 168.332 99.531	A 84.791 115.732 100.327
	REMARK 500 REMARK: NULL	D 116.840 163.493 91.594	A 92.403 114.332 97.194			DBREF 6RAG A 1 600 UNP Q72J05 Q72J05_THET2 1 600	D 117.113 159.765 92.192	A 89.575 111.920 97.580			REMARK 500 PRO A 65 -175.04 -68.70	D 105.028 150.727 95.977	A 86.862 116.719 103.092			REMARK 620 4 ATP A 701 O3B 111.5 123.0 57.3	D 105.591 154.483 91.074	A 87.897 115.945 104.500			REMARK 620 1 SER B 378 OG	D 103.559 157.106 94.930	A 85.029 117.665 104.253			REMARK 800 SITE_DESCRIPTION: binding site for residue MG A 702	D 107.629 155.409 93.935	A 86.734 119.522 103.597			REMARK 620 N RES CSSEQI ATOM	D 106.302 152.106 96.193	A 87.270 120.143 103.227			REMARK 620 N RES CSSEQI ATOM	D 107.130 150.812 95.864	A 87.344 114.808 103.786			REMARK 500 ALA B 215 70.29 50.59	D 111.865 168.332 99.531	A 84.791 115.732 100.327
	REMARK 620	D 116.840 163.493 92.434	A 92.403 114.332 97.794			DBREF 6RAG B 1 578 UNP Q72J04 Q72J04_THET2 1 578	D 117.113 159.765 93.032	A 89.575 111.920 98.180			REMARK 500 THR A 138 -63.52 -108.49	D 105.028 150.727 95.977	A 86.862 116.719 103.692			REMARK 620 5 HOH A 801 O 86.1 63.3 79.7 98.9	D 105.591 154.483 91.074	A 87.897 115.945 105.100			REMARK 620 2 GLN B 419 OE1 102.6	D 103.559 157.106 94.930	A 85.029 117.665 104.853			REMARK 800	D 107.629 155.409 93.935	A 86.734 119.522 104.197			REMARK 620 1 SER B 378 OG	D 106.302 152.106 96.193	A 87.270 120.143 103.827			REMARK 620 1 THR A 400 OG1	D 107.130 150.812 96.704	A 87.344 114.808 104.386			REMARK 500 TRP B 262 -65.33 -93.75	D 111.865 168.332 100.371	A 84.791 115.732 100.927
	REMARK 620 METAL COORDINATION	D 116.840 163.493 92.434	A 92.403 114.332 97.794			DBREF 6RAG C -1 134 PDB 6RAG 6RAG -1 134	D 117.113 159.765 93.032	A 89.575 111.920 98.180			REMARK 500 ASP A 342 73.48 51.34	D 105.028 150.727 96.817	A 86.862 116.719 103.692			REMARK 620 6 HOH A 802 O 88.1 103.1 110.2 101.7 159.3	D 105.591 154.483 91.914	A 87.897 115.945 105.100			REMARK 620 3 ATP A 702 O3G 158.5 98.8	D 103.559 157.106 95.770	A 85.029 117.665 104.853			REMARK 800 SITE_IDENTIFIER: AC3	D 107.629 155.409 94.775	A 86.734 119.522 104.197			REMARK 620 2 GLN B 419 OE1 87.6	D 106.302 152.106 96.193	A 87.270 120.143 103.827			REMARK 620 2 GLN A 441 OE1 130.2	D 107.130 150.812 96.704	A 87.344 114.808 104.386			REMARK 500 SER B 375 -156.00 -98.02	D 111.865 168.332 100.371	A 84.791 115.732 100.927
	REMARK 620 (M=MODEL NUMBER; RES=RESIDUE NAME; C=CHAIN IDENTIFIER;	D 116.840 163.493 92.434	A 92.403 114.332 97.794			SEQADV 6RAG LYS A 601 UNP Q72J05 EXPRESSION TAG	D 117.113 159.765 93.032	A 89.575 111.920 98.180			REMARK 500 ARG A 560 38.79 -90.16	D 105.028 150.727 96.817	A 86.862 116.719 103.692			REMARK 620 N 1 2 3 4 5	D 105.591 154.483 91.914	A 87.897 115.945 105.100			REMARK 620 4 ATP A 702 O1B 87.0 155.2 74.0	D 103.559 157.106 95.770	A 85.029 117.665 104.853			REMARK 800 EVIDENCE_CODE: SOFTWARE	D 107.629 155.409 94.775	A 86.734 119.522 104.197			REMARK 620 3 ATP B 601 O2G 151.1 115.3	D 106.302 152.106 97.033	A 87.270 120.143 103.827			REMARK 620 3 ASP A 522 OD2 59.8 89.4	D 107.130 150.812 96.704	A 87.344 114.808 104.386			REMARK 500 ARG B 386 74.62 51.25	D 111.865 168.332 100.371	A 84.791 115.732 100.927
	REMARK 620 SSEQ=SEQUENCE NUMBER; I=INSERTION CODE):	D 116.840 163.493 93.274	A 92.403 114.932 94.794			SEQADV 6RAG LEU A 602 UNP Q72J05 EXPRESSION TAG	D 117.113 159.765 93.872	A 89.575 112.520 95.180			REMARK 500 ASN B 123 -71.12 -99.54	D 105.028 150.727 96.817	A 86.862 117.319 100.692			REMARK 620	D 105.591 154.483 91.914	A 87.897 116.545 102.100			REMARK 620 N 1 2 3	D 103.559 157.106 95.770	A 85.029 118.265 101.853			REMARK 800 SITE_DESCRIPTION: binding site for residue ATP B 601	D 107.629 155.409 94.775	A 86.734 120.122 101.197			REMARK 620 4 ATP B 601 O3B 114.0 133.8 63.6	D 106.302 152.106 97.033	A 87.270 120.743 96.027			REMARK 620 4 ADP A 701 O2B 87.2 114.4 147.0	D 107.130 151.652 86.624	A 87.344 115.408 101.386			REMARK 500 THR B 427 146.83 -38.18	D 111.865 168.332 101.211	A 84.791 115.732 101.527
	REMARK 620	D 116.840 163.493 93.274	A 92.403 114.932 94.794			SEQADV 6RAG GLY A 603 UNP Q72J05 EXPRESSION TAG	D 117.113 159.765 93.872	A 89.575 112.520 95.180			REMARK 500 ASP B 326 77.43 52.21	D 105.028 150.727 97.657	A 86.862 117.319 100.692			REMARK 620 COORDINATION ANGLES FOR: M RES CSSEQI METAL	D 105.591 154.483 92.754	A 87.897 116.545 102.100			REMARK 800	D 104.399 142.826 93.250	A 85.029 118.265 101.853			REMARK 800	D 107.629 155.409 95.615	A 86.734 120.122 101.197			REMARK 620 N 1 2 3	D 106.302 152.106 97.033	A 87.270 120.743 96.027			REMARK 620 N 1 2 3	D 107.130 151.652 86.624	A 87.344 115.408 101.386			REMARK 500 ARG B 471 -125.87 64.09	D 111.865 168.332 101.211	A 84.791 115.732 101.527
	REMARK 620 COORDINATION ANGLES FOR: M RES CSSEQI METAL	D 116.840 163.493 93.274	A 92.403 114.932 94.794			SEQADV 6RAG GLY A 604 UNP Q72J05 EXPRESSION TAG	D 117.113 159.765 93.872	A 89.575 112.520 95.180			REMARK 500 VAL C 48 -58.42 -121.85	D 105.028 150.727 97.657	A 86.862 117.319 100.692			REMARK 620 MG B 602 MG	D 105.591 154.483 92.754	A 87.897 116.545 102.100			REMARK 800 SITE	D 104.399 142.826 93.250	A 85.029 118.265 101.853			REMARK 800 SITE_IDENTIFIER: AC4	D 107.629 155.409 95.615	A 86.734 120.122 101.197			REMARK 800	D 106.302 152.946 86.953	A 87.270 120.743 96.027			REMARK 620	D 107.130 151.652 86.624	A 87.344 115.408 101.386			REMARK 500 ARG B 492 73.75 56.33	D 111.865 168.332 101.211	A 84.791 115.732 101.527
	REMARK 620 MG B 602 MG	D 116.840 163.493 94.114	A 92.403 114.932 95.394			SEQADV 6RAG GLY A 605 UNP Q72J05 EXPRESSION TAG	D 117.113 159.765 94.712	A 89.575 112.520 95.780			REMARK 500 SER C 85 63.08 60.82	D 105.028 150.727 97.657	A 86.862 117.319 101.292			REMARK 620 N RES CSSEQI ATOM	D 105.591 154.483 92.754	A 87.897 116.545 102.700			REMARK 800 SITE_IDENTIFIER: AC1	D 104.399 143.666 90.730	A 85.029 118.265 102.453			REMARK 800 EVIDENCE_CODE: SOFTWARE	D 107.629 155.409 95.615	A 86.734 120.122 101.797			REMARK 800 SITE	D 106.302 152.946 86.953	A 87.270 120.743 96.627			REMARK 620 COORDINATION ANGLES FOR: M RES CSSEQI METAL	D 107.130 151.652 87.464	A 87.344 115.408 101.986			REMARK 500 VAL C 48 -62.15 -123.12	D 111.865 169.172 100.371	A 84.791 115.732 102.127
	REMARK 620 N RES CSSEQI ATOM	D 116.840 163.493 94.114	A 92.403 114.932 95.394			SEQADV 6RAG GLY A 606 UNP Q72J05 EXPRESSION TAG	D 117.113 159.765 94.712	A 89.575 112.520 95.780			REMARK 500 PRO C 88 1.79 -69.20	D 105.028 151.567 87.577	A 86.862 117.319 101.292			REMARK 620 1 SER B 378 OG	D 105.591 154.483 93.594	A 87.897 116.545 102.700			REMARK 800 EVIDENCE_CODE: SOFTWARE	D 104.399 143.666 90.730	A 85.029 118.265 102.453			REMARK 800 SITE_DESCRIPTION: binding site for residue MG B 602	D 107.629 156.249 91.415	A 86.734 120.122 101.797			REMARK 800 SITE_IDENTIFIER: AC1	D 106.302 152.946 86.953	A 87.270 120.743 96.627			REMARK 620 MG B 602 MG	D 107.130 151.652 87.464	A 87.344 115.408 101.986			REMARK 500	D 111.865 169.172 100.371	A 84.791 115.732 102.127
	REMARK 620 1 SER B 378 OG	D 116.840 163.493 94.114	A 92.403 114.932 95.394			SEQADV 6RAG GLU A 607 UNP Q72J05 EXPRESSION TAG	D 117.113 159.765 94.712	A 89.575 112.520 95.780			REMARK 500	D 105.028 151.567 87.577	A 86.862 117.319 101.292			REMARK 620 2 GLN B 419 OE1 112.7	D 105.591 154.483 93.594	A 87.897 116.545 102.700			REMARK 800 SITE_DESCRIPTION: binding site for residue AOV A 701	D 104.399 143.666 91.570	A 85.029 118.265 102.453			REMARK 900	D 107.629 156.249 91.415	A 86.734 120.122 101.797			REMARK 800 EVIDENCE_CODE: SOFTWARE	D 106.302 152.946 87.793	A 87.270 120.743 96.627			REMARK 620 N RES CSSEQI ATOM	D 107.130 151.652 87.464	A 87.344 115.408 101.986			REMARK 500 REMARK: NULL	D 111.865 169.172 100.371	A 84.791 115.732 102.127
	REMARK 620 2 GLN B 419 OE1 138.0	D 116.840 163.493 94.954	A 92.403 114.932 95.994			SEQADV 6RAG ASN A 608 UNP Q72J05 EXPRESSION TAG	D 117.113 159.765 95.552	A 89.575 112.520 96.380			REMARK 500 REMARK: NULL	D 105.028 151.567 87.577	A 86.862 117.319 101.892			REMARK 620 3 ATP B 601 O2G 172.9 74.2	D 105.591 154.483 93.594	A 87.897 116.545 103.300			REMARK 800	D 104.399 143.666 91.570	A 85.029 118.265 103.053			REMARK 900 RELATED ENTRIES	D 107.629 156.249 91.415	A 86.734 120.122 102.397			REMARK 800 SITE_DESCRIPTION: binding site for residue ADP A 701	D 106.302 152.946 87.793	A 87.270 120.743 97.227			REMARK 620 1 SER B 378 OG	D 107.130 151.652 88.304	A 87.344 115.408 102.586			REMARK 500	D 112.705 155.732 99.531	A 84.791 115.732 102.727
	REMARK 620 3 ADP B 601 O2B 128.8 74.4	D 116.840 163.493 94.954	A 92.403 114.932 95.994			SEQADV 6RAG LEU A 609 UNP Q72J05 EXPRESSION TAG	D 117.113 159.765 95.552	A 89.575 112.520 96.380			REMARK 620	D 105.028 151.567 88.417	A 86.862 117.319 101.892			REMARK 620 4 ATP B 601 O2B 95.3 149.7 78.4	D 105.591 154.483 94.434	A 87.897 116.545 103.300			REMARK 800 SITE_IDENTIFIER: AC2	D 104.399 143.666 92.410	A 85.029 118.265 103.053			REMARK 900 RELATED ID: EMD-4778 RELATED DB: EMDB	D 107.629 156.249 92.255	A 86.734 120.122 102.397			REMARK 800	D 106.302 152.946 87.793	A 87.270 120.743 97.227			REMARK 620 2 GLN B 419 OE1 65.4	D 107.130 151.652 88.304	A 87.344 115.408 102.586			REMARK 500 GEOMETRY AND STEREOCHEMISTRY	D 112.705 155.732 99.531	A 84.791 115.732 102.727
	REMARK 620 N 1 2	D 116.840 163.493 94.954	A 92.403 114.932 95.994			SEQADV 6RAG TYR A 610 UNP Q72J05 EXPRESSION TAG	D 117.113 159.765 95.552	A 89.575 112.520 96.380			REMARK 620 METAL COORDINATION	D 105.028 151.567 88.417	A 86.862 117.319 101.892			REMARK 620 5 HOH B 701 O 87.1 79.6 96.2 90.9	D 105.591 154.483 94.434	A 87.897 116.545 103.300			REMARK 800 EVIDENCE_CODE: SOFTWARE	D 104.399 143.666 92.410	A 85.029 118.265 103.053			REMARK 900 HETERODIMERIC ABC EXPORTER TMRAB IN VANADATE TRAPPED OUTWARD-FACING	D 107.629 156.249 92.255	A 86.734 120.122 102.397			REMARK 800 SITE_IDENTIFIER: AC2	D 106.302 152.946 88.633	A 87.270 120.743 97.227			REMARK 620 3 ATP B 601 O1G 152.3 127.1	D 107.130 151.652 88.304	A 87.344 115.408 102.586			REMARK 500 SUBTOPIC: MAIN CHAIN PLANARITY	D 112.705 155.732 99.531	A 84.791 115.732 102.727
	REMARK 800	D 116.840 163.493 95.794	A 92.403 114.932 96.594			SEQADV 6RAG PHE A 611 UNP Q72J05 EXPRESSION TAG	D 117.113 159.765 96.392	A 89.575 112.520 96.980			REMARK 620 (M=MODEL NUMBER; RES=RESIDUE NAME; C=CHAIN IDENTIFIER;	D 105.028 151.567 88.417	A 86.862 117.319 102.492			REMARK 620 6 HOH B 702 O 95.6 87.4 82.6 101.8 166.7	D 105.591 154.483 94.434	A 87.897 116.545 103.900			REMARK 800 SITE_DESCRIPTION: binding site for residue ATP A 702	D 104.399 143.666 93.250	A 85.029 118.265 103.653			REMARK 900 OCCLUDED CONFORMATION	D 107.629 156.249 92.255	A 86.734 120.122 102.997			REMARK 800 EVIDENCE_CODE: SOFTWARE	D 106.302 152.946 88.633	A 87.270 120.743 97.827			REMARK 620 4 ATP B 601 O2B 77.3 84.3 79.6	D 107.130 151.652 89.144	A 87.344 115.408 103.186			REMARK 500	D 112.705 156.572 97.011	A 84.791 115.732 103.327
	REMARK 800 SITE	D 116.840 163.493 95.794	A 92.403 114.932 96.594			SEQADV 6RAG GLN A 612 UNP Q72J05 EXPRESSION TAG	D 117.113 159.765 96.392	A 89.575 112.520 96.980			REMARK 620 SSEQ=SEQUENCE NUMBER; I=INSERTION CODE):	D 105.028 151.567 89.257	A 86.862 117.319 102.492			REMARK 620 N 1 2 3 4 5	D 105.591 155.323 91.914	A 87.897 116.545 103.900			REMARK 800	D 104.399 143.666 93.250	A 85.029 118.265 103.653			DBREF 6RAK A 1 600 UNP Q72J05 Q72J05_THET2 1 600	D 107.629 156.249 93.095	A 86.734 120.122 102.997			REMARK 800 SITE_DESCRIPTION: binding site for residue MG A 702	D 106.302 152.946 88.633	A 87.270 120.743 97.827			REMARK 620 N 1 2 3	D 107.130 151.652 89.144	A 87.344 115.408 103.186			REMARK 500 THE FOLLOWING RESIDUES HAVE A PSEUDO PLANARITY	D 112.705 156.572 97.011	A 84.791 115.732 103.327
	REMARK 800 SITE_IDENTIFIER: AC1	D 116.840 163.493 95.794	A 92.403 114.932 96.594			SEQADV 6RAG GLY A 613 UNP Q72J05 EXPRESSION TAG	D 117.113 159.765 96.392	A 89.575 112.520 96.980			REMARK 620	D 105.028 151.567 89.257	A 86.862 117.319 102.492			REMARK 800	D 105.591 155.323 91.914	A 87.897 116.545 103.900			REMARK 800 SITE_IDENTIFIER: AC3	D 104.399 143.666 94.090	A 85.029 118.265 103.653			DBREF 6RAK B 1 578 UNP Q72J04 Q72J04_THET2 1 578	D 107.629 156.249 93.095	A 86.734 120.122 102.997			REMARK 800	D 106.302 152.946 89.473	A 87.270 120.743 97.827			REMARK 800	D 107.130 151.652 89.144	A 87.344 115.408 103.186			REMARK 500 TORSION ANGLE, C(I) - CA(I) - N(I+1) - O(I), GREATER	D 112.705 156.572 97.011	A 84.791 115.732 103.327
	REMARK 800 EVIDENCE_CODE: SOFTWARE	D 116.840 163.493 96.634	A 92.403 114.932 97.194			SEQADV 6RAG HIS A 614 UNP Q72J05 EXPRESSION TAG	D 117.113 159.765 97.232	A 89.575 112.520 97.580			REMARK 620 COORDINATION ANGLES FOR: M RES CSSEQI METAL	D 105.028 151.567 89.257	A 86.862 117.319 103.092			REMARK 800 SITE	D 105.591 155.323 91.914	A 87.897 116.545 104.500			REMARK 800 EVIDENCE_CODE: SOFTWARE	D 104.399 143.666 94.930	A 85.029 118.265 104.253			DBREF 6RAK C -1 134 PDB 6RAK 6RAK -1 134	D 107.629 156.249 93.095	A 86.734 120.122 103.597			REMARK 800 SITE_IDENTIFIER: AC3	D 106.302 152.946 89.473	A 87.270 120.743 98.427			REMARK 800 SITE	D 107.130 151.652 89.984	A 87.344 115.408 103.786			REMARK 500 10.0 DEGREES. (M=MODEL NUMBER; RES=RESIDUE NAME;	D 112.705 156.572 97.851	A 84.791 116.332 99.127
	REMARK 800 SITE_DESCRIPTION: binding site for residue ATP A 701	D 116.840 163.493 96.634	A 92.403 114.932 97.194			SEQADV 6RAG HIS A 615 UNP Q72J05 EXPRESSION TAG	D 117.113 159.765 97.232	A 89.575 112.520 97.580			REMARK 620 MG A 702 MG	D 105.028 151.567 90.097	A 86.862 117.319 103.092			REMARK 800 SITE_IDENTIFIER: AC1	D 105.591 155.323 92.754	A 87.897 116.545 104.500			REMARK 800 SITE_DESCRIPTION: binding site for residue MG A 703	D 104.399 144.506 89.890	A 85.029 118.265 104.253			SEQADV 6RAK LYS A 601 UNP Q72J05 EXPRESSION TAG	D 107.629 156.249 93.935	A 86.734 120.122 103.597			REMARK 800 EVIDENCE_CODE: SOFTWARE	D 106.302 152.946 89.473	A 87.270 120.743 98.427			REMARK 800 SITE_IDENTIFIER: AC1	D 107.130 151.652 89.984	A 87.344 115.408 103.786			REMARK 500 C=CHAIN IDENTIFIER; SSEQ=SEQUENCE NUMBER;	D 112.705 156.572 97.851	A 84.791 116.332 99.127
	REMARK 800	D 116.840 163.493 96.634	A 92.403 114.932 97.194			SEQADV 6RAG HIS A 616 UNP Q72J05 EXPRESSION TAG	D 117.113 159.765 97.232	A 89.575 112.520 97.580			REMARK 620 N RES CSSEQI ATOM	D 105.028 151.567 90.097	A 86.862 117.319 103.092			REMARK 800 EVIDENCE_CODE: SOFTWARE	D 105.591 155.323 92.754	A 87.897 116.545 104.500			REMARK 800	D 104.399 144.506 89.890	A 85.029 118.265 104.253			SEQADV 6RAK LEU A 602 UNP Q72J05 EXPRESSION TAG	D 107.629 156.249 93.935	A 86.734 120.122 103.597			REMARK 800 SITE_DESCRIPTION: binding site for residue ATP B 601	D 106.302 152.946 90.313	A 87.270 120.743 98.427			REMARK 800 EVIDENCE_CODE: SOFTWARE	D 107.130 151.652 89.984	A 87.344 115.408 103.786			REMARK 500 I=INSERTION CODE).	D 112.705 156.572 97.851	A 84.791 116.332 99.127
	REMARK 800 SITE_IDENTIFIER: AC2	D 116.840 164.333 85.714	A 92.403 114.932 97.794			SEQADV 6RAG HIS A 617 UNP Q72J05 EXPRESSION TAG	D 117.113 159.765 98.072	A 89.575 112.520 98.180			REMARK 620 1 THR A 400 OG1	D 105.028 151.567 90.097	A 86.862 117.319 103.692			REMARK 800 SITE_DESCRIPTION: binding site for residue ATP A 701	D 105.591 155.323 92.754	A 87.897 116.545 105.100			REMARK 800 SITE_IDENTIFIER: AC4	D 104.399 144.506 90.730	A 85.029 118.265 104.853			SEQADV 6RAK GLY A 603 UNP Q72J05 EXPRESSION TAG	D 107.629 156.249 93.935	A 86.734 120.122 104.197			REMARK 800	D 106.302 152.946 90.313	A 87.270 120.743 99.027			REMARK 800 SITE_DESCRIPTION: binding site for residue ADP A 701	D 107.130 151.652 90.824	A 87.344 115.408 104.386			REMARK 500	D 112.705 156.572 98.691	A 84.791 116.332 99.727
	REMARK 800 EVIDENCE_CODE: SOFTWARE	D 116.840 164.333 85.714	A 92.403 114.932 97.794			SEQADV 6RAG HIS A 618 UNP Q72J05 EXPRESSION TAG	D 117.113 159.765 98.072	A 89.575 112.520 98.180			REMARK 620 2 GLN A 441 OE1 105.7	D 105.028 151.567 90.937	A 86.862 117.319 103.692			REMARK 800	D 105.591 155.323 93.594	A 87.897 116.545 105.100			REMARK 800 EVIDENCE_CODE: SOFTWARE	D 104.399 144.506 90.730	A 85.029 118.265 104.853			SEQADV 6RAK GLY A 604 UNP Q72J05 EXPRESSION TAG	D 107.629 156.249 94.775	A 86.734 120.122 104.197			REMARK 800 SITE_IDENTIFIER: AC4	D 106.302 152.946 90.313	A 87.270 120.743 99.027			REMARK 800	D 107.130 151.652 90.824	A 87.344 115.408 104.386			REMARK 500 M RES CSSEQI ANGLE	D 112.705 156.572 98.691	A 84.791 116.332 99.727
	REMARK 800 SITE_DESCRIPTION: binding site for residue ADP B 601	D 116.840 164.333 85.714	A 92.403 114.932 97.794			SEQADV 6RAG HIS A 619 UNP Q72J05 EXPRESSION TAG	D 117.113 159.765 98.072	A 89.575 112.520 98.180			REMARK 620 3 ATP A 701 O2G 171.7 82.6	D 105.028 151.567 90.937	A 86.862 117.319 103.692			REMARK 800 SITE_IDENTIFIER: AC2	D 105.591 155.323 93.594	A 87.897 116.545 105.100			REMARK 800 SITE_DESCRIPTION: binding site for residue MG B 601	D 104.399 144.506 91.570	A 85.029 118.265 104.853			SEQADV 6RAK GLY A 605 UNP Q72J05 EXPRESSION TAG	D 107.629 156.249 94.775	A 86.734 120.122 104.197			REMARK 800 EVIDENCE_CODE: SOFTWARE	D 106.302 152.946 91.153	A 87.270 120.743 99.027			REMARK 800 SITE_IDENTIFIER: AC2	D 107.130 151.652 90.824	A 87.344 115.408 104.386			REMARK 500 LEU A 172 10.69	D 112.705 156.572 98.691	A 84.791 116.332 99.727
	REMARK 800	D 116.840 164.333 86.554	A 92.403 114.932 98.394			SEQADV 6RAG HIS A 620 UNP Q72J05 EXPRESSION TAG	D 117.113 159.765 98.912	A 89.575 112.520 98.780			REMARK 620 4 ATP A 701 O2B 79.7 172.3 92.0	D 105.028 151.567 90.937	A 86.862 117.319 104.292			REMARK 800 EVIDENCE_CODE: SOFTWARE	D 105.591 155.323 93.594	A 87.897 116.545 105.700			REMARK 900	D 104.399 144.506 91.570	A 85.029 118.265 105.453			SEQADV 6RAK GLY A 606 UNP Q72J05 EXPRESSION TAG	D 107.629 156.249 94.775	A 86.734 120.122 104.797			REMARK 800 SITE_DESCRIPTION: binding site for residue MG B 602	D 106.302 152.946 91.153	A 87.270 120.743 99.627			REMARK 800 EVIDENCE_CODE: SOFTWARE	D 107.130 151.652 91.664	A 87.344 115.408 104.986			REMARK 500	D 112.705 156.572 99.531	A 84.791 116.332 100.327
	REMARK 800 SITE_IDENTIFIER: AC3	D 116.840 164.333 86.554	A 92.403 114.932 98.394			SEQADV 6RAG HIS A 621 UNP Q72J05 EXPRESSION TAG	D 117.113 159.765 98.912	A 89.575 112.520 98.780			REMARK 620 5 HOH A 801 O 81.1 83.7 100.4 102.7	D 105.028 151.567 91.777	A 86.862 117.319 104.292			REMARK 800 SITE_DESCRIPTION: binding site for residue MG A 702	D 106.431 141.043 91.074	A 87.897 116.545 105.700			REMARK 900 RELATED ENTRIES	D 104.399 144.506 92.410	A 85.029 118.265 105.453			SEQADV 6RAK GLU A 607 UNP Q72J05 EXPRESSION TAG	D 107.629 157.089 92.255	A 86.734 120.122 104.797			REMARK 900	D 106.302 152.946 91.153	A 87.270 120.743 99.627			REMARK 800 SITE_DESCRIPTION: binding site for residue MG A 702	D 107.130 151.652 91.664	A 87.344 115.408 104.986			REMARK 500 REMARK: NULL	D 112.705 156.572 99.531	A 84.791 116.332 100.327
	REMARK 800 EVIDENCE_CODE: SOFTWARE	D 116.840 164.333 86.554	A 92.403 114.932 98.394			SEQADV 6RAG HIS A 622 UNP Q72J05 EXPRESSION TAG	D 117.113 159.765 98.912	A 89.575 112.520 98.780			REMARK 620 6 HOH A 802 O 84.4 76.4 97.5 99.0 151.2	D 105.028 151.567 91.777	A 86.862 117.319 104.292			REMARK 800	D 106.431 141.043 91.074	A 87.897 116.545 105.700			REMARK 900 RELATED ID: EMD-4777 RELATED DB: EMDB	D 104.399 144.506 92.410	A 85.029 118.265 105.453			SEQADV 6RAK ASN A 608 UNP Q72J05 EXPRESSION TAG	D 107.629 157.089 92.255	A 86.734 120.122 104.797			REMARK 900 RELATED ENTRIES	D 106.302 152.946 91.993	A 87.270 120.743 99.627			REMARK 800	D 107.130 151.652 91.664	A 87.344 115.408 104.986			REMARK 900	D 112.705 156.572 99.531	A 84.791 116.332 100.327
	REMARK 800 SITE_DESCRIPTION: binding site for residue MG B 602	D 116.840 164.333 87.394	A 92.403 115.532 94.194			SEQADV 6RAG HIS A 623 UNP Q72J05 EXPRESSION TAG	D 117.113 160.605 87.152	A 89.575 113.120 94.580			REMARK 620 N 1 2 3 4 5	D 105.028 151.567 91.777	A 86.862 117.919 100.092			REMARK 800 SITE_IDENTIFIER: AC3	D 106.431 141.883 88.554	A 87.897 117.145 101.500			REMARK 900 HETERODIMERIC ABC EXPORTER TMRAB IN VANADATE TRAPPED OUTWARD-FACING	D 104.399 144.506 93.250	A 85.029 118.865 101.253			SEQADV 6RAK LEU A 609 UNP Q72J05 EXPRESSION TAG	D 107.629 157.089 92.255	A 86.734 120.722 100.597			REMARK 900 RELATED ID: EMD-4779 RELATED DB: EMDB	D 106.302 152.946 91.993	A 87.270 120.743 100.227			REMARK 800 SITE_IDENTIFIER: AC3	D 107.130 151.652 92.504	A 87.344 116.008 100.786			REMARK 900 RELATED ENTRIES	D 112.705 156.572 100.371	A 84.791 116.332 100.927
	REMARK 900	D 116.840 164.333 87.394	A 92.403 115.532 94.194			SEQRES 1 A 623 MET THR GLU ASP THR TYR SER LYS ALA PHE ASP ARG ALA	D 117.113 160.605 87.152	A 89.575 113.120 94.580			REMARK 620	D 105.028 151.567 92.617	A 86.862 117.919 100.092			REMARK 800 EVIDENCE_CODE: SOFTWARE	D 106.431 141.883 88.554	A 87.897 117.145 101.500			REMARK 900 OPEN CONFORMATION	D 104.399 144.506 93.250	A 85.029 118.865 101.253			SEQADV 6RAK TYR A 610 UNP Q72J05 EXPRESSION TAG	D 107.629 157.089 93.095	A 86.734 120.722 100.597			REMARK 900 HETERODIMERIC ABC EXPORTER TMRAB UNDER TURNOVER CONDITIONS IN	D 106.302 152.946 91.993	A 87.270 120.743 100.227			REMARK 800 EVIDENCE_CODE: SOFTWARE	D 107.130 151.652 92.504	A 87.344 116.008 100.786			REMARK 900 RELATED ID: EMD-4781 RELATED DB: EMDB	D 112.705 156.572 100.371	A 84.791 116.332 100.927
	REMARK 900 RELATED ENTRIES	D 116.840 164.333 87.394	A 92.403 115.532 94.194			SEQRES 2 A 623 LEU PHE ALA ARG ILE LEU ARG TYR VAL TRP PRO TYR ARG	D 117.113 160.605 87.152	A 89.575 113.120 94.580			REMARK 620 COORDINATION ANGLES FOR: M RES CSSEQI METAL	D 105.028 151.567 92.617	A 86.862 117.919 100.092			REMARK 800 SITE_DESCRIPTION: binding site for residue ATP B 601	D 106.431 141.883 89.394	A 87.897 117.145 101.500			DBREF 6RAJ A 1 600 UNP Q72J05 Q72J05_THET2 1 600	D 104.399 144.506 94.090	A 85.029 118.865 101.253			SEQADV 6RAK PHE A 611 UNP Q72J05 EXPRESSION TAG	D 107.629 157.089 93.095	A 86.734 120.722 100.597			REMARK 900 ASYMMETRIC UNLOCKED RETURN CONFORMATION	D 106.302 152.946 92.833	A 87.270 120.743 100.227			REMARK 800 SITE_DESCRIPTION: binding site for residue ATP B 601	D 107.130 151.652 92.504	A 87.344 116.008 100.786			REMARK 900 HETERODIMERIC ABC EXPORTER TMRAB IN INWARD-FACING WIDE CONFORMATION	D 112.705 156.572 100.371	A 84.791 116.332 100.927
	REMARK 900 RELATED ID: EMD-4773 RELATED DB: EMDB	D 116.840 164.333 88.234	A 92.403 115.532 94.794			SEQRES 3 A 623 LEU GLN VAL VAL LEU ALA LEU LEU PHE LEU LEU VAL VAL	D 117.113 160.605 87.992	A 89.575 113.120 95.180			REMARK 620 MG B 602 MG	D 105.028 151.567 92.617	A 86.862 117.919 100.692			REMARK 800	D 106.431 141.883 89.394	A 87.897 117.145 102.100			DBREF 6RAJ B 1 578 UNP Q72J04 Q72J04_THET2 1 578	D 104.399 144.506 94.930	A 85.029 118.865 101.853			SEQADV 6RAK GLN A 612 UNP Q72J05 EXPRESSION TAG	D 107.629 157.089 93.095	A 86.734 120.722 101.197			DBREF 6RAL A 1 600 UNP Q72J05 Q72J05_THET2 1 600	D 106.302 152.946 92.833	A 87.270 120.743 100.827			REMARK 800	D 107.130 151.652 93.344	A 87.344 116.008 101.386			DBREF 6RAN A 1 600 UNP Q72J05 Q72J05_THET2 1 600	D 112.705 156.572 101.211	A 84.791 116.332 101.527
	REMARK 900 HETERODIMERIC ABC EXPORTER TMRAB IN INWARD-FACING NARROW	D 116.840 164.333 88.234	A 92.403 115.532 94.794			SEQRES 4 A 623 THR LEU ALA ALA ALA ALA THR PRO LEU PHE PHE LYS TRP	D 117.113 160.605 87.992	A 89.575 113.120 95.180			REMARK 620 N RES CSSEQI ATOM	D 105.028 151.567 93.457	A 86.862 117.919 100.692			REMARK 800 SITE_IDENTIFIER: AC4	D 106.431 141.883 90.234	A 87.897 117.145 102.100			DBREF 6RAJ C -1 134 PDB 6RAJ 6RAJ -1 134	D 104.399 144.506 95.770	A 85.029 118.865 101.853			SEQADV 6RAK GLY A 613 UNP Q72J05 EXPRESSION TAG	D 107.629 157.089 93.935	A 86.734 120.722 101.197			DBREF 6RAL B 1 578 UNP Q72J04 Q72J04_THET2 1 578	D 106.302 152.946 92.833	A 87.270 120.743 100.827			REMARK 800 SITE_IDENTIFIER: AC4	D 107.130 151.652 93.344	A 87.344 116.008 101.386			DBREF 6RAN B 1 578 UNP Q72J04 Q72J04_THET2 1 578	D 112.705 156.572 101.211	A 84.791 116.332 101.527
	REMARK 900 CONFORMATION UNDER TURNOVER CONDITIONS	D 116.840 164.333 88.234	A 92.403 115.532 94.794			SEQRES 5 A 623 ALA ILE ASP LEU ALA LEU VAL PRO THR GLU PRO ARG PRO	D 117.113 160.605 87.992	A 89.575 113.120 95.180			REMARK 620 1 SER B 378 OG	D 105.028 151.567 93.457	A 86.862 117.919 100.692			REMARK 800 EVIDENCE_CODE: SOFTWARE	D 106.431 141.883 90.234	A 87.897 117.145 102.100			SEQADV 6RAJ LYS A 601 UNP Q72J05 EXPRESSION TAG	D 104.399 145.346 89.050	A 85.029 118.865 101.853			SEQADV 6RAK HIS A 614 UNP Q72J05 EXPRESSION TAG	D 107.629 157.089 93.935	A 86.734 120.722 101.197			DBREF 6RAL C -1 134 PDB 6RAL 6RAL -1 134	D 106.302 152.946 93.673	A 87.270 120.743 100.827			REMARK 800 EVIDENCE_CODE: SOFTWARE	D 107.130 151.652 93.344	A 87.344 116.008 101.386			DBREF 6RAN C -1 134 PDB 6RAN 6RAN -1 134	D 112.705 156.572 101.211	A 84.791 116.332 101.527
	DBREF 6RAF A 1 600 UNP Q72J05 Q72J05_THET2 1 600	D 116.840 164.333 89.074	A 92.403 115.532 95.394			SEQRES 6 A 623 LEU ALA GLU ARG PHE HIS LEU LEU LEU TRP ILE SER LEU	D 117.113 160.605 88.832	A 89.575 113.120 95.780			REMARK 620 2 GLN B 419 OE1 107.2	D 105.028 151.567 93.457	A 86.862 117.919 101.292			REMARK 800 SITE_DESCRIPTION: binding site for residue MG B 602	D 106.431 141.883 91.074	A 87.897 117.145 102.700			SEQADV 6RAJ LEU A 602 UNP Q72J05 EXPRESSION TAG	D 104.399 145.346 89.050	A 85.029 118.865 102.453			SEQADV 6RAK HIS A 615 UNP Q72J05 EXPRESSION TAG	D 107.629 157.089 93.935	A 86.734 120.722 101.797			SEQADV 6RAL LYS A 601 UNP Q72J05 EXPRESSION TAG	D 106.302 152.946 93.673	A 87.270 120.743 101.427			REMARK 800 SITE_DESCRIPTION: binding site for residue MG B 602	D 107.130 151.652 94.184	A 87.344 116.008 101.986			SEQADV 6RAN GLN A 523 UNP Q72J05 GLU 523 ENGINEERED MUTATION	D 112.705 156.572 102.051	A 84.791 116.332 102.127
	DBREF 6RAF B 1 578 UNP Q72J04 Q72J04_THET2 1 578	D 116.840 164.333 89.074	A 92.403 115.532 95.394			SEQRES 7 A 623 GLY PHE LEU ALA VAL ARG ALA VAL HIS PHE ALA ALA THR	D 117.113 160.605 88.832	A 89.575 113.120 95.780			REMARK 620 3 ATP B 601 O3G 167.5 85.1	D 105.028 151.567 94.297	A 86.862 117.919 101.292			REMARK 900	D 106.431 141.883 91.914	A 87.897 117.145 102.700			SEQADV 6RAJ GLY A 603 UNP Q72J05 EXPRESSION TAG	D 104.399 145.346 89.890	A 85.029 118.865 102.453			SEQADV 6RAK HIS A 616 UNP Q72J05 EXPRESSION TAG	D 108.469 143.649 88.895	A 86.734 120.722 101.797			SEQADV 6RAL LEU A 602 UNP Q72J05 EXPRESSION TAG	D 106.302 152.946 93.673	A 87.270 120.743 101.427			REMARK 900	D 107.130 151.652 94.184	A 87.344 116.008 101.986			SEQADV 6RAN LYS A 601 UNP Q72J05 EXPRESSION TAG	D 112.705 156.572 102.051	A 84.791 116.332 102.127
	DBREF1 6RAF C 1 124 UNP A0A192B6J5_VICPA	D 116.840 164.333 89.074	A 92.403 115.532 95.394			SEQRES 8 A 623 TYR GLY GLU THR TYR LEU ILE GLN TRP VAL GLY GLN ARG	D 117.113 160.605 88.832	A 89.575 113.120 95.780			REMARK 620 4 ATP B 601 O2B 86.2 146.9 84.3	D 105.028 151.567 94.297	A 86.862 117.919 101.292			REMARK 900 RELATED ENTRIES	D 106.431 142.723 87.714	A 87.897 117.145 102.700			SEQADV 6RAJ GLY A 604 UNP Q72J05 EXPRESSION TAG	D 104.399 145.346 89.890	A 85.029 118.865 102.453			SEQADV 6RAK HIS A 617 UNP Q72J05 EXPRESSION TAG	D 108.469 143.649 88.895	A 86.734 120.722 101.797			SEQADV 6RAL GLY A 603 UNP Q72J05 EXPRESSION TAG	D 106.302 152.946 94.513	A 87.270 120.743 101.427			REMARK 900 RELATED ENTRIES	D 107.130 151.652 94.184	A 87.344 116.008 101.986			SEQADV 6RAN LEU A 602 UNP Q72J05 EXPRESSION TAG	D 112.705 156.572 102.051	A 84.791 116.332 102.127
	DBREF2 6RAF C A0A192B6J5 1 124	D 116.840 164.333 89.914	A 92.403 115.532 95.994			SEQRES 9 A 623 VAL LEU PHE ASP LEU ARG SER ASP LEU PHE ALA LYS LEU	D 117.113 160.605 89.672	A 89.575 113.120 96.380			REMARK 620 5 HOH B 701 O 86.0 65.0 101.4 86.6	D 105.028 151.567 94.297	A 86.862 117.919 101.892			REMARK 900 RELATED ID: EMD-4776 RELATED DB: EMDB	D 106.431 142.723 87.714	A 87.897 117.145 103.300			SEQADV 6RAJ GLY A 605 UNP Q72J05 EXPRESSION TAG	D 104.399 145.346 90.730	A 85.029 118.865 103.053			SEQADV 6RAK HIS A 618 UNP Q72J05 EXPRESSION TAG	D 108.469 143.649 89.735	A 86.734 120.722 102.397			SEQADV 6RAL GLY A 604 UNP Q72J05 EXPRESSION TAG	D 106.302 152.946 94.513	A 87.270 120.743 102.027			REMARK 900 RELATED ID: EMD-4780 RELATED DB: EMDB	D 107.130 151.652 95.024	A 87.344 116.008 102.586			SEQADV 6RAN GLY A 603 UNP Q72J05 EXPRESSION TAG	D 112.705 157.412 95.331	A 84.791 116.332 102.727
	SEQADV 6RAF LYS A 601 UNP Q72J05 EXPRESSION TAG	D 116.840 164.333 89.914	A 92.403 115.532 95.994			SEQRES 10 A 623 MET ARG LEU HIS PRO GLY PHE TYR ASP ARG ASN PRO VAL	D 117.113 160.605 89.672	A 89.575 113.120 96.380			REMARK 620 6 HOH B 702 O 80.4 111.9 93.4 99.9 164.3	D 105.028 151.567 95.137	A 86.862 117.919 101.892			REMARK 900 HETERODIMERIC ABC EXPORTER TMRAB IN ATP-BOUND OUTWARD-FACING	D 106.431 142.723 88.554	A 87.897 117.145 103.300			SEQADV 6RAJ GLY A 606 UNP Q72J05 EXPRESSION TAG	D 104.399 145.346 90.730	A 85.029 118.865 103.053			SEQADV 6RAK HIS A 619 UNP Q72J05 EXPRESSION TAG	D 108.469 143.649 89.735	A 86.734 120.722 102.397			SEQADV 6RAL GLY A 605 UNP Q72J05 EXPRESSION TAG	D 106.302 152.946 94.513	A 87.270 120.743 102.027			REMARK 900 HETERODIMERIC ABC EXPORTER TMRAB UNDER TURNOVER CONDITIONS IN	D 107.130 151.652 95.024	A 87.344 116.008 102.586			SEQADV 6RAN GLY A 604 UNP Q72J05 EXPRESSION TAG	D 112.705 157.412 95.331	A 84.791 116.332 102.727
	SEQADV 6RAF LEU A 602 UNP Q72J05 EXPRESSION TAG	D 116.840 164.333 89.914	A 92.403 115.532 95.994			SEQRES 11 A 623 GLY ARG LEU MET THR ARG VAL THR SER ASP VAL ASP ALA	D 117.113 160.605 89.672	A 89.575 113.120 96.380			REMARK 620 N 1 2 3 4 5	D 105.028 151.567 95.137	A 86.862 117.919 101.892			REMARK 900 OCCLUDED CONFORMATION	D 106.431 142.723 88.554	A 87.897 117.145 103.300			SEQADV 6RAJ GLU A 607 UNP Q72J05 EXPRESSION TAG	D 104.399 145.346 91.570	A 85.029 118.865 103.053			SEQADV 6RAK HIS A 620 UNP Q72J05 EXPRESSION TAG	D 108.469 143.649 90.575	A 86.734 120.722 102.397			SEQADV 6RAL GLY A 606 UNP Q72J05 EXPRESSION TAG	D 106.302 152.946 95.353	A 87.270 120.743 102.027			REMARK 900 ASYMMETRIC UNLOCKED RETURN CONFORMATION WITH WIDER OPENED	D 107.130 151.652 95.024	A 87.344 116.008 102.586			SEQADV 6RAN GLY A 605 UNP Q72J05 EXPRESSION TAG	D 112.705 157.412 95.331	A 84.791 116.332 102.727
	SEQADV 6RAF GLY A 603 UNP Q72J05 EXPRESSION TAG	D 116.840 164.333 90.754	A 92.403 115.532 96.594			SEQRES 12 A 623 ILE ASN GLN PHE ILE THR GLY GLY LEU VAL GLY VAL ILE	D 117.113 160.605 90.512	A 89.575 113.120 96.980			REMARK 800	D 105.028 151.567 95.137	A 86.862 117.919 102.492			DBREF 6RAI A 1 600 UNP Q72J05 Q72J05_THET2 1 600	D 106.431 142.723 89.394	A 87.897 117.145 103.900			SEQADV 6RAJ ASN A 608 UNP Q72J05 EXPRESSION TAG	D 104.399 145.346 91.570	A 85.029 118.865 103.653			SEQADV 6RAK HIS A 621 UNP Q72J05 EXPRESSION TAG	D 108.469 143.649 91.415	A 86.734 120.722 102.997			SEQADV 6RAL GLU A 607 UNP Q72J05 EXPRESSION TAG	D 106.302 152.946 95.353	A 87.270 120.743 102.627			REMARK 900 INTRACELLULAR GATE	D 107.130 151.652 95.864	A 87.344 116.008 103.186			SEQADV 6RAN GLY A 606 UNP Q72J05 EXPRESSION TAG	D 112.705 157.412 96.171	A 84.791 116.332 103.327
	SEQADV 6RAF GLY A 604 UNP Q72J05 EXPRESSION TAG	D 116.840 164.333 90.754	A 92.403 115.532 96.594			SEQRES 13 A 623 ALA ASP LEU PHE THR LEU VAL GLY LEU LEU GLY PHE MET	D 117.113 160.605 90.512	A 89.575 113.120 96.980			REMARK 800 SITE	D 105.028 151.567 95.977	A 86.862 117.919 102.492			DBREF 6RAI B 1 578 UNP Q72J04 Q72J04_THET2 1 578	D 106.431 142.723 89.394	A 87.897 117.145 103.900			SEQADV 6RAJ LEU A 609 UNP Q72J05 EXPRESSION TAG	D 104.399 145.346 92.410	A 85.029 118.865 103.653			SEQADV 6RAK HIS A 622 UNP Q72J05 EXPRESSION TAG	D 108.469 143.649 92.255	A 86.734 120.722 102.997			SEQADV 6RAL ASN A 608 UNP Q72J05 EXPRESSION TAG	D 106.302 152.946 95.353	A 87.270 120.743 102.627			DBREF 6RAM A 1 600 UNP Q72J05 Q72J05_THET2 1 600	D 107.130 151.652 95.864	A 87.344 116.008 103.186			SEQADV 6RAN GLU A 607 UNP Q72J05 EXPRESSION TAG	D 112.705 157.412 96.171	A 84.791 116.332 103.327
	SEQADV 6RAF GLY A 605 UNP Q72J05 EXPRESSION TAG	D 116.840 164.333 90.754	A 92.403 115.532 96.594			SEQRES 14 A 623 LEU PHE LEU SER PRO LYS LEU THR LEU VAL VAL LEU LEU	D 117.113 160.605 90.512	A 89.575 113.120 96.980			REMARK 800 SITE_IDENTIFIER: AC1	D 105.028 151.567 95.977	A 86.862 117.919 102.492			DBREF 6RAI C -1 134 PDB 6RAI 6RAI -1 134	D 106.431 142.723 90.234	A 87.897 117.145 103.900			SEQADV 6RAJ TYR A 610 UNP Q72J05 EXPRESSION TAG	D 104.399 145.346 92.410	A 85.029 118.865 103.653			SEQADV 6RAK HIS A 623 UNP Q72J05 EXPRESSION TAG	D 108.469 144.489 88.055	A 86.734 120.722 102.997			SEQADV 6RAL LEU A 609 UNP Q72J05 EXPRESSION TAG	D 106.302 152.946 96.193	A 87.270 120.743 102.627			DBREF 6RAM B 1 578 UNP Q72J04 Q72J04_THET2 1 578	D 107.130 151.652 95.864	A 87.344 116.008 103.186			SEQADV 6RAN ASN A 608 UNP Q72J05 EXPRESSION TAG	D 112.705 157.412 96.171	A 84.791 116.332 103.327
	SEQADV 6RAF GLY A 606 UNP Q72J05 EXPRESSION TAG	D 116.840 164.333 91.594	A 92.403 115.532 97.194			SEQRES 15 A 623 VAL ALA PRO VAL LEU LEU ALA VAL THR THR TRP VAL ARG	D 117.113 160.605 91.352	A 89.575 113.120 97.580			REMARK 800 EVIDENCE_CODE: SOFTWARE	D 105.028 151.567 95.977	A 86.862 117.919 103.092			SEQADV 6RAI GLN A 523 UNP Q72J05 GLU 523 ENGINEERED MUTATION	D 106.431 142.723 90.234	A 87.897 117.145 104.500			SEQADV 6RAJ PHE A 611 UNP Q72J05 EXPRESSION TAG	D 104.399 145.346 93.250	A 85.029 118.865 104.253			SEQRES 1 A 623 MET THR GLU ASP THR TYR SER LYS ALA PHE ASP ARG ALA	D 108.469 144.489 88.055	A 86.734 120.722 103.597			SEQADV 6RAL TYR A 610 UNP Q72J05 EXPRESSION TAG	D 106.302 152.946 96.193	A 87.270 120.743 103.227			DBREF 6RAM C -1 134 PDB 6RAM 6RAM -1 134	D 107.130 151.652 96.704	A 87.344 116.008 103.786			SEQADV 6RAN LEU A 609 UNP Q72J05 EXPRESSION TAG	D 112.705 157.412 97.011	A 84.791 116.332 103.927
	SEQADV 6RAF GLU A 607 UNP Q72J05 EXPRESSION TAG	D 116.840 164.333 91.594	A 92.403 115.532 97.194			SEQRES 16 A 623 LEU GLY MET ARG SER ALA TYR ARG GLU MET ARG LEU ARG	D 117.113 160.605 91.352	A 89.575 113.120 97.580			REMARK 800 SITE_DESCRIPTION: binding site for residue ATP A 701	D 105.028 151.567 96.817	A 86.862 117.919 103.092			SEQADV 6RAI LYS A 601 UNP Q72J05 EXPRESSION TAG	D 106.431 142.723 91.074	A 87.897 117.145 104.500			SEQADV 6RAJ GLN A 612 UNP Q72J05 EXPRESSION TAG	D 104.399 145.346 93.250	A 85.029 118.865 104.253			SEQRES 2 A 623 LEU PHE ALA ARG ILE LEU ARG TYR VAL TRP PRO TYR ARG	D 108.469 144.489 88.895	A 86.734 120.722 103.597			SEQADV 6RAL PHE A 611 UNP Q72J05 EXPRESSION TAG	D 106.302 152.946 96.193	A 87.270 120.743 103.227			SEQADV 6RAM LYS A 601 UNP Q72J05 EXPRESSION TAG	D 107.130 151.652 96.704	A 87.344 116.008 103.786			SEQADV 6RAN TYR A 610 UNP Q72J05 EXPRESSION TAG	D 112.705 157.412 97.011	A 84.791 116.332 103.927
	SEQADV 6RAF ASN A 608 UNP Q72J05 EXPRESSION TAG	D 116.840 164.333 91.594	A 92.403 115.532 97.194			SEQRES 17 A 623 LEU ALA ARG VAL ASN ALA ALA LEU GLN GLU ASN LEU SER	D 117.113 160.605 91.352	A 89.575 113.120 97.580			REMARK 800	D 105.028 151.567 96.817	A 86.862 117.919 103.092			SEQADV 6RAI LEU A 602 UNP Q72J05 EXPRESSION TAG	D 106.431 142.723 91.914	A 87.897 117.145 104.500			SEQADV 6RAJ GLY A 613 UNP Q72J05 EXPRESSION TAG	D 104.399 145.346 94.090	A 85.029 118.865 104.253			SEQRES 3 A 623 LEU GLN VAL VAL LEU ALA LEU LEU PHE LEU LEU VAL VAL	D 108.469 144.489 88.895	A 86.734 120.722 103.597			SEQADV 6RAL GLN A 612 UNP Q72J05 EXPRESSION TAG	D 106.302 152.946 97.033	A 87.270 120.743 103.227			SEQADV 6RAM LEU A 602 UNP Q72J05 EXPRESSION TAG	D 107.130 151.652 96.704	A 87.344 116.008 103.786			SEQADV 6RAN PHE A 611 UNP Q72J05 EXPRESSION TAG	D 112.705 157.412 97.011	A 84.791 116.332 103.927
	SEQADV 6RAF LEU A 609 UNP Q72J05 EXPRESSION TAG	D 116.840 164.333 92.434	A 92.403 115.532 97.794			SEQRES 18 A 623 GLY VAL GLU THR ILE GLN LEU PHE VAL LYS GLU ARG GLU	D 117.113 160.605 92.192	A 89.575 113.120 98.180			REMARK 800 SITE_IDENTIFIER: AC2	D 105.028 151.567 96.817	A 86.862 117.919 103.692			SEQADV 6RAI GLY A 603 UNP Q72J05 EXPRESSION TAG	D 106.431 142.723 92.754	A 87.897 117.145 105.100			SEQADV 6RAJ HIS A 614 UNP Q72J05 EXPRESSION TAG	D 104.399 145.346 94.930	A 85.029 118.865 104.853			SEQRES 4 A 623 THR LEU ALA ALA ALA ALA THR PRO LEU PHE PHE LYS TRP	D 108.469 144.489 89.735	A 86.734 120.722 104.197			SEQADV 6RAL GLY A 613 UNP Q72J05 EXPRESSION TAG	D 106.302 152.946 97.033	A 87.270 120.743 103.827			SEQADV 6RAM GLY A 603 UNP Q72J05 EXPRESSION TAG	D 107.130 152.492 87.464	A 87.344 116.008 104.386			SEQADV 6RAN GLN A 612 UNP Q72J05 EXPRESSION TAG	D 112.705 157.412 97.851	A 84.791 116.932 98.527
	SEQADV 6RAF TYR A 610 UNP Q72J05 EXPRESSION TAG	D 116.840 164.333 92.434	A 92.403 115.532 97.794			SEQRES 19 A 623 ARG GLU GLU LYS PHE ASP ARG LEU ASN ARG ASP LEU PHE	D 117.113 160.605 92.192	A 89.575 113.120 98.180			REMARK 800 EVIDENCE_CODE: SOFTWARE	D 105.028 151.567 97.657	A 86.862 117.919 103.692			SEQADV 6RAI GLY A 604 UNP Q72J05 EXPRESSION TAG	D 106.431 143.563 86.874	A 87.897 117.145 105.100			SEQADV 6RAJ HIS A 615 UNP Q72J05 EXPRESSION TAG	D 104.399 145.346 95.770	A 85.029 118.865 104.853			SEQRES 5 A 623 ALA ILE ASP LEU ALA LEU VAL PRO THR GLU PRO ARG PRO	D 108.469 144.489 89.735	A 86.734 120.722 104.197			SEQADV 6RAL HIS A 614 UNP Q72J05 EXPRESSION TAG	D 106.302 152.946 97.033	A 87.270 120.743 103.827			SEQADV 6RAM GLY A 604 UNP Q72J05 EXPRESSION TAG	D 107.130 152.492 87.464	A 87.344 116.008 104.386			SEQADV 6RAN GLY A 613 UNP Q72J05 EXPRESSION TAG	D 112.705 157.412 97.851	A 84.791 116.932 98.527
	SEQADV 6RAF PHE A 611 UNP Q72J05 EXPRESSION TAG	D 116.840 164.333 92.434	A 92.403 115.532 97.794			SEQRES 20 A 623 ARG ALA TRP VAL GLU ILE ILE ARG TRP PHE ALA LEU PHE	D 117.113 160.605 92.192	A 89.575 113.120 98.180			REMARK 800 SITE_DESCRIPTION: binding site for residue MG A 702	D 105.028 151.567 97.657	A 86.862 117.919 103.692			SEQADV 6RAI GLY A 605 UNP Q72J05 EXPRESSION TAG	D 106.431 143.563 86.874	A 87.897 117.145 105.100			SEQADV 6RAJ HIS A 616 UNP Q72J05 EXPRESSION TAG	D 104.399 146.186 88.210	A 85.029 118.865 104.853			SEQRES 6 A 623 LEU ALA GLU ARG PHE HIS LEU LEU LEU TRP ILE SER LEU	D 108.469 144.489 90.575	A 86.734 120.722 104.197			SEQADV 6RAL HIS A 615 UNP Q72J05 EXPRESSION TAG	D 106.302 153.786 87.793	A 87.270 120.743 103.827			SEQADV 6RAM GLY A 605 UNP Q72J05 EXPRESSION TAG	D 107.130 152.492 87.464	A 87.344 116.008 104.386			SEQADV 6RAN HIS A 614 UNP Q72J05 EXPRESSION TAG	D 112.705 157.412 97.851	A 84.791 116.932 98.527
	SEQADV 6RAF GLN A 612 UNP Q72J05 EXPRESSION TAG	D 116.840 164.333 93.274	A 92.403 115.532 98.394			SEQRES 21 A 623 PHE PRO VAL VAL GLY PHE LEU GLY ASP PHE ALA VAL ALA	D 117.113 160.605 93.032	A 89.575 113.120 98.780			REMARK 800	D 105.028 151.567 97.657	A 86.862 117.919 104.292			SEQADV 6RAI GLY A 606 UNP Q72J05 EXPRESSION TAG	D 106.431 143.563 87.714	A 87.897 117.145 105.700			SEQADV 6RAJ HIS A 617 UNP Q72J05 EXPRESSION TAG	D 104.399 146.186 88.210	A 85.029 118.865 105.453			SEQRES 7 A 623 GLY PHE LEU ALA VAL ARG ALA VAL HIS PHE ALA ALA THR	D 108.469 144.489 90.575	A 86.734 120.722 104.797			SEQADV 6RAL HIS A 616 UNP Q72J05 EXPRESSION TAG	D 106.302 153.786 87.793	A 87.270 120.743 104.427			SEQADV 6RAM GLY A 606 UNP Q72J05 EXPRESSION TAG	D 107.130 152.492 88.304	A 87.344 116.008 104.986			SEQADV 6RAN HIS A 615 UNP Q72J05 EXPRESSION TAG	D 112.705 157.412 98.691	A 84.791 116.932 99.127
	SEQADV 6RAF GLY A 613 UNP Q72J05 EXPRESSION TAG	D 116.840 164.333 93.274	A 92.403 115.532 98.394			SEQRES 22 A 623 SER LEU VAL TYR TYR GLY GLY GLY GLU VAL VAL ARG GLY	D 117.113 160.605 93.032	A 89.575 113.120 98.780			REMARK 800 SITE_IDENTIFIER: AC3	D 105.028 152.407 88.417	A 86.862 117.919 104.292			SEQADV 6RAI GLU A 607 UNP Q72J05 EXPRESSION TAG	D 106.431 143.563 87.714	A 87.897 117.145 105.700			SEQADV 6RAJ HIS A 618 UNP Q72J05 EXPRESSION TAG	D 104.399 146.186 88.210	A 85.029 118.865 105.453			SEQRES 8 A 623 TYR GLY GLU THR TYR LEU ILE GLN TRP VAL GLY GLN ARG	D 108.469 144.489 91.415	A 86.734 120.722 104.797			SEQADV 6RAL HIS A 617 UNP Q72J05 EXPRESSION TAG	D 106.302 153.786 87.793	A 87.270 120.743 104.427			SEQADV 6RAM GLU A 607 UNP Q72J05 EXPRESSION TAG	D 107.130 152.492 88.304	A 87.344 116.008 104.986			SEQADV 6RAN HIS A 616 UNP Q72J05 EXPRESSION TAG	D 112.705 157.412 98.691	A 84.791 116.932 99.127
	SEQADV 6RAF HIS A 614 UNP Q72J05 EXPRESSION TAG	D 116.840 164.333 93.274	A 92.403 115.532 98.394			SEQRES 23 A 623 ALA VAL SER LEU GLY LEU LEU VAL ALA PHE VAL ASP TYR	D 117.113 160.605 93.032	A 89.575 113.120 98.780			REMARK 800 EVIDENCE_CODE: SOFTWARE	D 105.028 152.407 88.417	A 86.862 117.919 104.292			SEQADV 6RAI ASN A 608 UNP Q72J05 EXPRESSION TAG	D 106.431 143.563 88.554	A 87.897 117.145 105.700			SEQADV 6RAJ HIS A 619 UNP Q72J05 EXPRESSION TAG	D 104.399 146.186 89.050	A 85.029 118.865 105.453			SEQRES 9 A 623 VAL LEU PHE ASP LEU ARG SER ASP LEU PHE ALA LYS LEU	D 108.469 144.489 92.255	A 86.734 120.722 104.797			SEQADV 6RAL HIS A 618 UNP Q72J05 EXPRESSION TAG	D 106.302 153.786 88.633	A 87.270 120.743 104.427			SEQADV 6RAM ASN A 608 UNP Q72J05 EXPRESSION TAG	D 107.130 152.492 88.304	A 87.344 116.008 104.986			SEQADV 6RAN HIS A 617 UNP Q72J05 EXPRESSION TAG	D 112.705 157.412 98.691	A 84.791 116.932 99.127
	SEQADV 6RAF HIS A 615 UNP Q72J05 EXPRESSION TAG	D 116.840 164.333 94.114	A 92.403 115.532 98.994			SEQRES 24 A 623 THR ARG GLN LEU PHE GLN PRO LEU GLN ASP LEU SER ASP	D 117.113 160.605 93.872	A 89.575 113.120 99.380			REMARK 800 SITE_DESCRIPTION: binding site for residue ATP B 601	D 105.028 152.407 88.417	A 86.862 117.919 104.892			SEQADV 6RAI LEU A 609 UNP Q72J05 EXPRESSION TAG	D 106.431 143.563 88.554	A 87.897 117.145 106.300			SEQADV 6RAJ HIS A 620 UNP Q72J05 EXPRESSION TAG	D 104.399 146.186 89.050	A 85.029 118.865 106.053			SEQRES 10 A 623 MET ARG LEU HIS PRO GLY PHE TYR ASP ARG ASN PRO VAL	D 108.469 144.489 93.095	A 86.734 120.722 105.397			SEQADV 6RAL HIS A 619 UNP Q72J05 EXPRESSION TAG	D 106.302 153.786 88.633	A 87.270 121.343 95.427			SEQADV 6RAM LEU A 609 UNP Q72J05 EXPRESSION TAG	D 107.130 152.492 89.144	A 87.344 116.008 105.586			SEQADV 6RAN HIS A 618 UNP Q72J05 EXPRESSION TAG	D 112.705 157.412 99.531	A 84.791 116.932 99.727
	SEQADV 6RAF HIS A 616 UNP Q72J05 EXPRESSION TAG	D 116.840 164.333 94.114	A 92.403 115.532 98.994			SEQRES 25 A 623 LYS PHE ASN LEU PHE GLN GLY ALA MET ALA SER ALA GLU	D 117.113 160.605 93.872	A 89.575 113.120 99.380			REMARK 800	D 105.028 152.407 89.257	A 86.862 117.919 104.892			SEQADV 6RAI TYR A 610 UNP Q72J05 EXPRESSION TAG	D 106.431 143.563 89.394	A 87.897 117.145 106.300			SEQADV 6RAJ HIS A 621 UNP Q72J05 EXPRESSION TAG	D 104.399 146.186 89.890	A 85.029 118.865 106.053			SEQRES 11 A 623 GLY ARG LEU MET THR ARG VAL THR SER ASP VAL ASP ALA	D 108.469 145.329 87.215	A 86.734 120.722 105.397			SEQADV 6RAL HIS A 620 UNP Q72J05 EXPRESSION TAG	D 106.302 153.786 88.633	A 87.270 121.343 95.427			SEQADV 6RAM TYR A 610 UNP Q72J05 EXPRESSION TAG	D 107.130 152.492 89.144	A 87.344 116.008 105.586			SEQADV 6RAN HIS A 619 UNP Q72J05 EXPRESSION TAG	D 112.705 157.412 99.531	A 84.791 116.932 99.727
	SEQADV 6RAF HIS A 617 UNP Q72J05 EXPRESSION TAG	D 116.840 164.333 94.114	A 92.403 115.532 98.994			SEQRES 26 A 623 ARG ILE PHE GLY VAL LEU ASP THR GLU GLU GLU LEU LYS	D 117.113 160.605 93.872	A 89.575 113.120 99.380			REMARK 800 SITE_IDENTIFIER: AC4	D 105.028 152.407 89.257	A 86.862 117.919 104.892			SEQADV 6RAI PHE A 611 UNP Q72J05 EXPRESSION TAG	D 106.431 143.563 89.394	A 87.897 117.145 106.300			SEQADV 6RAJ HIS A 622 UNP Q72J05 EXPRESSION TAG	D 104.399 146.186 89.890	A 85.029 118.865 106.053			SEQRES 12 A 623 ILE ASN GLN PHE ILE THR GLY GLY LEU VAL GLY VAL ILE	D 108.469 145.329 87.215	A 86.734 120.722 105.397			SEQADV 6RAL HIS A 621 UNP Q72J05 EXPRESSION TAG	D 106.302 153.786 89.473	A 87.270 121.343 95.427			SEQADV 6RAM PHE A 611 UNP Q72J05 EXPRESSION TAG	D 107.130 152.492 89.144	A 87.344 116.008 105.586			SEQADV 6RAN HIS A 620 UNP Q72J05 EXPRESSION TAG	D 112.705 157.412 99.531	A 84.791 116.932 99.727
	SEQADV 6RAF HIS A 618 UNP Q72J05 EXPRESSION TAG	D 116.840 164.333 94.954	A 92.403 116.132 93.594			SEQRES 27 A 623 ASP PRO GLU ASP PRO THR PRO ILE ARG GLY PHE ARG GLY	D 117.113 160.605 94.712	A 89.575 113.720 93.980			REMARK 800 EVIDENCE_CODE: SOFTWARE	D 105.028 152.407 89.257	A 86.862 118.519 99.492			SEQADV 6RAI GLN A 612 UNP Q72J05 EXPRESSION TAG	D 106.431 143.563 90.234	A 87.897 117.745 100.900			SEQADV 6RAJ HIS A 623 UNP Q72J05 EXPRESSION TAG	D 104.399 146.186 90.730	A 85.029 119.465 100.653			SEQRES 13 A 623 ALA ASP LEU PHE THR LEU VAL GLY LEU LEU GLY PHE MET	D 108.469 145.329 88.055	A 86.734 121.322 99.997			SEQADV 6RAL HIS A 622 UNP Q72J05 EXPRESSION TAG	D 106.302 153.786 89.473	A 87.270 121.343 96.027			SEQADV 6RAM GLN A 612 UNP Q72J05 EXPRESSION TAG	D 107.130 152.492 89.984	A 87.344 116.608 100.186			SEQADV 6RAN HIS A 621 UNP Q72J05 EXPRESSION TAG	D 112.705 157.412 100.371	A 84.791 116.932 100.327
	SEQADV 6RAF HIS A 619 UNP Q72J05 EXPRESSION TAG	D 116.840 164.333 94.954	A 92.403 116.132 93.594			SEQRES 28 A 623 GLU VAL GLU PHE ARG ASP VAL TRP LEU ALA TYR THR PRO	D 117.113 160.605 94.712	A 89.575 113.720 93.980			REMARK 800 SITE_DESCRIPTION: binding site for residue MG B 602	D 105.028 152.407 90.097	A 86.862 118.519 99.492			SEQADV 6RAI GLY A 613 UNP Q72J05 EXPRESSION TAG	D 106.431 143.563 90.234	A 87.897 117.745 100.900			SEQRES 1 A 623 MET THR GLU ASP THR TYR SER LYS ALA PHE ASP ARG ALA	D 104.399 146.186 90.730	A 85.029 119.465 100.653			SEQRES 14 A 623 LEU PHE LEU SER PRO LYS LEU THR LEU VAL VAL LEU LEU	D 108.469 145.329 88.055	A 86.734 121.322 99.997			SEQADV 6RAL HIS A 623 UNP Q72J05 EXPRESSION TAG	D 106.302 153.786 89.473	A 87.270 121.343 96.027			SEQADV 6RAM GLY A 613 UNP Q72J05 EXPRESSION TAG	D 107.130 152.492 89.984	A 87.344 116.608 100.186			SEQADV 6RAN HIS A 622 UNP Q72J05 EXPRESSION TAG	D 112.705 157.412 100.371	A 84.791 116.932 100.327
	SEQADV 6RAF HIS A 620 UNP Q72J05 EXPRESSION TAG	D 116.840 164.333 94.954	A 92.403 116.132 93.594			SEQRES 29 A 623 LYS GLY VAL GLU PRO THR GLU LYS ASP TRP VAL LEU LYS	D 117.113 160.605 94.712	A 89.575 113.720 93.980			REMARK 900	D 105.028 152.407 90.097	A 86.862 118.519 99.492			SEQADV 6RAI HIS A 614 UNP Q72J05 EXPRESSION TAG	D 106.431 143.563 91.074	A 87.897 117.745 100.900			SEQRES 2 A 623 LEU PHE ALA ARG ILE LEU ARG TYR VAL TRP PRO TYR ARG	D 104.399 146.186 91.570	A 85.029 119.465 100.653			SEQRES 15 A 623 VAL ALA PRO VAL LEU LEU ALA VAL THR THR TRP VAL ARG	D 108.469 145.329 88.895	A 86.734 121.322 99.997			SEQRES 1 A 623 MET THR GLU ASP THR TYR SER LYS ALA PHE ASP ARG ALA	D 106.302 153.786 90.313	A 87.270 121.343 96.027			SEQADV 6RAM HIS A 614 UNP Q72J05 EXPRESSION TAG	D 107.130 152.492 89.984	A 87.344 116.608 100.186			SEQADV 6RAN HIS A 623 UNP Q72J05 EXPRESSION TAG	D 112.705 157.412 100.371	A 84.791 116.932 100.327
	SEQADV 6RAF HIS A 621 UNP Q72J05 EXPRESSION TAG	D 116.840 164.333 95.794	A 92.403 116.132 94.194			SEQRES 30 A 623 GLY VAL SER PHE ARG VAL ARG PRO GLY GLU LYS VAL ALA	D 117.113 160.605 95.552	A 89.575 113.720 94.580			REMARK 900 RELATED ENTRIES	D 105.028 152.407 90.097	A 86.862 118.519 100.092			SEQADV 6RAI HIS A 615 UNP Q72J05 EXPRESSION TAG	D 106.431 143.563 91.914	A 87.897 117.745 101.500			SEQRES 3 A 623 LEU GLN VAL VAL LEU ALA LEU LEU PHE LEU LEU VAL VAL	D 104.399 146.186 91.570	A 85.029 119.465 101.253			SEQRES 16 A 623 LEU GLY MET ARG SER ALA TYR ARG GLU MET ARG LEU ARG	D 108.469 145.329 88.895	A 86.734 121.322 100.597			SEQRES 2 A 623 LEU PHE ALA ARG ILE LEU ARG TYR VAL TRP PRO TYR ARG	D 106.302 153.786 90.313	A 87.270 121.343 96.627			SEQADV 6RAM HIS A 615 UNP Q72J05 EXPRESSION TAG	D 107.130 152.492 90.824	A 87.344 116.608 100.786			SEQRES 1 A 623 MET THR GLU ASP THR TYR SER LYS ALA PHE ASP ARG ALA	D 112.705 157.412 101.211	A 84.791 116.932 100.927
	SEQADV 6RAF HIS A 622 UNP Q72J05 EXPRESSION TAG	D 116.840 164.333 95.794	A 92.403 116.132 94.194			SEQRES 31 A 623 LEU VAL GLY ALA THR GLY ALA GLY LYS THR SER VAL VAL	D 117.113 160.605 95.552	A 89.575 113.720 94.580			REMARK 900 RELATED ID: EMD-4775 RELATED DB: EMDB	D 105.028 152.407 90.937	A 86.862 118.519 100.092			SEQADV 6RAI HIS A 616 UNP Q72J05 EXPRESSION TAG	D 106.431 143.563 92.754	A 87.897 117.745 101.500			SEQRES 4 A 623 THR LEU ALA ALA ALA ALA THR PRO LEU PHE PHE LYS TRP	D 104.399 146.186 92.410	A 85.029 119.465 101.253			SEQRES 17 A 623 LEU ALA ARG VAL ASN ALA ALA LEU GLN GLU ASN LEU SER	D 108.469 145.329 89.735	A 86.734 121.322 100.597			SEQRES 3 A 623 LEU GLN VAL VAL LEU ALA LEU LEU PHE LEU LEU VAL VAL	D 106.302 153.786 90.313	A 87.270 121.343 96.627			SEQADV 6RAM HIS A 616 UNP Q72J05 EXPRESSION TAG	D 107.130 152.492 90.824	A 87.344 116.608 100.786			SEQRES 2 A 623 LEU PHE ALA ARG ILE LEU ARG TYR VAL TRP PRO TYR ARG	D 112.705 157.412 101.211	A 84.791 116.932 100.927
	SEQADV 6RAF HIS A 623 UNP Q72J05 EXPRESSION TAG	D 116.840 164.333 95.794	A 92.403 116.132 94.194			SEQRES 32 A 623 SER LEU ILE ALA ARG PHE TYR ASP PRO GLN ARG GLY CYS	D 117.113 160.605 95.552	A 89.575 113.720 94.580			REMARK 900 HETERODIMERIC ABC EXPORTER TMRAB IN ATP-BOUND OUTWARD-FACING OPEN	D 105.028 152.407 90.937	A 86.862 118.519 100.092			SEQADV 6RAI HIS A 617 UNP Q72J05 EXPRESSION TAG	D 106.431 143.563 93.594	A 87.897 117.745 101.500			SEQRES 5 A 623 ALA ILE ASP LEU ALA LEU VAL PRO THR GLU PRO ARG PRO	D 104.399 146.186 92.410	A 85.029 119.465 101.253			SEQRES 18 A 623 GLY VAL GLU THR ILE GLN LEU PHE VAL LYS GLU ARG GLU	D 108.469 145.329 89.735	A 86.734 121.322 100.597			SEQRES 4 A 623 THR LEU ALA ALA ALA ALA THR PRO LEU PHE PHE LYS TRP	D 106.302 153.786 91.153	A 87.270 121.343 96.627			SEQADV 6RAM HIS A 617 UNP Q72J05 EXPRESSION TAG	D 107.130 152.492 90.824	A 87.344 116.608 100.786			SEQRES 3 A 623 LEU GLN VAL VAL LEU ALA LEU LEU PHE LEU LEU VAL VAL	D 112.705 157.412 101.211	A 84.791 116.932 100.927
	SEQADV 6RAF MET C -1 UNP A0A192B6J INITIATING METHIONINE	D 116.840 164.333 96.634	A 92.403 116.132 94.794			SEQRES 33 A 623 VAL PHE LEU ASP GLY VAL ASP VAL ARG ARG TYR ARG GLN	D 117.113 160.605 96.392	A 89.575 113.720 95.180			REMARK 900 CONFORMATION	D 105.028 152.407 90.937	A 86.862 118.519 100.692			SEQADV 6RAI HIS A 618 UNP Q72J05 EXPRESSION TAG	D 106.431 144.403 86.034	A 87.897 117.745 102.100			SEQRES 6 A 623 LEU ALA GLU ARG PHE HIS LEU LEU LEU TRP ILE SER LEU	D 104.399 146.186 93.250	A 85.029 119.465 101.853			SEQRES 19 A 623 ARG GLU GLU LYS PHE ASP ARG LEU ASN ARG ASP LEU PHE	D 108.469 145.329 90.575	A 86.734 121.322 101.197			SEQRES 5 A 623 ALA ILE ASP LEU ALA LEU VAL PRO THR GLU PRO ARG PRO	D 106.302 153.786 91.153	A 87.270 121.343 97.227			SEQADV 6RAM HIS A 618 UNP Q72J05 EXPRESSION TAG	D 107.130 152.492 91.664	A 87.344 116.608 101.386			SEQRES 4 A 623 THR LEU ALA ALA ALA ALA THR PRO LEU PHE PHE LYS TRP	D 112.705 157.412 102.051	A 84.791 116.932 101.527
	SEQADV 6RAF ALA C 0 UNP A0A192B6J EXPRESSION TAG	D 116.840 164.333 96.634	A 92.403 116.132 94.794			SEQRES 34 A 623 GLU GLU LEU ARG ARG HIS VAL GLY ILE VAL LEU GLN GLU	D 117.113 160.605 96.392	A 89.575 113.720 95.180			DBREF 6RAH A 1 600 UNP Q72J05 Q72J05_THET2 1 600	D 105.028 152.407 91.777	A 86.862 118.519 100.692			SEQADV 6RAI HIS A 619 UNP Q72J05 EXPRESSION TAG	D 106.431 144.403 86.034	A 87.897 117.745 102.100			SEQRES 7 A 623 GLY PHE LEU ALA VAL ARG ALA VAL HIS PHE ALA ALA THR	D 104.399 146.186 93.250	A 85.029 119.465 101.853			SEQRES 20 A 623 ARG ALA TRP VAL GLU ILE ILE ARG TRP PHE ALA LEU PHE	D 108.469 145.329 90.575	A 86.734 121.322 101.197			SEQRES 6 A 623 LEU ALA GLU ARG PHE HIS LEU LEU LEU TRP ILE SER LEU	D 106.302 153.786 91.153	A 87.270 121.343 97.227			SEQADV 6RAM HIS A 619 UNP Q72J05 EXPRESSION TAG	D 107.130 152.492 91.664	A 87.344 116.608 101.386			SEQRES 5 A 623 ALA ILE ASP LEU ALA LEU VAL PRO THR GLU PRO ARG PRO	D 112.705 157.412 102.051	A 84.791 116.932 101.527
	SEQADV 6RAF PRO C 14 UNP A0A192B6J ALA 14 CONFLICT	D 116.840 164.333 96.634	A 92.403 116.132 94.794			SEQRES 35 A 623 PRO PHE LEU PHE SER GLY THR VAL LEU ASP ASN LEU ARG	D 117.113 160.605 96.392	A 89.575 113.720 95.180			DBREF 6RAH B 1 578 UNP Q72J04 Q72J04_THET2 1 578	D 105.028 152.407 91.777	A 86.862 118.519 100.692			SEQADV 6RAI HIS A 620 UNP Q72J05 EXPRESSION TAG	D 106.431 144.403 86.034	A 87.897 117.745 102.100			SEQRES 8 A 623 TYR GLY GLU THR TYR LEU ILE GLN TRP VAL GLY GLN ARG	D 104.399 146.186 94.090	A 85.029 119.465 101.853			SEQRES 21 A 623 PHE PRO VAL VAL GLY PHE LEU GLY ASP PHE ALA VAL ALA	D 108.469 145.329 91.415	A 86.734 121.322 101.197			SEQRES 7 A 623 GLY PHE LEU ALA VAL ARG ALA VAL HIS PHE ALA ALA THR	D 106.302 153.786 91.993	A 87.270 121.343 97.227			SEQADV 6RAM HIS A 620 UNP Q72J05 EXPRESSION TAG	D 107.130 152.492 91.664	A 87.344 116.608 101.386			SEQRES 6 A 623 LEU ALA GLU ARG PHE HIS LEU LEU LEU TRP ILE SER LEU	D 112.705 157.412 102.051	A 84.791 116.932 101.527
	SEQADV 6RAF ASP C 16 UNP A0A192B6J GLY 16 CONFLICT	D 116.840 164.333 97.474	A 92.403 116.132 95.394			SEQRES 36 A 623 LEU PHE ASP PRO SER VAL PRO PRO GLU ARG VAL GLU GLU	D 117.113 160.605 97.232	A 89.575 113.720 95.780			DBREF 6RAH C -1 134 PDB 6RAH 6RAH -1 134	D 105.028 152.407 91.777	A 86.862 118.519 101.292			SEQADV 6RAI HIS A 621 UNP Q72J05 EXPRESSION TAG	D 106.431 144.403 86.874	A 87.897 117.745 102.700			SEQRES 9 A 623 VAL LEU PHE ASP LEU ARG SER ASP LEU PHE ALA LYS LEU	D 104.399 146.186 94.930	A 85.029 119.465 102.453			SEQRES 22 A 623 SER LEU VAL TYR TYR GLY GLY GLY GLU VAL VAL ARG GLY	D 108.469 145.329 92.255	A 86.734 121.322 101.797			SEQRES 8 A 623 TYR GLY GLU THR TYR LEU ILE GLN TRP VAL GLY GLN ARG	D 106.302 153.786 91.993	A 87.270 121.343 97.827			SEQADV 6RAM HIS A 621 UNP Q72J05 EXPRESSION TAG	D 107.130 152.492 92.504	A 87.344 116.608 101.986			SEQRES 7 A 623 GLY PHE LEU ALA VAL ARG ALA VAL HIS PHE ALA ALA THR	D 112.705 157.412 102.891	A 84.791 116.932 102.127
	SEQADV 6RAF ARG C 19 UNP A0A192B6J THR 19 CONFLICT	D 116.840 164.333 97.474	A 92.403 116.132 95.394			SEQRES 37 A 623 VAL ALA ARG PHE LEU GLY ALA HIS GLU PHE ILE LEU ARG	D 117.113 160.605 97.232	A 89.575 113.720 95.780			SEQADV 6RAH GLN A 523 UNP Q72J05 GLU 523 ENGINEERED MUTATION	D 105.028 152.407 92.617	A 86.862 118.519 101.292			SEQADV 6RAI HIS A 622 UNP Q72J05 EXPRESSION TAG	D 106.431 144.403 86.874	A 87.897 117.745 102.700			SEQRES 10 A 623 MET ARG LEU HIS PRO GLY PHE TYR ASP ARG ASN PRO VAL	D 104.399 146.186 95.770	A 85.029 119.465 102.453			SEQRES 23 A 623 ALA VAL SER LEU GLY LEU LEU VAL ALA PHE VAL ASP TYR	D 108.469 145.329 93.095	A 86.734 121.322 101.797			SEQRES 9 A 623 VAL LEU PHE ASP LEU ARG SER ASP LEU PHE ALA LYS LEU	D 106.302 153.786 91.993	A 87.270 121.343 97.827			SEQADV 6RAM HIS A 622 UNP Q72J05 EXPRESSION TAG	D 107.130 152.492 92.504	A 87.344 116.608 101.986			SEQRES 8 A 623 TYR GLY GLU THR TYR LEU ILE GLN TRP VAL GLY GLN ARG	D 112.705 157.412 102.891	A 84.791 116.932 102.127
	SEQADV 6RAF ALA C 23 UNP A0A192B6J VAL 23 CONFLICT	D 116.840 164.333 97.474	A 92.403 116.132 95.394			SEQRES 38 A 623 LEU PRO LYS GLY TYR GLN THR VAL LEU GLY GLU ARG GLY	D 117.113 160.605 97.232	A 89.575 113.720 95.780			SEQADV 6RAH LYS A 601 UNP Q72J05 EXPRESSION TAG	D 105.028 152.407 92.617	A 86.862 118.519 101.292			SEQADV 6RAI HIS A 623 UNP Q72J05 EXPRESSION TAG	D 106.431 144.403 87.714	A 87.897 117.745 102.700			SEQRES 11 A 623 GLY ARG LEU MET THR ARG VAL THR SER ASP VAL ASP ALA	D 104.399 147.026 88.210	A 85.029 119.465 102.453			SEQRES 24 A 623 THR ARG GLN LEU PHE GLN PRO LEU GLN ASP LEU SER ASP	D 108.469 145.329 93.935	A 86.734 121.322 101.797			SEQRES 10 A 623 MET ARG LEU HIS PRO GLY PHE TYR ASP ARG ASN PRO VAL	D 106.302 153.786 92.833	A 87.270 121.343 97.827			SEQADV 6RAM HIS A 623 UNP Q72J05 EXPRESSION TAG	D 107.130 152.492 92.504	A 87.344 116.608 101.986			SEQRES 9 A 623 VAL LEU PHE ASP LEU ARG SER ASP LEU PHE ALA LYS LEU	D 112.705 157.412 102.891	A 84.791 116.932 102.127
	SEQADV 6RAF VAL C 24 UNP A0A192B6J ALA 24 CONFLICT	D 116.840 165.173 85.714	A 92.403 116.132 95.994			SEQRES 39 A 623 ALA GLY LEU SER THR GLY GLU LYS GLN LEU LEU ALA LEU	D 117.113 160.605 98.072	A 89.575 113.720 96.380			SEQADV 6RAH LEU A 602 UNP Q72J05 EXPRESSION TAG	D 105.028 152.407 92.617	A 86.862 118.519 101.892			SEQRES 1 A 623 MET THR GLU ASP THR TYR SER LYS ALA PHE ASP ARG ALA	D 106.431 144.403 87.714	A 87.897 117.745 103.300			SEQRES 12 A 623 ILE ASN GLN PHE ILE THR GLY GLY LEU VAL GLY VAL ILE	D 104.399 147.026 88.210	A 85.029 119.465 103.053			SEQRES 25 A 623 LYS PHE ASN LEU PHE GLN GLY ALA MET ALA SER ALA GLU	D 108.469 146.169 86.375	A 86.734 121.322 102.397			SEQRES 11 A 623 GLY ARG LEU MET THR ARG VAL THR SER ASP VAL ASP ALA	D 106.302 153.786 92.833	A 87.270 121.343 98.427			SEQRES 1 A 623 MET THR GLU ASP THR TYR SER LYS ALA PHE ASP ARG ALA	D 107.130 152.492 93.344	A 87.344 116.608 102.586			SEQRES 10 A 623 MET ARG LEU HIS PRO GLY PHE TYR ASP ARG ASN PRO VAL	D 112.705 157.412 103.731	A 84.791 116.932 102.727
	SEQADV 6RAF SER C 27 UNP A0A192B6J ARG 27 CONFLICT	D 116.840 165.173 85.714	A 92.403 116.132 95.994			SEQRES 40 A 623 VAL ARG ALA LEU LEU ALA SER PRO ASP ILE LEU LEU ILE	D 117.113 160.605 98.072	A 89.575 113.720 96.380			SEQADV 6RAH GLY A 603 UNP Q72J05 EXPRESSION TAG	D 105.028 152.407 93.457	A 86.862 118.519 101.892			SEQRES 2 A 623 LEU PHE ALA ARG ILE LEU ARG TYR VAL TRP PRO TYR ARG	D 106.431 144.403 88.554	A 87.897 117.745 103.300			SEQRES 13 A 623 ALA ASP LEU PHE THR LEU VAL GLY LEU LEU GLY PHE MET	D 104.399 147.026 88.210	A 85.029 119.465 103.053			SEQRES 26 A 623 ARG ILE PHE GLY VAL LEU ASP THR GLU GLU GLU LEU LYS	D 108.469 146.169 86.375	A 86.734 121.322 102.397			SEQRES 12 A 623 ILE ASN GLN PHE ILE THR GLY GLY LEU VAL GLY VAL ILE	D 106.302 153.786 92.833	A 87.270 121.343 98.427			SEQRES 2 A 623 LEU PHE ALA ARG ILE LEU ARG TYR VAL TRP PRO TYR ARG	D 107.130 152.492 93.344	A 87.344 116.608 102.586			SEQRES 11 A 623 GLY ARG LEU MET THR ARG VAL THR SER ASP VAL ASP ALA	D 112.705 157.412 103.731	A 84.791 116.932 102.727
	SEQADV 6RAF ALA C 28 UNP A0A192B6J PRO 28 CONFLICT	D 116.840 165.173 85.714	A 92.403 116.132 95.994			SEQRES 41 A 623 LEU ASP GLU ALA THR ALA SER VAL ASP SER GLU THR GLU	D 117.113 160.605 98.072	A 89.575 113.720 96.380			SEQADV 6RAH GLY A 604 UNP Q72J05 EXPRESSION TAG	D 105.028 152.407 93.457	A 86.862 118.519 101.892			SEQRES 3 A 623 LEU GLN VAL VAL LEU ALA LEU LEU PHE LEU LEU VAL VAL	D 106.431 144.403 88.554	A 87.897 117.745 103.300			SEQRES 14 A 623 LEU PHE LEU SER PRO LYS LEU THR LEU VAL VAL LEU LEU	D 104.399 147.026 89.050	A 85.029 119.465 103.053			SEQRES 27 A 623 ASP PRO GLU ASP PRO THR PRO ILE ARG GLY PHE ARG GLY	D 108.469 146.169 86.375	A 86.734 121.322 102.397			SEQRES 13 A 623 ALA ASP LEU PHE THR LEU VAL GLY LEU LEU GLY PHE MET	D 106.302 153.786 93.673	A 87.270 121.343 98.427			SEQRES 3 A 623 LEU GLN VAL VAL LEU ALA LEU LEU PHE LEU LEU VAL VAL	D 107.130 152.492 93.344	A 87.344 116.608 102.586			SEQRES 12 A 623 ILE ASN GLN PHE ILE THR GLY GLY LEU VAL GLY VAL ILE	D 112.705 157.412 103.731	A 84.791 116.932 102.727
	SEQADV 6RAF LEU C 29 UNP A0A192B6J PHE 29 CONFLICT	D 116.840 165.173 86.554	A 92.403 116.132 96.594			SEQRES 42 A 623 LYS ARG LEU GLN GLU ALA LEU TYR LYS ALA MET GLU GLY	D 117.113 160.605 98.912	A 89.575 113.720 96.980			SEQADV 6RAH GLY A 605 UNP Q72J05 EXPRESSION TAG	D 105.028 152.407 93.457	A 86.862 118.519 102.492			SEQRES 4 A 623 THR LEU ALA ALA ALA ALA THR PRO LEU PHE PHE LYS TRP	D 106.431 144.403 89.394	A 87.897 117.745 103.900			SEQRES 15 A 623 VAL ALA PRO VAL LEU LEU ALA VAL THR THR TRP VAL ARG	D 104.399 147.026 89.050	A 85.029 119.465 103.653			SEQRES 28 A 623 GLU VAL GLU PHE ARG ASP VAL TRP LEU ALA TYR THR PRO	D 108.469 146.169 87.215	A 86.734 121.322 102.997			SEQRES 14 A 623 LEU PHE LEU SER PRO LYS LEU THR LEU VAL VAL LEU LEU	D 106.302 153.786 93.673	A 87.270 121.343 99.027			SEQRES 4 A 623 THR LEU ALA ALA ALA ALA THR PRO LEU PHE PHE LYS TRP	D 107.130 152.492 94.184	A 87.344 116.608 103.186			SEQRES 13 A 623 ALA ASP LEU PHE THR LEU VAL GLY LEU LEU GLY PHE MET	D 112.705 158.252 94.491	A 84.791 116.932 103.327
	SEQADV 6RAF ASP C 30 UNP A0A192B6J ARG 30 CONFLICT	D 116.840 165.173 86.554	A 92.403 116.132 96.594			SEQRES 43 A 623 ARG THR SER LEU ILE ILE ALA HIS ARG LEU SER THR ILE	D 117.113 160.605 98.912	A 89.575 113.720 96.980			SEQADV 6RAH GLY A 606 UNP Q72J05 EXPRESSION TAG	D 105.028 152.407 94.297	A 86.862 118.519 102.492			SEQRES 5 A 623 ALA ILE ASP LEU ALA LEU VAL PRO THR GLU PRO ARG PRO	D 106.431 144.403 89.394	A 87.897 117.745 103.900			SEQRES 16 A 623 LEU GLY MET ARG SER ALA TYR ARG GLU MET ARG LEU ARG	D 104.399 147.026 89.050	A 85.029 119.465 103.653			SEQRES 29 A 623 LYS GLY VAL GLU PRO THR GLU LYS ASP TRP VAL LEU LYS	D 108.469 146.169 87.215	A 86.734 121.322 102.997			SEQRES 15 A 623 VAL ALA PRO VAL LEU LEU ALA VAL THR THR TRP VAL ARG	D 106.302 153.786 93.673	A 87.270 121.343 99.027			SEQRES 5 A 623 ALA ILE ASP LEU ALA LEU VAL PRO THR GLU PRO ARG PRO	D 107.130 152.492 94.184	A 87.344 116.608 103.186			SEQRES 14 A 623 LEU PHE LEU SER PRO LYS LEU THR LEU VAL VAL LEU LEU	D 112.705 158.252 94.491	A 84.791 116.932 103.327
	SEQADV 6RAF TYR C 31 UNP A0A192B6J ASN 31 CONFLICT	D 116.840 165.173 86.554	A 92.403 116.132 96.594			SEQRES 44 A 623 ARG HIS VAL ASP ARG ILE LEU VAL PHE ARG LYS GLY ARG	D 117.113 160.605 98.912	A 89.575 113.720 96.980			SEQADV 6RAH GLU A 607 UNP Q72J05 EXPRESSION TAG	D 105.028 152.407 94.297	A 86.862 118.519 102.492			SEQRES 6 A 623 LEU ALA GLU ARG PHE HIS LEU LEU LEU TRP ILE SER LEU	D 106.431 144.403 90.234	A 87.897 117.745 103.900			SEQRES 17 A 623 LEU ALA ARG VAL ASN ALA ALA LEU GLN GLU ASN LEU SER	D 104.399 147.026 89.890	A 85.029 119.465 103.653			SEQRES 30 A 623 GLY VAL SER PHE ARG VAL ARG PRO GLY GLU LYS VAL ALA	D 108.469 146.169 88.055	A 86.734 121.322 102.997			SEQRES 16 A 623 LEU GLY MET ARG SER ALA TYR ARG GLU MET ARG LEU ARG	D 106.302 153.786 94.513	A 87.270 121.343 99.027			SEQRES 6 A 623 LEU ALA GLU ARG PHE HIS LEU LEU LEU TRP ILE SER LEU	D 107.130 152.492 94.184	A 87.344 116.608 103.186			SEQRES 15 A 623 VAL ALA PRO VAL LEU LEU ALA VAL THR THR TRP VAL ARG	D 112.705 158.252 94.491	A 84.791 116.932 103.327
	SEQADV 6RAF ASN C 32 UNP A0A192B6J TYR 32 CONFLICT	D 116.840 165.173 87.394	A 92.403 116.132 97.194			SEQRES 45 A 623 LEU VAL GLU GLU GLY SER HIS GLU GLU LEU LEU ALA LYS	D 117.113 160.605 99.752	A 89.575 113.720 97.580			SEQADV 6RAH ASN A 608 UNP Q72J05 EXPRESSION TAG	D 105.028 152.407 94.297	A 86.862 118.519 103.092			SEQRES 7 A 623 GLY PHE LEU ALA VAL ARG ALA VAL HIS PHE ALA ALA THR	D 106.431 144.403 90.234	A 87.897 117.745 104.500			SEQRES 18 A 623 GLY VAL GLU THR ILE GLN LEU PHE VAL LYS GLU ARG GLU	D 104.399 147.026 89.890	A 85.029 119.465 104.253			SEQRES 31 A 623 LEU VAL GLY ALA THR GLY ALA GLY LYS THR SER VAL VAL	D 108.469 146.169 88.055	A 86.734 121.322 103.597			SEQRES 17 A 623 LEU ALA ARG VAL ASN ALA ALA LEU GLN GLU ASN LEU SER	D 106.302 153.786 94.513	A 87.270 121.343 99.627			SEQRES 7 A 623 GLY PHE LEU ALA VAL ARG ALA VAL HIS PHE ALA ALA THR	D 107.130 152.492 95.024	A 87.344 116.608 103.786			SEQRES 16 A 623 LEU GLY MET ARG SER ALA TYR ARG GLU MET ARG LEU ARG	D 112.705 158.252 95.331	A 84.791 116.932 103.927
	SEQADV 6RAF ALA C 33 UNP A0A192B6J ARG 33 CONFLICT	D 116.840 165.173 87.394	A 92.403 116.132 97.194			SEQRES 46 A 623 GLY GLY TYR TYR ALA ALA LEU TYR ARG LEU GLN PHE GLN	D 117.113 160.605 99.752	A 89.575 113.720 97.580			SEQADV 6RAH LEU A 609 UNP Q72J05 EXPRESSION TAG	D 105.028 152.407 95.137	A 86.862 118.519 103.092			SEQRES 8 A 623 TYR GLY GLU THR TYR LEU ILE GLN TRP VAL GLY GLN ARG	D 106.431 144.403 91.074	A 87.897 117.745 104.500			SEQRES 19 A 623 ARG GLU GLU LYS PHE ASP ARG LEU ASN ARG ASP LEU PHE	D 104.399 147.026 90.730	A 85.029 119.465 104.253			SEQRES 32 A 623 SER LEU ILE ALA ARG PHE TYR ASP PRO GLN ARG GLY CYS	D 108.469 146.169 88.895	A 86.734 121.322 103.597			SEQRES 18 A 623 GLY VAL GLU THR ILE GLN LEU PHE VAL LYS GLU ARG GLU	D 106.302 153.786 94.513	A 87.270 121.343 99.627			SEQRES 8 A 623 TYR GLY GLU THR TYR LEU ILE GLN TRP VAL GLY GLN ARG	D 107.130 152.492 95.024	A 87.344 116.608 103.786			SEQRES 17 A 623 LEU ALA ARG VAL ASN ALA ALA LEU GLN GLU ASN LEU SER	D 112.705 158.252 95.331	A 84.791 116.932 103.927
	SEQADV 6RAF ILE C 34 UNP A0A192B6J LEU 34 CONFLICT	D 116.840 165.173 87.394	A 92.403 116.132 97.194			SEQRES 47 A 623 GLU ALA LYS LEU GLY GLY GLY GLY GLU ASN LEU TYR PHE	D 117.113 160.605 99.752	A 89.575 113.720 97.580			SEQADV 6RAH TYR A 610 UNP Q72J05 EXPRESSION TAG	D 105.028 152.407 95.137	A 86.862 118.519 103.092			SEQRES 9 A 623 VAL LEU PHE ASP LEU ARG SER ASP LEU PHE ALA LYS LEU	D 106.431 144.403 91.914	A 87.897 117.745 104.500			SEQRES 20 A 623 ARG ALA TRP VAL GLU ILE ILE ARG TRP PHE ALA LEU PHE	D 104.399 147.026 90.730	A 85.029 119.465 104.253			SEQRES 33 A 623 VAL PHE LEU ASP GLY VAL ASP VAL ARG ARG TYR ARG GLN	D 108.469 146.169 88.895	A 86.734 121.322 103.597			SEQRES 19 A 623 ARG GLU GLU LYS PHE ASP ARG LEU ASN ARG ASP LEU PHE	D 106.302 153.786 95.353	A 87.270 121.343 99.627			SEQRES 9 A 623 VAL LEU PHE ASP LEU ARG SER ASP LEU PHE ALA LYS LEU	D 107.130 152.492 95.024	A 87.344 116.608 103.786			SEQRES 18 A 623 GLY VAL GLU THR ILE GLN LEU PHE VAL LYS GLU ARG GLU	D 112.705 158.252 95.331	A 84.791 116.932 103.927
	SEQADV 6RAF GLY C 47 UNP A0A192B6J PHE 47 CONFLICT	D 116.840 165.173 88.234	A 92.403 116.132 97.794			SEQRES 48 A 623 GLN GLY HIS HIS HIS HIS HIS HIS HIS HIS HIS HIS	D 117.113 161.445 87.152	A 89.575 113.720 98.180			SEQADV 6RAH PHE A 611 UNP Q72J05 EXPRESSION TAG	D 105.028 152.407 95.137	A 86.862 118.519 103.692			SEQRES 10 A 623 MET ARG LEU HIS PRO GLY PHE TYR ASP ARG ASN PRO VAL	D 106.431 144.403 92.754	A 87.897 117.745 105.100			SEQRES 21 A 623 PHE PRO VAL VAL GLY PHE LEU GLY ASP PHE ALA VAL ALA	D 104.399 147.026 91.570	A 85.029 119.465 104.853			SEQRES 34 A 623 GLU GLU LEU ARG ARG HIS VAL GLY ILE VAL LEU GLN GLU	D 108.469 146.169 89.735	A 86.734 121.322 104.197			SEQRES 20 A 623 ARG ALA TRP VAL GLU ILE ILE ARG TRP PHE ALA LEU PHE	D 106.302 153.786 95.353	A 87.270 121.343 100.227			SEQRES 10 A 623 MET ARG LEU HIS PRO GLY PHE TYR ASP ARG ASN PRO VAL	D 107.130 152.492 95.864	A 87.344 116.608 104.386			SEQRES 19 A 623 ARG GLU GLU LYS PHE ASP ARG LEU ASN ARG ASP LEU PHE	D 112.705 158.252 96.171	A 84.791 116.932 104.527
	SEQADV 6RAF CYS C 50 UNP A0A192B6J ALA 50 CONFLICT	D 116.840 165.173 88.234	A 92.403 116.132 97.794			SEQRES 1 B 578 MET THR GLY ARG SER ALA ALA PRO LEU LEU ARG ARG LEU	D 117.113 161.445 87.152	A 89.575 113.720 98.180			SEQADV 6RAH GLN A 612 UNP Q72J05 EXPRESSION TAG	D 105.028 152.407 95.977	A 86.862 118.519 103.692			SEQRES 11 A 623 GLY ARG LEU MET THR ARG VAL THR SER ASP VAL ASP ALA	D 106.431 144.403 93.594	A 87.897 117.745 105.100			SEQRES 22 A 623 SER LEU VAL TYR TYR GLY GLY GLY GLU VAL VAL ARG GLY	D 104.399 147.026 91.570	A 85.029 119.465 104.853			SEQRES 35 A 623 PRO PHE LEU PHE SER GLY THR VAL LEU ASP ASN LEU ARG	D 108.469 146.169 89.735	A 86.734 121.322 104.197			SEQRES 21 A 623 PHE PRO VAL VAL GLY PHE LEU GLY ASP PHE ALA VAL ALA	D 106.302 153.786 95.353	A 87.270 121.343 100.227			SEQRES 11 A 623 GLY ARG LEU MET THR ARG VAL THR SER ASP VAL ASP ALA	D 107.130 152.492 95.864	A 87.344 116.608 104.386			SEQRES 20 A 623 ARG ALA TRP VAL GLU ILE ILE ARG TRP PHE ALA LEU PHE	D 112.705 158.252 96.171	A 84.791 116.932 104.527
	SEQADV 6RAF SER C 52 UNP A0A192B6J ASN 52 CONFLICT	D 116.840 165.173 88.234	A 92.403 116.132 97.794			SEQRES 2 B 578 TRP PRO TYR VAL GLY ARG TYR ARG TRP ARG TYR LEU TRP	D 117.113 161.445 87.152	A 89.575 113.720 98.180			SEQADV 6RAH GLY A 613 UNP Q72J05 EXPRESSION TAG	D 105.028 152.407 95.977	A 86.862 118.519 103.692			SEQRES 12 A 623 ILE ASN GLN PHE ILE THR GLY GLY LEU VAL GLY VAL ILE	D 106.431 145.243 86.034	A 87.897 117.745 105.100			SEQRES 23 A 623 ALA VAL SER LEU GLY LEU LEU VAL ALA PHE VAL ASP TYR	D 104.399 147.026 92.410	A 85.029 119.465 104.853			SEQRES 36 A 623 LEU PHE ASP PRO SER VAL PRO PRO GLU ARG VAL GLU GLU	D 108.469 146.169 90.575	A 86.734 121.322 104.197			SEQRES 22 A 623 SER LEU VAL TYR TYR GLY GLY GLY GLU VAL VAL ARG GLY	D 106.302 153.786 96.193	A 87.270 121.343 100.227			SEQRES 12 A 623 ILE ASN GLN PHE ILE THR GLY GLY LEU VAL GLY VAL ILE	D 107.130 152.492 95.864	A 87.344 116.608 104.386			SEQRES 21 A 623 PHE PRO VAL VAL GLY PHE LEU GLY ASP PHE ALA VAL ALA	D 112.705 158.252 96.171	A 84.791 116.932 104.527
	SEQADV 6RAF LYS C 53 UNP A0A192B6J TRP 53 CONFLICT	D 116.840 165.173 89.074	A 92.403 116.132 98.394			SEQRES 3 B 578 ALA VAL LEU ALA GLY LEU VAL SER ILE PHE PHE PHE VAL	D 117.113 161.445 87.992	A 89.575 113.720 98.780			SEQADV 6RAH HIS A 614 UNP Q72J05 EXPRESSION TAG	D 105.028 152.407 95.977	A 86.862 118.519 104.292			SEQRES 13 A 623 ALA ASP LEU PHE THR LEU VAL GLY LEU LEU GLY PHE MET	D 106.431 145.243 86.034	A 87.897 117.745 105.700			SEQRES 24 A 623 THR ARG GLN LEU PHE GLN PRO LEU GLN ASP LEU SER ASP	D 104.399 147.026 92.410	A 85.029 119.465 105.453			SEQRES 37 A 623 VAL ALA ARG PHE LEU GLY ALA HIS GLU PHE ILE LEU ARG	D 108.469 146.169 90.575	A 86.734 121.322 104.797			SEQRES 23 A 623 ALA VAL SER LEU GLY LEU LEU VAL ALA PHE VAL ASP TYR	D 106.302 153.786 96.193	A 87.270 121.343 100.827			SEQRES 13 A 623 ALA ASP LEU PHE THR LEU VAL GLY LEU LEU GLY PHE MET	D 107.130 153.332 88.304	A 87.344 116.608 104.986			SEQRES 22 A 623 SER LEU VAL TYR TYR GLY GLY GLY GLU VAL VAL ARG GLY	D 112.705 158.252 97.011	A 84.791 117.532 97.927
	SEQADV 6RAF ILE C 54 UNP A0A192B6J GLY 54 CONFLICT	D 116.840 165.173 89.074	A 92.403 116.132 98.394			SEQRES 4 B 578 LEU THR PRO TYR PHE LEU ARG LEU ALA VAL ASP ALA VAL	D 117.113 161.445 87.992	A 89.575 113.720 98.780			SEQADV 6RAH HIS A 615 UNP Q72J05 EXPRESSION TAG	D 105.028 152.407 96.817	A 86.862 118.519 104.292			SEQRES 14 A 623 LEU PHE LEU SER PRO LYS LEU THR LEU VAL VAL LEU LEU	D 106.431 145.243 86.034	A 87.897 117.745 105.700			SEQRES 25 A 623 LYS PHE ASN LEU PHE GLN GLY ALA MET ALA SER ALA GLU	D 104.399 147.026 93.250	A 85.029 119.465 105.453			SEQRES 38 A 623 LEU PRO LYS GLY TYR GLN THR VAL LEU GLY GLU ARG GLY	D 108.469 146.169 91.415	A 86.734 121.322 104.797			SEQRES 24 A 623 THR ARG GLN LEU PHE GLN PRO LEU GLN ASP LEU SER ASP	D 106.302 153.786 96.193	A 87.270 121.343 100.827			SEQRES 14 A 623 LEU PHE LEU SER PRO LYS LEU THR LEU VAL VAL LEU LEU	D 107.130 153.332 88.304	A 87.344 116.608 104.986			SEQRES 23 A 623 ALA VAL SER LEU GLY LEU LEU VAL ALA PHE VAL ASP TYR	D 112.705 158.252 97.011	A 84.791 117.532 97.927
	SEQADV 6RAF THR C 55 UNP A0A192B6J GLY 55 CONFLICT	D 116.840 165.173 89.074	A 92.403 116.132 98.394			SEQRES 5 B 578 GLN ALA GLY ARG GLY PHE GLY VAL TYR ALA LEU ALA ILE	D 117.113 161.445 87.992	A 89.575 113.720 98.780			SEQADV 6RAH HIS A 616 UNP Q72J05 EXPRESSION TAG	D 105.028 152.407 96.817	A 86.862 118.519 104.292			SEQRES 15 A 623 VAL ALA PRO VAL LEU LEU ALA VAL THR THR TRP VAL ARG	D 106.431 145.243 86.874	A 87.897 117.745 105.700			SEQRES 26 A 623 ARG ILE PHE GLY VAL LEU ASP THR GLU GLU GLU LEU LYS	D 104.399 147.026 93.250	A 85.029 119.465 105.453			SEQRES 39 A 623 ALA GLY LEU SER THR GLY GLU LYS GLN LEU LEU ALA LEU	D 108.469 146.169 91.415	A 86.734 121.322 104.797			SEQRES 25 A 623 LYS PHE ASN LEU PHE GLN GLY ALA MET ALA SER ALA GLU	D 106.302 154.626 88.633	A 87.270 121.343 100.827			SEQRES 15 A 623 VAL ALA PRO VAL LEU LEU ALA VAL THR THR TRP VAL ARG	D 107.130 153.332 88.304	A 87.344 116.608 104.986			SEQRES 24 A 623 THR ARG GLN LEU PHE GLN PRO LEU GLN ASP LEU SER ASP	D 112.705 158.252 97.011	A 84.791 117.532 97.927
	SEQADV 6RAF GLY C 56 UNP A0A192B6J VAL 56 CONFLICT	D 116.840 165.173 89.914	A 92.403 116.132 98.994			SEQRES 6 B 578 VAL ALA SER ALA ALA LEU SER GLY LEU LEU SER TYR ALA	D 117.113 161.445 88.832	A 89.575 113.720 99.380			SEQADV 6RAH HIS A 617 UNP Q72J05 EXPRESSION TAG	D 105.028 152.407 96.817	A 86.862 118.519 104.892			SEQRES 16 A 623 LEU GLY MET ARG SER ALA TYR ARG GLU MET ARG LEU ARG	D 106.431 145.243 86.874	A 87.897 117.745 106.300			SEQRES 27 A 623 ASP PRO GLU ASP PRO THR PRO ILE ARG GLY PHE ARG GLY	D 104.399 147.026 94.090	A 85.029 119.465 106.053			SEQRES 40 A 623 VAL ARG ALA LEU LEU ALA SER PRO ASP ILE LEU LEU ILE	D 108.469 146.169 92.255	A 86.734 121.322 105.397			SEQRES 26 A 623 ARG ILE PHE GLY VAL LEU ASP THR GLU GLU GLU LEU LYS	D 106.302 154.626 88.633	A 87.270 121.343 101.427			SEQRES 16 A 623 LEU GLY MET ARG SER ALA TYR ARG GLU MET ARG LEU ARG	D 107.130 153.332 89.144	A 87.344 116.608 105.586			SEQRES 25 A 623 LYS PHE ASN LEU PHE GLN GLY ALA MET ALA SER ALA GLU	D 112.705 158.252 97.851	A 84.791 117.532 98.527
	SEQADV 6RAF ASN C 57 UNP A0A192B6J ILE 57 CONFLICT	D 116.840 165.173 89.914	A 92.403 116.132 98.994			SEQRES 7 B 578 MET ARG ARG LEU ALA VAL VAL ALA SER ARG GLN VAL GLU	D 117.113 161.445 88.832	A 89.575 113.720 99.380			SEQADV 6RAH HIS A 618 UNP Q72J05 EXPRESSION TAG	D 105.028 153.247 89.257	A 86.862 118.519 104.892			SEQRES 17 A 623 LEU ALA ARG VAL ASN ALA ALA LEU GLN GLU ASN LEU SER	D 106.431 145.243 87.714	A 87.897 117.745 106.300			SEQRES 28 A 623 GLU VAL GLU PHE ARG ASP VAL TRP LEU ALA TYR THR PRO	D 104.399 147.026 94.930	A 85.029 119.465 106.053			SEQRES 41 A 623 LEU ASP GLU ALA THR ALA SER VAL ASP SER GLU THR GLU	D 108.469 146.169 93.095	A 86.734 121.322 105.397			SEQRES 27 A 623 ASP PRO GLU ASP PRO THR PRO ILE ARG GLY PHE ARG GLY	D 106.302 154.626 88.633	A 87.270 121.343 101.427			SEQRES 17 A 623 LEU ALA ARG VAL ASN ALA ALA LEU GLN GLU ASN LEU SER	D 107.130 153.332 89.144	A 87.344 116.608 105.586			SEQRES 26 A 623 ARG ILE PHE GLY VAL LEU ASP THR GLU GLU GLU LEU LYS	D 112.705 158.252 97.851	A 84.791 117.532 98.527
	SEQADV 6RAF ALA C 59 UNP A0A192B6J ASN 59 CONFLICT	D 116.840 165.173 89.914	A 92.403 116.132 98.994			SEQRES 8 B 578 TYR ASP LEU ARG ARG ASP LEU LEU HIS HIS LEU LEU THR	D 117.113 161.445 88.832	A 89.575 113.720 99.380			SEQADV 6RAH HIS A 619 UNP Q72J05 EXPRESSION TAG	D 105.028 153.247 89.257	A 86.862 118.519 104.892			SEQRES 18 A 623 GLY VAL GLU THR ILE GLN LEU PHE VAL LYS GLU ARG GLU	D 106.431 145.243 87.714	A 87.897 117.745 106.300			SEQRES 29 A 623 LYS GLY VAL GLU PRO THR GLU LYS ASP TRP VAL LEU LYS	D 104.399 147.026 95.770	A 85.029 119.465 106.053			SEQRES 42 A 623 LYS ARG LEU GLN GLU ALA LEU TYR LYS ALA MET GLU GLY	D 108.469 146.169 93.935	A 86.734 121.322 105.397			SEQRES 28 A 623 GLU VAL GLU PHE ARG ASP VAL TRP LEU ALA TYR THR PRO	D 106.302 154.626 89.473	A 87.270 121.343 101.427			SEQRES 18 A 623 GLY VAL GLU THR ILE GLN LEU PHE VAL LYS GLU ARG GLU	D 107.130 153.332 89.144	A 87.344 116.608 105.586			SEQRES 27 A 623 ASP PRO GLU ASP PRO THR PRO ILE ARG GLY PHE ARG GLY	D 112.705 158.252 97.851	A 84.791 117.532 98.527
	SEQADV 6RAF ASN C 74 UNP A0A192B6J ASP 74 CONFLICT	D 116.840 165.173 90.754	A 92.403 116.132 99.594			SEQRES 9 B 578 LEU ASP ARG ASP PHE TYR HIS LYS HIS ARG VAL GLY ASP	D 117.113 161.445 89.672	A 89.575 113.720 99.980			SEQADV 6RAH HIS A 620 UNP Q72J05 EXPRESSION TAG	D 105.028 153.247 89.257	A 86.862 118.519 105.492			SEQRES 19 A 623 ARG GLU GLU LYS PHE ASP ARG LEU ASN ARG ASP LEU PHE	D 106.431 145.243 88.554	A 87.897 117.745 106.900			SEQRES 30 A 623 GLY VAL SER PHE ARG VAL ARG PRO GLY GLU LYS VAL ALA	D 104.399 147.026 96.610	A 85.029 119.465 106.653			SEQRES 43 A 623 ARG THR SER LEU ILE ILE ALA HIS ARG LEU SER THR ILE	D 108.469 146.169 94.775	A 86.734 121.322 105.997			SEQRES 29 A 623 LYS GLY VAL GLU PRO THR GLU LYS ASP TRP VAL LEU LYS	D 106.302 154.626 89.473	A 87.270 121.343 102.027			SEQRES 19 A 623 ARG GLU GLU LYS PHE ASP ARG LEU ASN ARG ASP LEU PHE	D 107.130 153.332 89.984	A 87.344 116.608 106.186			SEQRES 28 A 623 GLU VAL GLU PHE ARG ASP VAL TRP LEU ALA TYR THR PRO	D 112.705 158.252 98.691	A 84.791 117.532 99.127
	SEQADV 6RAF HIS C 80 UNP A0A192B6J TYR 80 CONFLICT	D 116.840 165.173 90.754	A 92.403 116.132 99.594			SEQRES 10 B 578 LEU MET ASN ARG LEU ASN THR ASP LEU SER ALA VAL ARG	D 117.113 161.445 89.672	A 89.575 113.720 99.980			SEQADV 6RAH HIS A 621 UNP Q72J05 EXPRESSION TAG	D 105.028 153.247 90.097	A 86.862 118.519 105.492			SEQRES 20 A 623 ARG ALA TRP VAL GLU ILE ILE ARG TRP PHE ALA LEU PHE	D 106.431 145.243 88.554	A 87.897 117.745 106.900			SEQRES 31 A 623 LEU VAL GLY ALA THR GLY ALA GLY LYS THR SER VAL VAL	D 104.399 147.866 87.370	A 85.029 119.465 106.653			SEQRES 44 A 623 ARG HIS VAL ASP ARG ILE LEU VAL PHE ARG LYS GLY ARG	D 108.469 147.009 86.375	A 86.734 121.322 105.997			SEQRES 30 A 623 GLY VAL SER PHE ARG VAL ARG PRO GLY GLU LYS VAL ALA	D 106.302 154.626 89.473	A 87.270 121.343 102.027			SEQRES 20 A 623 ARG ALA TRP VAL GLU ILE ILE ARG TRP PHE ALA LEU PHE	D 107.130 153.332 89.984	A 87.344 116.608 106.186			SEQRES 29 A 623 LYS GLY VAL GLU PRO THR GLU LYS ASP TRP VAL LEU LYS	D 112.705 158.252 98.691	A 84.791 117.532 99.127
	SEQADV 6RAF ASP C 90 UNP A0A192B6J GLU 90 CONFLICT	D 116.840 165.173 90.754	A 92.403 116.132 99.594			SEQRES 11 B 578 GLU MET VAL GLY PRO GLY ILE LEU MET GLY SER ARG LEU	D 117.113 161.445 89.672	A 89.575 113.720 99.980			SEQADV 6RAH HIS A 622 UNP Q72J05 EXPRESSION TAG	D 105.028 153.247 90.097	A 86.862 118.519 105.492			SEQRES 21 A 623 PHE PRO VAL VAL GLY PHE LEU GLY ASP PHE ALA VAL ALA	D 106.431 145.243 89.394	A 87.897 117.745 106.900			SEQRES 32 A 623 SER LEU ILE ALA ARG PHE TYR ASP PRO GLN ARG GLY CYS	D 104.399 147.866 87.370	A 85.029 119.465 106.653			SEQRES 45 A 623 LEU VAL GLU GLU GLY SER HIS GLU GLU LEU LEU ALA LYS	D 108.469 147.009 86.375	A 86.734 121.322 105.997			SEQRES 31 A 623 LEU VAL GLY ALA THR GLY ALA GLY LYS THR SER VAL VAL	D 106.302 154.626 90.313	A 87.270 121.343 102.027			SEQRES 21 A 623 PHE PRO VAL VAL GLY PHE LEU GLY ASP PHE ALA VAL ALA	D 107.130 153.332 89.984	A 87.344 116.608 106.186			SEQRES 30 A 623 GLY VAL SER PHE ARG VAL ARG PRO GLY GLU LYS VAL ALA	D 112.705 158.252 98.691	A 84.791 117.532 99.127
	SEQADV 6RAF THR C 98 UNP A0A192B6J ALA 98 CONFLICT	D 116.840 165.173 91.594	A 92.403 116.732 92.994			SEQRES 12 B 578 SER PHE LEU VAL LEU LEU ALA PHE LEU SER MET TYR ALA	D 117.113 161.445 90.512	A 89.575 114.320 93.380			SEQADV 6RAH HIS A 623 UNP Q72J05 EXPRESSION TAG	D 105.028 153.247 90.097	A 86.862 119.119 98.892			SEQRES 22 A 623 SER LEU VAL TYR TYR GLY GLY GLY GLU VAL VAL ARG GLY	D 106.431 145.243 89.394	A 87.897 118.345 100.300			SEQRES 33 A 623 VAL PHE LEU ASP GLY VAL ASP VAL ARG ARG TYR ARG GLN	D 104.399 147.866 87.370	A 85.029 120.065 100.053			SEQRES 46 A 623 GLY GLY TYR TYR ALA ALA LEU TYR ARG LEU GLN PHE GLN	D 108.469 147.009 86.375	A 86.734 121.922 99.397			SEQRES 32 A 623 SER LEU ILE ALA ARG PHE TYR ASP PRO GLN ARG GLY CYS	D 106.302 154.626 90.313	A 87.270 121.343 102.627			SEQRES 22 A 623 SER LEU VAL TYR TYR GLY GLY GLY GLU VAL VAL ARG GLY	D 107.130 153.332 90.824	A 87.344 117.208 99.586			SEQRES 31 A 623 LEU VAL GLY ALA THR GLY ALA GLY LYS THR SER VAL VAL	D 112.705 158.252 99.531	A 84.791 117.532 99.727
	SEQADV 6RAF VAL C 99 UNP A0A192B6J PHE 99 CONFLICT	D 116.840 165.173 91.594	A 92.403 116.732 92.994			SEQRES 13 B 578 VAL ASN ALA ARG LEU ALA PHE TYR LEU THR LEU ILE LEU	D 117.113 161.445 90.512	A 89.575 114.320 93.380			SEQRES 1 A 623 MET THR GLU ASP THR TYR SER LYS ALA PHE ASP ARG ALA	D 105.028 153.247 90.937	A 86.862 119.119 98.892			SEQRES 23 A 623 ALA VAL SER LEU GLY LEU LEU VAL ALA PHE VAL ASP TYR	D 106.431 145.243 90.234	A 87.897 118.345 100.300			SEQRES 34 A 623 GLU GLU LEU ARG ARG HIS VAL GLY ILE VAL LEU GLN GLU	D 104.399 147.866 88.210	A 85.029 120.065 100.053			SEQRES 47 A 623 GLU ALA LYS LEU GLY GLY GLY GLY GLU ASN LEU TYR PHE	D 108.469 147.009 87.215	A 86.734 121.922 99.397			SEQRES 33 A 623 VAL PHE LEU ASP GLY VAL ASP VAL ARG ARG TYR ARG GLN	D 106.302 154.626 90.313	A 87.270 121.343 102.627			SEQRES 23 A 623 ALA VAL SER LEU GLY LEU LEU VAL ALA PHE VAL ASP TYR	D 107.130 153.332 90.824	A 87.344 117.208 99.586			SEQRES 32 A 623 SER LEU ILE ALA ARG PHE TYR ASP PRO GLN ARG GLY CYS	D 112.705 158.252 99.531	A 84.791 117.532 99.727
	SEQADV 6RAF THR C 100 UNP A0A192B6J ASP 100 CONFLICT	D 116.840 165.173 91.594	A 92.403 116.732 92.994			SEQRES 14 B 578 PRO GLY ILE PHE LEU ALA MET ARG PHE LEU LEU ARG LEU	D 117.113 161.445 90.512	A 89.575 114.320 93.380			SEQRES 2 A 623 LEU PHE ALA ARG ILE LEU ARG TYR VAL TRP PRO TYR ARG	D 105.028 153.247 90.937	A 86.862 119.119 98.892			SEQRES 24 A 623 THR ARG GLN LEU PHE GLN PRO LEU GLN ASP LEU SER ASP	D 106.431 145.243 90.234	A 87.897 118.345 100.300			SEQRES 35 A 623 PRO PHE LEU PHE SER GLY THR VAL LEU ASP ASN LEU ARG	D 104.399 147.866 88.210	A 85.029 120.065 100.053			SEQRES 48 A 623 GLN GLY HIS HIS HIS HIS HIS HIS HIS HIS HIS HIS	D 108.469 147.009 87.215	A 86.734 121.922 99.397			SEQRES 34 A 623 GLU GLU LEU ARG ARG HIS VAL GLY ILE VAL LEU GLN GLU	D 106.302 154.626 91.153	A 87.270 121.343 102.627			SEQRES 24 A 623 THR ARG GLN LEU PHE GLN PRO LEU GLN ASP LEU SER ASP	D 107.130 153.332 90.824	A 87.344 117.208 99.586			SEQRES 33 A 623 VAL PHE LEU ASP GLY VAL ASP VAL ARG ARG TYR ARG GLN	D 112.705 158.252 99.531	A 84.791 117.532 99.727
	SEQADV 6RAF ALA C 101 UNP A0A192B6J SER 101 CONFLICT	D 116.840 165.173 92.434	A 92.403 116.732 93.594			SEQRES 15 B 578 ILE ASP ARG ARG TYR ARG GLU ALA GLN GLU VAL PHE ASP	D 117.113 161.445 91.352	A 89.575 114.320 93.980			SEQRES 3 A 623 LEU GLN VAL VAL LEU ALA LEU LEU PHE LEU LEU VAL VAL	D 105.028 153.247 90.937	A 86.862 119.119 99.492			SEQRES 25 A 623 LYS PHE ASN LEU PHE GLN GLY ALA MET ALA SER ALA GLU	D 106.431 145.243 91.074	A 87.897 118.345 100.900			SEQRES 36 A 623 LEU PHE ASP PRO SER VAL PRO PRO GLU ARG VAL GLU GLU	D 104.399 147.866 88.210	A 85.029 120.065 100.653			SEQRES 1 B 578 MET THR GLY ARG SER ALA ALA PRO LEU LEU ARG ARG LEU	D 108.469 147.009 88.055	A 86.734 121.922 99.997			SEQRES 35 A 623 PRO PHE LEU PHE SER GLY THR VAL LEU ASP ASN LEU ARG	D 106.302 154.626 91.153	A 87.270 121.343 103.227			SEQRES 25 A 623 LYS PHE ASN LEU PHE GLN GLY ALA MET ALA SER ALA GLU	D 107.130 153.332 91.664	A 87.344 117.208 100.186			SEQRES 34 A 623 GLU GLU LEU ARG ARG HIS VAL GLY ILE VAL LEU GLN GLU	D 112.705 158.252 100.371	A 84.791 117.532 100.327
	SEQADV 6RAF VAL C 102 UNP A0A192B6J THR 102 CONFLICT	D 116.840 165.173 92.434	A 92.403 116.732 93.594			SEQRES 16 B 578 ARG ILE SER THR LEU ALA GLN GLU ALA PHE SER GLY ILE	D 117.113 161.445 91.352	A 89.575 114.320 93.980			SEQRES 4 A 623 THR LEU ALA ALA ALA ALA THR PRO LEU PHE PHE LYS TRP	D 105.028 153.247 91.777	A 86.862 119.119 99.492			SEQRES 26 A 623 ARG ILE PHE GLY VAL LEU ASP THR GLU GLU GLU LEU LYS	D 106.431 145.243 91.074	A 87.897 118.345 100.900			SEQRES 37 A 623 VAL ALA ARG PHE LEU GLY ALA HIS GLU PHE ILE LEU ARG	D 104.399 147.866 89.050	A 85.029 120.065 100.653			SEQRES 2 B 578 TRP PRO TYR VAL GLY ARG TYR ARG TRP ARG TYR LEU TRP	D 108.469 147.009 88.055	A 86.734 121.922 99.997			SEQRES 36 A 623 LEU PHE ASP PRO SER VAL PRO PRO GLU ARG VAL GLU GLU	D 106.302 154.626 91.153	A 87.270 121.343 103.227			SEQRES 26 A 623 ARG ILE PHE GLY VAL LEU ASP THR GLU GLU GLU LEU LYS	D 107.130 153.332 91.664	A 87.344 117.208 100.186			SEQRES 35 A 623 PRO PHE LEU PHE SER GLY THR VAL LEU ASP ASN LEU ARG	D 112.705 158.252 100.371	A 84.791 117.532 100.327
	SEQADV 6RAF LEU C 103 UNP A0A192B6J GLY 103 CONFLICT	D 116.840 165.173 92.434	A 92.403 116.732 93.594			SEQRES 17 B 578 ARG VAL VAL LYS GLY TYR ALA LEU GLU ARG ARG MET VAL	D 117.113 161.445 91.352	A 89.575 114.320 93.980			SEQRES 5 A 623 ALA ILE ASP LEU ALA LEU VAL PRO THR GLU PRO ARG PRO	D 105.028 153.247 91.777	A 86.862 119.119 99.492			SEQRES 27 A 623 ASP PRO GLU ASP PRO THR PRO ILE ARG GLY PHE ARG GLY	D 106.431 145.243 91.914	A 87.897 118.345 100.900			SEQRES 38 A 623 LEU PRO LYS GLY TYR GLN THR VAL LEU GLY GLU ARG GLY	D 104.399 147.866 89.050	A 85.029 120.065 100.653			SEQRES 3 B 578 ALA VAL LEU ALA GLY LEU VAL SER ILE PHE PHE PHE VAL	D 108.469 147.009 88.895	A 86.734 121.922 99.997			SEQRES 37 A 623 VAL ALA ARG PHE LEU GLY ALA HIS GLU PHE ILE LEU ARG	D 106.302 154.626 91.993	A 87.270 121.343 103.227			SEQRES 27 A 623 ASP PRO GLU ASP PRO THR PRO ILE ARG GLY PHE ARG GLY	D 107.130 153.332 91.664	A 87.344 117.208 100.186			SEQRES 36 A 623 LEU PHE ASP PRO SER VAL PRO PRO GLU ARG VAL GLU GLU	D 112.705 158.252 100.371	A 84.791 117.532 100.327
	SEQADV 6RAF LEU C 104 UNP A0A192B6J SER 104 CONFLICT	D 116.840 165.173 93.274	A 92.403 116.732 94.194			SEQRES 18 B 578 ALA TRP PHE GLN ASP LEU ASN ARG LEU TYR VAL GLU LYS	D 117.113 161.445 92.192	A 89.575 114.320 94.580			SEQRES 6 A 623 LEU ALA GLU ARG PHE HIS LEU LEU LEU TRP ILE SER LEU	D 105.028 153.247 91.777	A 86.862 119.119 100.092			SEQRES 28 A 623 GLU VAL GLU PHE ARG ASP VAL TRP LEU ALA TYR THR PRO	D 106.431 145.243 92.754	A 87.897 118.345 101.500			SEQRES 39 A 623 ALA GLY LEU SER THR GLY GLU LYS GLN LEU LEU ALA LEU	D 104.399 147.866 89.050	A 85.029 120.065 101.253			SEQRES 4 B 578 LEU THR PRO TYR PHE LEU ARG LEU ALA VAL ASP ALA VAL	D 108.469 147.009 88.895	A 86.734 121.922 100.597			SEQRES 38 A 623 LEU PRO LYS GLY TYR GLN THR VAL LEU GLY GLU ARG GLY	D 106.302 154.626 91.993	A 87.270 121.343 103.827			SEQRES 28 A 623 GLU VAL GLU PHE ARG ASP VAL TRP LEU ALA TYR THR PRO	D 107.130 153.332 92.504	A 87.344 117.208 100.786			SEQRES 37 A 623 VAL ALA ARG PHE LEU GLY ALA HIS GLU PHE ILE LEU ARG	D 112.705 158.252 101.211	A 84.791 117.532 100.927
	SEQADV 6RAF GLY C 106 UNP A0A192B6J ILE 106 CONFLICT	D 116.840 165.173 93.274	A 92.403 116.732 94.194			SEQRES 19 B 578 SER LEU ALA LEU ALA ARG VAL GLU GLY PRO LEU HIS ALA	D 117.113 161.445 92.192	A 89.575 114.320 94.580			SEQRES 7 A 623 GLY PHE LEU ALA VAL ARG ALA VAL HIS PHE ALA ALA THR	D 105.028 153.247 92.617	A 86.862 119.119 100.092			SEQRES 29 A 623 LYS GLY VAL GLU PRO THR GLU LYS ASP TRP VAL LEU LYS	D 106.431 145.243 93.594	A 87.897 118.345 101.500			SEQRES 40 A 623 VAL ARG ALA LEU LEU ALA SER PRO ASP ILE LEU LEU ILE	D 104.399 147.866 89.890	A 85.029 120.065 101.253			SEQRES 5 B 578 GLN ALA GLY ARG GLY PHE GLY VAL TYR ALA LEU ALA ILE	D 108.469 147.009 89.735	A 86.734 121.922 100.597			SEQRES 39 A 623 ALA GLY LEU SER THR GLY GLU LYS GLN LEU LEU ALA LEU	D 106.302 154.626 91.993	A 87.270 121.343 103.827			SEQRES 29 A 623 LYS GLY VAL GLU PRO THR GLU LYS ASP TRP VAL LEU LYS	D 107.130 153.332 92.504	A 87.344 117.208 100.786			SEQRES 38 A 623 LEU PRO LYS GLY TYR GLN THR VAL LEU GLY GLU ARG GLY	D 112.705 158.252 101.211	A 84.791 117.532 100.927
	SEQADV 6RAF ARG C 107 UNP A0A192B6J VAL 107 CONFLICT	D 116.840 165.173 93.274	A 92.403 116.732 94.194			SEQRES 20 B 578 LEU LEU GLY PHE LEU MET GLY PHE ALA PHE LEU THR VAL	D 117.113 161.445 92.192	A 89.575 114.320 94.580			SEQRES 8 A 623 TYR GLY GLU THR TYR LEU ILE GLN TRP VAL GLY GLN ARG	D 105.028 153.247 92.617	A 86.862 119.119 100.092			SEQRES 30 A 623 GLY VAL SER PHE ARG VAL ARG PRO GLY GLU LYS VAL ALA	D 106.431 145.243 94.434	A 87.897 118.345 101.500			SEQRES 41 A 623 LEU ASP GLU ALA THR ALA SER VAL ASP SER GLU THR GLU	D 104.399 147.866 89.890	A 85.029 120.065 101.253			SEQRES 6 B 578 VAL ALA SER ALA ALA LEU SER GLY LEU LEU SER TYR ALA	D 108.469 147.009 89.735	A 86.734 121.922 100.597			SEQRES 40 A 623 VAL ARG ALA LEU LEU ALA SER PRO ASP ILE LEU LEU ILE	D 106.302 154.626 92.833	A 87.270 121.343 103.827			SEQRES 30 A 623 GLY VAL SER PHE ARG VAL ARG PRO GLY GLU LYS VAL ALA	D 107.130 153.332 92.504	A 87.344 117.208 100.786			SEQRES 39 A 623 ALA GLY LEU SER THR GLY GLU LYS GLN LEU LEU ALA LEU	D 112.705 158.252 101.211	A 84.791 117.532 100.927
	SEQADV 6RAF CYS C 108 UNP A0A192B6J ARG 108 CONFLICT	D 116.840 165.173 94.114	A 92.403 116.732 94.794			SEQRES 21 B 578 LEU TRP ALA GLY GLY ALA MET VAL VAL ARG GLY GLU LEU	D 117.113 161.445 93.032	A 89.575 114.320 95.180			SEQRES 9 A 623 VAL LEU PHE ASP LEU ARG SER ASP LEU PHE ALA LYS LEU	D 105.028 153.247 92.617	A 86.862 119.119 100.692			SEQRES 31 A 623 LEU VAL GLY ALA THR GLY ALA GLY LYS THR SER VAL VAL	D 106.431 145.243 95.274	A 87.897 118.345 102.100			SEQRES 42 A 623 LYS ARG LEU GLN GLU ALA LEU TYR LYS ALA MET GLU GLY	D 104.399 147.866 90.730	A 85.029 120.065 101.853			SEQRES 7 B 578 MET ARG ARG LEU ALA VAL VAL ALA SER ARG GLN VAL GLU	D 108.469 147.009 90.575	A 86.734 121.922 101.197			SEQRES 41 A 623 LEU ASP GLU ALA THR ALA SER VAL ASP SER GLU THR GLU	D 106.302 154.626 92.833	A 87.270 121.343 104.427			SEQRES 31 A 623 LEU VAL GLY ALA THR GLY ALA GLY LYS THR SER VAL VAL	D 107.130 153.332 93.344	A 87.344 117.208 101.386			SEQRES 40 A 623 VAL ARG ALA LEU LEU ALA SER PRO ASP ILE LEU LEU ILE	D 112.705 158.252 102.051	A 84.791 117.532 101.527
	SEQADV 6RAF VAL C 109 UNP A0A192B6J ASP 109 CONFLICT	D 116.840 165.173 94.114	A 92.403 116.732 94.794			SEQRES 22 B 578 SER VAL GLY GLU LEU VAL GLN PHE ASN ALA TYR LEU ALA	D 117.113 161.445 93.032	A 89.575 114.320 95.180			SEQRES 10 A 623 MET ARG LEU HIS PRO GLY PHE TYR ASP ARG ASN PRO VAL	D 105.028 153.247 93.457	A 86.862 119.119 100.692			SEQRES 32 A 623 SER LEU ILE ALA ARG PHE TYR ASP PRO GLN ARG GLY CYS	D 106.431 146.083 85.194	A 87.897 118.345 102.100			SEQRES 43 A 623 ARG THR SER LEU ILE ILE ALA HIS ARG LEU SER THR ILE	D 104.399 147.866 90.730	A 85.029 120.065 101.853			SEQRES 8 B 578 TYR ASP LEU ARG ARG ASP LEU LEU HIS HIS LEU LEU THR	D 108.469 147.009 90.575	A 86.734 121.922 101.197			SEQRES 42 A 623 LYS ARG LEU GLN GLU ALA LEU TYR LYS ALA MET GLU GLY	D 106.302 154.626 92.833	A 87.270 121.343 104.427			SEQRES 32 A 623 SER LEU ILE ALA ARG PHE TYR ASP PRO GLN ARG GLY CYS	D 107.130 153.332 93.344	A 87.344 117.208 101.386			SEQRES 41 A 623 LEU ASP GLN ALA THR ALA SER VAL ASP SER GLU THR GLU	D 112.705 158.252 102.051	A 84.791 117.532 101.527
	SEQADV 6RAF PRO C 110 UNP A0A192B6J ASN 110 CONFLICT	D 116.840 165.173 94.114	A 92.403 116.732 94.794			SEQRES 23 B 578 GLN LEU THR TRP PRO ILE LEU GLY LEU GLY TRP VAL MET	D 117.113 161.445 93.032	A 89.575 114.320 95.180			SEQRES 11 A 623 GLY ARG LEU MET THR ARG VAL THR SER ASP VAL ASP ALA	D 105.028 153.247 93.457	A 86.862 119.119 100.692			SEQRES 33 A 623 VAL PHE LEU ASP GLY VAL ASP VAL ARG ARG TYR ARG GLN	D 106.431 146.083 85.194	A 87.897 118.345 102.100			SEQRES 44 A 623 ARG HIS VAL ASP ARG ILE LEU VAL PHE ARG LYS GLY ARG	D 104.399 147.866 91.570	A 85.029 120.065 101.853			SEQRES 9 B 578 LEU ASP ARG ASP PHE TYR HIS LYS HIS ARG VAL GLY ASP	D 108.469 147.009 91.415	A 86.734 121.922 101.197			SEQRES 43 A 623 ARG THR SER LEU ILE ILE ALA HIS ARG LEU SER THR ILE	D 106.302 154.626 93.673	A 87.270 121.343 104.427			SEQRES 33 A 623 VAL PHE LEU ASP GLY VAL ASP VAL ARG ARG TYR ARG GLN	D 107.130 153.332 93.344	A 87.344 117.208 101.386			SEQRES 42 A 623 LYS ARG LEU GLN GLU ALA LEU TYR LYS ALA MET GLU GLY	D 112.705 158.252 102.051	A 84.791 117.532 101.527
	SEQADV 6RAF GLY C 111 UNP A0A192B6J TYR 111 CONFLICT	D 116.840 165.173 94.954	A 92.403 116.732 95.394			SEQRES 24 B 578 ALA LEU TYR GLN ARG GLY LEU THR SER LEU ARG ARG LEU	D 117.113 161.445 93.872	A 89.575 114.320 95.780			SEQRES 12 A 623 ILE ASN GLN PHE ILE THR GLY GLY LEU VAL GLY VAL ILE	D 105.028 153.247 93.457	A 86.862 119.119 101.292			SEQRES 34 A 623 GLU GLU LEU ARG ARG HIS VAL GLY ILE VAL LEU GLN GLU	D 106.431 146.083 85.194	A 87.897 118.345 102.700			SEQRES 45 A 623 LEU VAL GLU GLU GLY SER HIS GLU GLU LEU LEU ALA LYS	D 104.399 147.866 91.570	A 85.029 120.065 102.453			SEQRES 10 B 578 LEU MET ASN ARG LEU ASN THR ASP LEU SER ALA VAL ARG	D 108.469 147.009 91.415	A 86.734 121.922 101.797			SEQRES 44 A 623 ARG HIS VAL ASP ARG ILE LEU VAL PHE ARG LYS GLY ARG	D 106.302 154.626 93.673	A 87.270 121.343 105.027			SEQRES 34 A 623 GLU GLU LEU ARG ARG HIS VAL GLY ILE VAL LEU GLN GLU	D 107.130 153.332 94.184	A 87.344 117.208 101.986			SEQRES 43 A 623 ARG THR SER LEU ILE ILE ALA HIS ARG LEU SER THR ILE	D 112.705 158.252 102.891	A 84.791 117.532 102.127
	SEQADV 6RAF LYS C 112 UNP A0A192B6J GLU 112 CONFLICT	D 116.840 165.173 94.954	A 92.403 116.732 95.394			SEQRES 25 B 578 PHE GLU LEU LEU ASP GLU LYS PRO ALA ILE ARG ASP GLU	D 117.113 161.445 93.872	A 89.575 114.320 95.780			SEQRES 13 A 623 ALA ASP LEU PHE THR LEU VAL GLY LEU LEU GLY PHE MET	D 105.028 153.247 94.297	A 86.862 119.119 101.292			SEQRES 35 A 623 PRO PHE LEU PHE SER GLY THR VAL LEU ASP ASN LEU ARG	D 106.431 146.083 86.034	A 87.897 118.345 102.700			SEQRES 46 A 623 GLY GLY TYR TYR ALA ALA LEU TYR ARG LEU GLN PHE GLN	D 104.399 147.866 92.410	A 85.029 120.065 102.453			SEQRES 11 B 578 GLU MET VAL GLY PRO GLY ILE LEU MET GLY SER ARG LEU	D 108.469 147.009 92.255	A 86.734 121.922 101.797			SEQRES 45 A 623 LEU VAL GLU GLU GLY SER HIS GLU GLU LEU LEU ALA LYS	D 106.302 154.626 93.673	A 87.270 121.343 105.027			SEQRES 35 A 623 PRO PHE LEU PHE SER GLY THR VAL LEU ASP ASN LEU ARG	D 107.130 153.332 94.184	A 87.344 117.208 101.986			SEQRES 44 A 623 ARG HIS VAL ASP ARG ILE LEU VAL PHE ARG LYS GLY ARG	D 112.705 158.252 102.891	A 84.791 117.532 102.127
	SEQADV 6RAF PRO C 119 UNP A0A192B6J GLN 119 CONFLICT	D 116.840 165.173 94.954	A 92.403 116.732 95.394			SEQRES 26 B 578 ASP PRO LEU PRO LEU ALA LEU GLU ASP LEU SER GLY GLU	D 117.113 161.445 93.872	A 89.575 114.320 95.780			SEQRES 14 A 623 LEU PHE LEU SER PRO LYS LEU THR LEU VAL VAL LEU LEU	D 105.028 153.247 94.297	A 86.862 119.119 101.292			SEQRES 36 A 623 LEU PHE ASP PRO SER VAL PRO PRO GLU ARG VAL GLU GLU	D 106.431 146.083 86.034	A 87.897 118.345 102.700			SEQRES 47 A 623 GLU ALA LYS LEU GLY GLY GLY GLY GLU ASN LEU TYR PHE	D 104.399 147.866 92.410	A 85.029 120.065 102.453			SEQRES 12 B 578 SER PHE LEU VAL LEU LEU ALA PHE LEU SER MET TYR ALA	D 108.469 147.009 92.255	A 86.734 121.922 101.797			SEQRES 46 A 623 GLY GLY TYR TYR ALA ALA LEU TYR ARG LEU GLN PHE GLN	D 106.302 154.626 94.513	A 87.270 121.343 105.027			SEQRES 36 A 623 LEU PHE ASP PRO SER VAL PRO PRO GLU ARG VAL GLU GLU	D 107.130 153.332 94.184	A 87.344 117.208 101.986			SEQRES 45 A 623 LEU VAL GLU GLU GLY SER HIS GLU GLU LEU LEU ALA LYS	D 112.705 158.252 102.891	A 84.791 117.532 102.127
	SEQADV 6RAF HIS C 125 UNP A0A192B6J EXPRESSION TAG	D 116.840 165.173 95.794	A 92.403 116.732 95.994			SEQRES 27 B 578 VAL ARG PHE GLU GLY VAL GLY LEU LYS ARG ASP GLY ARG	D 117.113 161.445 94.712	A 89.575 114.320 96.380			SEQRES 15 A 623 VAL ALA PRO VAL LEU LEU ALA VAL THR THR TRP VAL ARG	D 105.028 153.247 94.297	A 86.862 119.119 101.892			SEQRES 37 A 623 VAL ALA ARG PHE LEU GLY ALA HIS GLU PHE ILE LEU ARG	D 106.431 146.083 86.034	A 87.897 118.345 103.300			SEQRES 48 A 623 GLN GLY HIS HIS HIS HIS HIS HIS HIS HIS HIS HIS	D 104.399 147.866 93.250	A 85.029 120.065 103.053			SEQRES 13 B 578 VAL ASN ALA ARG LEU ALA PHE TYR LEU THR LEU ILE LEU	D 108.469 147.009 93.095	A 86.734 121.922 102.397			SEQRES 47 A 623 GLU ALA LYS LEU GLY GLY GLY GLY GLU ASN LEU TYR PHE	D 106.302 154.626 94.513	A 87.270 121.943 94.827			SEQRES 37 A 623 VAL ALA ARG PHE LEU GLY ALA HIS GLU PHE ILE LEU ARG	D 107.130 153.332 95.024	A 87.344 117.208 102.586			SEQRES 46 A 623 GLY GLY TYR TYR ALA ALA LEU TYR ARG LEU GLN PHE GLN	D 112.705 158.252 103.731	A 84.791 117.532 102.727
	SEQADV 6RAF HIS C 126 UNP A0A192B6J EXPRESSION TAG	D 116.840 165.173 95.794	A 92.403 116.732 95.994			SEQRES 28 B 578 TRP LEU LEU ARG GLY LEU THR LEU THR ILE PRO GLU GLY	D 117.113 161.445 94.712	A 89.575 114.320 96.380			SEQRES 16 A 623 LEU GLY MET ARG SER ALA TYR ARG GLU MET ARG LEU ARG	D 105.028 153.247 95.137	A 86.862 119.119 101.892			SEQRES 38 A 623 LEU PRO LYS GLY TYR GLN THR VAL LEU GLY GLU ARG GLY	D 106.431 146.083 86.874	A 87.897 118.345 103.300			SEQRES 1 B 578 MET THR GLY ARG SER ALA ALA PRO LEU LEU ARG ARG LEU	D 104.399 147.866 93.250	A 85.029 120.065 103.053			SEQRES 14 B 578 PRO GLY ILE PHE LEU ALA MET ARG PHE LEU LEU ARG LEU	D 108.469 147.009 93.935	A 86.734 121.922 102.397			SEQRES 48 A 623 GLN GLY HIS HIS HIS HIS HIS HIS HIS HIS HIS HIS	D 106.302 154.626 94.513	A 87.270 121.943 94.827			SEQRES 38 A 623 LEU PRO LYS GLY TYR GLN THR VAL LEU GLY GLU ARG GLY	D 107.130 153.332 95.024	A 87.344 117.208 102.586			SEQRES 47 A 623 GLU ALA LYS LEU GLY GLY GLY GLY GLU ASN LEU TYR PHE	D 112.705 158.252 103.731	A 84.791 117.532 102.727
	SEQADV 6RAF HIS C 127 UNP A0A192B6J EXPRESSION TAG	D 116.840 165.173 95.794	A 92.403 116.732 95.994			SEQRES 29 B 578 MET THR LEU GLY ILE THR GLY ARG THR GLY SER GLY LYS	D 117.113 161.445 94.712	A 89.575 114.320 96.380			SEQRES 17 A 623 LEU ALA ARG VAL ASN ALA ALA LEU GLN GLU ASN LEU SER	D 105.028 153.247 95.137	A 86.862 119.119 101.892			SEQRES 39 A 623 ALA GLY LEU SER THR GLY GLU LYS GLN LEU LEU ALA LEU	D 106.431 146.083 86.874	A 87.897 118.345 103.300			SEQRES 2 B 578 TRP PRO TYR VAL GLY ARG TYR ARG TRP ARG TYR LEU TRP	D 104.399 147.866 94.090	A 85.029 120.065 103.053			SEQRES 15 B 578 ILE ASP ARG ARG TYR ARG GLU ALA GLN GLU VAL PHE ASP	D 108.469 147.009 94.775	A 86.734 121.922 102.397			SEQRES 1 B 578 MET THR GLY ARG SER ALA ALA PRO LEU LEU ARG ARG LEU	D 106.302 154.626 95.353	A 87.270 121.943 94.827			SEQRES 39 A 623 ALA GLY LEU SER THR GLY GLU LYS GLN LEU LEU ALA LEU	D 107.130 153.332 95.024	A 87.344 117.208 102.586			SEQRES 48 A 623 GLN GLY HIS HIS HIS HIS HIS HIS HIS HIS HIS HIS	D 112.705 158.252 103.731	A 84.791 117.532 102.727
	SEQADV 6RAF HIS C 128 UNP A0A192B6J EXPRESSION TAG	D 116.840 165.173 96.634	A 92.403 116.732 96.594			SEQRES 30 B 578 SER LEU LEU ALA ALA LEU VAL PRO ARG LEU LEU ASP PRO	D 117.113 161.445 95.552	A 89.575 114.320 96.980			SEQRES 18 A 623 GLY VAL GLU THR ILE GLN LEU PHE VAL LYS GLU ARG GLU	D 105.028 153.247 95.137	A 86.862 119.119 102.492			SEQRES 40 A 623 VAL ARG ALA LEU LEU ALA SER PRO ASP ILE LEU LEU ILE	D 106.431 146.083 87.714	A 87.897 118.345 103.900			SEQRES 3 B 578 ALA VAL LEU ALA GLY LEU VAL SER ILE PHE PHE PHE VAL	D 104.399 147.866 94.930	A 85.029 120.065 103.653			SEQRES 16 B 578 ARG ILE SER THR LEU ALA GLN GLU ALA PHE SER GLY ILE	D 108.469 147.009 95.615	A 86.734 121.922 102.997			SEQRES 2 B 578 TRP PRO TYR VAL GLY ARG TYR ARG TRP ARG TYR LEU TRP	D 106.302 154.626 95.353	A 87.270 121.943 95.427			SEQRES 40 A 623 VAL ARG ALA LEU LEU ALA SER PRO ASP ILE LEU LEU ILE	D 107.130 154.172 89.144	A 87.344 117.208 103.186			SEQRES 1 B 578 MET THR GLY ARG SER ALA ALA PRO LEU LEU ARG ARG LEU	D 112.705 158.252 104.571	A 84.791 117.532 103.327
	SEQADV 6RAF HIS C 129 UNP A0A192B6J EXPRESSION TAG	D 116.840 165.173 96.634	A 92.403 116.732 96.594			SEQRES 31 B 578 SER GLU GLY ARG VAL TYR VAL GLY GLY HIS GLU ALA ARG	D 117.113 161.445 95.552	A 89.575 114.320 96.980			SEQRES 19 A 623 ARG GLU GLU LYS PHE ASP ARG LEU ASN ARG ASP LEU PHE	D 105.028 153.247 95.977	A 86.862 119.119 102.492			SEQRES 41 A 623 LEU ASP GLN ALA THR ALA SER VAL ASP SER GLU THR GLU	D 106.431 146.083 87.714	A 87.897 118.345 103.900			SEQRES 4 B 578 LEU THR PRO TYR PHE LEU ARG LEU ALA VAL ASP ALA VAL	D 104.399 147.866 95.770	A 85.029 120.065 103.653			SEQRES 17 B 578 ARG VAL VAL LYS GLY TYR ALA LEU GLU ARG ARG MET VAL	D 108.469 147.849 85.535	A 86.734 121.922 102.997			SEQRES 3 B 578 ALA VAL LEU ALA GLY LEU VAL SER ILE PHE PHE PHE VAL	D 106.302 154.626 95.353	A 87.270 121.943 95.427			SEQRES 41 A 623 LEU ASP GLU ALA THR ALA SER VAL ASP SER GLU THR GLU	D 107.130 154.172 89.144	A 87.344 117.208 103.186			SEQRES 2 B 578 TRP PRO TYR VAL GLY ARG TYR ARG TRP ARG TYR LEU TRP	D 112.705 158.252 104.571	A 84.791 117.532 103.327
	SEQADV 6RAF HIS C 130 UNP A0A192B6J EXPRESSION TAG	D 116.840 165.173 96.634	A 92.403 116.732 96.594			SEQRES 32 B 578 ARG ILE PRO LEU ALA VAL LEU ARG LYS ALA VAL GLY VAL	D 117.113 161.445 95.552	A 89.575 114.320 96.980			SEQRES 20 A 623 ARG ALA TRP VAL GLU ILE ILE ARG TRP PHE ALA LEU PHE	D 105.028 153.247 95.977	A 86.862 119.119 102.492			SEQRES 42 A 623 LYS ARG LEU GLN GLU ALA LEU TYR LYS ALA MET GLU GLY	D 106.431 146.083 88.554	A 87.897 118.345 103.900			SEQRES 5 B 578 GLN ALA GLY ARG GLY PHE GLY VAL TYR ALA LEU ALA ILE	D 104.399 147.866 96.610	A 85.029 120.065 103.653			SEQRES 18 B 578 ALA TRP PHE GLN ASP LEU ASN ARG LEU TYR VAL GLU LYS	D 108.469 147.849 85.535	A 86.734 121.922 102.997			SEQRES 4 B 578 LEU THR PRO TYR PHE LEU ARG LEU ALA VAL ASP ALA VAL	D 106.302 155.466 89.473	A 87.270 121.943 95.427			SEQRES 42 A 623 LYS ARG LEU GLN GLU ALA LEU TYR LYS ALA MET GLU GLY	D 107.130 154.172 89.144	A 87.344 117.208 103.186			SEQRES 3 B 578 ALA VAL LEU ALA GLY LEU VAL SER ILE PHE PHE PHE VAL	D 112.705 158.252 104.571	A 84.791 117.532 103.327
	SEQADV 6RAF GLU C 131 UNP A0A192B6J EXPRESSION TAG	D 116.840 165.173 97.474	A 92.403 116.732 97.194			SEQRES 33 B 578 ALA PRO GLN GLU PRO PHE LEU PHE SER GLU THR ILE LEU	D 117.113 161.445 96.392	A 89.575 114.320 97.580			SEQRES 21 A 623 PHE PRO VAL VAL GLY PHE LEU GLY ASP PHE ALA VAL ALA	D 105.028 153.247 95.977	A 86.862 119.119 103.092			SEQRES 43 A 623 ARG THR SER LEU ILE ILE ALA HIS ARG LEU SER THR ILE	D 106.431 146.083 88.554	A 87.897 118.345 104.500			SEQRES 6 B 578 VAL ALA SER ALA ALA LEU SER GLY LEU LEU SER TYR ALA	D 104.399 147.866 97.450	A 85.029 120.065 104.253			SEQRES 19 B 578 SER LEU ALA LEU ALA ARG VAL GLU GLY PRO LEU HIS ALA	D 108.469 147.849 85.535	A 86.734 121.922 103.597			SEQRES 5 B 578 GLN ALA GLY ARG GLY PHE GLY VAL TYR ALA LEU ALA ILE	D 106.302 155.466 89.473	A 87.270 121.943 96.027			SEQRES 43 A 623 ARG THR SER LEU ILE ILE ALA HIS ARG LEU SER THR ILE	D 107.130 154.172 89.984	A 87.344 117.208 103.786			SEQRES 4 B 578 LEU THR PRO TYR PHE LEU ARG LEU ALA VAL ASP ALA VAL	D 112.705 159.092 94.491	A 84.791 117.532 103.927
	SEQADV 6RAF PRO C 132 UNP A0A192B6J EXPRESSION TAG	D 116.840 165.173 97.474	A 92.403 116.732 97.194			SEQRES 34 B 578 GLU ASN ILE ALA PHE GLY LEU ASP GLU VAL ASP ARG GLU	D 117.113 161.445 96.392	A 89.575 114.320 97.580			SEQRES 22 A 623 SER LEU VAL TYR TYR GLY GLY GLY GLU VAL VAL ARG GLY	D 105.028 154.087 90.097	A 86.862 119.119 103.092			SEQRES 44 A 623 ARG HIS VAL ASP ARG ILE LEU VAL PHE ARG LYS GLY ARG	D 106.431 146.083 89.394	A 87.897 118.345 104.500			SEQRES 7 B 578 MET ARG ARG LEU ALA VAL VAL ALA SER ARG GLN VAL GLU	D 104.399 148.706 87.370	A 85.029 120.065 104.253			SEQRES 20 B 578 LEU LEU GLY PHE LEU MET GLY PHE ALA PHE LEU THR VAL	D 108.469 147.849 86.375	A 86.734 121.922 103.597			SEQRES 6 B 578 VAL ALA SER ALA ALA LEU SER GLY LEU LEU SER TYR ALA	D 106.302 155.466 89.473	A 87.270 121.943 96.027			SEQRES 44 A 623 ARG HIS VAL ASP ARG ILE LEU VAL PHE ARG LYS GLY ARG	D 107.130 154.172 89.984	A 87.344 117.208 103.786			SEQRES 5 B 578 GLN ALA GLY ARG GLY PHE GLY VAL TYR ALA LEU ALA ILE	D 112.705 159.092 94.491	A 84.791 117.532 103.927
	SEQADV 6RAF GLU C 133 UNP A0A192B6J EXPRESSION TAG	D 116.840 165.173 97.474	A 92.403 116.732 97.194			SEQRES 35 B 578 ARG VAL GLU TRP ALA ALA ARG LEU ALA GLY ILE HIS GLU	D 117.113 161.445 96.392	A 89.575 114.320 97.580			SEQRES 23 A 623 ALA VAL SER LEU GLY LEU LEU VAL ALA PHE VAL ASP TYR	D 105.028 154.087 90.097	A 86.862 119.119 103.092			SEQRES 45 A 623 LEU VAL GLU GLU GLY SER HIS GLU GLU LEU LEU ALA LYS	D 106.431 146.083 89.394	A 87.897 118.345 104.500			SEQRES 8 B 578 TYR ASP LEU ARG ARG ASP LEU LEU HIS HIS LEU LEU THR	D 104.399 148.706 87.370	A 85.029 120.065 104.253			SEQRES 21 B 578 LEU TRP ALA GLY GLY ALA MET VAL VAL ARG GLY GLU LEU	D 108.469 147.849 86.375	A 86.734 121.922 103.597			SEQRES 7 B 578 MET ARG ARG LEU ALA VAL VAL ALA SER ARG GLN VAL GLU	D 106.302 155.466 90.313	A 87.270 121.943 96.027			SEQRES 45 A 623 LEU VAL GLU GLU GLY SER HIS GLU GLU LEU LEU ALA LYS	D 107.130 154.172 89.984	A 87.344 117.208 103.786			SEQRES 6 B 578 VAL ALA SER ALA ALA LEU SER GLY LEU LEU SER TYR ALA	D 112.705 159.092 94.491	A 84.791 117.532 103.927
	SEQADV 6RAF ALA C 134 UNP A0A192B6J EXPRESSION TAG	D 116.840 165.173 98.314	A 92.403 116.732 97.794			SEQRES 36 B 578 GLU ILE LEU ALA PHE PRO LYS GLY TYR GLU THR VAL LEU	D 117.113 161.445 97.232	A 89.575 114.320 98.180			SEQRES 24 A 623 THR ARG GLN LEU PHE GLN PRO LEU GLN ASP LEU SER ASP	D 105.028 154.087 90.097	A 86.862 119.119 103.692			SEQRES 46 A 623 GLY GLY TYR TYR ALA ALA LEU TYR ARG LEU GLN PHE GLN	D 106.431 146.083 90.234	A 87.897 118.345 105.100			SEQRES 9 B 578 LEU ASP ARG ASP PHE TYR HIS LYS HIS ARG VAL GLY ASP	D 104.399 148.706 87.370	A 85.029 120.065 104.853			SEQRES 22 B 578 SER VAL GLY GLU LEU VAL GLN PHE ASN ALA TYR LEU ALA	D 108.469 147.849 86.375	A 86.734 121.922 104.197			SEQRES 8 B 578 TYR ASP LEU ARG ARG ASP LEU LEU HIS HIS LEU LEU THR	D 106.302 155.466 90.313	A 87.270 121.943 96.627			SEQRES 46 A 623 GLY GLY TYR TYR ALA ALA LEU TYR ARG LEU GLN PHE GLN	D 107.130 154.172 90.824	A 87.344 117.208 104.386			SEQRES 7 B 578 MET ARG ARG LEU ALA VAL VAL ALA SER ARG GLN VAL GLU	D 112.705 159.092 95.331	A 84.791 117.532 104.527
	SEQRES 1 A 623 MET THR GLU ASP THR TYR SER LYS ALA PHE ASP ARG ALA	D 116.840 165.173 98.314	A 92.403 116.732 97.794			SEQRES 37 B 578 GLY GLU ARG GLY ILE THR LEU SER GLY GLY GLN ARG GLN	D 117.113 161.445 97.232	A 89.575 114.320 98.180			SEQRES 25 A 623 LYS PHE ASN LEU PHE GLN GLY ALA MET ALA SER ALA GLU	D 105.028 154.087 90.937	A 86.862 119.119 103.692			SEQRES 47 A 623 GLU ALA LYS LEU GLY GLY GLY GLY GLU ASN LEU TYR PHE	D 106.431 146.083 90.234	A 87.897 118.345 105.100			SEQRES 10 B 578 LEU MET ASN ARG LEU ASN THR ASP LEU SER ALA VAL ARG	D 104.399 148.706 88.210	A 85.029 120.065 104.853			SEQRES 23 B 578 GLN LEU THR TRP PRO ILE LEU GLY LEU GLY TRP VAL MET	D 108.469 147.849 87.215	A 86.734 121.922 104.197			SEQRES 9 B 578 LEU ASP ARG ASP PHE TYR HIS LYS HIS ARG VAL GLY ASP	D 106.302 155.466 90.313	A 87.270 121.943 96.627			SEQRES 47 A 623 GLU ALA LYS LEU GLY GLY GLY GLY GLU ASN LEU TYR PHE	D 107.130 154.172 90.824	A 87.344 117.208 104.386			SEQRES 8 B 578 TYR ASP LEU ARG ARG ASP LEU LEU HIS HIS LEU LEU THR	D 112.705 159.092 95.331	A 84.791 117.532 104.527
	SEQRES 2 A 623 LEU PHE ALA ARG ILE LEU ARG TYR VAL TRP PRO TYR ARG	D 116.840 165.173 98.314	A 92.403 116.732 97.794			SEQRES 38 B 578 ARG VAL ALA LEU ALA ARG ALA LEU ALA LYS ARG PRO LYS	D 117.113 161.445 97.232	A 89.575 114.320 98.180			SEQRES 26 A 623 ARG ILE PHE GLY VAL LEU ASP THR GLU GLU GLU LEU LYS	D 105.028 154.087 90.937	A 86.862 119.119 103.692			SEQRES 48 A 623 GLN GLY HIS HIS HIS HIS HIS HIS HIS HIS HIS HIS	D 106.431 146.083 91.074	A 87.897 118.345 105.100			SEQRES 11 B 578 GLU MET VAL GLY PRO GLY ILE LEU MET GLY SER ARG LEU	D 104.399 148.706 88.210	A 85.029 120.065 104.853			SEQRES 24 B 578 ALA LEU TYR GLN ARG GLY LEU THR SER LEU ARG ARG LEU	D 108.469 147.849 87.215	A 86.734 121.922 104.197			SEQRES 10 B 578 LEU MET ASN ARG LEU ASN THR ASP LEU SER ALA VAL ARG	D 106.302 155.466 91.153	A 87.270 121.943 96.627			SEQRES 48 A 623 GLN GLY HIS HIS HIS HIS HIS HIS HIS HIS HIS HIS	D 107.130 154.172 90.824	A 87.344 117.208 104.386			SEQRES 9 B 578 LEU ASP ARG ASP PHE TYR HIS LYS HIS ARG VAL GLY ASP	D 112.705 159.092 95.331	A 84.791 117.532 104.527
	SEQRES 3 A 623 LEU GLN VAL VAL LEU ALA LEU LEU PHE LEU LEU VAL VAL	D 116.840 166.013 85.714	A 92.403 116.732 98.394			SEQRES 39 B 578 ILE LEU ILE LEU ASP ASP ALA LEU SER ALA VAL ASP ALA	D 117.113 161.445 98.072	A 89.575 114.320 98.780			SEQRES 27 A 623 ASP PRO GLU ASP PRO THR PRO ILE ARG GLY PHE ARG GLY	D 105.028 154.087 90.937	A 86.862 119.119 104.292			SEQRES 1 B 578 MET THR GLY ARG SER ALA ALA PRO LEU LEU ARG ARG LEU	D 106.431 146.083 91.074	A 87.897 118.345 105.700			SEQRES 12 B 578 SER PHE LEU VAL LEU LEU ALA PHE LEU SER MET TYR ALA	D 104.399 148.706 88.210	A 85.029 120.065 105.453			SEQRES 25 B 578 PHE GLU LEU LEU ASP GLU LYS PRO ALA ILE ARG ASP GLU	D 108.469 147.849 88.055	A 86.734 121.922 104.797			SEQRES 11 B 578 GLU MET VAL GLY PRO GLY ILE LEU MET GLY SER ARG LEU	D 106.302 155.466 91.153	A 87.270 121.943 97.227			SEQRES 1 B 578 MET THR GLY ARG SER ALA ALA PRO LEU LEU ARG ARG LEU	D 107.130 154.172 91.664	A 87.344 117.208 104.986			SEQRES 10 B 578 LEU MET ASN ARG LEU ASN THR ASP LEU SER ALA VAL ARG	D 112.705 159.092 96.171	A 84.791 117.532 105.127
	SEQRES 4 A 623 THR LEU ALA ALA ALA ALA THR PRO LEU PHE PHE LYS TRP	D 116.840 166.013 85.714	A 92.403 116.732 98.394			SEQRES 40 B 578 GLU THR GLU ALA ARG ILE LEU GLN GLY LEU LYS THR VAL	D 117.113 161.445 98.072	A 89.575 114.320 98.780			SEQRES 28 A 623 GLU VAL GLU PHE ARG ASP VAL TRP LEU ALA TYR THR PRO	D 105.028 154.087 91.777	A 86.862 119.119 104.292			SEQRES 2 B 578 TRP PRO TYR VAL GLY ARG TYR ARG TRP ARG TYR LEU TRP	D 106.431 146.083 91.914	A 87.897 118.345 105.700			SEQRES 13 B 578 VAL ASN ALA ARG LEU ALA PHE TYR LEU THR LEU ILE LEU	D 104.399 148.706 89.050	A 85.029 120.065 105.453			SEQRES 26 B 578 ASP PRO LEU PRO LEU ALA LEU GLU ASP LEU SER GLY GLU	D 108.469 147.849 88.055	A 86.734 121.922 104.797			SEQRES 12 B 578 SER PHE LEU VAL LEU LEU ALA PHE LEU SER MET TYR ALA	D 106.302 155.466 91.153	A 87.270 121.943 97.227			SEQRES 2 B 578 TRP PRO TYR VAL GLY ARG TYR ARG TRP ARG TYR LEU TRP	D 107.130 154.172 91.664	A 87.344 117.208 104.986			SEQRES 11 B 578 GLU MET VAL GLY PRO GLY ILE LEU MET GLY SER ARG LEU	D 112.705 159.092 96.171	A 84.791 117.532 105.127
	SEQRES 5 A 623 ALA ILE ASP LEU ALA LEU VAL PRO THR GLU PRO ARG PRO	D 116.840 166.013 85.714	A 92.403 116.732 98.394			SEQRES 41 B 578 LEU GLY LYS GLN THR THR LEU LEU ILE SER HIS ARG THR	D 117.113 161.445 98.072	A 89.575 114.320 98.780			SEQRES 29 A 623 LYS GLY VAL GLU PRO THR GLU LYS ASP TRP VAL LEU LYS	D 105.028 154.087 91.777	A 86.862 119.119 104.292			SEQRES 3 B 578 ALA VAL LEU ALA GLY LEU VAL SER ILE PHE PHE PHE VAL	D 106.431 146.083 91.914	A 87.897 118.345 105.700			SEQRES 14 B 578 PRO GLY ILE PHE LEU ALA MET ARG PHE LEU LEU ARG LEU	D 104.399 148.706 89.050	A 85.029 120.065 105.453			SEQRES 27 B 578 VAL ARG PHE GLU GLY VAL GLY LEU LYS ARG ASP GLY ARG	D 108.469 147.849 88.895	A 86.734 121.922 104.797			SEQRES 13 B 578 VAL ASN ALA ARG LEU ALA PHE TYR LEU THR LEU ILE LEU	D 106.302 155.466 91.993	A 87.270 121.943 97.227			SEQRES 3 B 578 ALA VAL LEU ALA GLY LEU VAL SER ILE PHE PHE PHE VAL	D 107.130 154.172 91.664	A 87.344 117.208 104.986			SEQRES 12 B 578 SER PHE LEU VAL LEU LEU ALA PHE LEU SER MET TYR ALA	D 112.705 159.092 96.171	A 84.791 117.532 105.127
	SEQRES 6 A 623 LEU ALA GLU ARG PHE HIS LEU LEU LEU TRP ILE SER LEU	D 116.840 166.013 86.554	A 92.403 116.732 98.994			SEQRES 42 B 578 ALA ALA LEU ARG HIS ALA ASP TRP ILE ILE VAL LEU ASP	D 117.113 161.445 98.912	A 89.575 114.320 99.380			SEQRES 30 A 623 GLY VAL SER PHE ARG VAL ARG PRO GLY GLU LYS VAL ALA	D 105.028 154.087 91.777	A 86.862 119.119 104.892			SEQRES 4 B 578 LEU THR PRO TYR PHE LEU ARG LEU ALA VAL ASP ALA VAL	D 106.431 146.083 92.754	A 87.897 118.345 106.300			SEQRES 15 B 578 ILE ASP ARG ARG TYR ARG GLU ALA GLN GLU VAL PHE ASP	D 104.399 148.706 89.050	A 85.029 120.065 106.053			SEQRES 28 B 578 TRP LEU LEU ARG GLY LEU THR LEU THR ILE PRO GLU GLY	D 108.469 147.849 88.895	A 86.734 121.922 105.397			SEQRES 14 B 578 PRO GLY ILE PHE LEU ALA MET ARG PHE LEU LEU ARG LEU	D 106.302 155.466 91.993	A 87.270 121.943 97.827			SEQRES 4 B 578 LEU THR PRO TYR PHE LEU ARG LEU ALA VAL ASP ALA VAL	D 107.130 154.172 92.504	A 87.344 117.208 105.586			SEQRES 13 B 578 VAL ASN ALA ARG LEU ALA PHE TYR LEU THR LEU ILE LEU	D 112.705 159.092 97.011	A 84.791 118.132 97.327
	SEQRES 7 A 623 GLY PHE LEU ALA VAL ARG ALA VAL HIS PHE ALA ALA THR	D 116.840 166.013 86.554	A 92.403 116.732 98.994			SEQRES 43 B 578 GLY GLY ARG ILE VAL GLU GLU GLY THR HIS GLU SER LEU	D 117.113 161.445 98.912	A 89.575 114.320 99.380			SEQRES 31 A 623 LEU VAL GLY ALA THR GLY ALA GLY LYS THR SER VAL VAL	D 105.028 154.087 92.617	A 86.862 119.119 104.892			SEQRES 5 B 578 GLN ALA GLY ARG GLY PHE GLY VAL TYR ALA LEU ALA ILE	D 106.431 146.083 93.594	A 87.897 118.345 106.300			SEQRES 16 B 578 ARG ILE SER THR LEU ALA GLN GLU ALA PHE SER GLY ILE	D 104.399 148.706 89.890	A 85.029 120.065 106.053			SEQRES 29 B 578 MET THR LEU GLY ILE THR GLY ARG THR GLY SER GLY LYS	D 108.469 147.849 89.735	A 86.734 121.922 105.397			SEQRES 15 B 578 ILE ASP ARG ARG TYR ARG GLU ALA GLN GLU VAL PHE ASP	D 106.302 155.466 91.993	A 87.270 121.943 97.827			SEQRES 5 B 578 GLN ALA GLY ARG GLY PHE GLY VAL TYR ALA LEU ALA ILE	D 107.130 154.172 92.504	A 87.344 117.208 105.586			SEQRES 14 B 578 PRO GLY ILE PHE LEU ALA MET ARG PHE LEU LEU ARG LEU	D 112.705 159.092 97.011	A 84.791 118.132 97.327
	SEQRES 8 A 623 TYR GLY GLU THR TYR LEU ILE GLN TRP VAL GLY GLN ARG	D 116.840 166.013 86.554	A 92.403 116.732 98.994			SEQRES 44 B 578 LEU GLN ALA GLY GLY LEU TYR ALA GLU MET ASP ARG LEU	D 117.113 161.445 98.912	A 89.575 114.320 99.380			SEQRES 32 A 623 SER LEU ILE ALA ARG PHE TYR ASP PRO GLN ARG GLY CYS	D 105.028 154.087 92.617	A 86.862 119.119 104.892			SEQRES 6 B 578 VAL ALA SER ALA ALA LEU SER GLY LEU LEU SER TYR ALA	D 106.431 146.083 94.434	A 87.897 118.345 106.300			SEQRES 17 B 578 ARG VAL VAL LYS GLY TYR ALA LEU GLU ARG ARG MET VAL	D 104.399 148.706 89.890	A 85.029 120.065 106.053			SEQRES 30 B 578 SER LEU LEU ALA ALA LEU VAL PRO ARG LEU LEU ASP PRO	D 108.469 147.849 89.735	A 86.734 121.922 105.397			SEQRES 16 B 578 ARG ILE SER THR LEU ALA GLN GLU ALA PHE SER GLY ILE	D 106.302 155.466 92.833	A 87.270 121.943 97.827			SEQRES 6 B 578 VAL ALA SER ALA ALA LEU SER GLY LEU LEU SER TYR ALA	D 107.130 154.172 92.504	A 87.344 117.208 105.586			SEQRES 15 B 578 ILE ASP ARG ARG TYR ARG GLU ALA GLN GLU VAL PHE ASP	D 112.705 159.092 97.011	A 84.791 118.132 97.327
	SEQRES 9 A 623 VAL LEU PHE ASP LEU ARG SER ASP LEU PHE ALA LYS LEU	D 116.840 166.013 87.394	A 92.403 116.732 99.594			SEQRES 45 B 578 GLN LYS GLU VAL GLU ALA	D 117.113 161.445 99.752	A 89.575 114.320 99.980			SEQRES 33 A 623 VAL PHE LEU ASP GLY VAL ASP VAL ARG ARG TYR ARG GLN	D 105.028 154.087 92.617	A 86.862 119.119 105.492			SEQRES 7 B 578 MET ARG ARG LEU ALA VAL VAL ALA SER ARG GLN VAL GLU	D 106.431 146.083 95.274	A 87.897 118.345 106.900			SEQRES 18 B 578 ALA TRP PHE GLN ASP LEU ASN ARG LEU TYR VAL GLU LYS	D 104.399 148.706 90.730	A 85.029 120.065 106.653			SEQRES 31 B 578 SER GLU GLY ARG VAL TYR VAL GLY GLY HIS GLU ALA ARG	D 108.469 147.849 90.575	A 86.734 121.922 105.997			SEQRES 17 B 578 ARG VAL VAL LYS GLY TYR ALA LEU GLU ARG ARG MET VAL	D 106.302 155.466 92.833	A 87.270 121.943 98.427			SEQRES 7 B 578 MET ARG ARG LEU ALA VAL VAL ALA SER ARG GLN VAL GLU	D 107.130 154.172 93.344	A 87.344 117.208 106.186			SEQRES 16 B 578 ARG ILE SER THR LEU ALA GLN GLU ALA PHE SER GLY ILE	D 112.705 159.092 97.851	A 84.791 118.132 97.927
	SEQRES 10 A 623 MET ARG LEU HIS PRO GLY PHE TYR ASP ARG ASN PRO VAL	D 116.840 166.013 87.394	A 92.403 116.732 99.594			SEQRES 1 C 136 MET ALA GLN LEU GLN LEU VAL GLU SER GLY GLY GLY LEU	D 117.113 161.445 99.752	A 89.575 114.320 99.980			SEQRES 34 A 623 GLU GLU LEU ARG ARG HIS VAL GLY ILE VAL LEU GLN GLU	D 105.028 154.087 93.457	A 86.862 119.119 105.492			SEQRES 8 B 578 TYR ASP LEU ARG ARG ASP LEU LEU HIS HIS LEU LEU THR	D 106.431 146.083 96.114	A 87.897 118.345 106.900			SEQRES 19 B 578 SER LEU ALA LEU ALA ARG VAL GLU GLY PRO LEU HIS ALA	D 104.399 148.706 90.730	A 85.029 120.065 106.653			SEQRES 32 B 578 ARG ILE PRO LEU ALA VAL LEU ARG LYS ALA VAL GLY VAL	D 108.469 147.849 90.575	A 86.734 121.922 105.997			SEQRES 18 B 578 ALA TRP PHE GLN ASP LEU ASN ARG LEU TYR VAL GLU LYS	D 106.302 155.466 92.833	A 87.270 121.943 98.427			SEQRES 8 B 578 TYR ASP LEU ARG ARG ASP LEU LEU HIS HIS LEU LEU THR	D 107.130 154.172 93.344	A 87.344 117.208 106.186			SEQRES 17 B 578 ARG VAL VAL LYS GLY TYR ALA LEU GLU ARG ARG MET VAL	D 112.705 159.092 97.851	A 84.791 118.132 97.927
	SEQRES 11 A 623 GLY ARG LEU MET THR ARG VAL THR SER ASP VAL ASP ALA	D 116.840 166.013 87.394	A 92.403 116.732 99.594			SEQRES 2 C 136 VAL GLN PRO GLY ASP SER LEU ARG LEU SER CYS ALA VAL	D 117.113 161.445 99.752	A 89.575 114.320 99.980			SEQRES 35 A 623 PRO PHE LEU PHE SER GLY THR VAL LEU ASP ASN LEU ARG	D 105.028 154.087 93.457	A 86.862 119.119 105.492			SEQRES 9 B 578 LEU ASP ARG ASP PHE TYR HIS LYS HIS ARG VAL GLY ASP	D 106.431 146.083 96.954	A 87.897 118.345 106.900			SEQRES 20 B 578 LEU LEU GLY PHE LEU MET GLY PHE ALA PHE LEU THR VAL	D 104.399 148.706 91.570	A 85.029 120.065 106.653			SEQRES 33 B 578 ALA PRO GLN GLU PRO PHE LEU PHE SER GLU THR ILE LEU	D 108.469 147.849 91.415	A 86.734 121.922 105.997			SEQRES 19 B 578 SER LEU ALA LEU ALA ARG VAL GLU GLY PRO LEU HIS ALA	D 106.302 155.466 93.673	A 87.270 121.943 98.427			SEQRES 9 B 578 LEU ASP ARG ASP PHE TYR HIS LYS HIS ARG VAL GLY ASP	D 107.130 154.172 93.344	A 87.344 117.208 106.186			SEQRES 18 B 578 ALA TRP PHE GLN ASP LEU ASN ARG LEU TYR VAL GLU LYS	D 112.705 159.092 97.851	A 84.791 118.132 97.927
	SEQRES 12 A 623 ILE ASN GLN PHE ILE THR GLY GLY LEU VAL GLY VAL ILE	D 116.840 166.013 88.234	A 92.403 116.732 100.194			SEQRES 3 C 136 SER GLY SER ALA LEU ASP TYR ASN ALA ILE GLY TRP PHE	D 117.113 162.285 87.992	A 89.575 114.320 100.580			SEQRES 36 A 623 LEU PHE ASP PRO SER VAL PRO PRO GLU ARG VAL GLU GLU	D 105.028 154.087 93.457	A 86.862 119.119 106.092			SEQRES 10 B 578 LEU MET ASN ARG LEU ASN THR ASP LEU SER ALA VAL ARG	D 106.431 146.083 97.794	A 87.897 118.345 107.500			SEQRES 21 B 578 LEU TRP ALA GLY GLY ALA MET VAL VAL ARG GLY GLU LEU	D 104.399 148.706 91.570	A 85.029 120.065 107.253			SEQRES 34 B 578 GLU ASN ILE ALA PHE GLY LEU ASP GLU VAL ASP ARG GLU	D 108.469 147.849 91.415	A 86.734 121.922 106.597			SEQRES 20 B 578 LEU LEU GLY PHE LEU MET GLY PHE ALA PHE LEU THR VAL	D 106.302 155.466 93.673	A 87.270 121.943 99.027			SEQRES 10 B 578 LEU MET ASN ARG LEU ASN THR ASP LEU SER ALA VAL ARG	D 107.130 154.172 94.184	A 87.344 117.208 106.786			SEQRES 19 B 578 SER LEU ALA LEU ALA ARG VAL GLU GLY PRO LEU HIS ALA	D 112.705 159.092 98.691	A 84.791 118.132 98.527
	SEQRES 13 A 623 ALA ASP LEU PHE THR LEU VAL GLY LEU LEU GLY PHE MET	D 116.840 166.013 88.234	A 92.403 116.732 100.194			SEQRES 4 C 136 ARG GLN ALA PRO GLY LYS GLU ARG GLU GLY VAL ALA CYS	D 117.113 162.285 87.992	A 89.575 114.320 100.580			SEQRES 37 A 623 VAL ALA ARG PHE LEU GLY ALA HIS GLU PHE ILE LEU ARG	D 105.028 154.087 94.297	A 86.862 119.119 106.092			SEQRES 11 B 578 GLU MET VAL GLY PRO GLY ILE LEU MET GLY SER ARG LEU	D 106.431 146.923 85.194	A 87.897 118.345 107.500			SEQRES 22 B 578 SER VAL GLY GLU LEU VAL GLN PHE ASN ALA TYR LEU ALA	D 104.399 148.706 92.410	A 85.029 120.065 107.253			SEQRES 35 B 578 ARG VAL GLU TRP ALA ALA ARG LEU ALA GLY ILE HIS GLU	D 108.469 147.849 92.255	A 86.734 121.922 106.597			SEQRES 21 B 578 LEU TRP ALA GLY GLY ALA MET VAL VAL ARG GLY GLU LEU	D 106.302 155.466 93.673	A 87.270 121.943 99.027			SEQRES 11 B 578 GLU MET VAL GLY PRO GLY ILE LEU MET GLY SER ARG LEU	D 107.130 154.172 94.184	A 87.344 117.208 106.786			SEQRES 20 B 578 LEU LEU GLY PHE LEU MET GLY PHE ALA PHE LEU THR VAL	D 112.705 159.092 98.691	A 84.791 118.132 98.527
	SEQRES 14 A 623 LEU PHE LEU SER PRO LYS LEU THR LEU VAL VAL LEU LEU	D 116.840 166.013 88.234	A 92.403 116.732 100.194			SEQRES 5 C 136 ILE SER LYS ILE THR GLY ASN THR ALA TYR ALA ASP SER	D 117.113 162.285 87.992	A 89.575 114.320 100.580			SEQRES 38 A 623 LEU PRO LYS GLY TYR GLN THR VAL LEU GLY GLU ARG GLY	D 105.028 154.087 94.297	A 86.862 119.119 106.092			SEQRES 12 B 578 SER PHE LEU VAL LEU LEU ALA PHE LEU SER MET TYR ALA	D 106.431 146.923 85.194	A 87.897 118.345 107.500			SEQRES 23 B 578 GLN LEU THR TRP PRO ILE LEU GLY LEU GLY TRP VAL MET	D 104.399 148.706 92.410	A 85.029 120.065 107.253			SEQRES 36 B 578 GLU ILE LEU ALA PHE PRO LYS GLY TYR GLU THR VAL LEU	D 108.469 147.849 92.255	A 86.734 121.922 106.597			SEQRES 22 B 578 SER VAL GLY GLU LEU VAL GLN PHE ASN ALA TYR LEU ALA	D 106.302 155.466 94.513	A 87.270 121.943 99.027			SEQRES 12 B 578 SER PHE LEU VAL LEU LEU ALA PHE LEU SER MET TYR ALA	D 107.130 154.172 94.184	A 87.344 117.208 106.786			SEQRES 21 B 578 LEU TRP ALA GLY GLY ALA MET VAL VAL ARG GLY GLU LEU	D 112.705 159.092 98.691	A 84.791 118.132 98.527
	SEQRES 15 A 623 VAL ALA PRO VAL LEU LEU ALA VAL THR THR TRP VAL ARG	D 116.840 166.013 89.074	A 92.403 117.332 92.394			SEQRES 6 C 136 VAL LYS GLY ARG PHE THR ILE SER ARG ASP ASN ALA LYS	D 117.113 162.285 88.832	A 89.575 114.920 92.780			SEQRES 39 A 623 ALA GLY LEU SER THR GLY GLU LYS GLN LEU LEU ALA LEU	D 105.028 154.087 94.297	A 86.862 119.719 98.292			SEQRES 13 B 578 VAL ASN ALA ARG LEU ALA PHE TYR LEU THR LEU ILE LEU	D 106.431 146.923 85.194	A 87.897 118.945 99.700			SEQRES 24 B 578 ALA LEU TYR GLN ARG GLY LEU THR SER LEU ARG ARG LEU	D 104.399 148.706 93.250	A 85.029 120.665 99.453			SEQRES 37 B 578 GLY GLU ARG GLY ILE THR LEU SER GLY GLY GLN ARG GLN	D 108.469 147.849 93.095	A 86.734 122.522 98.797			SEQRES 23 B 578 GLN LEU THR TRP PRO ILE LEU GLY LEU GLY TRP VAL MET	D 106.302 155.466 94.513	A 87.270 121.943 99.627			SEQRES 13 B 578 VAL ASN ALA ARG LEU ALA PHE TYR LEU THR LEU ILE LEU	D 107.130 155.012 89.984	A 87.344 117.808 98.986			SEQRES 22 B 578 SER VAL GLY GLU LEU VAL GLN PHE ASN ALA TYR LEU ALA	D 112.705 159.092 99.531	A 84.791 118.132 99.127
	SEQRES 16 A 623 LEU GLY MET ARG SER ALA TYR ARG GLU MET ARG LEU ARG	D 116.840 166.013 89.074	A 92.403 117.332 92.394			SEQRES 7 C 136 ASN THR VAL HIS LEU GLN MET ASN SER LEU LYS PRO GLU	D 117.113 162.285 88.832	A 89.575 114.920 92.780			SEQRES 40 A 623 VAL ARG ALA LEU LEU ALA SER PRO ASP ILE LEU LEU ILE	D 105.028 154.087 95.137	A 86.862 119.719 98.292			SEQRES 14 B 578 PRO GLY ILE PHE LEU ALA MET ARG PHE LEU LEU ARG LEU	D 106.431 146.923 86.034	A 87.897 118.945 99.700			SEQRES 25 B 578 PHE GLU LEU LEU ASP GLU LYS PRO ALA ILE ARG ASP GLU	D 104.399 148.706 93.250	A 85.029 120.665 99.453			SEQRES 38 B 578 ARG VAL ALA LEU ALA ARG ALA LEU ALA LYS ARG PRO LYS	D 108.469 147.849 93.095	A 86.734 122.522 98.797			SEQRES 24 B 578 ALA LEU TYR GLN ARG GLY LEU THR SER LEU ARG ARG LEU	D 106.302 155.466 94.513	A 87.270 121.943 99.627			SEQRES 14 B 578 PRO GLY ILE PHE LEU ALA MET ARG PHE LEU LEU ARG LEU	D 107.130 155.012 89.984	A 87.344 117.808 98.986			SEQRES 23 B 578 GLN LEU THR TRP PRO ILE LEU GLY LEU GLY TRP VAL MET	D 112.705 159.092 99.531	A 84.791 118.132 99.127
	SEQRES 17 A 623 LEU ALA ARG VAL ASN ALA ALA LEU GLN GLU ASN LEU SER	D 116.840 166.013 89.074	A 92.403 117.332 92.394			SEQRES 8 C 136 ASP THR ALA VAL TYR TYR CYS ALA THR VAL THR ALA VAL	D 117.113 162.285 88.832	A 89.575 114.920 92.780			SEQRES 41 A 623 LEU ASP GLN ALA THR ALA SER VAL ASP SER GLU THR GLU	D 105.028 154.087 95.137	A 86.862 119.719 98.292			SEQRES 15 B 578 ILE ASP ARG ARG TYR ARG GLU ALA GLN GLU VAL PHE ASP	D 106.431 146.923 86.034	A 87.897 118.945 99.700			SEQRES 26 B 578 ASP PRO LEU PRO LEU ALA LEU GLU ASP LEU SER GLY GLU	D 104.399 148.706 94.090	A 85.029 120.665 99.453			SEQRES 39 B 578 ILE LEU ILE LEU ASP ASP ALA LEU SER ALA VAL ASP ALA	D 108.469 147.849 93.935	A 86.734 122.522 98.797			SEQRES 25 B 578 PHE GLU LEU LEU ASP GLU LYS PRO ALA ILE ARG ASP GLU	D 106.302 156.306 90.313	A 87.270 121.943 99.627			SEQRES 15 B 578 ILE ASP ARG ARG TYR ARG GLU ALA GLN GLU VAL PHE ASP	D 107.130 155.012 89.984	A 87.344 117.808 98.986			SEQRES 24 B 578 ALA LEU TYR GLN ARG GLY LEU THR SER LEU ARG ARG LEU	D 112.705 159.092 99.531	A 84.791 118.132 99.127
	SEQRES 18 A 623 GLY VAL GLU THR ILE GLN LEU PHE VAL LYS GLU ARG GLU	D 116.840 166.013 89.914	A 92.403 117.332 92.994			SEQRES 9 C 136 LEU LEU PRO GLY ARG CYS VAL PRO GLY LYS TYR TRP GLY	D 117.113 162.285 89.672	A 89.575 114.920 93.380			SEQRES 42 A 623 LYS ARG LEU GLN GLU ALA LEU TYR LYS ALA MET GLU GLY	D 105.028 154.087 95.137	A 86.862 119.719 98.892			SEQRES 16 B 578 ARG ILE SER THR LEU ALA GLN GLU ALA PHE SER GLY ILE	D 106.431 146.923 86.034	A 87.897 118.945 100.300			SEQRES 27 B 578 VAL ARG PHE GLU GLY VAL GLY LEU LYS ARG ASP GLY ARG	D 104.399 148.706 94.090	A 85.029 120.665 100.053			SEQRES 40 B 578 GLU THR GLU ALA ARG ILE LEU GLN GLY LEU LYS THR VAL	D 108.469 147.849 93.935	A 86.734 122.522 99.397			SEQRES 26 B 578 ASP PRO LEU PRO LEU ALA LEU GLU ASP LEU SER GLY GLU	D 106.302 156.306 90.313	A 87.270 121.943 100.227			SEQRES 16 B 578 ARG ILE SER THR LEU ALA GLN GLU ALA PHE SER GLY ILE	D 107.130 155.012 90.824	A 87.344 117.808 99.586			SEQRES 25 B 578 PHE GLU LEU LEU ASP GLU LYS PRO ALA ILE ARG ASP GLU	D 112.705 159.092 100.371	A 84.791 118.132 99.727
	SEQRES 19 A 623 ARG GLU GLU LYS PHE ASP ARG LEU ASN ARG ASP LEU PHE	D 116.840 166.013 89.914	A 92.403 117.332 92.994			SEQRES 10 C 136 GLN GLY THR PRO VAL THR VAL SER SER HIS HIS HIS HIS	D 117.113 162.285 89.672	A 89.575 114.920 93.380			SEQRES 43 A 623 ARG THR SER LEU ILE ILE ALA HIS ARG LEU SER THR ILE	D 105.028 154.927 90.937	A 86.862 119.719 98.892			SEQRES 17 B 578 ARG VAL VAL LYS GLY TYR ALA LEU GLU ARG ARG MET VAL	D 106.431 146.923 86.874	A 87.897 118.945 100.300			SEQRES 28 B 578 TRP LEU LEU ARG GLY LEU THR LEU THR ILE PRO GLU GLY	D 104.399 148.706 94.930	A 85.029 120.665 100.053			SEQRES 41 B 578 LEU GLY LYS GLN THR THR LEU LEU ILE SER HIS ARG THR	D 108.469 147.849 94.775	A 86.734 122.522 99.397			SEQRES 27 B 578 VAL ARG PHE GLU GLY VAL GLY LEU LYS ARG ASP GLY ARG	D 106.302 156.306 90.313	A 87.270 121.943 100.227			SEQRES 17 B 578 ARG VAL VAL LYS GLY TYR ALA LEU GLU ARG ARG MET VAL	D 107.130 155.012 90.824	A 87.344 117.808 99.586			SEQRES 26 B 578 ASP PRO LEU PRO LEU ALA LEU GLU ASP LEU SER GLY GLU	D 112.705 159.092 100.371	A 84.791 118.132 99.727
	SEQRES 20 A 623 ARG ALA TRP VAL GLU ILE ILE ARG TRP PHE ALA LEU PHE	D 116.840 166.013 89.914	A 92.403 117.332 92.994			SEQRES 11 C 136 HIS HIS GLU PRO GLU ALA	D 117.113 162.285 89.672	A 89.575 114.920 93.380			SEQRES 44 A 623 ARG HIS VAL ASP ARG ILE LEU VAL PHE ARG LYS GLY ARG	D 105.028 154.927 90.937	A 86.862 119.719 98.892			SEQRES 18 B 578 ALA TRP PHE GLN ASP LEU ASN ARG LEU TYR VAL GLU LYS	D 106.431 146.923 86.874	A 87.897 118.945 100.300			SEQRES 29 B 578 MET THR LEU GLY ILE THR GLY ARG THR GLY SER GLY LYS	D 104.399 148.706 95.770	A 85.029 120.665 100.053			SEQRES 42 B 578 ALA ALA LEU ARG HIS ALA ASP TRP ILE ILE VAL LEU ASP	D 108.469 147.849 95.615	A 86.734 122.522 99.397			SEQRES 28 B 578 TRP LEU LEU ARG GLY LEU THR LEU THR ILE PRO GLU GLY	D 106.302 156.306 91.153	A 87.270 121.943 100.227			SEQRES 18 B 578 ALA TRP PHE GLN ASP LEU ASN ARG LEU TYR VAL GLU LYS	D 107.130 155.012 90.824	A 87.344 117.808 99.586			SEQRES 27 B 578 VAL ARG PHE GLU GLY VAL GLY LEU LYS ARG ASP GLY ARG	D 112.705 159.092 100.371	A 84.791 118.132 99.727
	SEQRES 21 A 623 PHE PRO VAL VAL GLY PHE LEU GLY ASP PHE ALA VAL ALA	D 116.840 166.013 90.754	A 92.403 117.332 93.594			HET MG A 701 1	D 117.113 162.285 90.512	A 89.575 114.920 93.980			SEQRES 45 A 623 LEU VAL GLU GLU GLY SER HIS GLU GLU LEU LEU ALA LYS	D 105.028 154.927 90.937	A 86.862 119.719 99.492			SEQRES 19 B 578 SER LEU ALA LEU ALA ARG VAL GLU GLY PRO LEU HIS ALA	D 106.431 146.923 86.874	A 87.897 118.945 100.900			SEQRES 30 B 578 SER LEU LEU ALA ALA LEU VAL PRO ARG LEU LEU ASP PRO	D 104.399 148.706 96.610	A 85.029 120.665 100.653			SEQRES 43 B 578 GLY GLY ARG ILE VAL GLU GLU GLY THR HIS GLU SER LEU	D 108.469 147.849 96.455	A 86.734 122.522 99.997			SEQRES 29 B 578 MET THR LEU GLY ILE THR GLY ARG THR GLY SER GLY LYS	D 106.302 156.306 91.153	A 87.270 121.943 100.827			SEQRES 19 B 578 SER LEU ALA LEU ALA ARG VAL GLU GLY PRO LEU HIS ALA	D 107.130 155.012 91.664	A 87.344 117.808 100.186			SEQRES 28 B 578 TRP LEU LEU ARG GLY LEU THR LEU THR ILE PRO GLU GLY	D 112.705 159.092 101.211	A 84.791 118.132 100.327
	SEQRES 22 A 623 SER LEU VAL TYR TYR GLY GLY GLY GLU VAL VAL ARG GLY	D 116.840 166.013 90.754	A 92.403 117.332 93.594			HET ADP A 702 27	D 117.113 162.285 90.512	A 89.575 114.920 93.980			SEQRES 46 A 623 GLY GLY TYR TYR ALA ALA LEU TYR ARG LEU GLN PHE GLN	D 105.028 154.927 91.777	A 86.862 119.719 99.492			SEQRES 20 B 578 LEU LEU GLY PHE LEU MET GLY PHE ALA PHE LEU THR VAL	D 106.431 146.923 87.714	A 87.897 118.945 100.900			SEQRES 31 B 578 SER GLU GLY ARG VAL TYR VAL GLY GLY HIS GLU ALA ARG	D 104.399 148.706 97.450	A 85.029 120.665 100.653			SEQRES 44 B 578 LEU GLN ALA GLY GLY LEU TYR ALA GLU MET ASP ARG LEU	D 108.469 147.849 97.295	A 86.734 122.522 99.997			SEQRES 30 B 578 SER LEU LEU ALA ALA LEU VAL PRO ARG LEU LEU ASP PRO	D 106.302 156.306 91.153	A 87.270 121.943 100.827			SEQRES 20 B 578 LEU LEU GLY PHE LEU MET GLY PHE ALA PHE LEU THR VAL	D 107.130 155.012 91.664	A 87.344 117.808 100.186			SEQRES 29 B 578 MET THR LEU GLY ILE THR GLY ARG THR GLY SER GLY LYS	D 112.705 159.092 101.211	A 84.791 118.132 100.327
	SEQRES 23 A 623 ALA VAL SER LEU GLY LEU LEU VAL ALA PHE VAL ASP TYR	D 116.840 166.013 90.754	A 92.403 117.332 93.594			HET MG B 601 1	D 117.113 162.285 90.512	A 89.575 114.920 93.980			SEQRES 47 A 623 GLU ALA LYS LEU GLY GLY GLY GLY GLU ASN LEU TYR PHE	D 105.028 154.927 91.777	A 86.862 119.719 99.492			SEQRES 21 B 578 LEU TRP ALA GLY GLY ALA MET VAL VAL ARG GLY GLU LEU	D 106.431 146.923 87.714	A 87.897 118.945 100.900			SEQRES 32 B 578 ARG ILE PRO LEU ALA VAL LEU ARG LYS ALA VAL GLY VAL	D 104.399 148.706 98.290	A 85.029 120.665 100.653			SEQRES 45 B 578 GLN LYS GLU VAL GLU ALA	D 108.469 148.689 85.535	A 86.734 122.522 99.997			SEQRES 31 B 578 SER GLU GLY ARG VAL TYR VAL GLY GLY HIS GLU ALA ARG	D 106.302 156.306 91.993	A 87.270 121.943 100.827			SEQRES 21 B 578 LEU TRP ALA GLY GLY ALA MET VAL VAL ARG GLY GLU LEU	D 107.130 155.012 91.664	A 87.344 117.808 100.186			SEQRES 30 B 578 SER LEU LEU ALA ALA LEU VAL PRO ARG LEU LEU ASP PRO	D 112.705 159.092 101.211	A 84.791 118.132 100.327
	SEQRES 24 A 623 THR ARG GLN LEU PHE GLN PRO LEU GLN ASP LEU SER ASP	D 116.840 166.013 91.594	A 92.403 117.332 94.194			HET ATP B 602 31	D 117.113 162.285 91.352	A 89.575 114.920 94.580			SEQRES 48 A 623 GLN GLY HIS HIS HIS HIS HIS HIS HIS HIS HIS HIS	D 105.028 154.927 91.777	A 86.862 119.719 100.092			SEQRES 22 B 578 SER VAL GLY GLU LEU VAL GLN PHE ASN ALA TYR LEU ALA	D 106.431 146.923 88.554	A 87.897 118.945 101.500			SEQRES 33 B 578 ALA PRO GLN GLU PRO PHE LEU PHE SER GLU THR ILE LEU	D 104.399 148.706 99.130	A 85.029 120.665 101.253			SEQRES 1 C 136 MET ALA GLN LEU GLN LEU VAL GLU SER GLY GLY GLY LEU	D 108.469 148.689 85.535	A 86.734 122.522 100.597			SEQRES 32 B 578 ARG ILE PRO LEU ALA VAL LEU ARG LYS ALA VAL GLY VAL	D 106.302 156.306 91.993	A 87.270 121.943 101.427			SEQRES 22 B 578 SER VAL GLY GLU LEU VAL GLN PHE ASN ALA TYR LEU ALA	D 107.130 155.012 92.504	A 87.344 117.808 100.786			SEQRES 31 B 578 SER GLU GLY ARG VAL TYR VAL GLY GLY HIS GLU ALA ARG	D 112.705 159.092 102.051	A 84.791 118.132 100.927
	SEQRES 25 A 623 LYS PHE ASN LEU PHE GLN GLY ALA MET ALA SER ALA GLU	D 116.840 166.013 91.594	A 92.403 117.332 94.194			HETNAM MG MAGNESIUM ION	D 117.113 162.285 91.352	A 89.575 114.920 94.580			SEQRES 1 B 578 MET THR GLY ARG SER ALA ALA PRO LEU LEU ARG ARG LEU	D 105.028 154.927 92.617	A 86.862 119.719 100.092			SEQRES 23 B 578 GLN LEU THR TRP PRO ILE LEU GLY LEU GLY TRP VAL MET	D 106.431 146.923 88.554	A 87.897 118.945 101.500			SEQRES 34 B 578 GLU ASN ILE ALA PHE GLY LEU ASP GLU VAL ASP ARG GLU	D 104.399 148.706 99.970	A 85.029 120.665 101.253			SEQRES 2 C 136 VAL GLN PRO GLY ASP SER LEU ARG LEU SER CYS ALA VAL	D 108.469 148.689 85.535	A 86.734 122.522 100.597			SEQRES 33 B 578 ALA PRO GLN GLU PRO PHE LEU PHE SER GLU THR ILE LEU	D 106.302 156.306 91.993	A 87.270 121.943 101.427			SEQRES 23 B 578 GLN LEU THR TRP PRO ILE LEU GLY LEU GLY TRP VAL MET	D 107.130 155.012 92.504	A 87.344 117.808 100.786			SEQRES 32 B 578 ARG ILE PRO LEU ALA VAL LEU ARG LYS ALA VAL GLY VAL	D 112.705 159.092 102.051	A 84.791 118.132 100.927
	SEQRES 26 A 623 ARG ILE PHE GLY VAL LEU ASP THR GLU GLU GLU LEU LYS	D 116.840 166.013 91.594	A 92.403 117.332 94.194			HETNAM ADP ADENOSINE-5'-DIPHOSPHATE	D 117.113 162.285 91.352	A 89.575 114.920 94.580			SEQRES 2 B 578 TRP PRO TYR VAL GLY ARG TYR ARG TRP ARG TYR LEU TRP	D 105.028 154.927 92.617	A 86.862 119.719 100.092			SEQRES 24 B 578 ALA LEU TYR GLN ARG GLY LEU THR SER LEU ARG ARG LEU	D 106.431 146.923 89.394	A 87.897 118.945 101.500			SEQRES 35 B 578 ARG VAL GLU TRP ALA ALA ARG LEU ALA GLY ILE HIS GLU	D 104.399 149.546 87.370	A 85.029 120.665 101.253			SEQRES 3 C 136 SER GLY SER ALA LEU ASP TYR ASN ALA ILE GLY TRP PHE	D 108.469 148.689 86.375	A 86.734 122.522 100.597			SEQRES 34 B 578 GLU ASN ILE ALA PHE GLY LEU ASP GLU VAL ASP ARG GLU	D 106.302 156.306 92.833	A 87.270 121.943 101.427			SEQRES 24 B 578 ALA LEU TYR GLN ARG GLY LEU THR SER LEU ARG ARG LEU	D 107.130 155.012 92.504	A 87.344 117.808 100.786			SEQRES 33 B 578 ALA PRO GLN GLU PRO PHE LEU PHE SER GLU THR ILE LEU	D 112.705 159.092 102.051	A 84.791 118.132 100.927
	SEQRES 27 A 623 ASP PRO GLU ASP PRO THR PRO ILE ARG GLY PHE ARG GLY	D 116.840 166.013 92.434	A 92.403 117.332 94.794			HETNAM ATP ADENOSINE-5'-TRIPHOSPHATE	D 117.113 162.285 92.192	A 89.575 114.920 95.180			SEQRES 3 B 578 ALA VAL LEU ALA GLY LEU VAL SER ILE PHE PHE PHE VAL	D 105.028 154.927 92.617	A 86.862 119.719 100.692			SEQRES 25 B 578 PHE GLU LEU LEU ASP GLU LYS PRO ALA ILE ARG ASP GLU	D 106.431 146.923 89.394	A 87.897 118.945 102.100			SEQRES 36 B 578 GLU ILE LEU ALA PHE PRO LYS GLY TYR GLU THR VAL LEU	D 104.399 149.546 87.370	A 85.029 120.665 101.853			SEQRES 4 C 136 ARG GLN ALA PRO GLY LYS GLU ARG GLU GLY VAL ALA CYS	D 108.469 148.689 86.375	A 86.734 122.522 101.197			SEQRES 35 B 578 ARG VAL GLU TRP ALA ALA ARG LEU ALA GLY ILE HIS GLU	D 106.302 156.306 92.833	A 87.270 121.943 102.027			SEQRES 25 B 578 PHE GLU LEU LEU ASP GLU LYS PRO ALA ILE ARG ASP GLU	D 107.130 155.012 93.344	A 87.344 117.808 101.386			SEQRES 34 B 578 GLU ASN ILE ALA PHE GLY LEU ASP GLU VAL ASP ARG GLU	D 112.705 159.092 102.891	A 84.791 118.132 101.527
	SEQRES 28 A 623 GLU VAL GLU PHE ARG ASP VAL TRP LEU ALA TYR THR PRO	D 116.840 166.013 92.434	A 92.403 117.332 94.794			FORMUL 4 MG 2(MG 2+)	D 117.113 162.285 92.192	A 89.575 114.920 95.180			SEQRES 4 B 578 LEU THR PRO TYR PHE LEU ARG LEU ALA VAL ASP ALA VAL	D 105.028 154.927 93.457	A 86.862 119.719 100.692			SEQRES 26 B 578 ASP PRO LEU PRO LEU ALA LEU GLU ASP LEU SER GLY GLU	D 106.431 146.923 90.234	A 87.897 118.945 102.100			SEQRES 37 B 578 GLY GLU ARG GLY ILE THR LEU SER GLY GLY GLN ARG GLN	D 104.399 149.546 87.370	A 85.029 120.665 101.853			SEQRES 5 C 136 ILE SER LYS ILE THR GLY ASN THR ALA TYR ALA ASP SER	D 108.469 148.689 86.375	A 86.734 122.522 101.197			SEQRES 36 B 578 GLU ILE LEU ALA PHE PRO LYS GLY TYR GLU THR VAL LEU	D 106.302 156.306 92.833	A 87.270 121.943 102.027			SEQRES 26 B 578 ASP PRO LEU PRO LEU ALA LEU GLU ASP LEU SER GLY GLU	D 107.130 155.012 93.344	A 87.344 117.808 101.386			SEQRES 35 B 578 ARG VAL GLU TRP ALA ALA ARG LEU ALA GLY ILE HIS GLU	D 112.705 159.092 102.891	A 84.791 118.132 101.527
	SEQRES 29 A 623 LYS GLY VAL GLU PRO THR GLU LYS ASP TRP VAL LEU LYS	D 116.840 166.013 92.434	A 92.403 117.332 94.794			FORMUL 5 ADP C10 H15 N5 O10 P2	D 117.113 162.285 92.192	A 89.575 114.920 95.180			SEQRES 5 B 578 GLN ALA GLY ARG GLY PHE GLY VAL TYR ALA LEU ALA ILE	D 105.028 154.927 93.457	A 86.862 119.719 100.692			SEQRES 27 B 578 VAL ARG PHE GLU GLY VAL GLY LEU LYS ARG ASP GLY ARG	D 106.431 146.923 90.234	A 87.897 118.945 102.100			SEQRES 38 B 578 ARG VAL ALA LEU ALA ARG ALA LEU ALA LYS ARG PRO LYS	D 104.399 149.546 88.210	A 85.029 120.665 101.853			SEQRES 6 C 136 VAL LYS GLY ARG PHE THR ILE SER ARG ASP ASN ALA LYS	D 108.469 148.689 87.215	A 86.734 122.522 101.197			SEQRES 37 B 578 GLY GLU ARG GLY ILE THR LEU SER GLY GLY GLN ARG GLN	D 106.302 156.306 93.673	A 87.270 121.943 102.027			SEQRES 27 B 578 VAL ARG PHE GLU GLY VAL GLY LEU LYS ARG ASP GLY ARG	D 107.130 155.012 93.344	A 87.344 117.808 101.386			SEQRES 36 B 578 GLU ILE LEU ALA PHE PRO LYS GLY TYR GLU THR VAL LEU	D 112.705 159.092 102.891	A 84.791 118.132 101.527
	SEQRES 30 A 623 GLY VAL SER PHE ARG VAL ARG PRO GLY GLU LYS VAL ALA	D 116.840 166.013 93.274	A 92.403 117.332 95.394			FORMUL 7 ATP C10 H16 N5 O13 P3	D 117.113 162.285 93.032	A 89.575 114.920 95.780			SEQRES 6 B 578 VAL ALA SER ALA ALA LEU SER GLY LEU LEU SER TYR ALA	D 105.028 154.927 93.457	A 86.862 119.719 101.292			SEQRES 28 B 578 TRP LEU LEU ARG GLY LEU THR LEU THR ILE PRO GLU GLY	D 106.431 146.923 91.074	A 87.897 118.945 102.700			SEQRES 39 B 578 ILE LEU ILE LEU ASP ASP ALA LEU SER ALA VAL ASP ALA	D 104.399 149.546 88.210	A 85.029 120.665 102.453			SEQRES 7 C 136 ASN THR VAL HIS LEU GLN MET ASN SER LEU LYS PRO GLU	D 108.469 148.689 87.215	A 86.734 122.522 101.797			SEQRES 38 B 578 ARG VAL ALA LEU ALA ARG ALA LEU ALA LYS ARG PRO LYS	D 106.302 156.306 93.673	A 87.270 121.943 102.627			SEQRES 28 B 578 TRP LEU LEU ARG GLY LEU THR LEU THR ILE PRO GLU GLY	D 107.130 155.852 90.824	A 87.344 117.808 101.986			SEQRES 37 B 578 GLY GLU ARG GLY ILE THR LEU SER GLY GLY GLN ARG GLN	D 112.705 159.092 103.731	A 84.791 118.132 102.127
	SEQRES 31 A 623 LEU VAL GLY ALA THR GLY ALA GLY LYS THR SER VAL VAL	D 116.840 166.013 93.274	A 92.403 117.332 95.394			HELIX 1 AA1 ASP A 11 TRP A 23 1 13	D 117.113 162.285 93.032	A 89.575 114.920 95.780			SEQRES 7 B 578 MET ARG ARG LEU ALA VAL VAL ALA SER ARG GLN VAL GLU	D 105.028 154.927 94.297	A 86.862 119.719 101.292			SEQRES 29 B 578 MET THR LEU GLY ILE THR GLY ARG THR GLY SER GLY LYS	D 106.431 146.923 91.074	A 87.897 118.945 102.700			SEQRES 40 B 578 GLU THR GLU ALA ARG ILE LEU GLN GLY LEU LYS THR VAL	D 104.399 149.546 88.210	A 85.029 120.665 102.453			SEQRES 8 C 136 ASP THR ALA VAL TYR TYR CYS ALA THR VAL THR ALA VAL	D 108.469 148.689 87.215	A 86.734 122.522 101.797			SEQRES 39 B 578 ILE LEU ILE LEU ASP ASP ALA LEU SER ALA VAL ASP ALA	D 106.302 156.306 93.673	A 87.270 121.943 102.627			SEQRES 29 B 578 MET THR LEU GLY ILE THR GLY ARG THR GLY SER GLY LYS	D 107.130 155.852 90.824	A 87.344 117.808 101.986			SEQRES 38 B 578 ARG VAL ALA LEU ALA ARG ALA LEU ALA LYS ARG PRO LYS	D 112.705 159.092 103.731	A 84.791 118.132 102.127
	SEQRES 32 A 623 SER LEU ILE ALA ARG PHE TYR ASP PRO GLN ARG GLY CYS	D 116.840 166.013 93.274	A 92.403 117.332 95.394			HELIX 2 AA2 TYR A 25 ALA A 45 1 21	D 117.113 162.285 93.032	A 89.575 114.920 95.780			SEQRES 8 B 578 TYR ASP LEU ARG ARG ASP LEU LEU HIS HIS LEU LEU THR	D 105.028 154.927 94.297	A 86.862 119.719 101.292			SEQRES 30 B 578 SER LEU LEU ALA ALA LEU VAL PRO ARG LEU LEU ASP PRO	D 106.431 146.923 91.914	A 87.897 118.945 102.700			SEQRES 41 B 578 LEU GLY LYS GLN THR THR LEU LEU ILE SER HIS ARG THR	D 104.399 149.546 89.050	A 85.029 120.665 102.453			SEQRES 9 C 136 LEU LEU PRO GLY ARG CYS VAL PRO GLY LYS TYR TRP GLY	D 108.469 148.689 88.055	A 86.734 122.522 101.797			SEQRES 40 B 578 GLU THR GLU ALA ARG ILE LEU GLN GLY LEU LYS THR VAL	D 106.302 157.146 91.153	A 87.270 121.943 102.627			SEQRES 30 B 578 SER LEU LEU ALA ALA LEU VAL PRO ARG LEU LEU ASP PRO	D 107.130 155.852 90.824	A 87.344 117.808 101.986			SEQRES 39 B 578 ILE LEU ILE LEU ASP ASP ALA LEU SER ALA VAL ASP ALA	D 112.705 159.092 103.731	A 84.791 118.132 102.127
	SEQRES 33 A 623 VAL PHE LEU ASP GLY VAL ASP VAL ARG ARG TYR ARG GLN	D 116.840 166.013 94.114	A 92.403 117.332 95.994			HELIX 3 AA3 THR A 46 LEU A 56 1 11	D 117.113 162.285 93.872	A 89.575 114.920 96.380			SEQRES 9 B 578 LEU ASP ARG ASP PHE TYR HIS LYS HIS ARG VAL GLY ASP	D 105.028 154.927 94.297	A 86.862 119.719 101.892			SEQRES 31 B 578 SER GLU GLY ARG VAL TYR VAL GLY GLY HIS GLU ALA ARG	D 106.431 146.923 91.914	A 87.897 118.945 103.300			SEQRES 42 B 578 ALA ALA LEU ARG HIS ALA ASP TRP ILE ILE VAL LEU ASP	D 104.399 149.546 89.050	A 85.029 120.665 103.053			SEQRES 10 C 136 GLN GLY THR PRO VAL THR VAL SER SER HIS HIS HIS HIS	D 108.469 148.689 88.055	A 86.734 122.522 102.397			SEQRES 41 B 578 LEU GLY LYS GLN THR THR LEU LEU ILE SER HIS ARG THR	D 106.302 157.146 91.153	A 87.270 121.943 103.227			SEQRES 31 B 578 SER GLU GLY ARG VAL TYR VAL GLY GLY HIS GLU ALA ARG	D 107.130 155.852 91.664	A 87.344 117.808 102.586			SEQRES 40 B 578 GLU THR GLU ALA ARG ILE LEU GLN GLY LEU LYS THR VAL	D 112.705 159.092 104.571	A 84.791 118.132 102.727
	SEQRES 34 A 623 GLU GLU LEU ARG ARG HIS VAL GLY ILE VAL LEU GLN GLU	D 116.840 166.013 94.114	A 92.403 117.332 95.994			HELIX 4 AA4 ARG A 64 ILE A 76 1 13	D 117.113 162.285 93.872	A 89.575 114.920 96.380			SEQRES 10 B 578 LEU MET ASN ARG LEU ASN THR ASP LEU SER ALA VAL ARG	D 105.028 155.767 91.777	A 86.862 119.719 101.892			SEQRES 32 B 578 ARG ILE PRO LEU ALA VAL LEU ARG LYS ALA VAL GLY VAL	D 106.431 146.923 92.754	A 87.897 118.945 103.300			SEQRES 43 B 578 GLY GLY ARG ILE VAL GLU GLU GLY THR HIS GLU SER LEU	D 104.399 149.546 89.050	A 85.029 120.665 103.053			SEQRES 11 C 136 HIS HIS GLU PRO GLU ALA	D 108.469 148.689 88.895	A 86.734 122.522 102.397			SEQRES 42 B 578 ALA ALA LEU ARG HIS ALA ASP TRP ILE ILE VAL LEU ASP	D 106.302 157.146 91.153	A 87.270 121.943 103.227			SEQRES 32 B 578 ARG ILE PRO LEU ALA VAL LEU ARG LYS ALA VAL GLY VAL	D 107.130 155.852 91.664	A 87.344 117.808 102.586			SEQRES 41 B 578 LEU GLY LYS GLN THR THR LEU LEU ILE SER HIS ARG THR	D 112.705 159.092 104.571	A 84.791 118.132 102.727
	SEQRES 35 A 623 PRO PHE LEU PHE SER GLY THR VAL LEU ASP ASN LEU ARG	D 116.840 166.013 94.114	A 92.403 117.332 95.994			HELIX 5 AA5 ILE A 76 ARG A 119 1 44	D 117.113 162.285 93.872	A 89.575 114.920 96.380			SEQRES 11 B 578 GLU MET VAL GLY PRO GLY ILE LEU MET GLY SER ARG LEU	D 105.028 155.767 91.777	A 86.862 119.719 101.892			SEQRES 33 B 578 ALA PRO GLN GLU PRO PHE LEU PHE SER GLU THR ILE LEU	D 106.431 146.923 92.754	A 87.897 118.945 103.300			SEQRES 44 B 578 LEU GLN ALA GLY GLY LEU TYR ALA GLU MET ASP ARG LEU	D 104.399 149.546 89.890	A 85.029 120.665 103.053			HET AOV A 701 32	D 108.469 148.689 88.895	A 86.734 122.522 102.397			SEQRES 43 B 578 GLY GLY ARG ILE VAL GLU GLU GLY THR HIS GLU SER LEU	D 106.302 157.146 91.993	A 87.270 121.943 103.227			SEQRES 33 B 578 ALA PRO GLN GLU PRO PHE LEU PHE SER GLU THR ILE LEU	D 107.130 155.852 91.664	A 87.344 117.808 102.586			SEQRES 42 B 578 ALA ALA LEU ARG HIS ALA ASP TRP ILE ILE VAL LEU ASP	D 112.705 159.092 104.571	A 84.791 118.132 102.727
	SEQRES 36 A 623 LEU PHE ASP PRO SER VAL PRO PRO GLU ARG VAL GLU GLU	D 116.840 166.013 94.954	A 92.403 117.332 96.594			HELIX 6 AA6 GLY A 123 ASN A 128 1 6	D 117.113 162.285 94.712	A 89.575 114.920 96.980			SEQRES 12 B 578 SER PHE LEU VAL LEU LEU ALA PHE LEU SER MET TYR ALA	D 105.028 155.767 91.777	A 86.862 119.719 102.492			SEQRES 34 B 578 GLU ASN ILE ALA PHE GLY LEU ASP GLU VAL ASP ARG GLU	D 106.431 146.923 93.594	A 87.897 118.945 103.900			SEQRES 45 B 578 GLN LYS GLU VAL GLU ALA	D 104.399 149.546 89.890	A 85.029 120.665 103.653			HET MG A 702 1	D 108.469 148.689 89.735	A 86.734 122.522 102.997			SEQRES 44 B 578 LEU GLN ALA GLY GLY LEU TYR ALA GLU MET ASP ARG LEU	D 106.302 157.146 91.993	A 87.270 121.943 103.827			SEQRES 34 B 578 GLU ASN ILE ALA PHE GLY LEU ASP GLU VAL ASP ARG GLU	D 107.130 155.852 92.504	A 87.344 117.808 103.186			SEQRES 43 B 578 GLY GLY ARG ILE VAL GLU GLU GLY THR HIS GLU SER LEU	D 112.705 159.932 93.651	A 84.791 118.132 103.327
	SEQRES 37 A 623 VAL ALA ARG PHE LEU GLY ALA HIS GLU PHE ILE LEU ARG	D 116.840 166.013 94.954	A 92.403 117.332 96.594			HELIX 7 AA7 PRO A 129 SER A 173 1 45	D 117.113 162.285 94.712	A 89.575 114.920 96.980			SEQRES 13 B 578 VAL ASN ALA ARG LEU ALA PHE TYR LEU THR LEU ILE LEU	D 105.028 155.767 92.617	A 86.862 119.719 102.492			SEQRES 35 B 578 ARG VAL GLU TRP ALA ALA ARG LEU ALA GLY ILE HIS GLU	D 106.431 146.923 94.434	A 87.897 118.945 103.900			SEQRES 1 C 136 MET ALA GLN LEU GLN LEU VAL GLU SER GLY GLY GLY LEU	D 104.399 149.546 90.730	A 85.029 120.665 103.653			HET ATP B 601 31	D 108.469 148.689 89.735	A 86.734 122.522 102.997			SEQRES 45 B 578 GLN LYS GLU VAL GLU ALA	D 106.302 157.146 91.993	A 87.270 121.943 103.827			SEQRES 35 B 578 ARG VAL GLU TRP ALA ALA ARG LEU ALA GLY ILE HIS GLU	D 107.130 155.852 92.504	A 87.344 117.808 103.186			SEQRES 44 B 578 LEU GLN ALA GLY GLY LEU TYR ALA GLU MET ASP ARG LEU	D 112.705 159.932 93.651	A 84.791 118.132 103.327
	SEQRES 38 A 623 LEU PRO LYS GLY TYR GLN THR VAL LEU GLY GLU ARG GLY	D 116.840 166.013 94.954	A 92.403 117.332 96.594			HELIX 8 AA8 SER A 173 LEU A 181 1 9	D 117.113 162.285 94.712	A 89.575 114.920 96.980			SEQRES 14 B 578 PRO GLY ILE PHE LEU ALA MET ARG PHE LEU LEU ARG LEU	D 105.028 155.767 92.617	A 86.862 119.719 102.492			SEQRES 36 B 578 GLU ILE LEU ALA PHE PRO LYS GLY TYR GLU THR VAL LEU	D 106.431 146.923 95.274	A 87.897 118.945 103.900			SEQRES 2 C 136 VAL GLN PRO GLY ASP SER LEU ARG LEU SER CYS ALA VAL	D 104.399 149.546 90.730	A 85.029 120.665 103.653			HET MG B 602 1	D 108.469 148.689 90.575	A 86.734 122.522 102.997			SEQRES 1 C 136 MET ALA GLN LEU GLN LEU VAL GLU SER GLY GLY GLY LEU	D 106.302 157.146 92.833	A 87.270 121.943 103.827			SEQRES 36 B 578 GLU ILE LEU ALA PHE PRO LYS GLY TYR GLU THR VAL LEU	D 107.130 155.852 92.504	A 87.344 117.808 103.186			SEQRES 45 B 578 GLN LYS GLU VAL GLU ALA	D 112.705 159.932 93.651	A 84.791 118.132 103.327
	SEQRES 39 A 623 ALA GLY LEU SER THR GLY GLU LYS GLN LEU LEU ALA LEU	D 116.840 166.013 95.794	A 92.403 117.332 97.194			HELIX 9 AA9 VAL A 183 GLY A 222 1 40	D 117.113 162.285 95.552	A 89.575 114.920 97.580			SEQRES 15 B 578 ILE ASP ARG ARG TYR ARG GLU ALA GLN GLU VAL PHE ASP	D 105.028 155.767 92.617	A 86.862 119.719 103.092			SEQRES 37 B 578 GLY GLU ARG GLY ILE THR LEU SER GLY GLY GLN ARG GLN	D 106.431 146.923 96.114	A 87.897 118.945 104.500			SEQRES 3 C 136 SER GLY SER ALA LEU ASP TYR ASN ALA ILE GLY TRP PHE	D 104.399 149.546 91.570	A 85.029 120.665 104.253			HETNAM AOV ADP ORTHOVANADATE	D 108.469 148.689 90.575	A 86.734 122.522 103.597			SEQRES 2 C 136 VAL GLN PRO GLY ASP SER LEU ARG LEU SER CYS ALA VAL	D 106.302 157.146 92.833	A 87.270 121.943 104.427			SEQRES 37 B 578 GLY GLU ARG GLY ILE THR LEU SER GLY GLY GLN ARG GLN	D 107.970 141.572 89.984	A 87.344 117.808 103.786			SEQRES 1 C 136 MET ALA GLN LEU GLN LEU VAL GLU SER GLY GLY GLY LEU	D 112.705 159.932 94.491	A 84.791 118.132 103.927
	SEQRES 40 A 623 VAL ARG ALA LEU LEU ALA SER PRO ASP ILE LEU LEU ILE	D 116.840 166.013 95.794	A 92.403 117.332 97.194			HELIX 10 AB1 GLY A 222 PHE A 229 1 8	D 117.113 162.285 95.552	A 89.575 114.920 97.580			SEQRES 16 B 578 ARG ILE SER THR LEU ALA GLN GLU ALA PHE SER GLY ILE	D 105.028 155.767 93.457	A 86.862 119.719 103.092			SEQRES 38 B 578 ARG VAL ALA LEU ALA ARG ALA LEU ALA LYS ARG PRO LYS	D 106.431 146.923 96.954	A 87.897 118.945 104.500			SEQRES 4 C 136 ARG GLN ALA PRO GLY LYS GLU ARG GLU GLY VAL ALA CYS	D 104.399 149.546 91.570	A 85.029 120.665 104.253			HETNAM MG MAGNESIUM ION	D 108.469 148.689 91.415	A 86.734 122.522 103.597			SEQRES 3 C 136 SER GLY SER ALA LEU ASP TYR ASN ALA ILE GLY TRP PHE	D 106.302 157.146 92.833	A 87.270 121.943 104.427			SEQRES 38 B 578 ARG VAL ALA LEU ALA ARG ALA LEU ALA LYS ARG PRO LYS	D 107.970 142.412 87.464	A 87.344 117.808 103.786			SEQRES 2 C 136 VAL GLN PRO GLY ASP SER LEU ARG LEU SER CYS ALA VAL	D 112.705 159.932 94.491	A 84.791 118.132 103.927
	SEQRES 41 A 623 LEU ASP GLU ALA THR ALA SER VAL ASP SER GLU THR GLU	D 116.840 166.013 95.794	A 92.403 117.332 97.194			HELIX 11 AB2 LYS A 231 ALA A 258 1 28	D 117.113 162.285 95.552	A 89.575 114.920 97.580			SEQRES 17 B 578 ARG VAL VAL LYS GLY TYR ALA LEU GLU ARG ARG MET VAL	D 105.028 155.767 93.457	A 86.862 119.719 103.092			SEQRES 39 B 578 ILE LEU ILE LEU ASP ASP ALA LEU SER ALA VAL ASP ALA	D 106.431 146.923 97.794	A 87.897 118.945 104.500			SEQRES 5 C 136 ILE SER LYS ILE THR GLY ASN THR ALA TYR ALA ASP SER	D 104.399 149.546 92.410	A 85.029 120.665 104.253			HETNAM ATP ADENOSINE-5'-TRIPHOSPHATE	D 108.469 148.689 91.415	A 86.734 122.522 103.597			SEQRES 4 C 136 ARG GLN ALA PRO GLY LYS GLU ARG GLU GLY VAL ALA CYS	D 107.142 142.866 90.313	A 87.270 121.943 104.427			SEQRES 39 B 578 ILE LEU ILE LEU ASP ASP ALA LEU SER ALA VAL ASP ALA	D 107.970 142.412 87.464	A 87.344 117.808 103.786			SEQRES 3 C 136 SER GLY SER ALA LEU ASP TYR ASN ALA ILE GLY TRP PHE	D 112.705 159.932 94.491	A 84.791 118.132 103.927
	SEQRES 42 A 623 LYS ARG LEU GLN GLU ALA LEU TYR LYS ALA MET GLU GLY	D 116.840 166.013 96.634	A 92.403 117.332 97.794			HELIX 12 AB3 LEU A 259 GLY A 286 1 28	D 117.113 162.285 96.392	A 89.575 114.920 98.180			SEQRES 18 B 578 ALA TRP PHE GLN ASP LEU ASN ARG LEU TYR VAL GLU LYS	D 105.028 155.767 93.457	A 86.862 119.719 103.692			SEQRES 40 B 578 GLU THR GLU ALA ARG ILE LEU GLN GLY LEU LYS THR VAL	D 106.431 146.923 97.794	A 87.897 118.945 105.100			SEQRES 6 C 136 VAL LYS GLY ARG PHE THR ILE SER ARG ASP ASN ALA LYS	D 104.399 149.546 92.410	A 85.029 120.665 104.853			FORMUL 4 AOV C10 H17 N5 O14 P2 V	D 108.469 148.689 92.255	A 86.734 122.522 104.197			SEQRES 5 C 136 ILE SER LYS ILE THR GLY ASN THR ALA TYR ALA ASP SER	D 107.142 142.866 91.153	A 87.270 121.943 105.027			SEQRES 40 B 578 GLU THR GLU ALA ARG ILE LEU GLN GLY LEU LYS THR VAL	D 107.970 142.412 88.304	A 87.344 117.808 104.386			SEQRES 4 C 136 ARG GLN ALA PRO GLY LYS GLU ARG GLU GLY VAL ALA CYS	D 112.705 159.932 95.331	A 84.791 118.132 104.527
	SEQRES 43 A 623 ARG THR SER LEU ILE ILE ALA HIS ARG LEU SER THR ILE	D 116.840 166.013 96.634	A 92.403 117.332 97.794			HELIX 13 AB4 SER A 289 PHE A 304 1 16	D 117.113 162.285 96.392	A 89.575 114.920 98.180			SEQRES 19 B 578 SER LEU ALA LEU ALA ARG VAL GLU GLY PRO LEU HIS ALA	D 105.868 141.487 90.937	A 86.862 119.719 103.692			SEQRES 41 B 578 LEU GLY LYS GLN THR THR LEU LEU ILE SER HIS ARG THR	D 106.431 146.923 98.634	A 87.897 118.945 105.100			SEQRES 7 C 136 ASN THR VAL HIS LEU GLN MET ASN SER LEU LYS PRO GLU	D 104.399 149.546 93.250	A 85.029 120.665 104.853			FORMUL 5 MG 2(MG 2+)	D 108.469 148.689 92.255	A 86.734 122.522 104.197			SEQRES 6 C 136 VAL LYS GLY ARG PHE THR ILE SER ARG ASP ASN ALA LYS	D 107.142 143.706 87.793	A 87.270 121.943 105.027			SEQRES 41 B 578 LEU GLY LYS GLN THR THR LEU LEU ILE SER HIS ARG THR	D 107.970 142.412 88.304	A 87.344 117.808 104.386			SEQRES 5 C 136 ILE SER LYS ILE THR GLY ASN THR ALA TYR ALA ASP SER	D 112.705 159.932 95.331	A 84.791 118.132 104.527
	SEQRES 44 A 623 ARG HIS VAL ASP ARG ILE LEU VAL PHE ARG LYS GLY ARG	D 116.840 166.013 96.634	A 92.403 117.332 97.794			HELIX 14 AB5 GLN A 305 LEU A 307 5 3	D 117.113 162.285 96.392	A 89.575 114.920 98.180			SEQRES 20 B 578 LEU LEU GLY PHE LEU MET GLY PHE ALA PHE LEU THR VAL	D 105.868 141.487 90.937	A 86.862 119.719 103.692			SEQRES 42 B 578 ALA ALA LEU ARG HIS ALA ASP TRP ILE ILE VAL LEU ASP	D 106.431 146.923 98.634	A 87.897 118.945 105.100			SEQRES 8 C 136 ASP THR ALA VAL TYR TYR CYS ALA THR VAL THR ALA VAL	D 104.399 149.546 93.250	A 85.029 120.665 104.853			FORMUL 6 ATP C10 H16 N5 O13 P3	D 108.469 148.689 93.095	A 86.734 122.522 104.197			SEQRES 7 C 136 ASN THR VAL HIS LEU GLN MET ASN SER LEU LYS PRO GLU	D 107.142 143.706 87.793	A 87.270 121.943 105.027			SEQRES 42 B 578 ALA ALA LEU ARG HIS ALA ASP TRP ILE ILE VAL LEU ASP	D 107.970 142.412 89.144	A 87.344 117.808 104.386			SEQRES 6 C 136 VAL LYS GLY ARG PHE THR ILE SER ARG ASP ASN ALA LYS	D 112.705 159.932 95.331	A 84.791 118.132 104.527
	SEQRES 45 A 623 LEU VAL GLU GLU GLY SER HIS GLU GLU LEU LEU ALA LYS	D 116.840 166.013 97.474	A 92.403 117.332 98.394			HELIX 15 AB6 GLN A 308 LYS A 313 1 6	D 117.113 162.285 97.232	A 89.575 114.920 98.780			SEQRES 21 B 578 LEU TRP ALA GLY GLY ALA MET VAL VAL ARG GLY GLU LEU	D 105.868 142.327 88.417	A 86.862 119.719 104.292			SEQRES 43 B 578 GLY GLY ARG ILE VAL GLU GLU GLY THR HIS GLU SER LEU	D 106.431 147.763 85.194	A 87.897 118.945 105.700			SEQRES 9 C 136 LEU LEU PRO GLY ARG CYS VAL PRO GLY LYS TYR TRP GLY	D 104.399 149.546 94.090	A 85.029 120.665 105.453			HELIX 1 AA1 LEU A 14 ARG A 20 1 7	D 108.469 148.689 93.095	A 86.734 122.522 104.797			SEQRES 8 C 136 ASP THR ALA VAL TYR TYR CYS ALA THR VAL THR ALA VAL	D 107.142 143.706 88.633	A 87.270 121.943 105.627			SEQRES 43 B 578 GLY GLY ARG ILE VAL GLU GLU GLY THR HIS GLU SER LEU	D 107.970 142.412 89.984	A 87.344 117.808 104.986			SEQRES 7 C 136 ASN THR VAL HIS LEU GLN MET ASN SER LEU LYS PRO GLU	D 112.705 159.932 96.171	A 84.791 118.132 105.127
	SEQRES 46 A 623 GLY GLY TYR TYR ALA ALA LEU TYR ARG LEU GLN PHE GLN	D 116.840 166.013 97.474	A 92.403 117.332 98.394			HELIX 16 AB7 ASN A 315 ASP A 332 1 18	D 117.113 162.285 97.232	A 89.575 114.920 98.780			SEQRES 22 B 578 SER VAL GLY GLU LEU VAL GLN PHE ASN ALA TYR LEU ALA	D 105.868 142.327 88.417	A 86.862 119.719 104.292			SEQRES 44 B 578 LEU GLN ALA GLY GLY LEU TYR ALA GLU MET ASP ARG LEU	D 106.431 147.763 85.194	A 87.897 118.945 105.700			SEQRES 10 C 136 GLN GLY THR PRO VAL THR VAL SER SER HIS HIS HIS HIS	D 104.399 149.546 94.090	A 85.029 120.665 105.453			HELIX 2 AA2 TYR A 25 ALA A 44 1 20	D 108.469 148.689 93.935	A 86.734 122.522 104.797			SEQRES 9 C 136 LEU LEU PRO GLY ARG CYS VAL PRO GLY LYS TYR TRP GLY	D 107.142 143.706 88.633	A 87.270 121.943 105.627			SEQRES 44 B 578 LEU GLN ALA GLY GLY LEU TYR ALA GLU MET ASP ARG LEU	D 107.970 142.412 90.824	A 87.344 117.808 104.986			SEQRES 8 C 136 ASP THR ALA VAL TYR TYR CYS ALA THR VAL THR ALA VAL	D 112.705 159.932 96.171	A 84.791 118.132 105.127
	SEQRES 47 A 623 GLU ALA LYS LEU GLY GLY GLY GLY GLU ASN LEU TYR PHE	D 116.840 166.013 97.474	A 92.403 117.332 98.394			HELIX 17 AB8 THR A 370 TRP A 374 5 5	D 117.113 162.285 97.232	A 89.575 114.920 98.780			SEQRES 23 B 578 GLN LEU THR TRP PRO ILE LEU GLY LEU GLY TRP VAL MET	D 105.868 142.327 89.257	A 86.862 119.719 104.292			SEQRES 45 B 578 GLN LYS GLU VAL GLU ALA	D 106.431 147.763 85.194	A 87.897 118.945 105.700			SEQRES 11 C 136 HIS HIS GLU PRO GLU ALA	D 104.399 149.546 94.930	A 85.029 120.665 105.453			HELIX 3 AA3 ALA A 45 ALA A 57 1 13	D 108.469 148.689 93.935	A 86.734 122.522 104.797			SEQRES 10 C 136 GLN GLY THR PRO VAL THR VAL SER SER HIS HIS HIS HIS	D 107.142 143.706 89.473	A 87.270 121.943 105.627			SEQRES 45 B 578 GLN LYS GLU VAL GLU ALA	D 107.970 143.252 86.624	A 87.344 117.808 104.986			SEQRES 9 C 136 LEU LEU PRO GLY ARG CYS VAL PRO GLY LYS TYR TRP GLY	D 112.705 159.932 96.171	A 84.791 118.132 105.127
	SEQRES 48 A 623 GLN GLY HIS HIS HIS HIS HIS HIS HIS HIS HIS HIS	D 116.840 166.013 98.314	A 92.403 117.332 98.994			HELIX 18 AB9 GLY A 398 ALA A 407 1 10	D 117.113 162.285 98.072	A 89.575 114.920 99.380			SEQRES 24 B 578 ALA LEU TYR GLN ARG GLY LEU THR SER LEU ARG ARG LEU	D 105.868 142.327 89.257	A 86.862 119.719 104.892			SEQRES 1 C 136 MET ALA GLN LEU GLN LEU VAL GLU SER GLY GLY GLY LEU	D 106.431 147.763 86.034	A 87.897 118.945 106.300			HET AOV A 701 32	D 104.399 149.546 94.930	A 85.029 120.665 106.053			HELIX 4 AA4 LEU A 72 MET A 118 1 47	D 108.469 148.689 94.775	A 86.734 122.522 105.397			SEQRES 11 C 136 HIS HIS GLU PRO GLU ALA	D 107.142 143.706 89.473	A 87.270 122.543 94.227			SEQRES 1 C 136 MET ALA GLN LEU GLN LEU VAL GLU SER GLY GLY GLY LEU	D 107.970 143.252 86.624	A 87.344 117.808 105.586			SEQRES 10 C 136 GLN GLY THR PRO VAL THR VAL SER SER HIS HIS HIS HIS	D 112.705 159.932 97.011	A 84.791 118.132 105.727
	SEQRES 1 B 578 MET THR GLY ARG SER ALA ALA PRO LEU LEU ARG ARG LEU	D 116.840 166.013 98.314	A 92.403 117.332 98.994			HELIX 19 AC1 ARG A 425 TYR A 427 5 3	D 117.113 162.285 98.072	A 89.575 114.920 99.380			SEQRES 25 B 578 PHE GLU LEU LEU ASP GLU LYS PRO ALA ILE ARG ASP GLU	D 105.868 142.327 90.097	A 86.862 119.719 104.892			SEQRES 2 C 136 VAL GLN PRO GLY ASP SER LEU ARG LEU SER CYS ALA VAL	D 106.431 147.763 86.034	A 87.897 118.945 106.300			HET ATP A 702 31	D 104.399 149.546 95.770	A 85.029 120.665 106.053			HELIX 5 AA5 HIS A 121 ASN A 128 1 8	D 108.469 148.689 94.775	A 86.734 122.522 105.397			HET ADP A 701 27	D 107.142 143.706 90.313	A 87.270 122.543 94.227			SEQRES 2 C 136 VAL GLN PRO GLY ASP SER LEU ARG LEU SER CYS ALA VAL	D 107.970 143.252 87.464	A 87.344 117.808 105.586			SEQRES 11 C 136 HIS HIS GLU PRO GLU ALA	D 112.705 159.932 97.011	A 84.791 118.132 105.727
	SEQRES 2 B 578 TRP PRO TYR VAL GLY ARG TYR ARG TRP ARG TYR LEU TRP	D 116.840 166.013 98.314	A 92.403 117.332 98.994			HELIX 20 AC2 ARG A 428 HIS A 435 1 8	D 117.113 162.285 98.072	A 89.575 114.920 99.380			SEQRES 26 B 578 ASP PRO LEU PRO LEU ALA LEU GLU ASP LEU SER GLY GLU	D 105.868 142.327 90.097	A 86.862 119.719 104.892			SEQRES 3 C 136 SER GLY SER ALA LEU ASP TYR ASN ALA ILE GLY TRP PHE	D 106.431 147.763 86.034	A 87.897 118.945 106.300			HET MG A 703 1	D 104.399 149.546 96.610	A 85.029 120.665 106.053			HELIX 6 AA6 PRO A 129 THR A 138 1 10	D 108.469 148.689 95.615	A 86.734 122.522 105.397			HET MG A 702 1	D 107.142 143.706 90.313	A 87.270 122.543 94.227			SEQRES 3 C 136 SER GLY SER ALA LEU ASP TYR ASN ALA ILE GLY TRP PHE	D 107.970 143.252 87.464	A 87.344 117.808 105.586			HELIX 1 AA1 ASP A 11 ARG A 20 1 10	D 112.705 159.932 97.011	A 84.791 118.132 105.727
	SEQRES 3 B 578 ALA VAL LEU ALA GLY LEU VAL SER ILE PHE PHE PHE VAL	D 116.840 166.013 99.154	A 92.403 117.332 99.594			HELIX 21 AC3 THR A 449 ARG A 455 1 7	D 117.113 162.285 98.912	A 89.575 114.920 99.980			SEQRES 27 B 578 VAL ARG PHE GLU GLY VAL GLY LEU LYS ARG ASP GLY ARG	D 105.868 142.327 90.937	A 86.862 119.719 105.492			SEQRES 4 C 136 ARG GLN ALA PRO GLY LYS GLU ARG GLU GLY VAL ALA CYS	D 106.431 147.763 86.874	A 87.897 118.945 106.900			HET MG B 601 1	D 104.399 149.546 97.450	A 85.029 120.665 106.653			HELIX 7 AA7 SER A 139 ILE A 156 1 18	D 108.469 148.689 95.615	A 86.734 122.522 105.997			HET ATP B 601 31	D 107.142 143.706 91.153	A 87.270 122.543 94.827			SEQRES 4 C 136 ARG GLN ALA PRO GLY LYS GLU ARG GLU GLY VAL ALA CYS	D 107.970 143.252 88.304	A 87.344 117.808 106.186			HELIX 2 AA2 TYR A 21 PRO A 24 5 4	D 112.705 159.932 97.851	A 84.791 118.732 96.727
	SEQRES 4 B 578 LEU THR PRO TYR PHE LEU ARG LEU ALA VAL ASP ALA VAL	D 116.840 166.013 99.154	A 92.403 117.332 99.594			HELIX 22 AC4 PRO A 462 LEU A 473 1 12	D 117.113 162.285 98.912	A 89.575 114.920 99.980			SEQRES 28 B 578 TRP LEU LEU ARG GLY LEU THR LEU THR ILE PRO GLU GLY	D 105.868 142.327 90.937	A 86.862 119.719 105.492			SEQRES 5 C 136 ILE SER LYS ILE THR GLY ASN THR ALA TYR ALA ASP SER	D 106.431 147.763 86.874	A 87.897 118.945 106.900			HETNAM AOV ADP ORTHOVANADATE	D 104.399 149.546 98.290	A 85.029 120.665 106.653			HELIX 8 AA8 ILE A 156 SER A 173 1 18	D 108.469 148.689 96.455	A 86.734 122.522 105.997			HET MG B 602 1	D 107.142 143.706 91.993	A 87.270 122.543 94.827			SEQRES 5 C 136 ILE SER LYS ILE THR GLY ASN THR ALA TYR ALA ASP SER	D 107.970 143.252 88.304	A 87.344 117.808 106.186			HELIX 3 AA3 TYR A 25 ALA A 45 1 21	D 112.705 159.932 97.851	A 84.791 118.732 96.727
	SEQRES 5 B 578 GLN ALA GLY ARG GLY PHE GLY VAL TYR ALA LEU ALA ILE	D 116.840 166.013 99.154	A 92.403 117.332 99.594			HELIX 23 AC5 ALA A 475 LEU A 480 1 6	D 117.113 162.285 98.912	A 89.575 114.920 99.980			SEQRES 29 B 578 MET THR LEU GLY ILE THR GLY ARG THR GLY SER GLY LYS	D 105.868 142.327 91.777	A 86.862 119.719 105.492			SEQRES 6 C 136 VAL LYS GLY ARG PHE THR ILE SER ARG ASP ASN ALA LYS	D 106.431 147.763 86.874	A 87.897 118.945 106.900			HETNAM ATP ADENOSINE-5'-TRIPHOSPHATE	D 104.399 149.546 99.130	A 85.029 120.665 106.653			HELIX 9 AA9 SER A 173 LEU A 181 1 9	D 108.469 148.689 97.295	A 86.734 122.522 105.997			HETNAM ADP ADENOSINE-5'-DIPHOSPHATE	D 107.142 143.706 92.833	A 87.270 122.543 94.827			SEQRES 6 C 136 VAL LYS GLY ARG PHE THR ILE SER ARG ASP ASN ALA LYS	D 107.970 143.252 89.144	A 87.344 117.808 106.186			HELIX 4 AA4 PRO A 47 LEU A 56 1 10	D 112.705 159.932 97.851	A 84.791 118.732 96.727
	SEQRES 6 B 578 VAL ALA SER ALA ALA LEU SER GLY LEU LEU SER TYR ALA	D 116.840 166.853 86.554	A 92.403 117.332 100.194			HELIX 24 AC6 SER A 498 SER A 514 1 17	D 117.113 162.285 99.752	A 89.575 114.920 100.580			SEQRES 30 B 578 SER LEU LEU ALA ALA LEU VAL PRO ARG LEU LEU ASP PRO	D 105.868 142.327 92.617	A 86.862 119.719 106.092			SEQRES 7 C 136 ASN THR VAL HIS LEU GLN MET ASN SER LEU LYS PRO GLU	D 106.431 147.763 87.714	A 87.897 118.945 107.500			HETNAM MG MAGNESIUM ION	D 104.399 149.546 99.970	A 85.029 120.665 107.253			HELIX 10 AB1 VAL A 183 GLY A 222 1 40	D 108.469 148.689 98.135	A 86.734 122.522 106.597			HETNAM MG MAGNESIUM ION	D 107.142 144.546 86.953	A 87.270 122.543 95.427			SEQRES 7 C 136 ASN THR VAL HIS LEU GLN MET ASN SER LEU LYS PRO GLU	D 107.970 143.252 89.144	A 87.344 117.808 106.786			HELIX 5 AA5 ARG A 64 HIS A 71 1 8	D 112.705 159.932 98.691	A 84.791 118.732 97.327
	SEQRES 7 B 578 MET ARG ARG LEU ALA VAL VAL ALA SER ARG GLN VAL GLU	D 116.840 166.853 86.554	A 92.403 117.332 100.194			HELIX 25 AC7 ASP A 529 MET A 544 1 16	D 117.113 162.285 99.752	A 89.575 114.920 100.580			SEQRES 31 B 578 SER GLU GLY ARG VAL TYR VAL GLY GLY HIS GLU ALA ARG	D 105.868 142.327 93.457	A 86.862 119.719 106.092			SEQRES 8 C 136 ASP THR ALA VAL TYR TYR CYS ALA THR VAL THR ALA VAL	D 106.431 147.763 87.714	A 87.897 118.945 107.500			FORMUL 4 AOV C10 H17 N5 O14 P2 V	D 104.399 149.546 100.810	A 85.029 120.665 107.253			HELIX 11 AB2 GLY A 222 PHE A 229 1 8	D 108.469 149.529 85.535	A 86.734 122.522 106.597			HETNAM ATP ADENOSINE-5'-TRIPHOSPHATE	D 107.142 144.546 86.953	A 87.270 122.543 95.427			SEQRES 8 C 136 ASP THR ALA VAL TYR TYR CYS ALA THR VAL THR ALA VAL	D 107.970 143.252 89.984	A 87.344 117.808 106.786			HELIX 6 AA6 LEU A 72 LEU A 120 1 49	D 112.705 159.932 98.691	A 84.791 118.732 97.327
	SEQRES 8 B 578 TYR ASP LEU ARG ARG ASP LEU LEU HIS HIS LEU LEU THR	D 116.840 166.853 86.554	A 92.403 117.332 100.194			HELIX 26 AC8 ARG A 555 VAL A 562 1 8	D 117.113 162.285 99.752	A 89.575 114.920 100.580			SEQRES 32 B 578 ARG ILE PRO LEU ALA VAL LEU ARG LYS ALA VAL GLY VAL	D 105.868 143.167 87.577	A 86.862 119.719 106.092			SEQRES 9 C 136 LEU LEU PRO GLY ARG CYS VAL PRO GLY LYS TYR TRP GLY	D 106.431 147.763 88.554	A 87.897 118.945 107.500			FORMUL 5 ATP C10 H16 N5 O13 P3	D 104.399 149.546 101.650	A 85.029 120.665 107.253			HELIX 12 AB3 ARG A 233 TYR A 278 1 46	D 108.469 149.529 85.535	A 86.734 122.522 106.597			FORMUL 4 ADP C10 H15 N5 O10 P2	D 107.142 144.546 87.793	A 87.270 122.543 95.427			SEQRES 9 C 136 LEU LEU PRO GLY ARG CYS VAL PRO GLY LYS TYR TRP GLY	D 107.970 143.252 90.824	A 87.344 117.808 106.786			HELIX 7 AA7 HIS A 121 ASN A 128 1 8	D 112.705 159.932 98.691	A 84.791 118.732 97.327
	SEQRES 9 B 578 LEU ASP ARG ASP PHE TYR HIS LYS HIS ARG VAL GLY ASP	D 116.840 166.853 87.394	A 92.403 117.332 100.794			HELIX 27 AC9 HIS A 579 GLY A 586 1 8	D 117.113 162.285 100.592	A 89.575 114.920 101.180			SEQRES 33 B 578 ALA PRO GLN GLU PRO PHE LEU PHE SER GLU THR ILE LEU	D 105.868 143.167 87.577	A 86.862 119.719 106.692			SEQRES 10 C 136 GLN GLY THR PRO VAL THR VAL SER SER HIS HIS HIS HIS	D 106.431 147.763 88.554	A 87.897 118.945 108.100			FORMUL 6 MG 2(MG 2+)	D 104.399 149.546 101.650	A 85.029 120.665 107.853			HELIX 13 AB4 GLY A 279 GLY A 286 1 8	D 108.469 149.529 85.535	A 86.734 122.522 107.197			FORMUL 5 MG 2(MG 2+)	D 107.142 144.546 87.793	A 87.270 122.543 96.027			SEQRES 10 C 136 GLN GLY THR PRO VAL THR VAL SER SER HIS HIS HIS HIS	D 107.970 143.252 91.664	A 87.344 117.808 107.386			HELIX 8 AA8 PRO A 129 THR A 138 1 10	D 112.705 159.932 99.531	A 84.791 118.732 97.927
	SEQRES 10 B 578 LEU MET ASN ARG LEU ASN THR ASP LEU SER ALA VAL ARG	D 116.840 166.853 87.394	A 92.403 117.332 100.794			HELIX 28 AD1 GLY A 587 ARG A 594 1 8	D 117.113 162.285 100.592	A 89.575 114.920 101.180			SEQRES 34 B 578 GLU ASN ILE ALA PHE GLY LEU ASP GLU VAL ASP ARG GLU	D 105.868 143.167 88.417	A 86.862 119.719 106.692			SEQRES 11 C 136 HIS HIS GLU PRO GLU ALA	D 106.431 147.763 89.394	A 87.897 118.945 108.100			HELIX 1 AA1 ASP A 11 TRP A 23 1 13	D 104.399 150.386 86.530	A 85.029 120.665 107.853			HELIX 14 AB5 SER A 289 LYS A 313 1 25	D 108.469 149.529 86.375	A 86.734 122.522 107.197			FORMUL 6 ATP C10 H16 N5 O13 P3	D 107.142 144.546 88.633	A 87.270 122.543 96.027			SEQRES 11 C 136 HIS HIS GLU PRO GLU ALA	D 107.970 144.092 85.784	A 87.344 117.808 107.386			HELIX 9 AA9 THR A 138 GLY A 150 1 13	D 112.705 159.932 99.531	A 84.791 118.732 97.927
	SEQRES 11 B 578 GLU MET VAL GLY PRO GLY ILE LEU MET GLY SER ARG LEU	D 116.840 166.853 87.394	A 92.403 117.332 100.794			HELIX 29 AD2 SER B 5 GLY B 18 1 14	D 117.113 162.285 100.592	A 89.575 114.920 101.180			SEQRES 35 B 578 ARG VAL GLU TRP ALA ALA ARG LEU ALA GLY ILE HIS GLU	D 105.868 143.167 88.417	A 86.862 119.719 106.692			HET ATP A 701 31	D 106.431 147.763 89.394	A 87.897 118.945 108.100			HELIX 2 AA2 TYR A 25 ALA A 44 1 20	D 104.399 150.386 86.530	A 85.029 120.665 107.853			HELIX 15 AB6 LYS A 313 LEU A 331 1 19	D 108.469 149.529 86.375	A 86.734 122.522 107.197			HELIX 1 AA1 ALA A 13 TRP A 23 1 11	D 107.142 144.546 88.633	A 87.270 122.543 96.027			HET ADP A 701 27	D 107.970 144.092 85.784	A 87.344 117.808 107.386			HELIX 10 AB1 GLY A 150 SER A 173 1 24	D 112.705 159.932 99.531	A 84.791 118.732 97.927
	SEQRES 12 B 578 SER PHE LEU VAL LEU LEU ALA PHE LEU SER MET TYR ALA	D 116.840 166.853 88.234	A 92.403 117.932 91.794			HELIX 30 AD3 TYR B 20 ALA B 54 1 35	D 117.113 163.125 87.992	A 89.575 115.520 92.180			SEQRES 36 B 578 GLU ILE LEU ALA PHE PRO LYS GLY TYR GLU THR VAL LEU	D 105.868 143.167 89.257	A 86.862 120.319 97.692			HET MG A 702 1	D 106.431 147.763 90.234	A 87.897 119.545 99.100			HELIX 3 AA3 ALA A 45 LEU A 58 1 14	D 104.399 150.386 86.530	A 85.029 121.265 98.853			HELIX 16 AB7 LYS A 399 LEU A 405 1 7	D 108.469 149.529 86.375	A 86.734 123.122 98.197			HELIX 2 AA2 TYR A 25 VAL A 30 1 6	D 107.142 144.546 89.473	A 87.270 122.543 96.627			HET MG A 702 1	D 107.970 144.092 86.624	A 87.344 118.408 98.386			HELIX 11 AB2 SER A 173 LEU A 182 1 10	D 112.705 159.932 100.371	A 84.791 118.732 98.527
	SEQRES 13 B 578 VAL ASN ALA ARG LEU ALA PHE TYR LEU THR LEU ILE LEU	D 116.840 166.853 88.234	A 92.403 117.932 91.794			HELIX 31 AD4 GLY B 57 LEU B 105 1 49	D 117.113 163.125 87.992	A 89.575 115.520 92.180			SEQRES 37 B 578 GLY GLU ARG GLY ILE THR LEU SER GLY GLY GLN ARG GLN	D 105.868 143.167 89.257	A 86.862 120.319 97.692			HET ATP B 601 31	D 106.431 147.763 90.234	A 87.897 119.545 99.100			HELIX 4 AA4 LEU A 72 MET A 118 1 47	D 104.399 150.386 87.370	A 85.029 121.265 98.853			HELIX 17 AB8 ARG A 425 TYR A 427 5 3	D 108.469 149.529 87.215	A 86.734 123.122 98.197			HELIX 3 AA3 VAL A 30 ALA A 44 1 15	D 107.142 144.546 89.473	A 87.270 122.543 96.627			HET ATP B 601 31	D 107.970 144.092 86.624	A 87.344 118.408 98.386			HELIX 12 AB3 VAL A 183 GLY A 222 1 40	D 112.705 159.932 100.371	A 84.791 118.732 98.527
	SEQRES 14 B 578 PRO GLY ILE PHE LEU ALA MET ARG PHE LEU LEU ARG LEU	D 116.840 166.853 88.234	A 92.403 117.932 91.794			HELIX 32 AD5 ASP B 106 HIS B 113 1 8	D 117.113 163.125 87.992	A 89.575 115.520 92.180			SEQRES 38 B 578 ARG VAL ALA LEU ALA ARG ALA LEU ALA LYS ARG PRO LYS	D 105.868 143.167 90.097	A 86.862 120.319 97.692			HET MG B 602 1	D 106.431 147.763 91.074	A 87.897 119.545 99.100			HELIX 5 AA5 PRO A 129 THR A 138 1 10	D 104.399 150.386 87.370	A 85.029 121.265 98.853			HELIX 18 AB9 ARG A 428 ARG A 433 1 6	D 108.469 149.529 87.215	A 86.734 123.122 98.197			HELIX 4 AA4 PRO A 47 ASP A 55 1 9	D 107.142 144.546 90.313	A 87.270 122.543 96.627			HET MG B 602 1	D 107.970 144.092 87.464	A 87.344 118.408 98.386			HELIX 13 AB4 GLY A 222 VAL A 230 1 9	D 112.705 159.932 100.371	A 84.791 118.732 98.527
	SEQRES 15 B 578 ILE ASP ARG ARG TYR ARG GLU ALA GLN GLU VAL PHE ASP	D 116.840 166.853 89.074	A 92.403 117.932 92.394			HELIX 33 AD6 VAL B 115 VAL B 133 1 19	D 117.113 163.125 88.832	A 89.575 115.520 92.780			SEQRES 39 B 578 ILE LEU ILE LEU ASP ASP ALA LEU SER ALA VAL ASP ALA	D 105.868 143.167 90.097	A 86.862 120.319 98.292			HETNAM ATP ADENOSINE-5'-TRIPHOSPHATE	D 106.431 147.763 91.074	A 87.897 119.545 99.700			HELIX 6 AA6 VAL A 141 GLY A 151 1 11	D 104.399 150.386 87.370	A 85.029 121.265 99.453			HELIX 19 AC1 THR A 449 ARG A 455 1 7	D 108.469 149.529 87.215	A 86.734 123.122 98.797			HELIX 5 AA5 PHE A 70 MET A 118 1 49	D 107.142 144.546 90.313	A 87.270 122.543 97.227			HETNAM ADP ADENOSINE-5'-DIPHOSPHATE	D 107.970 144.092 87.464	A 87.344 118.408 98.986			HELIX 14 AB5 LYS A 231 ARG A 285 1 55	D 112.705 159.932 101.211	A 84.791 118.732 99.127
	SEQRES 16 B 578 ARG ILE SER THR LEU ALA GLN GLU ALA PHE SER GLY ILE	D 116.840 166.853 89.074	A 92.403 117.932 92.394			HELIX 34 AD7 GLY B 134 ASN B 158 1 25	D 117.113 163.125 88.832	A 89.575 115.520 92.780			SEQRES 40 B 578 GLU THR GLU ALA ARG ILE LEU GLN GLY LEU LYS THR VAL	D 105.868 143.167 90.937	A 86.862 120.319 98.292			HETNAM MG MAGNESIUM ION	D 106.431 147.763 91.914	A 87.897 119.545 99.700			HELIX 7 AA7 GLY A 151 SER A 173 1 23	D 104.399 150.386 88.210	A 85.029 121.265 99.453			HELIX 20 AC2 PRO A 462 LEU A 473 1 12	D 108.469 149.529 88.055	A 86.734 123.122 98.797			HELIX 6 AA6 GLY A 123 ASN A 128 1 6	D 107.142 144.546 91.153	A 87.270 122.543 97.227			HETNAM MG MAGNESIUM ION	D 107.970 144.092 88.304	A 87.344 118.408 98.986			HELIX 15 AB6 SER A 289 PHE A 314 1 26	D 112.705 159.932 101.211	A 84.791 118.732 99.127
	SEQRES 17 B 578 ARG VAL VAL LYS GLY TYR ALA LEU GLU ARG ARG MET VAL	D 116.840 166.853 89.074	A 92.403 117.932 92.394			HELIX 35 AD8 ALA B 159 GLY B 207 1 49	D 117.113 163.125 88.832	A 89.575 115.520 92.780			SEQRES 41 B 578 LEU GLY LYS GLN THR THR LEU LEU ILE SER HIS ARG THR	D 105.868 143.167 90.937	A 86.862 120.319 98.292			FORMUL 4 ATP 2(C10 H16 N5 O13 P3)	D 106.431 147.763 91.914	A 87.897 119.545 99.700			HELIX 8 AA8 SER A 173 LEU A 182 1 10	D 104.399 150.386 88.210	A 85.029 121.265 99.453			HELIX 21 AC3 ALA A 475 LEU A 480 1 6	D 108.469 149.529 88.055	A 86.734 123.122 98.797			HELIX 7 AA7 PRO A 129 MET A 134 1 6	D 107.142 144.546 91.993	A 87.270 122.543 97.227			HETNAM ATP ADENOSINE-5'-TRIPHOSPHATE	D 107.970 144.092 88.304	A 87.344 118.408 98.986			HELIX 16 AB7 ASN A 315 ASP A 332 1 18	D 112.705 159.932 101.211	A 84.791 118.732 99.127
	SEQRES 18 B 578 ALA TRP PHE GLN ASP LEU ASN ARG LEU TYR VAL GLU LYS	D 116.840 166.853 89.914	A 92.403 117.932 92.994			HELIX 36 AD9 GLY B 207 TYR B 214 1 8	D 117.113 163.125 89.672	A 89.575 115.520 93.380			SEQRES 42 B 578 ALA ALA LEU ARG HIS ALA ASP TRP ILE ILE VAL LEU ASP	D 105.868 143.167 91.777	A 86.862 120.319 98.892			FORMUL 5 MG 2(MG 2+)	D 106.431 147.763 92.754	A 87.897 119.545 100.300			HELIX 9 AA9 VAL A 183 SER A 221 1 39	D 104.399 150.386 88.210	A 85.029 121.265 100.053			HELIX 22 AC4 LYS A 484 THR A 488 5 5	D 108.469 149.529 88.055	A 86.734 123.122 99.397			HELIX 8 AA8 THR A 138 LEU A 152 1 15	D 107.142 144.546 92.833	A 87.270 122.543 97.827			FORMUL 4 ADP C10 H15 N5 O10 P2	D 107.970 144.092 89.144	A 87.344 118.408 99.586			HELIX 17 AB8 GLY A 398 ALA A 407 1 10	D 112.705 159.932 102.051	A 84.791 118.732 99.727
	SEQRES 19 B 578 SER LEU ALA LEU ALA ARG VAL GLU GLY PRO LEU HIS ALA	D 116.840 166.853 89.914	A 92.403 117.932 92.994			HELIX 37 AE1 LEU B 216 GLY B 243 1 28	D 117.113 163.125 89.672	A 89.575 115.520 93.380			SEQRES 43 B 578 GLY GLY ARG ILE VAL GLU GLU GLY THR HIS GLU SER LEU	D 105.868 143.167 91.777	A 86.862 120.319 98.892			FORMUL 8 HOH *6(H2 O)	D 106.431 147.763 92.754	A 87.897 119.545 100.300			HELIX 10 AB1 GLY A 222 PHE A 229 1 8	D 104.399 150.386 89.050	A 85.029 121.265 100.053			HELIX 23 AC5 GLY A 491 ALA A 495 5 5	D 108.469 149.529 88.895	A 86.734 123.122 99.397			HELIX 9 AA9 ILE A 156 LEU A 159 5 4	D 107.142 144.546 93.673	A 87.270 122.543 97.827			FORMUL 5 MG 2(MG 2+)	D 107.970 144.092 89.144	A 87.344 118.408 99.586			HELIX 18 AB9 ARG A 425 TYR A 427 5 3	D 112.705 159.932 102.051	A 84.791 118.732 99.727
	SEQRES 20 B 578 LEU LEU GLY PHE LEU MET GLY PHE ALA PHE LEU THR VAL	D 116.840 166.853 89.914	A 92.403 117.932 92.994			HELIX 38 AE2 GLY B 243 GLY B 271 1 29	D 117.113 163.125 89.672	A 89.575 115.520 93.380			SEQRES 44 B 578 LEU GLN ALA GLY GLY LEU TYR ALA GLU MET ASP ARG LEU	D 105.868 143.167 92.617	A 86.862 120.319 98.892			HELIX 1 AA1 ALA A 13 TRP A 23 1 11	D 106.431 147.763 93.594	A 87.897 119.545 100.300			HELIX 11 AB2 ARG A 233 ARG A 285 1 53	D 104.399 150.386 89.050	A 85.029 121.265 100.053			HELIX 24 AC6 GLY A 500 LEU A 512 1 13	D 108.469 149.529 88.895	A 86.734 123.122 99.397			HELIX 10 AB1 PHE A 160 LEU A 165 1 6	D 107.142 144.546 94.513	A 87.270 122.543 97.827			FORMUL 6 ATP C10 H16 N5 O13 P3	D 107.970 144.092 89.984	A 87.344 118.408 99.586			HELIX 19 AC1 ARG A 428 ARG A 433 1 6	D 112.705 159.932 102.051	A 84.791 118.732 99.727
	SEQRES 21 B 578 LEU TRP ALA GLY GLY ALA MET VAL VAL ARG GLY GLU LEU	D 116.840 166.853 90.754	A 92.403 117.932 93.594			HELIX 39 AE3 SER B 274 LEU B 288 1 15	D 117.113 163.125 90.512	A 89.575 115.520 93.980			SEQRES 45 B 578 GLN LYS GLU VAL GLU ALA	D 105.868 143.167 93.457	A 86.862 120.319 99.492			HELIX 2 AA2 PRO A 24 GLN A 28 5 5	D 106.431 147.763 93.594	A 87.897 119.545 100.900			HELIX 12 AB3 SER A 289 PHE A 328 1 40	D 104.399 150.386 89.050	A 85.029 121.265 100.653			HELIX 25 AC7 ASP A 529 TYR A 541 1 13	D 108.469 149.529 89.735	A 86.734 123.122 99.997			HELIX 11 AB2 LEU A 165 SER A 173 1 9	D 107.142 145.386 86.113	A 87.270 122.543 98.427			HELIX 1 AA1 ASP A 11 ARG A 20 1 10	D 107.970 144.092 90.824	A 87.344 118.408 100.186			HELIX 20 AC2 THR A 449 ARG A 455 1 7	D 112.705 159.932 102.891	A 84.791 118.732 100.327
	SEQRES 22 B 578 SER VAL GLY GLU LEU VAL GLN PHE ASN ALA TYR LEU ALA	D 116.840 166.853 90.754	A 92.403 117.932 93.594			HELIX 40 AE4 TRP B 290 LEU B 316 1 27	D 117.113 163.125 90.512	A 89.575 115.520 93.980			SEQRES 1 C 136 MET ALA GLN LEU GLN LEU VAL GLU SER GLY GLY GLY LEU	D 105.868 143.167 94.297	A 86.862 120.319 99.492			HELIX 3 AA3 VAL A 29 ALA A 45 1 17	D 106.431 147.763 94.434	A 87.897 119.545 100.900			HELIX 13 AB4 GLY A 398 ALA A 407 1 10	D 104.399 150.386 89.890	A 85.029 121.265 100.653			HELIX 26 AC8 SER A 578 LYS A 585 1 8	D 108.469 149.529 89.735	A 86.734 123.122 99.997			HELIX 12 AB3 SER A 173 LEU A 181 1 9	D 107.142 145.386 86.113	A 87.270 122.543 98.427			HELIX 2 AA2 TYR A 21 GLN A 28 5 8	D 107.970 144.092 91.664	A 87.344 118.408 100.186			HELIX 21 AC3 PRO A 462 LEU A 473 1 12	D 112.705 159.932 102.891	A 84.791 118.732 100.327
	SEQRES 23 B 578 GLN LEU THR TRP PRO ILE LEU GLY LEU GLY TRP VAL MET	D 116.840 166.853 90.754	A 92.403 117.932 93.594			HELIX 41 AE5 GLY B 376 VAL B 384 1 9	D 117.113 163.125 90.512	A 89.575 115.520 93.980			SEQRES 2 C 136 VAL GLN PRO GLY ASP SER LEU ARG LEU SER CYS ALA VAL	D 105.868 144.007 86.737	A 86.862 120.319 99.492			HELIX 4 AA4 THR A 46 ASP A 55 1 10	D 106.431 147.763 94.434	A 87.897 119.545 100.900			HELIX 14 AB5 ARG A 425 TYR A 427 5 3	D 104.399 150.386 89.890	A 85.029 121.265 100.653			HELIX 27 AC9 GLY A 586 PHE A 597 1 12	D 108.469 149.529 90.575	A 86.734 123.122 99.997			HELIX 13 AB4 VAL A 183 SER A 200 1 18	D 107.142 145.386 86.113	A 87.270 122.543 98.427			HELIX 3 AA3 VAL A 29 ALA A 45 1 17	D 107.970 144.092 92.504	A 87.344 118.408 100.186			HELIX 22 AC4 ALA A 475 LEU A 482 1 8	D 112.705 159.932 102.891	A 84.791 118.732 100.327
	SEQRES 24 B 578 ALA LEU TYR GLN ARG GLY LEU THR SER LEU ARG ARG LEU	D 116.840 166.853 91.594	A 92.403 117.932 94.194			HELIX 42 AE6 PRO B 406 LYS B 412 1 7	D 117.113 163.125 91.352	A 89.575 115.520 94.580			SEQRES 3 C 136 SER GLY SER ALA LEU ASP TYR ASN ALA ILE GLY TRP PHE	D 105.868 144.007 86.737	A 86.862 120.319 100.092			HELIX 5 AA5 ARG A 64 LEU A 120 1 57	D 106.431 147.763 95.274	A 87.897 119.545 101.500			HELIX 15 AB6 ARG A 428 ARG A 433 1 6	D 104.399 150.386 89.890	A 85.029 121.265 101.253			HELIX 28 AD1 ALA B 6 GLY B 18 1 13	D 108.469 149.529 90.575	A 86.734 123.122 100.597			HELIX 14 AB5 ALA A 201 LEU A 216 1 16	D 107.142 145.386 86.953	A 87.270 122.543 99.027			HELIX 4 AA4 PRO A 47 LEU A 56 1 10	D 107.970 144.092 93.344	A 87.344 118.408 100.786			HELIX 23 AC5 LYS A 484 THR A 488 5 5	D 112.705 159.932 103.731	A 84.791 118.732 100.927
	SEQRES 25 B 578 PHE GLU LEU LEU ASP GLU LYS PRO ALA ILE ARG ASP GLU	D 116.840 166.853 91.594	A 92.403 117.932 94.194			HELIX 43 AE7 THR B 427 ALA B 433 1 7	D 117.113 163.125 91.352	A 89.575 115.520 94.580			SEQRES 4 C 136 ARG GLN ALA PRO GLY LYS GLU ARG GLU GLY VAL ALA CYS	D 105.868 144.007 87.577	A 86.862 120.319 100.092			HELIX 6 AA6 HIS A 121 TYR A 125 5 5	D 106.431 147.763 95.274	A 87.897 119.545 101.500			HELIX 16 AB7 VAL A 450 ARG A 455 1 6	D 104.399 150.386 90.730	A 85.029 121.265 101.253			HELIX 29 AD2 TYR B 24 GLN B 53 1 30	D 108.469 149.529 91.415	A 86.734 123.122 100.597			HELIX 15 AB6 GLN A 217 GLY A 222 1 6	D 107.142 145.386 86.953	A 87.270 122.543 99.027			HELIX 5 AA5 ARG A 64 PHE A 70 1 7	D 107.970 144.092 94.184	A 87.344 118.408 100.786			HELIX 24 AC6 SER A 498 SER A 514 1 17	D 112.705 159.932 103.731	A 84.791 118.732 100.927
	SEQRES 26 B 578 ASP PRO LEU PRO LEU ALA LEU GLU ASP LEU SER GLY GLU	D 116.840 166.853 91.594	A 92.403 117.932 94.194			HELIX 44 AE8 PHE B 434 LEU B 436 5 3	D 117.113 163.125 91.352	A 89.575 115.520 94.580			SEQRES 5 C 136 ILE SER LYS ILE THR GLY ASN THR ALA TYR ALA ASP SER	D 105.868 144.007 87.577	A 86.862 120.319 100.092			HELIX 7 AA7 PRO A 129 THR A 149 1 21	D 106.431 147.763 96.114	A 87.897 119.545 101.500			HELIX 17 AB8 PRO A 462 LEU A 473 1 12	D 104.399 150.386 90.730	A 85.029 121.265 101.253			HELIX 30 AD3 PHE B 58 VAL B 84 1 27	D 108.469 149.529 91.415	A 86.734 123.122 100.597			HELIX 16 AB7 VAL A 223 LEU A 228 1 6	D 107.142 145.386 87.793	A 87.270 122.543 99.027			HELIX 6 AA6 LEU A 72 LEU A 120 1 49	D 107.970 144.092 95.024	A 87.344 118.408 100.786			HELIX 25 AC7 ASP A 529 MET A 544 1 16	D 112.705 159.932 103.731	A 84.791 118.732 100.927
[truncated: 176,128 more rows]

## Sheet: Figure 1–source data 2
Figure 1–source data 2	Table
[truncated: 265,263+ more rows]

## Sheet: Table 1–source data 1
Table 1–source data 1
			TmrABNBD		TmrABPG
Conformation		PDB ID	RDA (Å)	Esim	RDA (Å)	Esim
IFnarrow	(turnover)	6RAF	58.6	0.60	33.0	0.95
IFwide	(turnover)	6RAG	57.2	0.63	30.2	0.96
IFwide	(apo)	6RAN	57.8	0.62	30.3	0.96
OFopen	(Vi)	6RAJ	44.8	0.84	55.8	0.66
OFopen	(EQ)	6RAH	44.9	0.84	51.8	0.72
OFoccluded	(Vi)	6RAK	45.4	0.83	27.0	0.98
OFoccluded	(EQ)	6RAI	45.5	0.83	32.4	0.95
URasym	(turnover)	6RAL	45.9	0.83	31.2	0.96
URasym*	(turnover)	6RAM	47.6	0.80	31.2	0.96

## Sheet: Fig 1–Fig sup 1 –source data 1
Figure 1–Figure supplement 1–source data 1
[truncated: 50,765 more rows]

[truncated: 4 more sheets: Fig 1–Fig sup 2 –source data 1, Fig 1–Fig sup 2 –source data 2, Fig 1–Fig sup 3 –source data 1, Figure 4–source data 1]
